# Supplementary material for: HSF1 Can Prevent Inflammation following Heat Shock by Inhibiting the Excessive Activation of the ATF3 and JUN&FOS Genes
Source: Cells. 2022 Aug 12;11(16):2510. doi: 10.3390/cells11162510 (PMC9406379; doi:10.3390/cells11162510)
Supplement: Supplementary file 1 [file cells-11-02510-s001.zip]

Archive with 7 entries (6 files):
- cells-1819492-supplementary/
- cells-1819492-supplementary/Figure S1-S9.pdf
- cells-1819492-supplementary/Supplementary File S1.xlsx
- cells-1819492-supplementary/Supplementary File S2.xlsx
- cells-1819492-supplementary/Supplementary File S3.xlsx
- cells-1819492-supplementary/Supplementary File S4.xlsx
- cells-1819492-supplementary/Table S1-S2.pdf
