# Supplementary material for: HSF1 Can Prevent Inflammation following Heat Shock by Inhibiting the Excessive Activation of the ATF3 and JUN&FOS Genes
Source: Cells. 2022 Aug 12;11(16):2510. doi: 10.3390/cells11162510 (PMC9406379; doi:10.3390/cells11162510)
Supplement: Supplementary file 1 [file cells-11-02510-s001.zip › cells-1819492-supplementary/Supplementary File S1.xlsx]

## Sheet: MCF7_HS response
ensembl_full_id	baseMean	Ctr_HSF1deficient vs HSF1proficient log2(FC)	Ctr_HSF1deficient vs HSF1proficient padj	HSF1proficient_HS vs Ctr log2(FC)	HSF1proficient_HS vs Ctr padj	HSF1deficient_HS vs Ctr log2(FC)	HSF1deficient_HS vs Ctr padj	HS_HSF1deficient vs HSF1proficient log2(FC)	HS_HSF1deficient vs HSF1proficient padj	(HSF1deficient_HS vs Ctr) vs (HSF1proficient_HS vs Ctr) log2(FC)	(HSF1deficient_HS vs Ctr) vs (HSF1proficient_HS vs Ctr) padj	hgnc_symbol	description
ENSG00000000003.14	420.087	-0.00578779	0.99785	-0.0285371	0.985025	0.0683082	0.978969	0.0910575	0.982859	0.0968436	0.989926	TSPAN6	tetraspanin 6 [Source:HGNC Symbol;Acc:HGNC:11858]
ENSG00000000419.12	1625.09	-0.0850886	0.864144	0.0777299	0.820405	0.375219	0.126641	0.212401	0.708512	0.297489	0.659647	DPM1	dolichyl-phosphate mannosyltransferase subunit 1, catalytic [Source:HGNC Symbol;Acc:HGNC:3005]
ENSG00000000457.13	206.363	-0.108049	0.796411	-0.230928	0.314031	-0.297103	0.22692	-0.174225	0.773802	-0.0661756	0.963234	SCYL3	SCY1 like pseudokinase 3 [Source:HGNC Symbol;Acc:HGNC:19285]
ENSG00000000460.16	304.247	-0.219547	0.652685	-0.321303	0.252617	0.083679	0.883711	0.185435	0.826253	0.404982	0.561841	C1orf112	chromosome 1 open reading frame 112 [Source:HGNC Symbol;Acc:HGNC:25565]
ENSG00000001036.13	2162.46	0.144868	0.836185	0.16258	0.727351	0.170857	0.780909	0.153145	0.904548	0.00827661	0.995884	FUCA2	alpha-L-fucosidase 2 [Source:HGNC Symbol;Acc:HGNC:4008]
ENSG00000001084.10	742.539	-0.123119	0.845052	-0.525676	0.0652815	-0.206279	0.670726	0.196278	0.845037	0.319397	0.751822	GCLC	glutamate-cysteine ligase catalytic subunit [Source:HGNC Symbol;Acc:HGNC:4311]
ENSG00000001167.14	506.76	-0.135766	0.900307	-0.188155	0.783735	-0.35755	0.626165	-0.305162	0.845361	-0.169396	0.954278	NFYA	nuclear transcription factor Y subunit alpha [Source:HGNC Symbol;Acc:HGNC:7804]
ENSG00000001460.17	56.9716	-0.126411	0.896364	-0.137217	0.83034	-0.31406	0.642235	-0.303254	0.824685	-0.176844	0.945839	STPG1	sperm tail PG-rich repeat containing 1 [Source:HGNC Symbol;Acc:HGNC:28070]
ENSG00000001461.16	333.821	0.0959372	0.84929	0.0144149	0.973484	-0.223846	0.503192	-0.142324	0.864454	-0.238261	0.775983	NIPAL3	NIPA like domain containing 3 [Source:HGNC Symbol;Acc:HGNC:25233]
ENSG00000001497.16	998.36	0.0868493	0.870499	0.114612	0.737752	0.101825	0.833742	0.0740617	0.941025	-0.0127877	0.992289	LAS1L	LAS1 like ribosome biogenesis factor [Source:HGNC Symbol;Acc:HGNC:25726]
ENSG00000001561.6	181.832	-0.370564	0.68994	-0.951745	0.039327	-0.143638	0.896906	0.437543	0.741801	0.808106	0.521516	ENPP4	ectonucleotide pyrophosphatase/phosphodiesterase 4 [Source:HGNC Symbol;Acc:HGNC:3359]
ENSG00000001617.11	1384.08	0.153387	0.785633	-0.0444356	0.927717	-0.206536	0.6412	-0.00871368	0.994626	-0.162101	0.90786	SEMA3F	semaphorin 3F [Source:HGNC Symbol;Acc:HGNC:10728]
ENSG00000001629.9	1072.94	-0.486899	0.356747	-0.208131	0.580016	0.264976	0.541122	-0.0137919	0.992109	0.473107	0.540221	ANKIB1	ankyrin repeat and IBR domain containing 1 [Source:HGNC Symbol;Acc:HGNC:22215]
ENSG00000001630.15	187.782	-0.0543623	0.956622	0.116221	0.840966	0.19988	0.76824	0.0292971	0.985559	0.0836591	0.97748	CYP51A1	cytochrome P450 family 51 subfamily A member 1 [Source:HGNC Symbol;Acc:HGNC:2649]
ENSG00000001631.15	243.085	-0.640693	0.103751	-0.726297	0.00126457	0.45226	0.110428	0.537865	0.0999554	1.17856	0.000692728	KRIT1	KRIT1 ankyrin repeat containing [Source:HGNC Symbol;Acc:HGNC:1573]
ENSG00000002016.17	58.9388	-0.135057	0.863626	-0.525552	0.167667	-0.150091	0.838553	0.240404	0.852043	0.375461	0.77269	RAD52	RAD52 homolog, DNA repair protein [Source:HGNC Symbol;Acc:HGNC:9824]
ENSG00000002079.13	9.52101	0.197738	1	-0.0612824	0.967362	-0.291103	0.869384	-0.032082	0.993947	-0.229821	1	MYH16	myosin heavy chain 16 pseudogene [Source:HGNC Symbol;Acc:HGNC:31038]
ENSG00000002330.13	495.242	-0.0103688	0.989148	0.257764	0.382917	0.218352	0.572102	-0.0497812	0.961316	-0.0394126	0.985466	BAD	BCL2 associated agonist of cell death [Source:HGNC Symbol;Acc:HGNC:936]
ENSG00000002549.12	1047.86	-0.235357	0.667307	0.115329	0.787915	0.224956	0.62026	-0.12573	0.911687	0.109627	0.952274	LAP3	leucine aminopeptidase 3 [Source:HGNC Symbol;Acc:HGNC:18449]
ENSG00000002822.15	445.139	0.0616344	0.90046	-0.464857	0.0175655	-0.486495	0.0167979	0.0399962	0.963822	-0.0216383	0.990154	MAD1L1	mitotic arrest deficient 1 like 1 [Source:HGNC Symbol;Acc:HGNC:6762]
ENSG00000002834.17	3419.37	0.035168	0.936357	0.311361	0.0576631	-0.0774686	0.818081	-0.353662	0.0885533	-0.38883	0.265101	LASP1	LIM and SH3 protein 1 [Source:HGNC Symbol;Acc:HGNC:6513]
ENSG00000002919.14	659.034	0.10173	0.81909	-0.258214	0.266241	-0.376718	0.0963264	-0.0167736	0.985638	-0.118504	0.91392	SNX11	sorting nexin 11 [Source:HGNC Symbol;Acc:HGNC:14975]
ENSG00000003056.7	1404.58	-0.022017	0.963967	-0.106385	0.654963	-0.141132	0.614807	-0.0567643	0.938603	-0.0347474	0.982515	M6PR	mannose-6-phosphate receptor, cation dependent [Source:HGNC Symbol;Acc:HGNC:6752]
ENSG00000003096.14	162.869	0.448636	0.737389	-0.45375	0.606858	0.120161	0.946534	1.02255	0.350922	0.57391	0.828563	KLHL13	kelch like family member 13 [Source:HGNC Symbol;Acc:HGNC:22931]
ENSG00000003137.8	26.073	-0.301931	1	2.18656	0.000272196	2.92901	1.4934e-06	0.440522	0.831523	0.74245	0.775983	CYP26B1	cytochrome P450 family 26 subfamily B member 1 [Source:HGNC Symbol;Acc:HGNC:20581]
ENSG00000003147.17	766.968	0.054169	0.947232	-0.0752575	0.885182	0.0756867	0.918687	0.205113	0.845037	0.150944	0.931036	ICA1	islet cell autoantigen 1 [Source:HGNC Symbol;Acc:HGNC:5343]
ENSG00000003249.13	2095.26	0.272059	0.801224	0.358448	0.594014	0.0281242	0.98666	-0.0582644	0.981123	-0.330325	0.895381	DBNDD1	dysbindin domain containing 1 [Source:HGNC Symbol;Acc:HGNC:28455]
ENSG00000003393.14	357.111	0.0227171	0.979216	-0.446532	0.109241	-0.142173	0.78312	0.327076	0.573187	0.304359	0.746916	ALS2	alsin Rho guanine nucleotide exchange factor ALS2 [Source:HGNC Symbol;Acc:HGNC:443]
ENSG00000003400.14	9.95809	-0.345097	1	0.734047	0.529475	0.556046	0.751139	-0.523096	0.880663	-0.178001	1	CASP10	caspase 10 [Source:HGNC Symbol;Acc:HGNC:1500]
ENSG00000003402.19	487.599	-0.0569165	0.898089	-0.0854716	0.751575	0.00969619	0.986931	0.0382513	0.959955	0.0951677	0.925612	CFLAR	CASP8 and FADD like apoptosis regulator [Source:HGNC Symbol;Acc:HGNC:1876]
ENSG00000003436.15	878.607	-1.48882	0.380311	-0.483659	0.71097	0.0685374	0.979942	-0.93662	0.681839	0.552195	0.906656	TFPI	tissue factor pathway inhibitor [Source:HGNC Symbol;Acc:HGNC:11760]
ENSG00000003509.15	191.381	-0.105635	0.90914	-0.1534	0.79096	0.23469	0.726182	0.282455	0.817967	0.38809	0.778821	NDUFAF7	NADH:ubiquinone oxidoreductase complex assembly factor 7 [Source:HGNC Symbol;Acc:HGNC:28816]
ENSG00000003756.16	532.563	0.0112582	0.98993	-0.110444	0.820405	-0.318383	0.476857	-0.19668	0.862794	-0.207939	0.890775	RBM5	RNA binding motif protein 5 [Source:HGNC Symbol;Acc:HGNC:9902]
ENSG00000003987.13	33.716	0.0121973	1	-0.20488	0.80008	0.19416	0.863415	0.411236	0.800341	0.399039	0.858395	MTMR7	myotubularin related protein 7 [Source:HGNC Symbol;Acc:HGNC:7454]
ENSG00000003989.17	4441.61	-0.35459	0.284837	-0.902976	6.61726e-10	-0.722119	3.00599e-06	-0.173733	0.724575	0.180856	0.79192	SLC7A2	solute carrier family 7 member 2 [Source:HGNC Symbol;Acc:HGNC:11060]
ENSG00000004059.10	2444.92	0.0877635	0.874136	0.242646	0.398426	0.0979923	0.849276	-0.0568904	0.955086	-0.144654	0.908258	ARF5	ADP ribosylation factor 5 [Source:HGNC Symbol;Acc:HGNC:658]
ENSG00000004139.13	78.0305	0.1324	0.83114	-0.278575	0.436805	-0.223235	0.635865	0.187741	0.863098	0.0553405	0.982808	SARM1	sterile alpha and TIR motif containing 1 [Source:HGNC Symbol;Acc:HGNC:17074]
ENSG00000004142.11	2401.21	0.166702	0.641743	0.238055	0.243464	0.0664062	0.872928	-0.00494677	0.995663	-0.171649	0.809824	POLDIP2	DNA polymerase delta interacting protein 2 [Source:HGNC Symbol;Acc:HGNC:23781]
ENSG00000004399.12	5643.57	0.786529	0.334358	0.362623	0.525261	-0.265422	0.746068	0.158484	0.935039	-0.628045	0.643883	PLXND1	plexin D1 [Source:HGNC Symbol;Acc:HGNC:9107]
ENSG00000004455.16	1766.84	-0.204315	0.566214	0.196597	0.371941	0.211218	0.412277	-0.189694	0.688086	0.0146213	0.990236	AK2	adenylate kinase 2 [Source:HGNC Symbol;Acc:HGNC:362]
ENSG00000004478.7	10449.7	0.0664444	0.913169	2.34325	6.29392e-37	0.345851	0.249027	-1.93095	1.40485e-22	-1.9974	1.16382e-12	FKBP4	FKBP prolyl isomerase 4 [Source:HGNC Symbol;Acc:HGNC:3720]
ENSG00000004487.15	1975.81	-0.049241	0.956991	0.17587	0.708004	0.082414	0.91877	-0.142697	0.914327	-0.0934567	0.968481	KDM1A	lysine demethylase 1A [Source:HGNC Symbol;Acc:HGNC:29079]
ENSG00000004534.14	604.78	-0.0683372	0.926367	0.026773	0.959783	0.283844	0.498483	0.188734	0.851892	0.257071	0.821393	RBM6	RNA binding motif protein 6 [Source:HGNC Symbol;Acc:HGNC:9903]
ENSG00000004660.14	86.1459	0.189861	0.733609	0.30228	0.343033	-0.114892	0.844165	-0.22731	0.784039	-0.417171	0.599649	CAMKK1	calcium/calmodulin dependent protein kinase kinase 1 [Source:HGNC Symbol;Acc:HGNC:1469]
ENSG00000004700.15	276.337	-0.518812	0.329666	-0.324316	0.325294	0.402012	0.262072	0.207515	0.830784	0.726327	0.209308	RECQL	RecQ like helicase [Source:HGNC Symbol;Acc:HGNC:9948]
ENSG00000004766.15	226.542	-0.327431	0.587104	-0.149281	0.74872	0.442132	0.262233	0.263982	0.779709	0.591412	0.451967	VPS50	VPS50 subunit of EARP/GARPII complex [Source:HGNC Symbol;Acc:HGNC:25956]
ENSG00000004777.18	173.513	0.496337	0.52289	0.678654	0.110595	0.219842	0.778917	0.0375254	0.985075	-0.458812	0.752639	ARHGAP33	Rho GTPase activating protein 33 [Source:HGNC Symbol;Acc:HGNC:23085]
ENSG00000004779.9	2006.41	-0.0366611	0.948558	0.203159	0.42852	0.157167	0.658417	-0.0826528	0.925085	-0.0459919	0.980375	NDUFAB1	NADH:ubiquinone oxidoreductase subunit AB1 [Source:HGNC Symbol;Acc:HGNC:7694]
ENSG00000004799.7	104.781	-0.0548636	0.980043	2.17572	7.47995e-05	3.29964	2.43654e-10	1.06905	0.248688	1.12391	0.500268	PDK4	pyruvate dehydrogenase kinase 4 [Source:HGNC Symbol;Acc:HGNC:8812]
ENSG00000004838.13	18.8412	0.632519	1	0.730989	0.331622	0.675613	0.425704	0.577142	0.73012	-0.0553771	0.990154	ZMYND10	zinc finger MYND-type containing 10 [Source:HGNC Symbol;Acc:HGNC:19412]
ENSG00000004848.7	28.2192	0.325695	1	0.737358	0.122473	-0.0502144	0.971277	-0.461877	0.683568	-0.787572	0.517882	ARX	aristaless related homeobox [Source:HGNC Symbol;Acc:HGNC:18060]
ENSG00000004864.13	689.359	-0.0847222	0.856874	-0.459322	0.0213997	-0.215027	0.479107	0.159573	0.817967	0.244295	0.73633	SLC25A13	solute carrier family 25 member 13 [Source:HGNC Symbol;Acc:HGNC:10983]
ENSG00000004866.20	202.659	-0.218209	0.631671	-0.0179337	0.967086	-0.234568	0.503328	-0.434843	0.195637	-0.216634	0.81462	ST7	suppression of tumorigenicity 7 [Source:HGNC Symbol;Acc:HGNC:11351]
ENSG00000004897.11	1230.66	-0.21648	0.70015	-0.282254	0.405441	0.280817	0.498956	0.346592	0.561513	0.563071	0.400296	CDC27	cell division cycle 27 [Source:HGNC Symbol;Acc:HGNC:1728]
ENSG00000004948.13	188.471	1.23254	0.747524	-0.23881	0.943992	0.415084	0.930535	1.88642	0.687887	0.653879	0.959901	CALCR	calcitonin receptor [Source:HGNC Symbol;Acc:HGNC:1440]
ENSG00000004961.14	529.538	0.011125	0.985609	0.215501	0.334484	0.336829	0.118443	0.132453	0.84322	0.121328	0.90165	HCCS	holocytochrome c synthase [Source:HGNC Symbol;Acc:HGNC:4837]
ENSG00000004975.11	714.47	0.203045	0.540636	0.221644	0.264296	0.0424967	0.923317	0.0238982	0.975667	-0.179147	0.785823	DVL2	dishevelled segment polarity protein 2 [Source:HGNC Symbol;Acc:HGNC:3086]
ENSG00000005001.9	55.0093	-0.131617	0.898057	0.621837	0.154383	0.589627	0.246065	-0.163827	0.920575	-0.0322101	0.990236	PRSS22	serine protease 22 [Source:HGNC Symbol;Acc:HGNC:14368]
ENSG00000005007.12	3337.61	0.361102	0.421898	0.292448	0.269759	-0.137794	0.751203	-0.0691402	0.945679	-0.430242	0.467685	UPF1	UPF1 RNA helicase and ATPase [Source:HGNC Symbol;Acc:HGNC:9962]
ENSG00000005020.12	413.577	-0.552962	0.396546	-0.0245332	0.970043	0.22033	0.723664	-0.308099	0.754948	0.244863	0.880805	SKAP2	src kinase associated phosphoprotein 2 [Source:HGNC Symbol;Acc:HGNC:15687]
ENSG00000005022.5	11552.5	0.118811	0.748128	0.236704	0.232424	0.177899	0.500777	0.0600056	0.937552	-0.0588057	0.963361	SLC25A5	solute carrier family 25 member 5 [Source:HGNC Symbol;Acc:HGNC:10991]
ENSG00000005059.15	340.748	-0.169187	0.711963	-0.127694	0.695229	-0.0102719	0.988477	-0.0517652	0.957774	0.117422	0.928866	MCUB	mitochondrial calcium uniporter dominant negative subunit beta [Source:HGNC Symbol;Acc:HGNC:26076]
ENSG00000005073.5	12.1204	0.361017	1	0.0666546	0.971316	0.088589	0.974847	0.382951	0.921665	0.0219336	0.996494	HOXA11	homeobox A11 [Source:HGNC Symbol;Acc:HGNC:5101]
ENSG00000005075.15	1179.94	-0.0709487	0.894926	0.255312	0.315956	0.29839	0.285439	-0.02787	0.978431	0.0430786	0.982536	POLR2J	RNA polymerase II subunit J [Source:HGNC Symbol;Acc:HGNC:9197]
ENSG00000005100.12	696.792	0.109226	0.929635	-0.10744	0.895064	-0.19452	0.845581	0.0221456	0.992496	-0.0870806	0.983304	DHX33	DEAH-box helicase 33 [Source:HGNC Symbol;Acc:HGNC:16718]
ENSG00000005156.11	360.891	0.0983693	0.821922	0.0817544	0.792989	-0.167115	0.606049	-0.1505	0.822031	-0.24887	0.706362	LIG3	DNA ligase 3 [Source:HGNC Symbol;Acc:HGNC:6600]
ENSG00000005175.9	559.203	-0.388349	0.434193	-0.403647	0.138396	0.345583	0.294372	0.360881	0.454031	0.74923	0.116932	RPAP3	RNA polymerase II associated protein 3 [Source:HGNC Symbol;Acc:HGNC:26151]
ENSG00000005187.11	17.1593	-0.423689	1	-0.286445	0.787574	0.739504	0.444591	0.602259	0.764357	1.02595	0.613221	ACSM3	acyl-CoA synthetase medium chain family member 3 [Source:HGNC Symbol;Acc:HGNC:10522]
ENSG00000005189.19	240.551	0.00286577	0.996956	-0.0989662	0.820405	-0.0598389	0.934387	0.0419931	0.974157	0.0391272	0.9871	REXO5	RNA exonuclease 5 [Source:HGNC Symbol;Acc:HGNC:24661]
ENSG00000005194.14	702.879	0.226131	0.738247	0.22136	0.621713	0.0548814	0.951441	0.0596533	0.967764	-0.166478	0.931036	CIAPIN1	cytokine induced apoptosis inhibitor 1 [Source:HGNC Symbol;Acc:HGNC:28050]
ENSG00000005206.16	434.023	0.423338	0.412765	0.159027	0.677676	-0.306009	0.412277	-0.0416981	0.973937	-0.465037	0.518739	SPPL2B	signal peptide peptidase like 2B [Source:HGNC Symbol;Acc:HGNC:30627]
ENSG00000005238.19	264.26	0.284911	0.713097	-0.257056	0.627922	0.00085202	0.999663	0.542818	0.449683	0.257907	0.893301	FAM214B	family with sequence similarity 214 member B [Source:HGNC Symbol;Acc:HGNC:25666]
ENSG00000005243.9	73.6677	0.574323	0.508964	0.397645	0.491233	0.423561	0.521005	0.600239	0.488256	0.0259161	0.992197	COPZ2	COPI coat complex subunit zeta 2 [Source:HGNC Symbol;Acc:HGNC:19356]
ENSG00000005249.12	79.6974	0.619403	0.599317	-0.469702	0.566331	0.0630445	0.973334	1.15215	0.189294	0.532745	0.833407	PRKAR2B	protein kinase cAMP-dependent type II regulatory subunit beta [Source:HGNC Symbol;Acc:HGNC:9392]
ENSG00000005302.17	234.232	-0.148736	0.857988	0.197409	0.706632	0.333429	0.552476	-0.0127165	0.993947	0.136019	0.957389	MSL3	MSL complex subunit 3 [Source:HGNC Symbol;Acc:HGNC:7370]
ENSG00000005339.14	1960.25	0.353833	0.668566	0.37847	0.466547	-0.0749863	0.947302	-0.0996229	0.955086	-0.453457	0.765208	CREBBP	CREB binding protein [Source:HGNC Symbol;Acc:HGNC:2348]
ENSG00000005436.13	173.502	-0.193548	0.712152	-0.461371	0.0857636	0.0495389	0.945209	0.317362	0.585778	0.51091	0.431279	GCFC2	GC-rich sequence DNA-binding factor 2 [Source:HGNC Symbol;Acc:HGNC:1317]
ENSG00000005448.16	512.35	-0.0628946	0.87091	0.134553	0.535989	0.104482	0.732931	-0.0929658	0.888647	-0.0300712	0.983693	WDR54	WD repeat domain 54 [Source:HGNC Symbol;Acc:HGNC:25770]
ENSG00000005469.11	181.916	-0.207108	0.677308	-0.0145821	0.976036	0.0215168	0.97776	-0.171009	0.84763	0.0360987	0.9871	CROT	carnitine O-octanoyltransferase [Source:HGNC Symbol;Acc:HGNC:2366]
ENSG00000005471.15	9.58663	0.193841	1	0.459158	0.681849	0.0428439	0.986931	-0.222472	0.948519	-0.416314	1	ABCB4	ATP binding cassette subfamily B member 4 [Source:HGNC Symbol;Acc:HGNC:45]
ENSG00000005483.20	789.488	-0.204197	0.684649	0.0910838	0.820124	0.565058	0.0275792	0.269777	0.661057	0.473974	0.454511	KMT2E	lysine methyltransferase 2E (inactive) [Source:HGNC Symbol;Acc:HGNC:18541]
ENSG00000005486.16	1593.69	0.0963997	0.853787	0.913792	2.31622e-06	-0.0776336	0.882848	-0.895026	3.00297e-05	-0.991426	0.00272051	RHBDD2	rhomboid domain containing 2 [Source:HGNC Symbol;Acc:HGNC:23082]
ENSG00000005513.9	31.1248	1.81568	1	5.44354	1.3654e-08	4.54287	5.94513e-12	0.915009	0.446546	-0.900673	0.824732	SOX8	SRY-box transcription factor 8 [Source:HGNC Symbol;Acc:HGNC:11203]
ENSG00000005801.16	254.843	-0.348076	0.604072	-0.78936	0.0167643	-0.141733	0.851928	0.299551	0.775041	0.647627	0.45875	ZNF195	zinc finger protein 195 [Source:HGNC Symbol;Acc:HGNC:12986]
ENSG00000005810.17	329.962	-0.363155	0.572094	-0.23231	0.607025	0.244523	0.670844	0.113678	0.937551	0.476833	0.641863	MYCBP2	MYC binding protein 2 [Source:HGNC Symbol;Acc:HGNC:23386]
ENSG00000005812.10	253.865	-0.418204	0.396546	-0.962461	1.9811e-05	0.10588	0.852878	0.650137	0.0371554	1.06834	0.00630183	FBXL3	F-box and leucine rich repeat protein 3 [Source:HGNC Symbol;Acc:HGNC:13599]
ENSG00000005882.11	388.237	0.299305	0.356747	0.100413	0.690436	-0.151279	0.579633	0.0476127	0.950431	-0.251692	0.63251	PDK2	pyruvate dehydrogenase kinase 2 [Source:HGNC Symbol;Acc:HGNC:8810]
ENSG00000005884.17	1604.31	-0.195653	0.737964	0.115813	0.794504	-0.235908	0.610357	-0.547374	0.163777	-0.351722	0.708986	ITGA3	integrin subunit alpha 3 [Source:HGNC Symbol;Acc:HGNC:6139]
ENSG00000005889.15	302.396	-0.196457	0.758187	0.268282	0.481564	0.392833	0.322709	-0.0719059	0.955086	0.12455	0.949595	ZFX	zinc finger protein X-linked [Source:HGNC Symbol;Acc:HGNC:12869]
ENSG00000005893.15	3053.57	-0.234035	0.584888	-0.0856907	0.808869	0.172363	0.643471	0.0240178	0.983062	0.258053	0.743478	LAMP2	lysosomal associated membrane protein 2 [Source:HGNC Symbol;Acc:HGNC:6501]
ENSG00000005961.17	26.464	0.148165	1	0.506822	0.473043	0.236352	0.845987	-0.122305	0.958587	-0.270471	0.938986	ITGA2B	integrin subunit alpha 2b [Source:HGNC Symbol;Acc:HGNC:6138]
ENSG00000006007.11	2456.33	0.0441626	0.930614	-0.0620596	0.841838	-0.121084	0.726884	-0.0148615	0.985638	-0.0590242	0.966052	GDE1	glycerophosphodiester phosphodiesterase 1 [Source:HGNC Symbol;Acc:HGNC:29644]
ENSG00000006015.17	587.285	0.132838	0.863171	0.54838	0.116327	0.232022	0.691981	-0.183519	0.888938	-0.316357	0.808805	REX1BD	required for excision 1-B domain containing [Source:HGNC Symbol;Acc:HGNC:26098]
ENSG00000006016.10	349.754	0.018334	0.989276	0.643722	0.179265	0.142409	0.890036	-0.482979	0.650435	-0.501314	0.750134	CRLF1	cytokine receptor like factor 1 [Source:HGNC Symbol;Acc:HGNC:2364]
ENSG00000006025.11	329.883	0.0747138	0.923027	-0.5805	0.0553583	-0.648956	0.037756	0.00625729	0.996537	-0.0684566	0.978504	OSBPL7	oxysterol binding protein like 7 [Source:HGNC Symbol;Acc:HGNC:16387]
ENSG00000006047.12	775.406	0.593668	0.0195671	0.311708	0.110595	-0.0391003	0.936126	0.24286	0.523672	-0.350808	0.45566	YBX2	Y-box binding protein 2 [Source:HGNC Symbol;Acc:HGNC:17948]
ENSG00000006062.14	354.098	0.15205	0.823975	1.70281	5.86908e-12	1.1652	1.16176e-05	-0.385562	0.535493	-0.537613	0.509845	MAP3K14	mitogen-activated protein kinase kinase kinase 14 [Source:HGNC Symbol;Acc:HGNC:6853]
ENSG00000006071.12	21.1325	0.0885075	1	-0.0282834	0.98078	0.369393	0.709295	0.486184	0.774345	0.397676	0.884425	ABCC8	ATP binding cassette subfamily C member 8 [Source:HGNC Symbol;Acc:HGNC:59]
ENSG00000006118.14	2944.04	0.405541	0.616512	0.598362	0.179607	-0.143462	0.877784	-0.336283	0.792007	-0.741824	0.484628	TMEM132A	transmembrane protein 132A [Source:HGNC Symbol;Acc:HGNC:31092]
ENSG00000006125.17	2543.27	0.0521632	0.937539	0.0979333	0.80215	0.0307499	0.967924	-0.0150202	0.989435	-0.0671836	0.971855	AP2B1	adaptor related protein complex 2 subunit beta 1 [Source:HGNC Symbol;Acc:HGNC:563]
ENSG00000006194.9	761.676	0.141359	0.777641	0.46045	0.046763	0.683424	0.00158069	0.364333	0.350922	0.222973	0.807383	ZNF263	zinc finger protein 263 [Source:HGNC Symbol;Acc:HGNC:13056]
ENSG00000006282.20	1558.09	0.408333	0.412716	0.293445	0.332852	-0.0132238	0.987217	0.101664	0.925434	-0.306669	0.732454	SPATA20	spermatogenesis associated 20 [Source:HGNC Symbol;Acc:HGNC:26125]
ENSG00000006283.17	29.4962	1.02092	1	6.07395	5.1028e-10	2.09715	0.0822447	-2.95587	0.00409236	-3.97679	0.0361829	CACNA1G	calcium voltage-gated channel subunit alpha1 G [Source:HGNC Symbol;Acc:HGNC:1394]
ENSG00000006327.13	2342.21	0.0734427	0.900307	0.708016	0.000920858	0.249611	0.473771	-0.384963	0.323495	-0.458406	0.44263	TNFRSF12A	TNF receptor superfamily member 12A [Source:HGNC Symbol;Acc:HGNC:18152]
ENSG00000006432.15	687.309	0.445623	0.359458	0.251596	0.43221	0.0290005	0.971277	0.223027	0.774345	-0.222596	0.837839	MAP3K9	mitogen-activated protein kinase kinase kinase 9 [Source:HGNC Symbol;Acc:HGNC:6861]
ENSG00000006451.7	836.17	-0.217077	0.585954	-0.0418746	0.909331	0.267553	0.323357	0.0923506	0.912287	0.309428	0.614054	RALA	RAS like proto-oncogene A [Source:HGNC Symbol;Acc:HGNC:9839]
ENSG00000006453.13	492.69	0.400041	0.256551	0.595279	0.000506006	0.284389	0.223434	0.0891499	0.908997	-0.310891	0.563452	BAIAP2L1	BAR/IMD domain containing adaptor protein 2 like 1 [Source:HGNC Symbol;Acc:HGNC:21649]
ENSG00000006459.10	212.419	-0.495545	0.394654	0.573092	0.0522267	1.64021	1.79745e-11	0.571573	0.151388	1.06712	0.0261498	KDM7A	lysine demethylase 7A [Source:HGNC Symbol;Acc:HGNC:22224]
ENSG00000006530.15	160.578	0.111483	0.843666	-0.0124976	0.98078	-0.155891	0.739155	-0.0319102	0.979082	-0.143393	0.918907	AGK	acylglycerol kinase [Source:HGNC Symbol;Acc:HGNC:21869]
ENSG00000006534.15	401.891	-0.604163	0.6257	0.299998	0.74872	-0.0468418	0.980086	-0.951003	0.381701	-0.346841	0.920786	ALDH3B1	aldehyde dehydrogenase 3 family member B1 [Source:HGNC Symbol;Acc:HGNC:410]
ENSG00000006576.16	599.985	-0.417822	0.488476	-0.455577	0.181349	0.0779164	0.921783	0.115672	0.933026	0.533493	0.530189	PHTF2	putative homeodomain transcription factor 2 [Source:HGNC Symbol;Acc:HGNC:13411]
ENSG00000006607.13	794.582	0.117063	0.650697	-0.222432	0.109241	-0.121291	0.551011	0.218204	0.315709	0.101141	0.866958	FARP2	FERM, ARH/RhoGEF and pleckstrin domain protein 2 [Source:HGNC Symbol;Acc:HGNC:16460]
ENSG00000006625.17	953.61	-0.113742	0.841516	0.0931632	0.818975	0.281348	0.437423	0.0744422	0.945808	0.188184	0.875591	GGCT	gamma-glutamylcyclotransferase [Source:HGNC Symbol;Acc:HGNC:21705]
ENSG00000006634.7	710.124	-0.416008	0.33223	-0.79848	8.20777e-05	-0.0901306	0.864166	0.292342	0.561513	0.708349	0.094121	DBF4	DBF4 zinc finger [Source:HGNC Symbol;Acc:HGNC:17364]
ENSG00000006652.13	735.235	-0.0475872	0.955462	0.502073	0.116214	1.11467	2.88646e-05	0.56501	0.193516	0.612597	0.403751	IFRD1	interferon related developmental regulator 1 [Source:HGNC Symbol;Acc:HGNC:5456]
ENSG00000006695.10	309.862	0.240629	0.637366	-0.14008	0.712336	-0.490355	0.0887868	-0.109646	0.919953	-0.350275	0.674288	COX10	cytochrome c oxidase assembly factor heme A:farnesyltransferase COX10 [Source:HGNC Symbol;Acc:HGNC:2260]
ENSG00000006704.10	599.582	-0.0134585	0.988155	0.0474152	0.928497	-0.170208	0.751169	-0.231081	0.800076	-0.217623	0.86934	GTF2IRD1	GTF2I repeat domain containing 1 [Source:HGNC Symbol;Acc:HGNC:4661]
ENSG00000006712.14	1690.38	0.134985	0.590948	0.0648728	0.738368	0.00623727	0.98822	0.0763496	0.880746	-0.0586356	0.944022	PAF1	PAF1 homolog, Paf1/RNA polymerase II complex component [Source:HGNC Symbol;Acc:HGNC:25459]
ENSG00000006715.15	635.032	-0.390722	0.434193	-0.152208	0.678093	0.292108	0.420588	0.0535944	0.960516	0.444316	0.524988	VPS41	VPS41 subunit of HOPS complex [Source:HGNC Symbol;Acc:HGNC:12713]
ENSG00000006740.16	387.341	0.291446	0.653404	0.261951	0.545553	0.122565	0.870477	0.15206	0.910866	-0.139386	0.947963	ARHGAP44	Rho GTPase activating protein 44 [Source:HGNC Symbol;Acc:HGNC:29096]
ENSG00000006744.18	2086.84	0.137352	0.614268	0.00796444	0.976574	-0.113855	0.618136	0.0155324	0.982027	-0.121819	0.830923	ELAC2	elaC ribonuclease Z 2 [Source:HGNC Symbol;Acc:HGNC:14198]
ENSG00000006747.14	256.829	-1.65475	0.425234	-0.0577479	0.97837	0.0794155	0.980086	-1.51758	0.445268	0.137163	0.987986	SCIN	scinderin [Source:HGNC Symbol;Acc:HGNC:21695]
ENSG00000006756.15	1718.11	0.057423	0.863882	-0.0100399	0.971144	-0.260906	0.110877	-0.193443	0.507546	-0.250866	0.519913	ARSD	arylsulfatase D [Source:HGNC Symbol;Acc:HGNC:717]
ENSG00000006757.11	102.829	0.676295	0.410868	-0.0940371	0.90186	0.0637745	0.957538	0.834107	0.162594	0.157811	0.957731	PNPLA4	patatin like phospholipase domain containing 4 [Source:HGNC Symbol;Acc:HGNC:24887]
ENSG00000006831.9	1996.82	0.0704529	0.882921	0.436246	0.0242112	0.203013	0.495153	-0.16278	0.796765	-0.233233	0.742746	ADIPOR2	adiponectin receptor 2 [Source:HGNC Symbol;Acc:HGNC:24041]
ENSG00000006837.11	13.1184	0.166747	1	1.40373	0.0683409	1.45654	0.0751717	0.219557	0.943168	0.0528088	0.991468	CDKL3	cyclin dependent kinase like 3 [Source:HGNC Symbol;Acc:HGNC:15483]
ENSG00000007047.14	503.396	0.296062	0.535535	0.116874	0.758901	-0.227404	0.559889	-0.048216	0.964484	-0.344278	0.664701	MARK4	microtubule affinity regulating kinase 4 [Source:HGNC Symbol;Acc:HGNC:13538]
ENSG00000007080.10	1385.1	0.0394952	0.948248	0.502314	0.0184032	0.317239	0.256621	-0.145579	0.857632	-0.185074	0.844542	CCDC124	coiled-coil domain containing 124 [Source:HGNC Symbol;Acc:HGNC:25171]
ENSG00000007168.12	1558.26	0.0439546	0.951117	-0.0337957	0.944721	0.0539434	0.938488	0.131694	0.902279	0.0877388	0.963361	PAFAH1B1	platelet activating factor acetylhydrolase 1b regulatory subunit 1 [Source:HGNC Symbol;Acc:HGNC:8574]
ENSG00000007202.14	5468.57	0.267598	0.413074	0.0248887	0.936164	-0.151821	0.567171	0.0908882	0.892987	-0.17671	0.782754	KIAA0100	KIAA0100 [Source:HGNC Symbol;Acc:HGNC:28960]
ENSG00000007255.10	586.733	-0.0817273	0.900419	0.296037	0.344903	0.135821	0.797839	-0.241943	0.751261	-0.160216	0.908875	TRAPPC6A	trafficking protein particle complex subunit 6A [Source:HGNC Symbol;Acc:HGNC:23069]
ENSG00000007264.14	129.107	0.240753	0.648045	0.211407	0.548955	0.19439	0.666552	0.223735	0.781634	-0.0170177	0.991841	MATK	megakaryocyte-associated tyrosine kinase [Source:HGNC Symbol;Acc:HGNC:6906]
ENSG00000007341.18	141.647	-0.100946	0.8946	-0.0439546	0.939236	0.174304	0.76911	0.117312	0.931151	0.218258	0.884878	ST7L	suppression of tumorigenicity 7 like [Source:HGNC Symbol;Acc:HGNC:18441]
ENSG00000007376.7	829.557	0.111782	0.83114	0.0739229	0.85008	-0.0910161	0.864079	-0.0531571	0.958053	-0.164939	0.886075	RPUSD1	RNA pseudouridine synthase domain containing 1 [Source:HGNC Symbol;Acc:HGNC:14173]
ENSG00000007384.15	827.389	0.0517102	0.96085	-0.0119635	0.985455	-0.293012	0.62391	-0.229338	0.864374	-0.281049	0.862754	RHBDF1	rhomboid 5 homolog 1 [Source:HGNC Symbol;Acc:HGNC:20561]
ENSG00000007392.16	776.279	-0.0145507	0.97236	0.419686	0.000897841	0.415107	0.00163997	-0.0191297	0.975667	-0.00457899	0.995147	LUC7L	LUC7 like [Source:HGNC Symbol;Acc:HGNC:6723]
ENSG00000007402.11	36.6184	0.109649	1	0.351158	0.659582	0.223279	0.859753	-0.0182297	0.994958	-0.127879	0.97866	CACNA2D2	calcium voltage-gated channel auxiliary subunit alpha2delta 2 [Source:HGNC Symbol;Acc:HGNC:1400]
ENSG00000007516.13	227.303	0.43371	0.689782	0.470512	0.497729	-0.242306	0.831996	-0.279108	0.899117	-0.712818	0.684545	BAIAP3	BAI1 associated protein 3 [Source:HGNC Symbol;Acc:HGNC:948]
ENSG00000007520.3	749.443	0.0192015	0.980947	0.194097	0.528541	0.0733397	0.896169	-0.101556	0.917474	-0.120758	0.931036	TSR3	TSR3 ribosome maturation factor [Source:HGNC Symbol;Acc:HGNC:14175]
ENSG00000007541.16	422.743	-0.240694	0.780285	0.396073	0.423216	0.0167043	0.989304	-0.620062	0.373613	-0.379369	0.812317	PIGQ	phosphatidylinositol glycan anchor biosynthesis class Q [Source:HGNC Symbol;Acc:HGNC:14135]
ENSG00000007545.15	298.708	0.16602	0.841516	-0.158771	0.785577	-0.282854	0.656296	0.0419366	0.982027	-0.124084	0.963361	CRAMP1	cramped chromatin regulator homolog 1 [Source:HGNC Symbol;Acc:HGNC:14122]
ENSG00000007866.19	580.962	0.17459	0.817856	-0.114257	0.839423	-0.319958	0.546757	-0.0311111	0.985075	-0.205702	0.910035	TEAD3	TEA domain transcription factor 3 [Source:HGNC Symbol;Acc:HGNC:11716]
ENSG00000007923.15	673.386	0.14453	0.78325	0.143309	0.684999	-0.168625	0.699982	-0.167404	0.848206	-0.311934	0.701556	DNAJC11	DnaJ heat shock protein family (Hsp40) member C11 [Source:HGNC Symbol;Acc:HGNC:25570]
ENSG00000007944.14	914.304	-0.132945	0.777789	0.0685641	0.850423	0.55136	0.0103102	0.34985	0.335958	0.482795	0.329945	MYLIP	myosin regulatory light chain interacting protein [Source:HGNC Symbol;Acc:HGNC:21155]
ENSG00000008018.8	4349.21	0.0101336	0.988155	0.178025	0.531095	0.273784	0.347865	0.105892	0.904548	0.0957585	0.94667	PSMB1	proteasome 20S subunit beta 1 [Source:HGNC Symbol;Acc:HGNC:9537]
ENSG00000008083.13	2397.12	0.324802	0.559964	-0.834824	0.00132897	-0.801318	0.00333143	0.358308	0.563466	0.0335055	0.989926	JARID2	jumonji and AT-rich interaction domain containing 2 [Source:HGNC Symbol;Acc:HGNC:6196]
ENSG00000008086.11	214.803	0.186764	0.76927	-1.11843	2.74127e-05	-0.386051	0.328657	0.91914	0.00548023	0.732376	0.257935	CDKL5	cyclin dependent kinase like 5 [Source:HGNC Symbol;Acc:HGNC:11411]
ENSG00000008128.22	38.0869	-0.428466	0.679302	0.999453	0.0345698	1.1774	0.0216738	-0.250515	0.893271	0.17795	0.959666	CDK11A	cyclin dependent kinase 11A [Source:HGNC Symbol;Acc:HGNC:1730]
ENSG00000008130.15	1310	0.0995732	0.893385	0.351661	0.322246	-0.177595	0.756941	-0.429684	0.449659	-0.529257	0.518244	NADK	NAD kinase [Source:HGNC Symbol;Acc:HGNC:29831]
ENSG00000008256.15	401.404	0.452922	0.536215	0.149018	0.808869	-0.314214	0.621986	-0.010311	0.995875	-0.463233	0.729505	CYTH3	cytohesin 3 [Source:HGNC Symbol;Acc:HGNC:9504]
ENSG00000008277.14	132.455	-0.242084	0.752851	-0.224442	0.663868	0.202787	0.77473	0.185145	0.902243	0.427229	0.742746	ADAM22	ADAM metallopeptidase domain 22 [Source:HGNC Symbol;Acc:HGNC:201]
ENSG00000008282.8	1867.08	-0.237661	0.651477	-0.537167	0.042611	-0.227767	0.598873	0.0717384	0.950709	0.309399	0.745625	SYPL1	synaptophysin like 1 [Source:HGNC Symbol;Acc:HGNC:11507]
ENSG00000008283.15	7612.31	0.235537	0.434193	-0.0104371	0.971874	-0.223086	0.250941	0.022888	0.974973	-0.212649	0.664701	CYB561	cytochrome b561 [Source:HGNC Symbol;Acc:HGNC:2571]
ENSG00000008294.20	1692.87	0.0234499	0.969475	0.0439218	0.907243	0.580873	0.00403627	0.560401	0.0184018	0.536951	0.220841	SPAG9	sperm associated antigen 9 [Source:HGNC Symbol;Acc:HGNC:14524]
ENSG00000008300.16	298.32	0.462298	0.579738	0.401	0.457342	0.190096	0.834285	0.251394	0.880981	-0.210905	0.935907	CELSR3	cadherin EGF LAG seven-pass G-type receptor 3 [Source:HGNC Symbol;Acc:HGNC:3230]
ENSG00000008323.15	395.857	0.434591	0.676075	-0.310294	0.675484	-0.328046	0.729448	0.416839	0.802868	-0.0177524	0.995147	PLEKHG6	pleckstrin homology and RhoGEF domain containing G6 [Source:HGNC Symbol;Acc:HGNC:25562]
ENSG00000008324.11	232.73	0.0176606	0.988115	-0.271688	0.574932	-0.151309	0.847947	0.138039	0.931151	0.120378	0.963361	SS18L2	SS18 like 2 [Source:HGNC Symbol;Acc:HGNC:15593]
ENSG00000008382.15	492.081	-0.0313635	0.951512	0.189771	0.411859	0.0712297	0.869384	-0.149904	0.808638	-0.118541	0.904543	MPND	MPN domain containing [Source:HGNC Symbol;Acc:HGNC:25934]
ENSG00000008394.12	2599.15	-0.11261	0.840328	-0.0559498	0.899707	0.349443	0.275681	0.292782	0.609122	0.405392	0.570037	MGST1	microsomal glutathione S-transferase 1 [Source:HGNC Symbol;Acc:HGNC:7061]
ENSG00000008405.11	295.791	0.0972529	0.779061	0.208876	0.249526	0.417597	0.00619575	0.305974	0.167171	0.208721	0.6862	CRY1	cryptochrome circadian regulator 1 [Source:HGNC Symbol;Acc:HGNC:2384]
ENSG00000008441.16	214.64	0.992943	0.0905998	0.231404	0.666856	-0.369614	0.50213	0.391925	0.681713	-0.601018	0.571099	NFIX	nuclear factor I X [Source:HGNC Symbol;Acc:HGNC:7788]
ENSG00000008513.14	1547.8	0.124361	0.872227	-0.00147201	0.997751	-0.308353	0.546811	-0.18252	0.889178	-0.306881	0.81711	ST3GAL1	ST3 beta-galactoside alpha-2,3-sialyltransferase 1 [Source:HGNC Symbol;Acc:HGNC:10862]
ENSG00000008516.16	17.0287	-0.209423	1	0.0722417	0.959884	1.12484	0.222447	0.843177	0.631155	1.0526	0.658716	MMP25	matrix metallopeptidase 25 [Source:HGNC Symbol;Acc:HGNC:14246]
ENSG00000008710.19	532.868	0.397526	0.724309	0.402764	0.585671	0.0254039	0.988477	0.0201662	0.993947	-0.377361	0.889829	PKD1	polycystin 1, transient receptor potential channel interacting [Source:HGNC Symbol;Acc:HGNC:9008]
ENSG00000008735.13	127.717	0.691014	0.421898	0.403398	0.47659	-0.13651	0.896052	0.151106	0.937551	-0.539908	0.72324	MAPK8IP2	mitogen-activated protein kinase 8 interacting protein 2 [Source:HGNC Symbol;Acc:HGNC:6883]
ENSG00000008838.19	596.009	0.263044	0.578626	0.157919	0.64193	-0.265715	0.446822	-0.16059	0.858193	-0.423634	0.519913	MED24	mediator complex subunit 24 [Source:HGNC Symbol;Acc:HGNC:22963]
ENSG00000008853.16	314.059	0.111877	0.882045	-0.0751883	0.893309	-0.386896	0.369289	-0.19983	0.868531	-0.311707	0.800467	RHOBTB2	Rho related BTB domain containing 2 [Source:HGNC Symbol;Acc:HGNC:18756]
ENSG00000008869.11	394.848	-0.179496	0.823975	-0.133606	0.818146	0.215881	0.751499	0.169991	0.910004	0.349487	0.807383	HEATR5B	HEAT repeat containing 5B [Source:HGNC Symbol;Acc:HGNC:29273]
ENSG00000008952.16	1873.77	-0.354614	0.527129	-0.483716	0.120295	0.170368	0.761614	0.29947	0.697367	0.654083	0.326147	SEC62	SEC62 homolog, preprotein translocation factor [Source:HGNC Symbol;Acc:HGNC:11846]
ENSG00000008988.9	13988.4	0.00377486	0.995289	0.173754	0.539658	0.297945	0.282134	0.127966	0.880184	0.124191	0.916438	RPS20	ribosomal protein S20 [Source:HGNC Symbol;Acc:HGNC:10405]
ENSG00000009307.15	43423.8	-0.241325	0.639213	-0.167716	0.641503	0.296135	0.414762	0.222526	0.77541	0.46385	0.498047	CSDE1	cold shock domain containing E1 [Source:HGNC Symbol;Acc:HGNC:29905]
ENSG00000009335.17	1974.17	0.0195389	0.961319	0.00310309	0.990891	-0.158658	0.408534	-0.142222	0.688372	-0.161761	0.738417	UBE3C	ubiquitin protein ligase E3C [Source:HGNC Symbol;Acc:HGNC:16803]
ENSG00000009413.15	470.261	-0.399458	0.532498	-0.715	0.0292153	-0.00883251	0.994026	0.306709	0.75359	0.706167	0.372809	REV3L	REV3 like, DNA directed polymerase zeta catalytic subunit [Source:HGNC Symbol;Acc:HGNC:9968]
ENSG00000009724.16	8.40918	0.181342	1	0.336373	0.825435	0.86168	0.538957	0.70665	1	0.525306	1	MASP2	MBL associated serine protease 2 [Source:HGNC Symbol;Acc:HGNC:6902]
ENSG00000009780.15	92.5976	-0.346676	0.636244	-0.340666	0.46467	-0.213781	0.768124	-0.219791	0.881615	0.126885	0.963005	FAM76A	family with sequence similarity 76 member A [Source:HGNC Symbol;Acc:HGNC:28530]
ENSG00000009830.11	650.2	0.274418	0.702495	0.196906	0.701183	-0.0607734	0.94994	0.0167389	0.992496	-0.257679	0.878937	POMT2	protein O-mannosyltransferase 2 [Source:HGNC Symbol;Acc:HGNC:19743]
ENSG00000009844.15	974.427	-0.30093	0.633726	-0.289539	0.469018	0.100215	0.894104	0.0888236	0.949184	0.389753	0.71912	VTA1	vesicle trafficking 1 [Source:HGNC Symbol;Acc:HGNC:20954]
ENSG00000009950.15	67.7167	0.214873	0.866879	0.832108	0.158146	0.257403	0.821827	-0.359831	0.856269	-0.574704	0.781012	MLXIPL	MLX interacting protein like [Source:HGNC Symbol;Acc:HGNC:12744]
ENSG00000009954.10	2313.71	-0.0118222	0.985609	-0.0981903	0.739785	0.00408603	0.995168	0.0904542	0.911687	0.102276	0.929841	BAZ1B	bromodomain adjacent to zinc finger domain 1B [Source:HGNC Symbol;Acc:HGNC:961]
ENSG00000010017.12	854.25	-0.0187806	0.978978	8.86794e-05	0.999731	0.0882432	0.852954	0.069374	0.941025	0.0881544	0.950975	RANBP9	RAN binding protein 9 [Source:HGNC Symbol;Acc:HGNC:13727]
ENSG00000010072.15	150.529	-0.214643	0.71826	-0.993753	0.000169379	-0.590571	0.069958	0.188539	0.874849	0.403182	0.67674	SPRTN	SprT-like N-terminal domain [Source:HGNC Symbol;Acc:HGNC:25356]
ENSG00000010165.19	1098.29	-0.0126379	0.983386	0.145092	0.528682	-0.37035	0.0499866	-0.52808	0.00508832	-0.515443	0.122517	METTL13	methyltransferase 13, eEF1A lysine and N-terminal methyltransferase [Source:HGNC Symbol;Acc:HGNC:24248]
ENSG00000010219.13	30.8345	0.650525	1	0.290244	0.925609	-0.116318	0.98214	0.243961	0.974973	-0.406565	0.976244	DYRK4	dual specificity tyrosine phosphorylation regulated kinase 4 [Source:HGNC Symbol;Acc:HGNC:3095]
ENSG00000010244.18	1741.65	-0.0774381	0.783091	-0.255099	0.0542661	-0.081853	0.73584	0.0958085	0.835358	0.173246	0.685417	ZNF207	zinc finger protein 207 [Source:HGNC Symbol;Acc:HGNC:12998]
ENSG00000010256.10	2306.15	0.0896863	0.926367	0.233147	0.651575	0.087981	0.92712	-0.0554793	0.974973	-0.145166	0.952274	UQCRC1	ubiquinol-cytochrome c reductase core protein 1 [Source:HGNC Symbol;Acc:HGNC:12585]
ENSG00000010270.13	341.185	-0.105873	0.853787	-0.331324	0.245755	-0.315532	0.35248	-0.0900823	0.935557	0.0157911	0.992197	STARD3NL	STARD3 N-terminal like [Source:HGNC Symbol;Acc:HGNC:19169]
ENSG00000010278.12	5760.32	0.0317296	0.947794	0.0754314	0.782337	-0.0188376	0.972689	-0.0625394	0.935039	-0.0942691	0.924847	CD9	CD9 molecule [Source:HGNC Symbol;Acc:HGNC:1709]
ENSG00000010292.12	3251.73	0.254334	0.63488	-0.12807	0.752886	-0.260225	0.527977	0.122179	0.911687	-0.132155	0.93667	NCAPD2	non-SMC condensin I complex subunit D2 [Source:HGNC Symbol;Acc:HGNC:24305]
ENSG00000010295.19	10.827	-0.477167	1	4.63562	5.23958e-05	5.78312	1.66261e-05	0.670351	0.764008	1.14751	1	IFFO1	intermediate filament family orphan 1 [Source:HGNC Symbol;Acc:HGNC:24970]
ENSG00000010310.8	10.1312	-0.397083	1	0.23743	0.875571	0.698004	0.651172	0.0634929	0.985638	0.460574	1	GIPR	gastric inhibitory polypeptide receptor [Source:HGNC Symbol;Acc:HGNC:4271]
ENSG00000010318.20	32.375	-0.174238	1	-0.521562	0.375693	-0.106828	0.93453	0.240496	0.906783	0.414734	0.84274	PHF7	PHD finger protein 7 [Source:HGNC Symbol;Acc:HGNC:18458]
ENSG00000010322.15	518.587	0.164039	0.776927	0.392048	0.181639	0.118627	0.835658	-0.109382	0.921665	-0.273421	0.789358	NISCH	nischarin [Source:HGNC Symbol;Acc:HGNC:18006]
ENSG00000010361.13	188.906	0.155656	0.765359	0.414349	0.103348	0.117459	0.813204	-0.141234	0.881125	-0.29689	0.721903	FUZ	fuzzy planar cell polarity protein [Source:HGNC Symbol;Acc:HGNC:26219]
ENSG00000010404.17	985.913	0.220303	0.67024	0.946439	1.81656e-05	0.263503	0.489122	-0.462634	0.221892	-0.682937	0.184715	IDS	iduronate 2-sulfatase [Source:HGNC Symbol;Acc:HGNC:5389]
ENSG00000010539.11	232.381	0.00701205	0.992532	0.221307	0.516132	0.136845	0.793894	-0.0774501	0.945679	-0.0844623	0.964676	ZNF200	zinc finger protein 200 [Source:HGNC Symbol;Acc:HGNC:12993]
ENSG00000010626.14	71.1615	0.00208999	0.998536	0.0804882	0.926349	0.102055	0.93453	0.0236572	0.992109	0.0215667	0.994794	LRRC23	leucine rich repeat containing 23 [Source:HGNC Symbol;Acc:HGNC:19138]
ENSG00000010704.18	38.0393	0.236218	0.782526	-0.369988	0.482696	-0.160211	0.85787	0.445995	0.674194	0.209777	0.929891	HFE	homeostatic iron regulator [Source:HGNC Symbol;Acc:HGNC:4886]
ENSG00000010803.16	275.832	0.089348	0.875756	0.0937978	0.809478	-0.10421	0.842318	-0.10866	0.91367	-0.198008	0.850956	SCMH1	Scm polycomb group protein homolog 1 [Source:HGNC Symbol;Acc:HGNC:19003]
ENSG00000010810.17	60.7367	0.255455	0.803959	0.0341695	0.970611	0.266096	0.764388	0.487381	0.689047	0.231926	0.936629	FYN	FYN proto-oncogene, Src family tyrosine kinase [Source:HGNC Symbol;Acc:HGNC:4037]
ENSG00000010818.9	253.503	-0.241358	0.762509	0.98281	0.00417712	1.10342	0.00161356	-0.120752	0.939444	0.120606	0.964273	HIVEP2	HIVEP zinc finger 2 [Source:HGNC Symbol;Acc:HGNC:4921]
ENSG00000011007.12	959.484	0.101725	0.804077	0.23333	0.284079	-0.204561	0.454891	-0.336166	0.240389	-0.437891	0.289718	ELOA	elongin A [Source:HGNC Symbol;Acc:HGNC:11620]
ENSG00000011009.10	965.524	-0.0878278	0.900241	0.212889	0.574522	-0.044782	0.955727	-0.345499	0.576782	-0.257671	0.824243	LYPLA2	lysophospholipase 2 [Source:HGNC Symbol;Acc:HGNC:6738]
ENSG00000011021.21	142.319	0.0594362	0.965709	0.591215	0.282233	-0.188166	0.862823	-0.719944	0.398143	-0.77938	0.566133	CLCN6	chloride voltage-gated channel 6 [Source:HGNC Symbol;Acc:HGNC:2024]
ENSG00000011028.13	337.669	0.246642	0.867804	0.970852	0.157264	0.0140437	0.99467	-0.710166	0.642703	-0.956809	0.614511	MRC2	mannose receptor C type 2 [Source:HGNC Symbol;Acc:HGNC:16875]
ENSG00000011105.12	389.413	0.760312	0.154822	1.04772	0.000212288	-0.439704	0.284477	-0.727108	0.0667115	-1.48742	0.000911072	TSPAN9	tetraspanin 9 [Source:HGNC Symbol;Acc:HGNC:21640]
ENSG00000011132.11	133.593	0.0709212	0.907704	0.68739	0.00136948	-0.13949	0.768046	-0.755958	0.00232097	-0.826879	0.0410059	APBA3	amyloid beta precursor protein binding family A member 3 [Source:HGNC Symbol;Acc:HGNC:580]
ENSG00000011143.16	479.697	0.131573	0.731577	-0.27064	0.18985	-0.283784	0.214902	0.118429	0.868777	-0.0131443	0.991468	MKS1	MKS transition zone complex subunit 1 [Source:HGNC Symbol;Acc:HGNC:7121]
ENSG00000011198.7	298.361	-0.134348	0.816788	-0.291217	0.35011	0.268677	0.490121	0.425546	0.329407	0.559894	0.361452	ABHD5	abhydrolase domain containing 5, lysophosphatidic acid acyltransferase [Source:HGNC Symbol;Acc:HGNC:21396]
ENSG00000011201.11	44.3297	0.431071	0.749575	0.099281	0.933084	0.0818145	0.966354	0.413604	0.863098	-0.0174675	0.995726	ANOS1	anosmin 1 [Source:HGNC Symbol;Acc:HGNC:6211]
ENSG00000011243.17	792.706	0.111755	0.8015	0.556955	0.00287735	0.419255	0.0534706	-0.0259446	0.978528	-0.1377	0.893301	AKAP8L	A-kinase anchoring protein 8 like [Source:HGNC Symbol;Acc:HGNC:29857]
ENSG00000011258.15	507.417	-0.410961	0.571987	-0.785837	0.0334885	-0.0606538	0.954582	0.314223	0.787483	0.725183	0.443386	MBTD1	mbt domain containing 1 [Source:HGNC Symbol;Acc:HGNC:19866]
ENSG00000011260.13	1847.47	0.0867987	0.867164	-0.0551845	0.8889	0.239781	0.457409	0.381765	0.275771	0.294966	0.683753	UTP18	UTP18 small subunit processome component [Source:HGNC Symbol;Acc:HGNC:24274]
ENSG00000011275.18	1079.62	0.109071	0.830588	-0.182905	0.544697	-0.641652	0.00335842	-0.349676	0.388062	-0.458747	0.414263	RNF216	ring finger protein 216 [Source:HGNC Symbol;Acc:HGNC:21698]
ENSG00000011295.15	858.526	-0.0869448	0.806521	-0.222606	0.223703	-0.154838	0.539568	-0.019176	0.981123	0.0677687	0.949595	TTC19	tetratricopeptide repeat domain 19 [Source:HGNC Symbol;Acc:HGNC:26006]
ENSG00000011304.19	7586.05	0.186896	0.473008	0.192573	0.18726	-0.143489	0.454891	-0.149167	0.639185	-0.336063	0.22364	PTBP1	polypyrimidine tract binding protein 1 [Source:HGNC Symbol;Acc:HGNC:9583]
ENSG00000011332.19	110.814	0.740786	0.126959	0.37201	0.289517	0.14401	0.801549	0.512785	0.253806	-0.228001	0.864702	DPF1	double PHD fingers 1 [Source:HGNC Symbol;Acc:HGNC:20225]
ENSG00000011347.9	1118.86	0.735206	0.0588954	0.222009	0.498552	-0.260386	0.48958	0.252812	0.708602	-0.482395	0.456254	SYT7	synaptotagmin 7 [Source:HGNC Symbol;Acc:HGNC:11514]
ENSG00000011376.9	327.684	0.373359	0.646877	0.110323	0.877346	-0.139393	0.883495	0.123643	0.945679	-0.249716	0.90872	LARS2	leucyl-tRNA synthetase 2, mitochondrial [Source:HGNC Symbol;Acc:HGNC:17095]
ENSG00000011405.13	372.514	-0.624727	0.221335	-0.844845	0.00136902	0.311793	0.461687	0.531911	0.22082	1.15664	0.010111	PIK3C2A	phosphatidylinositol-4-phosphate 3-kinase catalytic subunit type 2 alpha [Source:HGNC Symbol;Acc:HGNC:8971]
ENSG00000011422.11	55.4734	0.501819	0.505956	1.2484	0.000137415	0.311289	0.614807	-0.435297	0.585308	-0.937116	0.229401	PLAUR	plasminogen activator, urokinase receptor [Source:HGNC Symbol;Acc:HGNC:9053]
ENSG00000011426.10	1586.34	-0.152914	0.792272	-0.223505	0.526233	0.0805706	0.902023	0.151162	0.888938	0.304076	0.75705	ANLN	anillin actin binding protein [Source:HGNC Symbol;Acc:HGNC:14082]
ENSG00000011451.17	1425.82	0.503322	0.49964	0.563275	0.17955	-0.112922	0.903229	-0.172876	0.911786	-0.676198	0.510729	WIZ	WIZ zinc finger [Source:HGNC Symbol;Acc:HGNC:30917]
ENSG00000011454.16	1772.98	-0.0452012	0.95813	-0.195845	0.643161	0.037415	0.968504	0.188059	0.870059	0.23326	0.866958	RABGAP1	RAB GTPase activating protein 1 [Source:HGNC Symbol;Acc:HGNC:17155]
ENSG00000011478.11	260.286	0.41434	0.409751	-0.0268863	0.957019	-0.43827	0.150114	0.00295633	0.997719	-0.411384	0.587672	QPCTL	glutaminyl-peptide cyclotransferase like [Source:HGNC Symbol;Acc:HGNC:25952]
ENSG00000011485.14	1334.72	0.135998	0.675417	0.0656672	0.798389	-0.103873	0.725456	-0.033542	0.960516	-0.16954	0.782379	PPP5C	protein phosphatase 5 catalytic subunit [Source:HGNC Symbol;Acc:HGNC:9322]
ENSG00000011523.13	219.792	-0.246542	0.533624	-1.04227	8.10795e-09	-0.829746	1.57356e-05	-0.0340205	0.974973	0.212521	0.805655	CEP68	centrosomal protein 68 [Source:HGNC Symbol;Acc:HGNC:29076]
ENSG00000011566.14	510.143	-0.0415626	0.963967	-1.20345	9.62573e-06	-0.466045	0.232611	0.695845	0.0866018	0.737407	0.282362	MAP4K3	mitogen-activated protein kinase kinase kinase kinase 3 [Source:HGNC Symbol;Acc:HGNC:6865]
ENSG00000011590.13	7.02107	-0.794025	1	-1.74385	0.143312	0.231556	0.927245	1.18137	1	1.9754	1	ZBTB32	zinc finger and BTB domain containing 32 [Source:HGNC Symbol;Acc:HGNC:16763]
ENSG00000011638.10	262.918	0.218068	0.686706	0.518014	0.0550431	-0.317252	0.392214	-0.617197	0.0619117	-0.835265	0.0814744	LDAF1	lipid droplet assembly factor 1 [Source:HGNC Symbol;Acc:HGNC:30136]
ENSG00000012048.20	477.754	-0.412719	0.434193	-0.686506	0.00662146	0.214509	0.637601	0.488296	0.230609	0.901015	0.0513885	BRCA1	BRCA1 DNA repair associated [Source:HGNC Symbol;Acc:HGNC:1100]
ENSG00000012061.15	548.934	0.0614681	0.926705	0.268031	0.380216	0.105041	0.849276	-0.101521	0.92408	-0.162989	0.900695	ERCC1	ERCC excision repair 1, endonuclease non-catalytic subunit [Source:HGNC Symbol;Acc:HGNC:3433]
ENSG00000012124.16	21.6957	-0.509842	1	0.211496	0.903049	-0.017383	0.996528	-0.738719	0.824866	-0.228879	0.978343	CD22	CD22 molecule [Source:HGNC Symbol;Acc:HGNC:1643]
ENSG00000012171.19	472.77	0.0830645	0.920346	0.82145	0.00551219	0.451169	0.267092	-0.287216	0.755411	-0.370281	0.745625	SEMA3B	semaphorin 3B [Source:HGNC Symbol;Acc:HGNC:10724]
ENSG00000012174.11	311.935	-0.221297	0.723976	-0.429297	0.203721	-0.21905	0.683143	-0.0110511	0.993947	0.210246	0.889829	MBTPS2	membrane bound transcription factor peptidase, site 2 [Source:HGNC Symbol;Acc:HGNC:15455]
ENSG00000012211.12	170.282	0.139081	0.804077	-0.0358475	0.941139	-0.529961	0.0627846	-0.355032	0.510754	-0.494114	0.45875	PRICKLE3	prickle planar cell polarity protein 3 [Source:HGNC Symbol;Acc:HGNC:6645]
ENSG00000012232.8	383.595	0.119377	0.88374	-0.394346	0.330323	-0.896153	0.00767454	-0.38243	0.650435	-0.501807	0.632373	EXTL3	exostosin like glycosyltransferase 3 [Source:HGNC Symbol;Acc:HGNC:3518]
ENSG00000012660.13	1545.05	-0.327661	0.412716	0.632853	0.000542503	0.0157952	0.979942	-0.944719	3.79326e-07	-0.617058	0.10386	ELOVL5	ELOVL fatty acid elongase 5 [Source:HGNC Symbol;Acc:HGNC:21308]
ENSG00000012822.15	580.747	0.0401734	0.963967	0.00647876	0.99177	-0.0751694	0.925395	-0.0414747	0.97684	-0.0816484	0.973608	CALCOCO1	calcium binding and coiled-coil domain 1 [Source:HGNC Symbol;Acc:HGNC:29306]
ENSG00000012983.11	389.868	-0.251626	0.637244	-0.247975	0.463333	0.513913	0.0821953	0.510261	0.18152	0.761887	0.139017	MAP4K5	mitogen-activated protein kinase kinase kinase kinase 5 [Source:HGNC Symbol;Acc:HGNC:6867]
ENSG00000013016.15	138.451	0.569677	0.418568	-0.0221228	0.975774	-0.360629	0.503477	0.231171	0.867032	-0.338507	0.816905	EHD3	EH domain containing 3 [Source:HGNC Symbol;Acc:HGNC:3244]
ENSG00000013275.7	11.3698	-0.233997	1	0.622543	0.490843	0.223406	0.903756	-0.633134	0.769808	-0.399137	1	PSMC4	proteasome 26S subunit, ATPase 4 [Source:HGNC Symbol;Acc:HGNC:9551]
ENSG00000013288.8	902.925	0.164615	0.671795	0.366912	0.0603504	-0.105001	0.780371	-0.307297	0.343741	-0.471913	0.248291	MAN2B2	mannosidase alpha class 2B member 2 [Source:HGNC Symbol;Acc:HGNC:29623]
ENSG00000013306.15	4086.62	0.124089	0.807689	0.332521	0.196285	0.171127	0.671386	-0.0373055	0.973088	-0.161395	0.888473	SLC25A39	solute carrier family 25 member 39 [Source:HGNC Symbol;Acc:HGNC:24279]
ENSG00000013364.18	927.471	0.233725	0.6257	0.101657	0.789431	-0.150553	0.733685	-0.0184856	0.985638	-0.252211	0.782754	MVP	major vault protein [Source:HGNC Symbol;Acc:HGNC:7531]
ENSG00000013374.15	588.696	-0.206304	0.534647	-0.180059	0.394174	0.0269732	0.956782	0.000727795	0.999068	0.207032	0.734335	NUB1	negative regulator of ubiquitin like proteins 1 [Source:HGNC Symbol;Acc:HGNC:17623]
ENSG00000013375.15	482.728	-0.45026	0.578626	-0.240272	0.68938	0.212176	0.799388	0.00218778	0.999018	0.452447	0.770702	PGM3	phosphoglucomutase 3 [Source:HGNC Symbol;Acc:HGNC:8907]
ENSG00000013392.7	132.708	-0.354148	0.699268	0.192985	0.783426	-0.207708	0.829854	-0.754841	0.30326	-0.400693	0.83136	RWDD2A	RWD domain containing 2A [Source:HGNC Symbol;Acc:HGNC:21385]
ENSG00000013441.15	771.087	-0.478047	0.396546	1.75322	2.93597e-14	1.55075	9.74765e-11	-0.68052	0.0486957	-0.202474	0.886547	CLK1	CDC like kinase 1 [Source:HGNC Symbol;Acc:HGNC:2068]
ENSG00000013503.9	214.158	-0.0211555	0.974674	-0.45634	0.0331994	-0.17369	0.633053	0.261495	0.605156	0.28265	0.690937	POLR3B	RNA polymerase III subunit B [Source:HGNC Symbol;Acc:HGNC:30348]
ENSG00000013523.9	831.928	0.377628	0.213793	-0.144372	0.529936	-0.538285	0.000877444	-0.0162848	0.985075	-0.393912	0.314365	ANGEL1	angel homolog 1 [Source:HGNC Symbol;Acc:HGNC:19961]
ENSG00000013561.17	741.272	-0.132896	0.835314	-0.326326	0.337017	-0.0102981	0.991527	0.183132	0.864572	0.316028	0.767712	RNF14	ring finger protein 14 [Source:HGNC Symbol;Acc:HGNC:10058]
ENSG00000013563.13	339.106	-0.122858	0.765858	0.0856319	0.7728	-0.165341	0.605896	-0.373831	0.176718	-0.250973	0.69533	DNASE1L1	deoxyribonuclease 1 like 1 [Source:HGNC Symbol;Acc:HGNC:2957]
ENSG00000013573.16	531.426	0.221641	0.523023	-0.477867	0.00591702	-0.462307	0.0105033	0.237202	0.554237	0.0155605	0.990154	DDX11	DEAD/H-box helicase 11 [Source:HGNC Symbol;Acc:HGNC:2736]
ENSG00000013583.8	578.321	0.0514529	0.948623	0.128764	0.781119	0.0373367	0.967924	-0.0399741	0.976652	-0.0914273	0.966787	HEBP1	heme binding protein 1 [Source:HGNC Symbol;Acc:HGNC:17176]
ENSG00000013588.7	5859.13	0.246951	0.742775	1.39966	5.61573e-06	0.515369	0.257178	-0.637337	0.242743	-0.884289	0.246209	GPRC5A	G protein-coupled receptor class C group 5 member A [Source:HGNC Symbol;Acc:HGNC:9836]
ENSG00000013619.13	70.4422	-0.314562	0.74365	0.405494	0.47659	-0.348576	0.676568	-1.06863	0.0638303	-0.75407	0.567886	MAMLD1	mastermind like domain containing 1 [Source:HGNC Symbol;Acc:HGNC:2568]
ENSG00000013810.18	2005.54	0.314283	0.405697	0.297001	0.158392	-0.0324826	0.952483	-0.0152	0.985638	-0.329484	0.538859	TACC3	transforming acidic coiled-coil containing protein 3 [Source:HGNC Symbol;Acc:HGNC:11524]
ENSG00000014123.9	562.701	-0.573872	0.437481	-0.70656	0.0685631	-0.201457	0.788944	-0.0687697	0.967951	0.505102	0.682937	UFL1	UFM1 specific ligase 1 [Source:HGNC Symbol;Acc:HGNC:23039]
ENSG00000014138.8	1040.7	0.36118	0.599743	-0.30532	0.500896	-0.251978	0.683453	0.414521	0.607891	0.0533414	0.986214	POLA2	DNA polymerase alpha 2, accessory subunit [Source:HGNC Symbol;Acc:HGNC:30073]
ENSG00000014164.6	256.281	0.455962	0.422926	-0.297289	0.416966	-1.08116	3.82425e-05	-0.327908	0.661057	-0.783871	0.194642	ZC3H3	zinc finger CCCH-type containing 3 [Source:HGNC Symbol;Acc:HGNC:28972]
ENSG00000014216.15	6214.5	0.215335	0.768165	0.182269	0.715291	-0.0919095	0.913502	-0.0588435	0.970498	-0.274179	0.852843	CAPN1	calpain 1 [Source:HGNC Symbol;Acc:HGNC:1476]
ENSG00000014257.15	32.6293	-0.239143	1	-0.350256	0.741612	-0.662404	0.559039	-0.551291	0.822031	-0.312149	0.947626	ACP3	acid phosphatase 3 [Source:HGNC Symbol;Acc:HGNC:125]
ENSG00000014641.17	1935.94	-0.247124	0.515633	0.0313148	0.930292	0.274145	0.273677	-0.00429451	0.996394	0.24283	0.715369	MDH1	malate dehydrogenase 1 [Source:HGNC Symbol;Acc:HGNC:6970]
ENSG00000014824.13	721.636	-0.365636	0.51244	-0.372041	0.256636	0.183602	0.72861	0.190007	0.858034	0.555642	0.443877	SLC30A9	solute carrier family 30 member 9 [Source:HGNC Symbol;Acc:HGNC:1329]
ENSG00000014914.20	223.441	0.0731358	0.937539	1.12916	0.000156056	0.571348	0.151913	-0.484679	0.434871	-0.557815	0.560756	MTMR11	myotubularin related protein 11 [Source:HGNC Symbol;Acc:HGNC:24307]
ENSG00000014919.12	629.096	-0.0146825	0.978019	0.0739418	0.765062	-0.0868384	0.786586	-0.175463	0.667466	-0.16078	0.79882	COX15	cytochrome c oxidase assembly homolog COX15 [Source:HGNC Symbol;Acc:HGNC:2263]
ENSG00000015133.18	676.879	0.534718	0.566516	0.0779369	0.930069	-0.234945	0.811266	0.221836	0.911687	-0.312882	0.900055	CCDC88C	coiled-coil domain containing 88C [Source:HGNC Symbol;Acc:HGNC:19967]
ENSG00000015153.14	223.325	-0.235802	0.540301	-0.0835243	0.79096	0.300039	0.22844	0.147761	0.830784	0.383563	0.449921	YAF2	YY1 associated factor 2 [Source:HGNC Symbol;Acc:HGNC:17363]
ENSG00000015171.19	2059.88	-0.406066	0.33223	-0.271566	0.295595	0.049698	0.933209	-0.0848015	0.931272	0.321264	0.643499	ZMYND11	zinc finger MYND-type containing 11 [Source:HGNC Symbol;Acc:HGNC:16966]
ENSG00000015285.10	34.0716	0.171322	1	0.655759	0.360934	0.044261	0.980124	-0.440176	0.82887	-0.611498	0.789358	WAS	WASP actin nucleation promoting factor [Source:HGNC Symbol;Acc:HGNC:12731]
ENSG00000015475.18	1310.65	0.176738	0.737389	0.770898	0.000648859	0.0890411	0.877758	-0.505119	0.142716	-0.681857	0.174216	BID	BH3 interacting domain death agonist [Source:HGNC Symbol;Acc:HGNC:1050]
ENSG00000015479.18	38.4164	-0.472582	0.565198	0.15839	0.807652	0.404965	0.538897	-0.226007	0.889816	0.246575	0.912973	MATR3	matrin 3 [Source:HGNC Symbol;Acc:HGNC:6912]
ENSG00000015520.14	12.2556	2.06683	1	3.62627	0.00214565	1.80274	0.174489	0.243303	0.958053	-1.82353	0.614025	NPC1L1	NPC1 like intracellular cholesterol transporter 1 [Source:HGNC Symbol;Acc:HGNC:7898]
ENSG00000015532.9	759.982	0.0838496	0.917518	-0.435239	0.213487	-0.603786	0.0812174	-0.084697	0.950709	-0.168547	0.924847	XYLT2	xylosyltransferase 2 [Source:HGNC Symbol;Acc:HGNC:15517]
ENSG00000015568.12	13.9257	-0.755554	1	0.0347634	0.98171	0.987558	0.362378	0.197242	0.95089	0.952794	0.721903	RGPD5	RANBP2 like and GRIP domain containing 5 [Source:HGNC Symbol;Acc:HGNC:32418]
ENSG00000015676.17	1208.01	0.19394	0.41175	-0.106541	0.501561	-0.386716	0.000593548	-0.0862352	0.845037	-0.280175	0.302743	NUDCD3	NudC domain containing 3 [Source:HGNC Symbol;Acc:HGNC:22208]
ENSG00000016391.10	321.269	0.121376	0.786416	0.201008	0.438206	-0.349609	0.16573	-0.429242	0.137349	-0.550618	0.20067	CHDH	choline dehydrogenase [Source:HGNC Symbol;Acc:HGNC:24288]
ENSG00000016402.13	40.264	0.5246	0.639918	-0.0652185	0.951904	-0.135322	0.926399	0.454495	0.809603	-0.0701045	0.988974	IL20RA	interleukin 20 receptor subunit alpha [Source:HGNC Symbol;Acc:HGNC:6003]
ENSG00000016864.18	293.207	-0.259698	0.543511	-0.172005	0.557942	0.241025	0.454041	0.153332	0.84763	0.41303	0.469004	GLT8D1	glycosyltransferase 8 domain containing 1 [Source:HGNC Symbol;Acc:HGNC:24870]
ENSG00000017260.19	1051.5	-0.259726	0.434193	0.433118	0.00576227	0.209264	0.365058	-0.48358	0.00805365	-0.223854	0.683753	ATP2C1	ATPase secretory pathway Ca2+ transporting 1 [Source:HGNC Symbol;Acc:HGNC:13211]
ENSG00000017797.12	1811.34	-0.0742507	0.832232	-0.0284336	0.920782	0.0287798	0.9473	-0.0170372	0.983062	0.0572134	0.959375	RALBP1	ralA binding protein 1 [Source:HGNC Symbol;Acc:HGNC:9841]
ENSG00000018189.12	105.732	-0.502349	0.408125	-0.152417	0.743395	0.20746	0.7219	-0.142472	0.911687	0.359877	0.749914	RUFY3	RUN and FYVE domain containing 3 [Source:HGNC Symbol;Acc:HGNC:30285]
ENSG00000018280.16	20.5189	-0.109633	1	-0.213975	0.821951	-0.242	0.85025	-0.137658	0.957774	-0.0280255	0.994633	SLC11A1	solute carrier family 11 member 1 [Source:HGNC Symbol;Acc:HGNC:10907]
ENSG00000018408.14	305.79	0.107781	0.836886	-0.138612	0.684186	-0.0169921	0.981301	0.2294	0.727215	0.121619	0.929891	WWTR1	WW domain containing transcription regulator 1 [Source:HGNC Symbol;Acc:HGNC:24042]
ENSG00000018610.13	634.175	-0.0479366	0.903658	-0.177793	0.353979	-0.195081	0.376583	-0.0652245	0.92408	-0.017288	0.990154	STEEP1	STING1 ER exit protein 1 [Source:HGNC Symbol;Acc:HGNC:26239]
ENSG00000018699.11	322.862	0.0803065	0.907704	-0.127994	0.761355	0.138362	0.803788	0.346663	0.5606	0.266357	0.807439	TTC27	tetratricopeptide repeat domain 27 [Source:HGNC Symbol;Acc:HGNC:25986]
ENSG00000019144.18	369.856	-0.418663	0.613005	0.0924714	0.900546	-0.392742	0.546123	-0.903876	0.0951961	-0.485214	0.746085	PHLDB1	pleckstrin homology like domain family B member 1 [Source:HGNC Symbol;Acc:HGNC:23697]
ENSG00000019186.9	50.2566	-1.36875	0.255773	0.358009	0.684322	0.889198	0.311611	-0.837563	0.499282	0.531189	0.847567	CYP24A1	cytochrome P450 family 24 subfamily A member 1 [Source:HGNC Symbol;Acc:HGNC:2602]
ENSG00000019485.13	125.672	0.281078	0.62274	0.450884	0.142881	-0.224189	0.642397	-0.393995	0.482723	-0.675073	0.277677	PRDM11	PR/SET domain 11 [Source:HGNC Symbol;Acc:HGNC:13996]
ENSG00000019549.9	76.883	-0.571666	0.708081	1.54121	0.0323875	2.34034	0.000521158	0.227461	0.941737	0.799125	0.770058	SNAI2	snail family transcriptional repressor 2 [Source:HGNC Symbol;Acc:HGNC:11094]
ENSG00000019582.14	14.408	-1.58199	1	1.73839	0.38845	1.81869	0.457185	-1.50166	0.745748	0.0803152	0.994633	CD74	CD74 molecule [Source:HGNC Symbol;Acc:HGNC:1697]
ENSG00000019995.6	250.002	-0.131459	0.770981	-0.814669	1.23977e-05	-0.376678	0.128719	0.306531	0.479316	0.43799	0.40133	ZRANB1	zinc finger RANBP2-type containing 1 [Source:HGNC Symbol;Acc:HGNC:18224]
ENSG00000020129.15	726.269	0.411976	0.416334	0.0626924	0.892826	-0.345943	0.311681	0.0033398	0.99739	-0.408636	0.593847	NCDN	neurochondrin [Source:HGNC Symbol;Acc:HGNC:17597]
ENSG00000020181.17	51.6464	-0.22706	0.833996	0.439441	0.469867	-0.10972	0.933085	-0.77622	0.338292	-0.549161	0.754891	ADGRA2	adhesion G protein-coupled receptor A2 [Source:HGNC Symbol;Acc:HGNC:17849]
ENSG00000020256.19	505.931	0.207978	0.536215	0.16971	0.43897	0.00659996	0.99106	0.0448679	0.951869	-0.16311	0.817384	ZFP64	ZFP64 zinc finger protein [Source:HGNC Symbol;Acc:HGNC:15940]
ENSG00000020426.10	628.347	-0.146899	0.776536	-0.226722	0.451697	0.288189	0.38309	0.368012	0.38184	0.514911	0.359021	MNAT1	MNAT1 component of CDK activating kinase [Source:HGNC Symbol;Acc:HGNC:7181]
ENSG00000020577.13	204.69	-0.337676	0.648045	-0.110736	0.861525	-0.319241	0.606338	-0.546181	0.432863	-0.208506	0.921312	SAMD4A	sterile alpha motif domain containing 4A [Source:HGNC Symbol;Acc:HGNC:23023]
ENSG00000020922.12	243.537	-0.370255	0.524019	-0.514018	0.108527	0.0871614	0.905967	0.230925	0.824685	0.601179	0.432011	MRE11	MRE11 homolog, double strand break repair nuclease [Source:HGNC Symbol;Acc:HGNC:7230]
ENSG00000021300.13	442.599	0.211375	0.755863	0.274552	0.509415	0.0167519	0.986947	-0.0464243	0.974973	-0.2578	0.85442	PLEKHB1	pleckstrin homology domain containing B1 [Source:HGNC Symbol;Acc:HGNC:19079]
ENSG00000021355.12	683.1	-0.353252	0.317886	0.0228655	0.947578	0.0985483	0.787966	-0.277569	0.404973	0.0756827	0.950975	SERPINB1	serpin family B member 1 [Source:HGNC Symbol;Acc:HGNC:3311]
ENSG00000021574.11	219.119	-0.266812	0.725726	-1.02796	0.00276579	-0.250293	0.709295	0.510858	0.498607	0.77767	0.380415	SPAST	spastin [Source:HGNC Symbol;Acc:HGNC:11233]
ENSG00000021762.19	202.895	0.252759	0.639434	-0.00963433	0.985025	-0.290529	0.463204	-0.028136	0.983395	-0.280895	0.787964	OSBPL5	oxysterol binding protein like 5 [Source:HGNC Symbol;Acc:HGNC:16392]
ENSG00000021776.10	660.875	-0.385241	0.468238	-0.150867	0.698511	0.320284	0.388391	0.0859095	0.941331	0.471151	0.515205	AQR	aquarius intron-binding spliceosomal factor [Source:HGNC Symbol;Acc:HGNC:29513]
ENSG00000021826.14	34.7814	-0.13631	1	-0.00605954	0.996838	0.108698	0.965721	-0.0215517	0.995875	0.114757	0.9871	CPS1	carbamoyl-phosphate synthase 1 [Source:HGNC Symbol;Acc:HGNC:2323]
ENSG00000022267.16	121.654	1.21599	0.258778	0.137113	0.895898	0.104313	0.947718	1.18319	0.13963	-0.032801	0.992289	FHL1	four and a half LIM domains 1 [Source:HGNC Symbol;Acc:HGNC:3702]
ENSG00000022277.12	3571.19	0.120803	0.731577	0.263431	0.150757	0.184055	0.452838	0.041427	0.954971	-0.0793766	0.940582	RTF2	replication termination factor 2 [Source:HGNC Symbol;Acc:HGNC:15890]
ENSG00000022567.9	229.438	0.396004	0.521934	0.491341	0.158779	-0.475644	0.240796	-0.570982	0.247061	-0.966986	0.105499	SLC45A4	solute carrier family 45 member 4 [Source:HGNC Symbol;Acc:HGNC:29196]
ENSG00000022840.15	2665.81	0.126645	0.730274	0.436703	0.0089111	0.174571	0.518714	-0.135487	0.819329	-0.262132	0.624324	RNF10	ring finger protein 10 [Source:HGNC Symbol;Acc:HGNC:10055]
ENSG00000022976.15	132.14	0.256824	0.689782	-0.151752	0.758901	-0.293462	0.558935	0.115114	0.936024	-0.14171	0.94667	ZNF839	zinc finger protein 839 [Source:HGNC Symbol;Acc:HGNC:20345]
ENSG00000023041.11	484.417	-0.162139	0.742775	0.148256	0.654898	0.230564	0.523262	-0.0798308	0.937854	0.0823085	0.961009	ZDHHC6	zinc finger DHHC-type palmitoyltransferase 6 [Source:HGNC Symbol;Acc:HGNC:19160]
ENSG00000023191.16	13.7122	0.653566	1	1.23023	0.499898	-0.197863	0.962359	-0.774528	0.889178	-1.4281	0.792757	RNH1	ribonuclease/angiogenin inhibitor 1 [Source:HGNC Symbol;Acc:HGNC:10074]
ENSG00000023287.12	1110.96	-0.291824	0.711373	-0.592411	0.156567	0.017827	0.988477	0.318414	0.794505	0.610238	0.588476	RB1CC1	RB1 inducible coiled-coil 1 [Source:HGNC Symbol;Acc:HGNC:15574]
ENSG00000023318.7	1320.71	0.0448987	0.947999	0.0724471	0.863647	0.247956	0.507266	0.220408	0.765164	0.175509	0.884878	ERP44	endoplasmic reticulum protein 44 [Source:HGNC Symbol;Acc:HGNC:18311]
ENSG00000023330.14	616.05	0.274607	0.536239	0.198029	0.510237	0.03182	0.963209	0.108399	0.910643	-0.166209	0.882616	ALAS1	5'-aminolevulinate synthase 1 [Source:HGNC Symbol;Acc:HGNC:396]
ENSG00000023445.13	11.5583	0.791802	1	0.0450515	0.982898	-0.778172	0.664372	-0.0314238	0.995498	-0.823224	1	BIRC3	baculoviral IAP repeat containing 3 [Source:HGNC Symbol;Acc:HGNC:591]
ENSG00000023516.8	539.178	-0.491366	0.361354	-0.892573	0.000484767	-0.137747	0.816937	0.26346	0.752587	0.754826	0.195314	AKAP11	A-kinase anchoring protein 11 [Source:HGNC Symbol;Acc:HGNC:369]
ENSG00000023572.8	193.613	-0.0768524	0.894551	0.212326	0.470051	0.405223	0.132851	0.116044	0.902279	0.192897	0.847106	GLRX2	glutaredoxin 2 [Source:HGNC Symbol;Acc:HGNC:16065]
ENSG00000023608.4	96.437	-0.0987599	0.915879	-0.817209	0.0241187	-0.0159168	0.988864	0.702532	0.201944	0.801292	0.347596	SNAPC1	small nuclear RNA activating complex polypeptide 1 [Source:HGNC Symbol;Acc:HGNC:11134]
ENSG00000023697.12	322.611	-0.0655855	0.899677	-0.0622302	0.861525	0.180328	0.598223	0.176972	0.785237	0.242558	0.746719	DERA	deoxyribose-phosphate aldolase [Source:HGNC Symbol;Acc:HGNC:24269]
ENSG00000023734.10	2053.12	0.0928626	0.823975	0.158977	0.515684	0.184784	0.520808	0.11867	0.867498	0.0258069	0.9871	STRAP	serine/threonine kinase receptor associated protein [Source:HGNC Symbol;Acc:HGNC:30796]
ENSG00000023839.10	18.4243	0.165905	1	0.929097	0.239191	0.894439	0.336076	0.131247	0.9639	-0.0346582	0.994125	ABCC2	ATP binding cassette subfamily C member 2 [Source:HGNC Symbol;Acc:HGNC:53]
ENSG00000023892.10	104.908	-0.233504	0.651755	0.40398	0.136197	0.302044	0.409749	-0.33544	0.518749	-0.101936	0.952274	DEF6	DEF6 guanine nucleotide exchange factor [Source:HGNC Symbol;Acc:HGNC:2760]
ENSG00000023902.13	197.659	0.0144904	0.98907	-0.269621	0.549687	-0.166307	0.810639	0.117805	0.937277	0.103314	0.967157	PLEKHO1	pleckstrin homology domain containing O1 [Source:HGNC Symbol;Acc:HGNC:24310]
ENSG00000023909.9	247.411	-0.166715	0.753793	-0.267923	0.379676	-0.0463924	0.947302	0.0548151	0.959839	0.22153	0.834742	GCLM	glutamate-cysteine ligase modifier subunit [Source:HGNC Symbol;Acc:HGNC:4312]
ENSG00000024048.10	632.2	-0.324286	0.434193	0.157756	0.576509	-0.0416056	0.943113	-0.523648	0.0369775	-0.199362	0.813829	UBR2	ubiquitin protein ligase E3 component n-recognin 2 [Source:HGNC Symbol;Acc:HGNC:21289]
ENSG00000024422.11	110.583	0.132931	0.941518	0.40261	0.667483	-0.397157	0.751169	-0.666835	0.703584	-0.799767	0.729505	EHD2	EH domain containing 2 [Source:HGNC Symbol;Acc:HGNC:3243]
ENSG00000024526.16	272.472	-0.524412	0.213545	-1.05327	2.52918e-07	-0.00535561	0.994751	0.523504	0.109907	1.04792	0.00334898	DEPDC1	DEP domain containing 1 [Source:HGNC Symbol;Acc:HGNC:22949]
ENSG00000024862.17	136.327	-0.494709	0.521389	-0.244836	0.667483	0.267249	0.716766	0.0173757	0.993174	0.512085	0.701556	CCDC28A	coiled-coil domain containing 28A [Source:HGNC Symbol;Acc:HGNC:21098]
ENSG00000025039.14	148.399	-0.179517	0.846466	0.330753	0.53682	-0.131427	0.894043	-0.641696	0.364031	-0.46218	0.756457	RRAGD	Ras related GTP binding D [Source:HGNC Symbol;Acc:HGNC:19903]
ENSG00000025156.12	167.11	-0.295667	0.642174	-1.70816	7.80859e-10	-0.537722	0.167401	0.874767	0.0301573	1.17043	0.0333395	HSF2	heat shock transcription factor 2 [Source:HGNC Symbol;Acc:HGNC:5225]
ENSG00000025293.16	443.987	-0.154964	0.738815	-0.618279	0.00283573	-0.438597	0.0784077	0.0247178	0.983062	0.179682	0.858395	PHF20	PHD finger protein 20 [Source:HGNC Symbol;Acc:HGNC:16098]
ENSG00000025423.11	18.572	-0.184575	1	0.378085	0.652591	0.485879	0.630299	-0.0767806	0.977794	0.107793	0.983693	HSD17B6	hydroxysteroid 17-beta dehydrogenase 6 [Source:HGNC Symbol;Acc:HGNC:23316]
ENSG00000025434.18	124.287	0.0724294	0.944681	0.486585	0.251106	0.408443	0.442813	-0.00571217	0.996762	-0.0781419	0.982216	NR1H3	nuclear receptor subfamily 1 group H member 3 [Source:HGNC Symbol;Acc:HGNC:7966]
ENSG00000025708.13	15.4272	0.0873643	1	1.18727	0.144852	0.41282	0.78291	-0.687082	0.741581	-0.774446	0.790968	TYMP	thymidine phosphorylase [Source:HGNC Symbol;Acc:HGNC:3148]
ENSG00000025770.18	598.617	0.138611	0.681929	0.469656	0.00205133	-0.0148036	0.977639	-0.345848	0.120686	-0.484459	0.126371	NCAPH2	non-SMC condensin II complex subunit H2 [Source:HGNC Symbol;Acc:HGNC:25071]
ENSG00000025772.7	515.761	0.177723	0.562599	0.5329	0.000100909	0.0430606	0.91178	-0.312116	0.143854	-0.48984	0.0803792	TOMM34	translocase of outer mitochondrial membrane 34 [Source:HGNC Symbol;Acc:HGNC:15746]
ENSG00000025796.13	1102.06	-0.341375	0.554378	-0.26393	0.488089	0.349377	0.398667	0.271932	0.753226	0.613307	0.387254	SEC63	SEC63 homolog, protein translocation regulator [Source:HGNC Symbol;Acc:HGNC:21082]
ENSG00000025800.13	1618.94	-0.0901816	0.891476	-0.28652	0.382131	-0.564749	0.0506055	-0.368411	0.494608	-0.27823	0.788237	KPNA6	karyopherin subunit alpha 6 [Source:HGNC Symbol;Acc:HGNC:6399]
ENSG00000026025.15	9.69594	-0.482183	1	-0.00911136	0.994794	0.00695497	0.999105	-0.466116	0.880208	0.016066	1	VIM	vimentin [Source:HGNC Symbol;Acc:HGNC:12692]
ENSG00000026036.21	42.1534	-0.0407931	0.983205	-0.28523	0.731741	-0.141686	0.919805	0.102751	0.967951	0.143543	0.97481	RTEL1-TNFRSF6B	RTEL1-TNFRSF6B readthrough (NMD candidate) [Source:HGNC Symbol;Acc:HGNC:44095]
ENSG00000026103.21	61.678	-0.302567	0.724309	1.49957	7.09018e-06	1.1631	0.00233465	-0.639034	0.283596	-0.336468	0.842752	FAS	Fas cell surface death receptor [Source:HGNC Symbol;Acc:HGNC:11920]
ENSG00000026297.15	810.249	0.229584	0.601874	0.162896	0.593291	0.0275857	0.968504	0.0942732	0.919953	-0.135311	0.909623	RNASET2	ribonuclease T2 [Source:HGNC Symbol;Acc:HGNC:21686]
ENSG00000026508.17	1518.28	0.807977	0.130135	0.0676949	0.907243	0.005182	0.997353	0.745464	0.0640754	-0.0625133	0.983304	CD44	CD44 molecule (Indian blood group) [Source:HGNC Symbol;Acc:HGNC:1681]
ENSG00000026559.13	50.7823	0.582674	0.463306	0.779361	0.0573363	0.270054	0.689567	0.0733666	0.965584	-0.509307	0.695736	KCNG1	potassium voltage-gated channel modifier subfamily G member 1 [Source:HGNC Symbol;Acc:HGNC:6248]
ENSG00000027001.9	358.874	0.117282	0.83334	0.0808651	0.844317	0.196769	0.636154	0.233186	0.73858	0.115904	0.940582	MIPEP	mitochondrial intermediate peptidase [Source:HGNC Symbol;Acc:HGNC:7104]
ENSG00000027075.14	563.963	0.262787	0.473008	-0.235705	0.283614	-0.206543	0.441061	0.291949	0.38104	0.029162	0.985739	PRKCH	protein kinase C eta [Source:HGNC Symbol;Acc:HGNC:9403]
ENSG00000027697.13	297.454	-0.372587	0.659234	0.301601	0.600812	0.468941	0.44051	-0.205248	0.905491	0.167339	0.952319	IFNGR1	interferon gamma receptor 1 [Source:HGNC Symbol;Acc:HGNC:5439]
ENSG00000027847.13	338.535	0.0733679	0.883165	0.0249023	0.949892	-0.183568	0.586057	-0.135102	0.863098	-0.20847	0.797236	B4GALT7	beta-1,4-galactosyltransferase 7 [Source:HGNC Symbol;Acc:HGNC:930]
ENSG00000028116.16	223.85	-0.229966	0.633843	-0.328961	0.2281	0.247755	0.494286	0.34675	0.451278	0.576716	0.271448	VRK2	VRK serine/threonine kinase 2 [Source:HGNC Symbol;Acc:HGNC:12719]
ENSG00000028203.17	679.67	-0.290065	0.517448	-0.35061	0.162808	-0.00125166	0.999663	0.0592937	0.951869	0.349358	0.614789	VEZT	vezatin, adherens junctions transmembrane protein [Source:HGNC Symbol;Acc:HGNC:18258]
ENSG00000028277.21	64.5345	-0.770873	0.641743	4.69502	2.2647e-16	3.26254	1.47771e-06	-2.20335	0.00089974	-1.43248	0.453915	POU2F2	POU class 2 homeobox 2 [Source:HGNC Symbol;Acc:HGNC:9213]
ENSG00000028310.17	773.941	0.331021	0.627877	0.0962969	0.871705	-0.180278	0.789657	0.0544467	0.973511	-0.276575	0.85272	BRD9	bromodomain containing 9 [Source:HGNC Symbol;Acc:HGNC:25818]
ENSG00000028528.14	1699.04	-0.130632	0.579448	-0.021194	0.924629	0.00643624	0.986931	-0.103001	0.781265	0.0276302	0.978589	SNX1	sorting nexin 1 [Source:HGNC Symbol;Acc:HGNC:11172]
ENSG00000028839.9	256.939	-0.258507	0.728454	0.812824	0.0172975	0.350434	0.523262	-0.720897	0.135786	-0.462391	0.695273	TBPL1	TATA-box binding protein like 1 [Source:HGNC Symbol;Acc:HGNC:11589]
ENSG00000029153.14	249.985	-0.00172286	0.99785	-0.303042	0.271862	0.121587	0.798688	0.422907	0.252651	0.42463	0.505491	ARNTL2	aryl hydrocarbon receptor nuclear translocator like 2 [Source:HGNC Symbol;Acc:HGNC:18984]
ENSG00000029363.16	2504.42	-0.370593	0.510153	-0.632227	0.0247014	0.117149	0.855693	0.378783	0.526414	0.749376	0.207858	BCLAF1	BCL2 associated transcription factor 1 [Source:HGNC Symbol;Acc:HGNC:16863]
ENSG00000029364.11	1348.05	0.0444133	0.938622	-0.272233	0.264813	-0.310069	0.248011	0.00657757	0.995336	-0.0378358	0.983741	SLC39A9	solute carrier family 39 member 9 [Source:HGNC Symbol;Acc:HGNC:20182]
ENSG00000029534.19	68.5798	0.750304	0.621151	2.67635	3.95166e-05	-0.45139	0.752873	-2.37744	0.00199512	-3.12774	0.00563385	ANK1	ankyrin 1 [Source:HGNC Symbol;Acc:HGNC:492]
ENSG00000029639.10	77.144	-0.0974083	0.909405	-0.226835	0.633771	0.15325	0.829854	0.282677	0.793601	0.380085	0.758147	TFB1M	transcription factor B1, mitochondrial [Source:HGNC Symbol;Acc:HGNC:17037]
ENSG00000029725.16	1183.93	-0.206241	0.750037	-0.148362	0.748778	0.292576	0.536643	0.234697	0.820458	0.440938	0.643998	RABEP1	rabaptin, RAB GTPase binding effector protein 1 [Source:HGNC Symbol;Acc:HGNC:17677]
ENSG00000029993.14	2708.37	-0.236038	0.759289	-0.0174675	0.981239	0.00709727	0.995533	-0.211473	0.882513	0.0245644	0.991468	HMGB3	high mobility group box 3 [Source:HGNC Symbol;Acc:HGNC:5004]
ENSG00000030066.13	1358.22	0.0024045	0.995866	-0.289101	0.0830169	0.0618008	0.866793	0.353307	0.0887554	0.350902	0.347596	NUP160	nucleoporin 160 [Source:HGNC Symbol;Acc:HGNC:18017]
ENSG00000030110.12	788.448	-0.276177	0.505445	0.0565098	0.878663	-0.0462464	0.93453	-0.378933	0.23994	-0.102756	0.939355	BAK1	BCL2 antagonist/killer 1 [Source:HGNC Symbol;Acc:HGNC:949]
ENSG00000030419.16	230.954	-0.262745	0.67333	-1.08109	8.26035e-05	0.00713845	0.99448	0.825481	0.0224533	1.08823	0.0361363	IKZF2	IKAROS family zinc finger 2 [Source:HGNC Symbol;Acc:HGNC:13177]
ENSG00000030582.17	4338.97	0.22776	0.68994	0.384128	0.228914	-0.0177836	0.984772	-0.174152	0.873706	-0.401912	0.650054	GRN	granulin precursor [Source:HGNC Symbol;Acc:HGNC:4601]
ENSG00000031003.10	382.355	-0.416932	0.521389	-0.414834	0.289992	0.335343	0.513848	0.333245	0.71639	0.750177	0.328795	FAM13B	family with sequence similarity 13 member B [Source:HGNC Symbol;Acc:HGNC:1335]
ENSG00000031081.10	20.1506	0.0534332	1	-0.829252	0.26844	-0.480716	0.651008	0.401969	0.876221	0.348535	0.924202	ARHGAP31	Rho GTPase activating protein 31 [Source:HGNC Symbol;Acc:HGNC:29216]
ENSG00000031691.6	142.031	-0.113211	0.898894	-1.27899	8.32544e-05	-0.520654	0.264392	0.645124	0.282103	0.758335	0.38891	CENPQ	centromere protein Q [Source:HGNC Symbol;Acc:HGNC:21347]
ENSG00000031698.12	3796.58	0.090089	0.82088	0.198257	0.353468	0.181201	0.500421	0.0730327	0.921958	-0.0170563	0.990154	SARS1	seryl-tRNA synthetase 1 [Source:HGNC Symbol;Acc:HGNC:10537]
ENSG00000031823.14	594.786	0.274369	0.473008	0.394649	0.0408978	-0.273364	0.271017	-0.393644	0.137156	-0.668013	0.0399648	RANBP3	RAN binding protein 3 [Source:HGNC Symbol;Acc:HGNC:9850]
ENSG00000032219.18	585.17	-0.432888	0.382726	-0.91928	5.51186e-05	0.340209	0.321062	0.826601	0.00230098	1.25949	0.000486982	ARID4A	AT-rich interaction domain 4A [Source:HGNC Symbol;Acc:HGNC:9885]
ENSG00000032389.12	833.394	0.0557289	0.939171	0.013316	0.98078	0.0402408	0.958747	0.0826537	0.944868	0.0269246	0.990154	EIPR1	EARP complex and GARP complex interacting protein 1 [Source:HGNC Symbol;Acc:HGNC:12383]
ENSG00000032444.15	453.379	-0.0303601	0.964973	0.350068	0.175612	-0.0328132	0.963102	-0.413241	0.255877	-0.382881	0.570663	PNPLA6	patatin like phospholipase domain containing 6 [Source:HGNC Symbol;Acc:HGNC:16268]
ENSG00000032742.17	153.477	-0.358561	0.545255	-0.34432	0.345666	0.335864	0.448275	0.321623	0.686536	0.680184	0.331822	IFT88	intraflagellar transport 88 [Source:HGNC Symbol;Acc:HGNC:20606]
ENSG00000033011.11	369.228	-0.00237584	0.996888	0.0039601	0.99253	-0.212555	0.492936	-0.218891	0.682528	-0.216515	0.784732	ALG1	ALG1 chitobiosyldiphosphodolichol beta-mannosyltransferase [Source:HGNC Symbol;Acc:HGNC:18294]
ENSG00000033030.13	372.307	-0.158251	0.747855	-0.257031	0.359271	0.370781	0.189858	0.469561	0.146032	0.627811	0.18214	ZCCHC8	zinc finger CCHC-type containing 8 [Source:HGNC Symbol;Acc:HGNC:25265]
ENSG00000033050.7	1465.67	0.12002	0.759099	0.180143	0.430984	-0.0213671	0.970498	-0.0814898	0.915177	-0.20151	0.769227	ABCF2	ATP binding cassette subfamily F member 2 [Source:HGNC Symbol;Acc:HGNC:71]
ENSG00000033100.16	916.887	0.239015	0.617126	-0.295848	0.29213	-0.75415	0.000726394	-0.219288	0.758606	-0.458303	0.456254	CHPF2	chondroitin polymerizing factor 2 [Source:HGNC Symbol;Acc:HGNC:29270]
ENSG00000033170.16	1795.58	-0.178723	0.650919	-0.245731	0.287029	-0.096144	0.816342	-0.0291365	0.974973	0.149587	0.874164	FUT8	fucosyltransferase 8 [Source:HGNC Symbol;Acc:HGNC:4019]
ENSG00000033178.12	387.008	-0.613215	0.243298	-0.611374	0.0324326	0.345933	0.391885	0.344092	0.60673	0.957307	0.0573945	UBA6	ubiquitin like modifier activating enzyme 6 [Source:HGNC Symbol;Acc:HGNC:25581]
ENSG00000033327.12	413.749	0.425441	0.638515	-0.396366	0.502166	-0.528574	0.406618	0.293232	0.864454	-0.132209	0.968569	GAB2	GRB2 associated binding protein 2 [Source:HGNC Symbol;Acc:HGNC:14458]
ENSG00000033627.16	612.254	0.14958	0.824819	-0.0460902	0.934563	-0.305464	0.507201	-0.109795	0.935039	-0.259374	0.842752	ATP6V0A1	ATPase H+ transporting V0 subunit a1 [Source:HGNC Symbol;Acc:HGNC:865]
ENSG00000033800.13	456.188	-0.383513	0.366231	-0.708108	0.000458021	-0.198943	0.585779	0.125652	0.889471	0.509165	0.315473	PIAS1	protein inhibitor of activated STAT 1 [Source:HGNC Symbol;Acc:HGNC:2752]
ENSG00000033867.16	348.966	-0.309126	0.671795	-0.502753	0.212731	0.263822	0.676568	0.45745	0.557781	0.766575	0.368951	SLC4A7	solute carrier family 4 member 7 [Source:HGNC Symbol;Acc:HGNC:11033]
ENSG00000034152.18	976.971	0.142528	0.782107	1.70937	8.75867e-20	1.02523	4.6787e-07	-0.541604	0.0625465	-0.684132	0.129658	MAP2K3	mitogen-activated protein kinase kinase 3 [Source:HGNC Symbol;Acc:HGNC:6843]
ENSG00000034510.5	10905.5	-0.317115	0.552391	0.249631	0.475035	0.245329	0.575	-0.321416	0.610121	-0.0043018	0.997236	TMSB10	thymosin beta 10 [Source:HGNC Symbol;Acc:HGNC:11879]
ENSG00000034533.11	128.542	0.130958	0.835712	-1.20142	3.33527e-06	-1.11918	1.75423e-05	0.213193	0.851892	0.0822351	0.971855	ASTE1	asteroid homolog 1 [Source:HGNC Symbol;Acc:HGNC:25021]
ENSG00000034677.12	698.568	-0.290148	0.769923	-0.26549	0.691796	0.527524	0.415687	0.502866	0.657529	0.793013	0.528973	RNF19A	ring finger protein 19A, RBR E3 ubiquitin protein ligase [Source:HGNC Symbol;Acc:HGNC:13432]
ENSG00000034693.14	196.984	-0.431531	0.501585	-0.156791	0.751511	0.202243	0.744422	-0.0724964	0.959306	0.359034	0.770702	PEX3	peroxisomal biogenesis factor 3 [Source:HGNC Symbol;Acc:HGNC:8858]
ENSG00000034713.7	1483.65	-0.0726286	0.80395	0.339679	0.006384	0.336653	0.0106176	-0.0756545	0.886796	-0.00302588	0.996494	GABARAPL2	GABA type A receptor associated protein like 2 [Source:HGNC Symbol;Acc:HGNC:13291]
ENSG00000035115.21	692.305	-0.237294	0.689782	-0.174776	0.680176	0.272962	0.552839	0.210444	0.840595	0.447737	0.614025	SH3YL1	SH3 and SYLF domain containing 1 [Source:HGNC Symbol;Acc:HGNC:29546]
ENSG00000035141.7	1578.74	0.0659666	0.837146	0.00718139	0.98078	0.0563816	0.863061	0.115167	0.807884	0.0492001	0.963005	FAM136A	family with sequence similarity 136 member A [Source:HGNC Symbol;Acc:HGNC:25911]
ENSG00000035403.17	951.122	0.157041	0.763229	0.0718658	0.863038	-0.00590332	0.994361	0.0792722	0.941025	-0.0777693	0.964805	VCL	vinculin [Source:HGNC Symbol;Acc:HGNC:12665]
ENSG00000035499.12	339	-0.0145452	0.985609	-0.31882	0.262247	0.128657	0.794092	0.432931	0.264364	0.447476	0.493394	DEPDC1B	DEP domain containing 1B [Source:HGNC Symbol;Acc:HGNC:24902]
ENSG00000035664.11	173.046	0.191039	0.733451	0.296287	0.359865	0.0317348	0.969452	-0.0735126	0.950431	-0.264552	0.801346	DAPK2	death associated protein kinase 2 [Source:HGNC Symbol;Acc:HGNC:2675]
ENSG00000035681.7	761.68	0.0947638	0.786416	-0.129371	0.551422	0.0438402	0.913755	0.267975	0.322046	0.173211	0.779315	NSMAF	neutral sphingomyelinase activation associated factor [Source:HGNC Symbol;Acc:HGNC:8017]
ENSG00000035687.9	572.15	-0.199104	0.655825	-0.261617	0.325294	0.0032983	0.997965	0.0658118	0.945853	0.264915	0.742746	ADSS2	adenylosuccinate synthase 2 [Source:HGNC Symbol;Acc:HGNC:292]
ENSG00000035862.12	974.019	0.4634	0.334358	0.324007	0.275954	-0.22445	0.587982	-0.0850564	0.93918	-0.548457	0.364736	TIMP2	TIMP metallopeptidase inhibitor 2 [Source:HGNC Symbol;Acc:HGNC:11821]
ENSG00000035928.15	775.597	-0.311432	0.472771	-0.637746	0.00135325	0.0436289	0.942111	0.369943	0.294148	0.681374	0.0834049	RFC1	replication factor C subunit 1 [Source:HGNC Symbol;Acc:HGNC:9969]
ENSG00000036054.12	432.763	-0.456912	0.436439	-0.586973	0.0539538	0.359915	0.388003	0.489976	0.329164	0.946888	0.0786833	TBC1D23	TBC1 domain family member 23 [Source:HGNC Symbol;Acc:HGNC:25622]
ENSG00000036257.12	1261.92	-0.0896904	0.857771	-0.170307	0.553643	0.208108	0.532672	0.288725	0.514664	0.378415	0.519908	CUL3	cullin 3 [Source:HGNC Symbol;Acc:HGNC:2553]
ENSG00000036530.8	30.3805	-0.058819	1	-0.192856	0.827534	0.348363	0.720836	0.4824	0.765156	0.541218	0.79463	CYP46A1	cytochrome P450 family 46 subfamily A member 1 [Source:HGNC Symbol;Acc:HGNC:2641]
ENSG00000036549.12	562.374	-0.45628	0.32916	-0.341335	0.213686	0.272593	0.441562	0.157648	0.864454	0.613928	0.239003	ZZZ3	zinc finger ZZ-type containing 3 [Source:HGNC Symbol;Acc:HGNC:24523]
ENSG00000036672.15	58.3801	0.35098	0.752219	2.38268	1.65578e-08	1.34551	0.00491582	-0.68619	0.436619	-1.03717	0.385387	USP2	ubiquitin specific peptidase 2 [Source:HGNC Symbol;Acc:HGNC:12618]
ENSG00000037042.8	132.742	0.0830457	0.91608	0.232616	0.569175	0.229765	0.656043	0.0801945	0.950709	-0.00285145	0.998323	TUBG2	tubulin gamma 2 [Source:HGNC Symbol;Acc:HGNC:12419]
ENSG00000037241.7	879.364	-0.142151	0.786857	0.268827	0.358027	0.285322	0.404595	-0.125656	0.900009	0.0164943	0.991468	RPL26L1	ribosomal protein L26 like 1 [Source:HGNC Symbol;Acc:HGNC:17050]
ENSG00000037280.15	16.0773	0.188819	1	0.434647	0.627959	0.0287845	0.988477	-0.217043	0.937665	-0.405862	0.904107	FLT4	fms related receptor tyrosine kinase 4 [Source:HGNC Symbol;Acc:HGNC:3767]
ENSG00000037474.14	1677.58	0.428772	0.581342	0.161399	0.800424	0.157194	0.861901	0.424566	0.673827	-0.00420603	0.99782	NSUN2	NOP2/Sun RNA methyltransferase 2 [Source:HGNC Symbol;Acc:HGNC:25994]
ENSG00000037637.10	401.354	0.0422571	0.957937	-0.490179	0.0971709	-0.649897	0.0253712	-0.117461	0.921665	-0.159718	0.919046	FBXO42	F-box protein 42 [Source:HGNC Symbol;Acc:HGNC:29249]
ENSG00000037749.11	216.398	-0.529771	0.430734	-0.14289	0.790913	0.261784	0.658417	-0.125097	0.935039	0.404674	0.739659	MFAP3	microfibril associated protein 3 [Source:HGNC Symbol;Acc:HGNC:7034]
ENSG00000037757.13	360.299	0.516956	0.508964	0.425675	0.381162	0.107605	0.913591	0.198886	0.902279	-0.318071	0.858395	MRI1	methylthioribose-1-phosphate isomerase 1 [Source:HGNC Symbol;Acc:HGNC:28469]
ENSG00000037897.16	323.487	0.278637	0.614635	-0.419837	0.176475	-0.402936	0.254544	0.295538	0.687315	0.0169007	0.992197	METTL1	methyltransferase 1, tRNA methylguanosine [Source:HGNC Symbol;Acc:HGNC:7030]
ENSG00000037965.5	12.6411	-0.146181	1	0.59527	0.492192	0.308285	0.830604	-0.433165	0.859448	-0.286984	0.948169	HOXC8	homeobox C8 [Source:HGNC Symbol;Acc:HGNC:5129]
ENSG00000038002.8	241.956	-0.361516	0.47186	-0.221323	0.4965	0.127442	0.805821	-0.012751	0.992109	0.348765	0.66784	AGA	aspartylglucosaminidase [Source:HGNC Symbol;Acc:HGNC:318]
ENSG00000038210.12	279.081	-0.292517	0.614268	-0.266403	0.472062	0.0538082	0.947302	0.0276944	0.985075	0.320211	0.769227	PI4K2B	phosphatidylinositol 4-kinase type 2 beta [Source:HGNC Symbol;Acc:HGNC:18215]
ENSG00000038219.12	576.66	-0.334897	0.507713	-0.14633	0.697642	0.266937	0.489945	0.0783705	0.945435	0.413267	0.581312	BOD1L1	biorientation of chromosomes in cell division 1 like 1 [Source:HGNC Symbol;Acc:HGNC:31792]
ENSG00000038274.16	522.471	-0.253752	0.599317	-0.311356	0.27413	-0.181829	0.674712	-0.124224	0.902279	0.129527	0.928866	MAT2B	methionine adenosyltransferase 2B [Source:HGNC Symbol;Acc:HGNC:6905]
ENSG00000038358.14	1255	0.312993	0.620047	0.178692	0.698737	-0.108079	0.882848	0.0262218	0.985559	-0.286772	0.824917	EDC4	enhancer of mRNA decapping 4 [Source:HGNC Symbol;Acc:HGNC:17157]
ENSG00000038382.18	1161.39	0.390359	0.445103	0.212443	0.53682	-0.130118	0.805979	0.0477979	0.967951	-0.342562	0.688009	TRIO	trio Rho guanine nucleotide exchange factor [Source:HGNC Symbol;Acc:HGNC:12303]
ENSG00000038532.14	639.891	0.266257	0.473008	0.0580559	0.855482	-0.122478	0.721977	0.0857232	0.911687	-0.180534	0.809121	CLEC16A	C-type lectin domain containing 16A [Source:HGNC Symbol;Acc:HGNC:29013]
ENSG00000039068.18	13756.8	0.408194	0.667978	0.10326	0.902338	-0.218449	0.826576	0.0864853	0.967951	-0.32171	0.892955	CDH1	cadherin 1 [Source:HGNC Symbol;Acc:HGNC:1748]
ENSG00000039123.15	895.868	-0.36701	0.501241	-0.429321	0.156435	0.344837	0.365058	0.407148	0.432276	0.774158	0.160476	MTREX	Mtr4 exosome RNA helicase [Source:HGNC Symbol;Acc:HGNC:18734]
ENSG00000039139.9	24.3624	-0.712662	1	-0.254276	0.84085	0.496078	0.731466	0.0376927	0.992422	0.750353	0.807439	DNAH5	dynein axonemal heavy chain 5 [Source:HGNC Symbol;Acc:HGNC:2950]
ENSG00000039319.16	571.712	-0.520122	0.497154	-0.767987	0.0533355	0.0756277	0.944784	0.323493	0.796765	0.843614	0.361575	ZFYVE16	zinc finger FYVE-type containing 16 [Source:HGNC Symbol;Acc:HGNC:20756]
ENSG00000039523.19	691.081	0.550681	0.524019	0.777409	0.100317	0.136114	0.900591	-0.0906135	0.962343	-0.641295	0.648747	RIPOR1	RHO family interacting cell polarization regulator 1 [Source:HGNC Symbol;Acc:HGNC:25836]
ENSG00000039560.13	77.8204	-0.499805	0.521083	-0.0422233	0.956663	0.374928	0.549625	-0.0826541	0.960807	0.417151	0.787588	RAI14	retinoic acid induced 14 [Source:HGNC Symbol;Acc:HGNC:14873]
ENSG00000039650.11	549.268	0.269592	0.420471	0.260147	0.163327	0.0845341	0.807397	0.0939784	0.889471	-0.175613	0.789046	PNKP	polynucleotide kinase 3'-phosphatase [Source:HGNC Symbol;Acc:HGNC:9154]
ENSG00000040199.18	610.068	-0.181561	0.784479	-0.00988371	0.986245	0.387371	0.351674	0.215693	0.845037	0.397254	0.697342	PHLPP2	PH domain and leucine rich repeat protein phosphatase 2 [Source:HGNC Symbol;Acc:HGNC:29149]
ENSG00000040275.16	337.272	-0.373854	0.486034	-0.757722	0.00307658	0.132798	0.818988	0.516666	0.211358	0.89052	0.0704503	SPDL1	spindle apparatus coiled-coil protein 1 [Source:HGNC Symbol;Acc:HGNC:26010]
ENSG00000040341.17	544.132	-0.321327	0.566516	-0.112969	0.807121	0.225301	0.644384	0.0169433	0.989925	0.33827	0.742746	STAU2	staufen double-stranded RNA binding protein 2 [Source:HGNC Symbol;Acc:HGNC:11371]
ENSG00000040487.12	220.501	0.138607	0.841516	0.846879	0.00252486	-0.601233	0.0842315	-1.3095	5.37902e-06	-1.44811	0.000871128	SLC66A1	solute carrier family 66 member 1 [Source:HGNC Symbol;Acc:HGNC:26001]
ENSG00000040531.14	220.802	0.22835	0.720028	-0.161653	0.728113	-0.203681	0.719292	0.186321	0.879941	-0.0420285	0.9871	CTNS	cystinosin, lysosomal cystine transporter [Source:HGNC Symbol;Acc:HGNC:2518]
ENSG00000040608.13	73.6821	0.391707	0.536215	0.222586	0.634946	0.0178587	0.98666	0.18698	0.886956	-0.204727	0.906656	RTN4R	reticulon 4 receptor [Source:HGNC Symbol;Acc:HGNC:18601]
ENSG00000040633.12	910.265	0.0217797	0.980043	-0.431024	0.11693	0.186498	0.680167	0.639302	0.0375612	0.617522	0.270598	PHF23	PHD finger protein 23 [Source:HGNC Symbol;Acc:HGNC:28428]
ENSG00000040933.15	447.422	-0.00551985	0.992532	-0.0237531	0.949892	-0.160605	0.630944	-0.142372	0.842359	-0.136852	0.89118	INPP4A	inositol polyphosphate-4-phosphatase type I A [Source:HGNC Symbol;Acc:HGNC:6074]
ENSG00000041353.9	563.457	-0.0528002	0.969871	-0.604573	0.277515	0.122967	0.919639	0.67474	0.469524	0.727539	0.614511	RAB27B	RAB27B, member RAS oncogene family [Source:HGNC Symbol;Acc:HGNC:9767]
ENSG00000041357.15	5042.66	-0.327859	0.434193	-0.0110791	0.979822	0.350271	0.172757	0.0334905	0.973937	0.36135	0.54497	PSMA4	proteasome 20S subunit alpha 4 [Source:HGNC Symbol;Acc:HGNC:9533]
ENSG00000041515.15	42.3902	0.58102	0.776087	-0.708704	0.587449	-0.0625585	0.983835	1.22716	0.548631	0.646142	0.893301	MYO16	myosin XVI [Source:HGNC Symbol;Acc:HGNC:29822]
ENSG00000041802.10	1621.26	0.260561	0.67333	0.357605	0.321186	0.248042	0.627476	0.150998	0.903168	-0.109564	0.959901	LSG1	large 60S subunit nuclear export GTPase 1 [Source:HGNC Symbol;Acc:HGNC:25652]
ENSG00000041880.14	32.6204	0.240831	1	0.620931	0.27476	0.146328	0.902023	-0.233772	0.906783	-0.474604	0.807619	PARP3	poly(ADP-ribose) polymerase family member 3 [Source:HGNC Symbol;Acc:HGNC:273]
ENSG00000041988.15	140.433	0.334424	0.587104	0.157807	0.74144	-0.57474	0.116318	-0.398122	0.571145	-0.732546	0.299295	THAP3	THAP domain containing 3 [Source:HGNC Symbol;Acc:HGNC:20855]
ENSG00000042062.11	67.1343	0.733524	0.410868	1.14501	0.00728813	0.137457	0.896941	-0.274029	0.870855	-1.00755	0.318391	RIPOR3	RIPOR family member 3 [Source:HGNC Symbol;Acc:HGNC:16168]
ENSG00000042088.13	633.267	0.17616	0.545344	-0.442973	0.00159022	-0.310516	0.0572231	0.308616	0.151929	0.132457	0.837839	TDP1	tyrosyl-DNA phosphodiesterase 1 [Source:HGNC Symbol;Acc:HGNC:18884]
ENSG00000042286.14	457.408	-0.0550966	0.926655	0.224847	0.418744	0.0826259	0.873985	-0.197317	0.770936	-0.142221	0.904543	AIFM2	apoptosis inducing factor mitochondria associated 2 [Source:HGNC Symbol;Acc:HGNC:21411]
ENSG00000042317.16	83.6939	-0.139077	0.868906	-0.549769	0.172981	0.0243882	0.983559	0.43508	0.612169	0.574157	0.592425	SPATA7	spermatogenesis associated 7 [Source:HGNC Symbol;Acc:HGNC:20423]
ENSG00000042429.11	45.7917	-0.252346	0.74115	-0.16156	0.771436	0.206827	0.773031	0.116042	0.943168	0.368387	0.793944	MED17	mediator complex subunit 17 [Source:HGNC Symbol;Acc:HGNC:2375]
ENSG00000042445.13	418.578	-0.0227337	0.969813	0.125659	0.670861	-0.124324	0.751499	-0.272716	0.526259	-0.249983	0.731071	RETSAT	retinol saturase [Source:HGNC Symbol;Acc:HGNC:25991]
ENSG00000042493.15	776.747	0.536185	0.809942	0.302563	0.859661	0.191165	0.945704	0.424786	0.919953	-0.111401	0.990154	CAPG	capping actin protein, gelsolin like [Source:HGNC Symbol;Acc:HGNC:1474]
ENSG00000042753.11	2537.7	0.0718023	0.907704	0.285676	0.322311	0.187978	0.652675	-0.025896	0.983062	-0.0976985	0.952274	AP2S1	adaptor related protein complex 2 subunit sigma 1 [Source:HGNC Symbol;Acc:HGNC:565]
ENSG00000043039.6	144.378	0.500859	0.633726	0.406689	0.561449	-0.0633454	0.968888	0.030825	0.989925	-0.470035	0.827644	BARX2	BARX homeobox 2 [Source:HGNC Symbol;Acc:HGNC:956]
ENSG00000043093.13	573.022	-0.507672	0.399983	-1.01196	0.000283065	-0.447302	0.265582	0.0569881	0.967994	0.56466	0.498082	DCUN1D1	defective in cullin neddylation 1 domain containing 1 [Source:HGNC Symbol;Acc:HGNC:18184]
ENSG00000043143.20	1649.36	0.153187	0.709496	-0.0329642	0.929741	-0.667689	0.000282466	-0.481538	0.0497936	-0.634725	0.0776804	JADE2	jade family PHD finger 2 [Source:HGNC Symbol;Acc:HGNC:22984]
ENSG00000043355.11	169.613	-0.186776	0.845192	0.716736	0.101647	0.945811	0.0292064	0.0422996	0.98349	0.229075	0.923696	ZIC2	Zic family member 2 [Source:HGNC Symbol;Acc:HGNC:12873]
ENSG00000043514.15	203.901	-0.386532	0.444899	-0.114727	0.771436	0.147522	0.770541	-0.124283	0.907421	0.262249	0.79338	TRIT1	tRNA isopentenyltransferase 1 [Source:HGNC Symbol;Acc:HGNC:20286]
ENSG00000043591.5	16.8063	1.64048	1	1.28621	0.19635	0.822132	0.459224	1.1764	0.410306	-0.464077	0.921312	ADRB1	adrenoceptor beta 1 [Source:HGNC Symbol;Acc:HGNC:285]
ENSG00000044090.8	1140.85	0.0259541	0.963817	0.179927	0.4553	-0.0889917	0.825598	-0.242964	0.554628	-0.268918	0.655704	CUL7	cullin 7 [Source:HGNC Symbol;Acc:HGNC:21024]
ENSG00000044115.20	9029.08	-0.123472	0.608885	0.239451	0.0513193	0.0824333	0.707965	-0.280489	0.0632774	-0.157018	0.697342	CTNNA1	catenin alpha 1 [Source:HGNC Symbol;Acc:HGNC:2509]
ENSG00000044446.11	453.052	0.117463	0.706742	0.0923994	0.6738	-0.147892	0.530961	-0.122829	0.809603	-0.240291	0.593982	PHKA2	phosphorylase kinase regulatory subunit alpha 2 [Source:HGNC Symbol;Acc:HGNC:8926]
ENSG00000044459.14	8.6912	-0.652086	1	-0.672058	0.645393	-0.380936	0.877758	-0.360965	1	0.29112	1	CNTLN	centlein [Source:HGNC Symbol;Acc:HGNC:23432]
ENSG00000044524.10	68.6959	-1.16954	0.462407	-1.13433	0.207843	0.034767	0.989041	-0.000442663	0.999776	1.1691	0.641863	EPHA3	EPH receptor A3 [Source:HGNC Symbol;Acc:HGNC:3387]
ENSG00000044574.7	10130.1	0.200921	0.6257	0.18143	0.493529	0.395866	0.0836666	0.415357	0.141784	0.214436	0.785986	HSPA5	heat shock protein family A (Hsp70) member 5 [Source:HGNC Symbol;Acc:HGNC:5238]
ENSG00000046604.12	403.841	-0.72223	0.281535	-0.262928	0.587449	0.163527	0.830619	-0.295774	0.796164	0.426455	0.73735	DSG2	desmoglein 2 [Source:HGNC Symbol;Acc:HGNC:3049]
ENSG00000046647.13	153.144	-0.169943	0.80395	0.15438	0.74144	0.0114971	0.991423	-0.312826	0.708602	-0.142883	0.943249	GEMIN8	gem nuclear organelle associated protein 8 [Source:HGNC Symbol;Acc:HGNC:26044]
ENSG00000046651.14	468.229	-0.377229	0.561432	-0.67317	0.0439318	-0.0400726	0.969082	0.255868	0.821336	0.633097	0.457809	OFD1	OFD1 centriole and centriolar satellite protein [Source:HGNC Symbol;Acc:HGNC:2567]
ENSG00000046653.14	12.5506	-0.0812665	1	0.0387084	0.975468	-0.389623	0.754214	-0.509598	0.817967	-0.428332	0.896853	GPM6B	glycoprotein M6B [Source:HGNC Symbol;Acc:HGNC:4461]
ENSG00000047056.14	511.162	-0.168134	0.694887	-0.142963	0.628004	-0.197066	0.55821	-0.222236	0.689047	-0.0541027	0.975944	WDR37	WD repeat domain 37 [Source:HGNC Symbol;Acc:HGNC:31406]
ENSG00000047188.15	275.33	-0.486838	0.555967	-0.326183	0.564581	0.242403	0.768046	0.0817478	0.964605	0.568585	0.679698	YTHDC2	YTH domain containing 2 [Source:HGNC Symbol;Acc:HGNC:24721]
ENSG00000047230.14	669.825	-0.147969	0.761168	0.0230506	0.958075	0.20877	0.561379	0.037751	0.972286	0.185719	0.851574	CTPS2	CTP synthase 2 [Source:HGNC Symbol;Acc:HGNC:2520]
ENSG00000047249.17	876.167	-0.00372826	0.993854	-0.0355959	0.903205	-0.102073	0.737842	-0.0702058	0.919606	-0.0664776	0.952274	ATP6V1H	ATPase H+ transporting V1 subunit H [Source:HGNC Symbol;Acc:HGNC:18303]
ENSG00000047315.15	1373.24	-0.246875	0.612243	-0.431508	0.0918982	0.0284106	0.970636	0.213044	0.775041	0.459918	0.466433	POLR2B	RNA polymerase II subunit B [Source:HGNC Symbol;Acc:HGNC:9188]
ENSG00000047346.12	1006.72	-0.331413	0.510153	-0.454382	0.0910754	0.309887	0.384914	0.432856	0.298489	0.764269	0.114702	FAM214A	family with sequence similarity 214 member A [Source:HGNC Symbol;Acc:HGNC:25609]
ENSG00000047365.11	151.407	-0.560638	0.619698	0.958225	0.100877	1.43275	0.00996277	-0.0861093	0.973993	0.474528	0.843117	ARAP2	ArfGAP with RhoGAP domain, ankyrin repeat and PH domain 2 [Source:HGNC Symbol;Acc:HGNC:16924]
ENSG00000047410.13	2067.86	-0.259631	0.790489	-0.422076	0.46358	0.339634	0.665762	0.502079	0.651991	0.76171	0.550175	TPR	translocated promoter region, nuclear basket protein [Source:HGNC Symbol;Acc:HGNC:12017]
ENSG00000047457.13	7.88774	-0.927176	1	-0.199967	0.906738	0.745348	0.666283	0.0181404	1	0.945314	1	CP	ceruloplasmin [Source:HGNC Symbol;Acc:HGNC:2295]
ENSG00000047578.12	646.359	0.252573	0.636244	-0.00393528	0.994063	-0.299581	0.432304	-0.0430722	0.973108	-0.295646	0.766553	KATNIP	katanin interacting protein [Source:HGNC Symbol;Acc:HGNC:29068]
ENSG00000047579.19	328.391	0.04958	0.923027	-0.191469	0.439274	-0.131938	0.712912	0.109111	0.891314	0.0595312	0.967347	DTNBP1	dystrobrevin binding protein 1 [Source:HGNC Symbol;Acc:HGNC:17328]
ENSG00000047597.5	35.973	-0.667435	1	0.163321	0.806519	0.211494	0.825598	-0.619262	0.445791	0.0481726	0.990154	XK	X-linked Kx blood group [Source:HGNC Symbol;Acc:HGNC:12811]
ENSG00000047621.11	146.903	-0.209204	0.798578	-0.113165	0.858458	0.522262	0.280657	0.426224	0.635153	0.635427	0.541198	C12orf4	chromosome 12 open reading frame 4 [Source:HGNC Symbol;Acc:HGNC:1184]
ENSG00000047634.14	121.484	-0.257267	0.837554	0.0529389	0.960112	0.435567	0.64906	0.125361	0.958185	0.382627	0.892757	SCML1	Scm polycomb group protein like 1 [Source:HGNC Symbol;Acc:HGNC:10580]
ENSG00000047644.18	832.037	0.28539	0.613258	0.137735	0.74898	-0.338186	0.390951	-0.190531	0.855787	-0.475921	0.550175	WWC3	WWC family member 3 [Source:HGNC Symbol;Acc:HGNC:29237]
ENSG00000047849.21	2913.31	0.455377	0.554378	0.196504	0.741324	-0.198139	0.805979	0.0607344	0.974361	-0.394643	0.79718	MAP4	microtubule associated protein 4 [Source:HGNC Symbol;Acc:HGNC:6862]
ENSG00000047932.13	288.65	-0.419481	0.577351	-0.826817	0.0299513	0.0763941	0.942427	0.483729	0.567064	0.90321	0.28681	GOPC	golgi associated PDZ and coiled-coil motif containing [Source:HGNC Symbol;Acc:HGNC:17643]
ENSG00000048028.11	184.184	-0.492009	0.16576	-0.214018	0.40581	0.148934	0.701715	-0.129057	0.876713	0.362952	0.537563	USP28	ubiquitin specific peptidase 28 [Source:HGNC Symbol;Acc:HGNC:12625]
ENSG00000048052.21	19.3053	-1.48701	1	-0.224403	0.895969	0.183583	0.947302	-1.07902	0.655902	0.407986	0.950442	HDAC9	histone deacetylase 9 [Source:HGNC Symbol;Acc:HGNC:14065]
ENSG00000048140.17	1461.75	0.0709426	0.900307	0.172507	0.574383	-0.00789392	0.991571	-0.109459	0.907362	-0.180402	0.861336	TSPAN17	tetraspanin 17 [Source:HGNC Symbol;Acc:HGNC:13594]
ENSG00000048162.20	631.965	-0.0296425	0.972113	-0.00637889	0.991207	0.0151855	0.986931	-0.00807817	0.995498	0.0215642	0.9907	NOP16	NOP16 nucleolar protein [Source:HGNC Symbol;Acc:HGNC:26934]
ENSG00000048342.15	110.384	-0.00294783	0.996932	-0.0744797	0.87062	0.162278	0.737534	0.23381	0.766862	0.236758	0.826468	CC2D2A	coiled-coil and C2 domain containing 2A [Source:HGNC Symbol;Acc:HGNC:29253]
ENSG00000048392.11	1048.88	-0.471613	0.644298	-0.524887	0.403831	0.14464	0.907838	0.197914	0.929301	0.669526	0.690027	RRM2B	ribonucleotide reductase regulatory TP53 inducible subunit M2B [Source:HGNC Symbol;Acc:HGNC:17296]
ENSG00000048405.9	262.112	-0.366653	0.317886	-0.815622	1.54775e-06	-0.631886	0.000921623	-0.182918	0.771176	0.183735	0.824732	ZNF800	zinc finger protein 800 [Source:HGNC Symbol;Acc:HGNC:27267]
ENSG00000048471.13	523.338	0.273589	0.595852	-0.205346	0.562047	-0.487879	0.101919	-0.00894476	0.994552	-0.282534	0.777744	SNX29	sorting nexin 29 [Source:HGNC Symbol;Acc:HGNC:30542]
ENSG00000048544.5	815.099	-0.190203	0.774402	-0.0513685	0.928417	0.422193	0.285906	0.283359	0.747198	0.473562	0.601819	MRPS10	mitochondrial ribosomal protein S10 [Source:HGNC Symbol;Acc:HGNC:14502]
ENSG00000048649.13	1008.98	-0.501023	0.304086	-0.905158	5.19278e-05	0.0745557	0.904551	0.478691	0.201827	0.979713	0.015938	RSF1	remodeling and spacing factor 1 [Source:HGNC Symbol;Acc:HGNC:18118]
ENSG00000048707.13	689.923	-0.201096	0.704731	-0.103062	0.804826	-0.104705	0.858403	-0.202739	0.816255	-0.00164312	0.998339	VPS13D	vacuolar protein sorting 13 homolog D [Source:HGNC Symbol;Acc:HGNC:23595]
ENSG00000048828.16	5242.62	0.183483	0.529835	0.109054	0.599682	0.00716473	0.988477	0.0815934	0.893271	-0.10189	0.895159	FAM120A	family with sequence similarity 120A [Source:HGNC Symbol;Acc:HGNC:13247]
ENSG00000048991.16	817.373	0.166676	0.777755	0.237729	0.499104	0.130256	0.818633	0.0592024	0.959522	-0.107473	0.952358	R3HDM1	R3H domain containing 1 [Source:HGNC Symbol;Acc:HGNC:9757]
ENSG00000049089.13	262.219	-0.500908	0.596326	0.276008	0.69353	0.0718553	0.95934	-0.70506	0.427766	-0.204153	0.948449	COL9A2	collagen type IX alpha 2 chain [Source:HGNC Symbol;Acc:HGNC:2218]
ENSG00000049130.14	831.877	-0.165336	0.822443	-0.823471	0.00828821	0.100676	0.899655	0.75881	0.0656408	0.924146	0.153814	KITLG	KIT ligand [Source:HGNC Symbol;Acc:HGNC:6343]
ENSG00000049167.13	136.802	-0.269881	0.660374	-0.389228	0.274664	0.137937	0.83593	0.257283	0.796164	0.527164	0.538687	ERCC8	ERCC excision repair 8, CSA ubiquitin ligase complex subunit [Source:HGNC Symbol;Acc:HGNC:3439]
ENSG00000049239.12	636.168	0.220264	0.786416	-0.368344	0.437339	-0.948392	0.0123632	-0.359784	0.73845	-0.580049	0.612879	H6PD	hexose-6-phosphate dehydrogenase/glucose 1-dehydrogenase [Source:HGNC Symbol;Acc:HGNC:4795]
ENSG00000049245.12	981.223	-0.285361	0.490623	-0.0509347	0.892826	0.04723	0.934185	-0.187196	0.770593	0.0981646	0.942426	VAMP3	vesicle associated membrane protein 3 [Source:HGNC Symbol;Acc:HGNC:12644]
ENSG00000049246.14	173.573	-0.12685	0.818308	-0.412572	0.122162	-0.351494	0.287085	-0.0657711	0.952208	0.0610785	0.977003	PER3	period circadian regulator 3 [Source:HGNC Symbol;Acc:HGNC:8847]
ENSG00000049283.17	910.171	0.434974	0.317886	-0.159401	0.618459	-0.251963	0.447605	0.342413	0.416784	-0.0925617	0.952274	EPN3	epsin 3 [Source:HGNC Symbol;Acc:HGNC:18235]
ENSG00000049323.15	512.041	0.0971373	0.860903	-0.0702038	0.863647	-0.45091	0.0949994	-0.283569	0.608747	-0.380706	0.586948	LTBP1	latent transforming growth factor beta binding protein 1 [Source:HGNC Symbol;Acc:HGNC:6714]
ENSG00000049449.8	198.134	0.674888	0.505956	0.331868	0.652279	0.050087	0.975066	0.393107	0.82311	-0.281781	0.92477	RCN1	reticulocalbin 1 [Source:HGNC Symbol;Acc:HGNC:9934]
ENSG00000049541.10	1196.31	0.0798817	0.891476	0.119278	0.739865	0.0953096	0.859753	0.0559137	0.957774	-0.0239682	0.990154	RFC2	replication factor C subunit 2 [Source:HGNC Symbol;Acc:HGNC:9970]
ENSG00000049618.22	676.955	0.0484773	0.923027	0.0522751	0.876128	-0.105257	0.779705	-0.109055	0.8873	-0.157532	0.850239	ARID1B	AT-rich interaction domain 1B [Source:HGNC Symbol;Acc:HGNC:18040]
ENSG00000049656.13	930.83	0.440371	0.426506	0.24949	0.493529	-0.0458381	0.954582	0.145043	0.900009	-0.295328	0.784739	CLPTM1L	CLPTM1 like [Source:HGNC Symbol;Acc:HGNC:24308]
ENSG00000049759.17	590.665	0.0456309	0.93879	-0.0413449	0.917663	-0.183957	0.613523	-0.0969812	0.915774	-0.142612	0.900535	NEDD4L	NEDD4 like E3 ubiquitin protein ligase [Source:HGNC Symbol;Acc:HGNC:7728]
ENSG00000049768.14	9.77324	0.70784	1	1.10361	0.269061	-0.323039	0.866978	-0.71881	0.776698	-1.42665	1	FOXP3	forkhead box P3 [Source:HGNC Symbol;Acc:HGNC:6106]
ENSG00000049769.12	157.534	-0.0883618	0.885302	0.669207	0.00359894	0.646937	0.00756326	-0.110632	0.911687	-0.0222703	0.990154	PPP1R3F	protein phosphatase 1 regulatory subunit 3F [Source:HGNC Symbol;Acc:HGNC:14944]
ENSG00000049860.13	2009.84	-0.295708	0.574288	0.164071	0.669861	0.265504	0.520792	-0.194274	0.837467	0.101433	0.957731	HEXB	hexosaminidase subunit beta [Source:HGNC Symbol;Acc:HGNC:4879]
ENSG00000049883.14	126.536	-0.197418	0.804077	-0.459474	0.279906	0.0057051	0.99761	0.267762	0.837247	0.465179	0.706362	PTCD2	pentatricopeptide repeat domain 2 [Source:HGNC Symbol;Acc:HGNC:25734]
ENSG00000050030.13	8.67721	-0.124101	1	-0.941459	0.382755	-0.45533	0.788974	0.362026	1	0.486127	1	NEXMIF	neurite extension and migration factor [Source:HGNC Symbol;Acc:HGNC:29433]
ENSG00000050130.17	485.095	-0.315512	0.534266	-0.436993	0.119564	-0.0493092	0.946875	0.0721723	0.950709	0.387684	0.63251	JKAMP	JNK1/MAPK8 associated membrane protein [Source:HGNC Symbol;Acc:HGNC:20184]
ENSG00000050327.14	204.006	0.0967111	0.898114	-0.24103	0.55518	-0.166873	0.778917	0.170868	0.889178	0.074157	0.976701	ARHGEF5	Rho guanine nucleotide exchange factor 5 [Source:HGNC Symbol;Acc:HGNC:13209]
ENSG00000050344.8	235.238	-0.159076	0.874708	0.155868	0.820405	0.185252	0.841469	-0.129692	0.945381	0.0293831	0.991468	NFE2L3	nuclear factor, erythroid 2 like 3 [Source:HGNC Symbol;Acc:HGNC:7783]
ENSG00000050393.11	746.413	0.0225108	0.963651	0.113102	0.615238	0.215986	0.31381	0.125395	0.819302	0.102884	0.904543	MCUR1	mitochondrial calcium uniporter regulator 1 [Source:HGNC Symbol;Acc:HGNC:21097]
ENSG00000050405.13	656.915	-0.0160049	0.990146	0.0072099	0.99375	0.353447	0.648366	0.330232	0.836747	0.346236	0.870903	LIMA1	LIM domain and actin binding 1 [Source:HGNC Symbol;Acc:HGNC:24636]
ENSG00000050426.15	657.472	0.0363479	0.943525	0.0204377	0.953961	0.0606599	0.889473	0.0765701	0.921665	0.0402221	0.981696	LETMD1	LETM1 domain containing 1 [Source:HGNC Symbol;Acc:HGNC:24241]
ENSG00000050438.16	228.183	-0.0411698	0.955486	-0.23781	0.487082	-0.107422	0.85309	0.0892183	0.938603	0.130388	0.936445	SLC4A8	solute carrier family 4 member 8 [Source:HGNC Symbol;Acc:HGNC:11034]
ENSG00000050628.20	20.0045	1.72465	1	1.02991	0.57205	1.01245	0.627476	1.70719	0.516263	-0.0174671	0.997584	PTGER3	prostaglandin E receptor 3 [Source:HGNC Symbol;Acc:HGNC:9595]
ENSG00000050748.17	1376.76	-0.299543	0.476875	-0.120466	0.70426	0.0626686	0.905484	-0.116408	0.893271	0.183134	0.844542	MAPK9	mitogen-activated protein kinase 9 [Source:HGNC Symbol;Acc:HGNC:6886]
ENSG00000050767.15	13.3077	0.528994	1	0.3595	0.771436	0.236066	0.891871	0.40556	0.893271	-0.123434	0.985502	COL23A1	collagen type XXIII alpha 1 chain [Source:HGNC Symbol;Acc:HGNC:22990]
ENSG00000050820.16	1878.55	0.229876	0.753859	0.866819	0.0078502	-0.370876	0.464129	-1.00782	0.00696662	-1.2377	0.0300027	BCAR1	BCAR1 scaffold protein, Cas family member [Source:HGNC Symbol;Acc:HGNC:971]
ENSG00000051009.10	176.104	0.145635	0.78325	-0.583141	0.0176724	-0.438071	0.128556	0.290705	0.642008	0.14507	0.916914	FHIP1B	FHF complex subunit HOOK interacting protein 1B [Source:HGNC Symbol;Acc:HGNC:25378]
ENSG00000051108.14	676.237	0.0955968	0.951487	0.841552	0.180299	1.23707	0.0395365	0.491119	0.77688	0.395521	0.889829	HERPUD1	homocysteine inducible ER protein with ubiquitin like domain 1 [Source:HGNC Symbol;Acc:HGNC:13744]
ENSG00000051128.18	539.531	0.0773062	0.936254	0.854136	0.0104579	0.34952	0.513539	-0.42731	0.579997	-0.504617	0.644794	HOMER3	homer scaffold protein 3 [Source:HGNC Symbol;Acc:HGNC:17514]
ENSG00000051180.16	286.033	-0.0276362	0.973399	-0.0377618	0.940892	0.132713	0.813868	0.142839	0.897603	0.170475	0.906083	RAD51	RAD51 recombinase [Source:HGNC Symbol;Acc:HGNC:9817]
ENSG00000051341.13	238.781	-0.322418	0.518041	0.285586	0.339958	0.501982	0.078597	-0.106021	0.920575	0.216397	0.843501	POLQ	DNA polymerase theta [Source:HGNC Symbol;Acc:HGNC:9186]
ENSG00000051382.8	751.862	-0.186574	0.620344	-0.224306	0.310587	0.194691	0.489945	0.232422	0.57584	0.418996	0.329949	PIK3CB	phosphatidylinositol-4,5-bisphosphate 3-kinase catalytic subunit beta [Source:HGNC Symbol;Acc:HGNC:8976]
ENSG00000051523.10	4946.82	-0.17009	0.784479	0.118394	0.796942	0.068897	0.92807	-0.219588	0.822031	-0.0494977	0.984815	CYBA	cytochrome b-245 alpha chain [Source:HGNC Symbol;Acc:HGNC:2577]
ENSG00000051596.9	783.152	0.141875	0.836185	0.160079	0.72632	0.0458214	0.958947	0.0276174	0.985075	-0.114258	0.957962	THOC3	THO complex 3 [Source:HGNC Symbol;Acc:HGNC:19072]
ENSG00000051620.10	1689.81	0.0432383	0.948623	0.19671	0.549019	0.188675	0.656722	0.0352035	0.975071	-0.00803496	0.995147	HEBP2	heme binding protein 2 [Source:HGNC Symbol;Acc:HGNC:15716]
ENSG00000051825.14	438.02	-0.315595	0.511226	-0.620416	0.00768518	0.155901	0.733018	0.460722	0.207952	0.776317	0.0799309	MPHOSPH9	M-phase phosphoprotein 9 [Source:HGNC Symbol;Acc:HGNC:7215]
ENSG00000052126.14	254.302	-0.425445	0.407482	-0.916015	9.86496e-05	-0.244073	0.563551	0.246497	0.758606	0.671942	0.234814	PLEKHA5	pleckstrin homology domain containing A5 [Source:HGNC Symbol;Acc:HGNC:30036]
ENSG00000052344.15	1518.33	0.279963	0.724641	-0.0699564	0.921206	-0.463726	0.38309	-0.113807	0.945679	-0.39377	0.790074	PRSS8	serine protease 8 [Source:HGNC Symbol;Acc:HGNC:9491]
ENSG00000052723.11	1226.77	-0.29308	0.482681	-0.413481	0.0581595	0.064944	0.900834	0.185345	0.777307	0.478425	0.328795	SIKE1	suppressor of IKBKE 1 [Source:HGNC Symbol;Acc:HGNC:26119]
ENSG00000052749.13	763.018	0.261041	0.584194	0.0931057	0.814518	-0.169521	0.698097	-0.00158636	0.998564	-0.262627	0.776888	RRP12	ribosomal RNA processing 12 homolog [Source:HGNC Symbol;Acc:HGNC:29100]
ENSG00000052795.12	101.44	-0.474407	0.523329	-0.612278	0.146147	-0.2338	0.757938	-0.0959294	0.955923	0.378477	0.808854	FNIP2	folliculin interacting protein 2 [Source:HGNC Symbol;Acc:HGNC:29280]
ENSG00000052802.12	598.018	-0.216401	0.720028	-0.0290026	0.958653	0.508142	0.13505	0.320743	0.654854	0.537144	0.480878	MSMO1	methylsterol monooxygenase 1 [Source:HGNC Symbol;Acc:HGNC:10545]
ENSG00000052841.14	542.099	-0.110724	0.849526	-0.189422	0.583025	0.125355	0.810639	0.204053	0.808557	0.314777	0.719631	TTC17	tetratricopeptide repeat domain 17 [Source:HGNC Symbol;Acc:HGNC:25596]
ENSG00000053108.16	260.065	-0.207882	0.738193	-0.152612	0.732376	-0.24083	0.633895	-0.2961	0.718899	-0.0882183	0.968352	FSTL4	follistatin like 4 [Source:HGNC Symbol;Acc:HGNC:21389]
ENSG00000053254.15	344.454	-0.123077	0.838007	-0.542868	0.046685	-0.635019	0.0233154	-0.215227	0.815188	-0.0921507	0.963234	FOXN3	forkhead box N3 [Source:HGNC Symbol;Acc:HGNC:1928]
ENSG00000053371.12	1039.74	-0.0774329	0.944681	0.415444	0.396565	0.198279	0.809595	-0.294598	0.831523	-0.217166	0.924847	AKR7A2	aldo-keto reductase family 7 member A2 [Source:HGNC Symbol;Acc:HGNC:389]
ENSG00000053372.4	1303.68	0.000713881	0.999185	0.231847	0.501746	0.0549739	0.938882	-0.17616	0.859208	-0.176874	0.897865	MRTO4	MRT4 homolog, ribosome maturation factor [Source:HGNC Symbol;Acc:HGNC:18477]
ENSG00000053438.8	18.3231	0.538452	1	2.1829	0.000231299	2.58588	1.15614e-06	0.941434	0.278708	0.402981	0.905331	NNAT	neuronatin [Source:HGNC Symbol;Acc:HGNC:7860]
ENSG00000053501.12	141.876	0.0388701	0.980456	0.0549657	0.950656	-0.144785	0.896941	-0.16088	0.937551	-0.199751	0.947963	USE1	unconventional SNARE in the ER 1 [Source:HGNC Symbol;Acc:HGNC:30882]
ENSG00000053524.12	14.0039	0.999421	1	0.388549	0.725431	0.0227143	0.991571	0.633586	0.753395	-0.365836	0.928242	MCF2L2	MCF.2 cell line derived transforming sequence-like 2 [Source:HGNC Symbol;Acc:HGNC:30319]
ENSG00000053702.14	16.1282	0.0430252	1	-0.267031	0.8018	-0.744532	0.444148	-0.434476	0.86913	-0.477501	0.884425	NRIP2	nuclear receptor interacting protein 2 [Source:HGNC Symbol;Acc:HGNC:23078]
ENSG00000053747.15	213.098	-0.0749754	0.903658	0.724381	0.000994429	0.379163	0.215423	-0.420194	0.262352	-0.345218	0.655287	LAMA3	laminin subunit alpha 3 [Source:HGNC Symbol;Acc:HGNC:6483]
ENSG00000053770.11	388.965	-0.381946	0.426393	-0.607946	0.00928231	-0.292807	0.39784	-0.0668072	0.950709	0.315139	0.703861	AP5M1	adaptor related protein complex 5 subunit mu 1 [Source:HGNC Symbol;Acc:HGNC:20192]
ENSG00000053900.10	265.466	-0.364242	0.499471	-0.457868	0.119267	0.294952	0.467889	0.388578	0.471736	0.75282	0.173052	ANAPC4	anaphase promoting complex subunit 4 [Source:HGNC Symbol;Acc:HGNC:19990]
ENSG00000054116.11	887.911	-0.134782	0.823975	0.189899	0.612802	0.186759	0.70392	-0.137923	0.902279	-0.00314065	0.99782	TRAPPC3	trafficking protein particle complex subunit 3 [Source:HGNC Symbol;Acc:HGNC:19942]
ENSG00000054118.13	2990.28	-0.0472717	0.940887	-0.438093	0.0649103	-0.328062	0.270439	0.0627601	0.950709	0.110032	0.939703	THRAP3	thyroid hormone receptor associated protein 3 [Source:HGNC Symbol;Acc:HGNC:22964]
ENSG00000054148.17	2093.09	0.250227	0.385784	0.39178	0.00511472	0.224972	0.226775	0.0834192	0.888938	-0.166808	0.761737	PHPT1	phosphohistidine phosphatase 1 [Source:HGNC Symbol;Acc:HGNC:30033]
ENSG00000054179.11	212.584	0.521212	0.512856	0.421314	0.40261	0.104947	0.918354	0.204846	0.902279	-0.316367	0.86539	ENTPD2	ectonucleoside triphosphate diphosphohydrolase 2 [Source:HGNC Symbol;Acc:HGNC:3364]
ENSG00000054267.21	609.926	-0.512514	0.212743	-0.284909	0.292599	0.592564	0.0103006	0.364959	0.364314	0.877473	0.0185535	ARID4B	AT-rich interaction domain 4B [Source:HGNC Symbol;Acc:HGNC:15550]
ENSG00000054277.13	71.3506	0.0928298	0.923007	0.0429331	0.951214	0.137825	0.867534	0.187722	0.900965	0.0948916	0.974292	OPN3	opsin 3 [Source:HGNC Symbol;Acc:HGNC:14007]
ENSG00000054523.17	825.909	0.0244377	0.980043	-0.230508	0.545789	-0.234325	0.627476	0.0206207	0.985929	-0.00381721	0.997584	KIF1B	kinesin family member 1B [Source:HGNC Symbol;Acc:HGNC:16636]
ENSG00000054598.6	366.93	0.41702	0.688143	0.391828	0.567752	0.895569	0.126255	0.920761	0.225582	0.50374	0.800096	FOXC1	forkhead box C1 [Source:HGNC Symbol;Acc:HGNC:3800]
ENSG00000054611.13	351.041	0.0707444	0.85757	0.0373363	0.90295	-0.255038	0.237665	-0.22163	0.549954	-0.292375	0.539435	TBC1D22A	TBC1 domain family member 22A [Source:HGNC Symbol;Acc:HGNC:1309]
ENSG00000054654.16	1014.95	-0.236144	0.679302	0.00386772	0.994661	0.418527	0.237664	0.178516	0.867032	0.414659	0.630623	SYNE2	spectrin repeat containing nuclear envelope protein 2 [Source:HGNC Symbol;Acc:HGNC:17084]
ENSG00000054690.13	314.721	0.428515	0.521775	-0.229716	0.639808	-0.262942	0.659866	0.395289	0.639777	-0.0332268	0.990154	PLEKHH1	pleckstrin homology, MyTH4 and FERM domain containing H1 [Source:HGNC Symbol;Acc:HGNC:17733]
ENSG00000054793.13	5689.87	0.200325	0.48274	0.0350251	0.893078	-0.276072	0.0938898	-0.110772	0.824685	-0.311097	0.371757	ATP9A	ATPase phospholipid transporting 9A (putative) [Source:HGNC Symbol;Acc:HGNC:13540]
ENSG00000054803.3	11.0465	-0.32649	1	-1.03457	0.281847	-0.536093	0.725456	0.171983	0.963761	0.498474	1	CBLN4	cerebellin 4 precursor [Source:HGNC Symbol;Acc:HGNC:16231]
ENSG00000054965.10	1738.07	0.243667	0.493753	-0.0616985	0.837597	-0.306894	0.155318	-0.00152839	0.998124	-0.245195	0.679698	FAM168A	family with sequence similarity 168 member A [Source:HGNC Symbol;Acc:HGNC:28999]
ENSG00000054967.12	139.824	0.484187	0.484275	-0.274864	0.576649	-0.733422	0.0599384	0.0256296	0.986846	-0.458558	0.707299	RELT	RELT TNF receptor [Source:HGNC Symbol;Acc:HGNC:13764]
ENSG00000054983.16	472.651	-0.178953	0.75402	-0.415218	0.157573	-0.160676	0.754647	0.075589	0.950431	0.254542	0.81462	GALC	galactosylceramidase [Source:HGNC Symbol;Acc:HGNC:4115]
ENSG00000055044.10	1652.03	-0.285869	0.473008	0.451833	0.0206669	0.500968	0.0131099	-0.236733	0.608723	0.0491357	0.976547	NOP58	NOP58 ribonucleoprotein [Source:HGNC Symbol;Acc:HGNC:29926]
ENSG00000055070.16	2983.43	0.0844842	0.845273	-0.057499	0.859251	-0.269819	0.271017	-0.127836	0.856269	-0.21232	0.763646	SZRD1	SUZ RNA binding domain containing 1 [Source:HGNC Symbol;Acc:HGNC:30232]
ENSG00000055118.14	103.527	1.01598	0.2033	0.968437	0.0310913	0.017453	0.990286	0.0649937	0.974973	-0.950984	0.374831	KCNH2	potassium voltage-gated channel subfamily H member 2 [Source:HGNC Symbol;Acc:HGNC:6251]
ENSG00000055130.15	1034.87	-0.0439561	0.948248	-0.109437	0.770471	0.009066	0.99106	0.074547	0.945352	0.118503	0.938519	CUL1	cullin 1 [Source:HGNC Symbol;Acc:HGNC:2551]
ENSG00000055147.18	153.768	-0.636544	0.228364	-0.271507	0.464005	0.429261	0.258157	0.064224	0.959522	0.700768	0.275718	FAM114A2	family with sequence similarity 114 member A2 [Source:HGNC Symbol;Acc:HGNC:1333]
ENSG00000055163.19	603.04	0.501537	0.317886	0.324846	0.298399	-0.0441369	0.95264	0.132555	0.902279	-0.368983	0.663772	CYFIP2	cytoplasmic FMR1 interacting protein 2 [Source:HGNC Symbol;Acc:HGNC:13760]
ENSG00000055208.18	1142.65	-0.330504	0.475831	-0.393432	0.121562	-0.0340894	0.962359	0.0288393	0.980802	0.359343	0.617583	TAB2	TGF-beta activated kinase 1 (MAP3K7) binding protein 2 [Source:HGNC Symbol;Acc:HGNC:17075]
ENSG00000055211.12	856.813	-0.212477	0.742775	-0.257986	0.522244	-0.0601683	0.943655	-0.0146597	0.992496	0.197817	0.902931	GINM1	glycoprotein integral membrane 1 [Source:HGNC Symbol;Acc:HGNC:21074]
ENSG00000055332.16	951.414	-0.548539	0.428751	0.185366	0.72258	0.0561116	0.955727	-0.677794	0.178328	-0.129255	0.9596	EIF2AK2	eukaryotic translation initiation factor 2 alpha kinase 2 [Source:HGNC Symbol;Acc:HGNC:9437]
ENSG00000055483.19	1019.49	0.386579	0.326781	0.0331246	0.931242	-0.338412	0.173188	0.0150419	0.985638	-0.371537	0.505171	USP36	ubiquitin specific peptidase 36 [Source:HGNC Symbol;Acc:HGNC:20062]
ENSG00000055609.17	975.586	-0.128394	0.865829	0.605991	0.0671383	0.621531	0.0845169	-0.112854	0.936832	0.0155393	0.994633	KMT2C	lysine methyltransferase 2C [Source:HGNC Symbol;Acc:HGNC:13726]
ENSG00000055732.12	82.4701	-0.409226	0.547537	-0.164901	0.756846	0.11334	0.894104	-0.130985	0.933963	0.278241	0.861621	MCOLN3	mucolipin TRP cation channel 3 [Source:HGNC Symbol;Acc:HGNC:13358]
ENSG00000055813.5	37.1271	0.747929	0.566214	-0.269248	0.807652	0.0583085	0.977383	1.07548	0.357671	0.327555	0.937455	CCDC85A	coiled-coil domain containing 85A [Source:HGNC Symbol;Acc:HGNC:29400]
ENSG00000055917.15	1428.25	-0.198174	0.792308	-0.460126	0.248028	-0.00189518	0.999663	0.260057	0.829892	0.458231	0.689001	PUM2	pumilio RNA binding family member 2 [Source:HGNC Symbol;Acc:HGNC:14958]
ENSG00000055950.16	871.757	0.0629324	0.903997	0.190915	0.475857	0.210469	0.506405	0.0824862	0.926435	0.0195537	0.990154	MRPL43	mitochondrial ribosomal protein L43 [Source:HGNC Symbol;Acc:HGNC:14517]
ENSG00000056050.6	115.057	-0.426637	0.521389	-0.228529	0.63356	0.226215	0.72312	0.0281071	0.985638	0.454744	0.688009	HPF1	histone PARylation factor 1 [Source:HGNC Symbol;Acc:HGNC:26051]
ENSG00000056097.15	1295.09	-0.0730941	0.882543	-0.00850281	0.982898	0.318775	0.206075	0.254184	0.571145	0.327278	0.585264	ZFR	zinc finger RNA binding protein [Source:HGNC Symbol;Acc:HGNC:17277]
ENSG00000056277.15	54.9162	-0.276351	0.683774	-1.03661	0.00139282	-0.210039	0.751138	0.550223	0.414411	0.826574	0.28503	ZNF280C	zinc finger protein 280C [Source:HGNC Symbol;Acc:HGNC:25955]
ENSG00000056558.10	10.5897	-0.281784	1	0.562018	0.580492	0.136256	0.951212	-0.707546	0.75012	-0.425762	1	TRAF1	TNF receptor associated factor 1 [Source:HGNC Symbol;Acc:HGNC:12031]
ENSG00000056586.15	1025.73	-0.274105	0.681717	-0.416036	0.27476	-0.0152392	0.988477	0.126692	0.931028	0.400796	0.729505	RC3H2	ring finger and CCCH-type domains 2 [Source:HGNC Symbol;Acc:HGNC:21461]
ENSG00000056736.9	143.5	0.17813	0.789763	0.777757	0.00631525	0.0697589	0.933085	-0.529867	0.262656	-0.707998	0.298528	IL17RB	interleukin 17 receptor B [Source:HGNC Symbol;Acc:HGNC:18015]
ENSG00000056972.18	616.499	-0.175281	0.759156	-0.280407	0.394934	-0.473506	0.132674	-0.36838	0.499008	-0.193099	0.884425	TRAF3IP2	TRAF3 interacting protein 2 [Source:HGNC Symbol;Acc:HGNC:1343]
ENSG00000056998.19	215.218	0.0321896	0.965645	-0.37188	0.199412	-0.308599	0.390202	0.0954711	0.935039	0.0632814	0.976547	GYG2	glycogenin 2 [Source:HGNC Symbol;Acc:HGNC:4700]
ENSG00000057019.15	500.806	-0.25011	0.722602	-0.628508	0.0732438	-0.129948	0.867774	0.24845	0.836906	0.49856	0.63339	DCBLD2	discoidin, CUB and LCCL domain containing 2 [Source:HGNC Symbol;Acc:HGNC:24627]
ENSG00000057252.12	421.399	0.0654778	0.934801	-0.331302	0.344864	-0.0246013	0.97887	0.372178	0.558241	0.3067	0.784732	SOAT1	sterol O-acyltransferase 1 [Source:HGNC Symbol;Acc:HGNC:11177]
ENSG00000057294.14	398.301	-0.00283098	0.996956	0.0163836	0.975642	0.173389	0.729448	0.154175	0.8873	0.157005	0.916728	PKP2	plakophilin 2 [Source:HGNC Symbol;Acc:HGNC:9024]
ENSG00000057608.16	5277.96	-0.414783	0.271328	-0.0212114	0.956645	0.317533	0.197658	-0.0760385	0.931992	0.338745	0.550175	GDI2	GDP dissociation inhibitor 2 [Source:HGNC Symbol;Acc:HGNC:4227]
ENSG00000057657.15	12.0583	-1.06672	1	3.07092	9.37095e-05	3.71839	0.000147918	-0.419243	0.880208	0.647476	0.900257	PRDM1	PR/SET domain 1 [Source:HGNC Symbol;Acc:HGNC:9346]
ENSG00000057663.14	630.12	-0.391378	0.508964	0.225346	0.580736	0.491553	0.177405	-0.12517	0.921487	0.266208	0.834742	ATG5	autophagy related 5 [Source:HGNC Symbol;Acc:HGNC:589]
ENSG00000057704.12	51.6508	0.216112	0.818308	0.382138	0.473016	-0.187871	0.836985	-0.353897	0.789443	-0.570009	0.677175	TMCC3	transmembrane and coiled-coil domain family 3 [Source:HGNC Symbol;Acc:HGNC:29199]
ENSG00000057757.9	456.02	-0.0842236	0.8946	0.0395252	0.933084	0.22803	0.578014	0.104281	0.922835	0.188505	0.877658	PITHD1	PITH domain containing 1 [Source:HGNC Symbol;Acc:HGNC:25022]
ENSG00000057935.13	868.697	0.0264136	0.963817	0.105026	0.715251	0.0939121	0.817551	0.0152999	0.985638	-0.0111138	0.992234	MTA3	metastasis associated 1 family member 3 [Source:HGNC Symbol;Acc:HGNC:23784]
ENSG00000058056.8	725.486	-0.0474739	0.88588	-0.186133	0.231066	-0.274277	0.0725046	-0.135618	0.727215	-0.0881438	0.90305	USP13	ubiquitin specific peptidase 13 [Source:HGNC Symbol;Acc:HGNC:12611]
ENSG00000058063.15	629.931	-0.292365	0.642632	-0.027018	0.963	0.0916168	0.905484	-0.17373	0.88998	0.118635	0.957731	ATP11B	ATPase phospholipid transporting 11B (putative) [Source:HGNC Symbol;Acc:HGNC:13553]
ENSG00000058085.14	192.53	-0.395435	0.498017	0.823166	0.00208688	0.698582	0.0210789	-0.520018	0.233599	-0.124584	0.948457	LAMC2	laminin subunit gamma 2 [Source:HGNC Symbol;Acc:HGNC:6493]
ENSG00000058091.16	77.8403	0.62306	0.604072	-0.262496	0.785524	-0.195361	0.891871	0.690194	0.644072	0.0671332	0.990154	CDK14	cyclin dependent kinase 14 [Source:HGNC Symbol;Acc:HGNC:8883]
ENSG00000058262.9	6299.62	0.272233	0.213793	0.108148	0.500386	-0.196601	0.192078	-0.0325158	0.950709	-0.304749	0.249749	SEC61A1	SEC61 translocon subunit alpha 1 [Source:HGNC Symbol;Acc:HGNC:18276]
ENSG00000058272.16	983.799	-0.354317	0.388659	-0.531143	0.00854743	0.0806527	0.870477	0.257479	0.59349	0.611796	0.138269	PPP1R12A	protein phosphatase 1 regulatory subunit 12A [Source:HGNC Symbol;Acc:HGNC:7618]
ENSG00000058404.19	145.581	0.225211	0.737389	0.288621	0.48527	-0.19042	0.754442	-0.253829	0.81216	-0.47904	0.624099	CAMK2B	calcium/calmodulin dependent protein kinase II beta [Source:HGNC Symbol;Acc:HGNC:1461]
ENSG00000058453.16	148.13	0.113943	0.940887	-0.00464924	0.996207	-0.381562	0.70717	-0.26297	0.910866	-0.376913	0.895159	CROCC	ciliary rootlet coiled-coil, rootletin [Source:HGNC Symbol;Acc:HGNC:21299]
ENSG00000058600.15	30.4773	0.635472	1	2.28444	0.0244802	0.706164	0.698723	-0.942797	0.738174	-1.57827	0.611363	POLR3E	RNA polymerase III subunit E [Source:HGNC Symbol;Acc:HGNC:30347]
ENSG00000058668.14	464.786	-0.200545	0.724486	-0.146323	0.719576	-0.129145	0.824835	-0.183367	0.857611	0.0171778	0.992197	ATP2B4	ATPase plasma membrane Ca2+ transporting 4 [Source:HGNC Symbol;Acc:HGNC:817]
ENSG00000058673.16	9.35683	-0.5841	1	0.479683	0.71793	1.54395	0.163012	0.480171	0.891314	1.06427	1	ZC3H11A	zinc finger CCCH-type containing 11A [Source:HGNC Symbol;Acc:HGNC:29093]
ENSG00000058729.10	293.612	-0.420019	0.451545	-0.336213	0.312258	-0.0508096	0.948513	-0.134616	0.910643	0.285403	0.796409	RIOK2	RIO kinase 2 [Source:HGNC Symbol;Acc:HGNC:18999]
ENSG00000058799.14	383.963	-0.0304075	0.972113	0.425422	0.187349	0.269465	0.558432	-0.186365	0.864454	-0.155958	0.925612	YIPF1	Yip1 domain family member 1 [Source:HGNC Symbol;Acc:HGNC:25231]
ENSG00000058804.11	612.999	-0.529543	0.16576	-0.528789	0.0156021	-0.0760951	0.88859	-0.0768493	0.938652	0.452694	0.428678	NDC1	NDC1 transmembrane nucleoporin [Source:HGNC Symbol;Acc:HGNC:25525]
ENSG00000059122.16	589.166	0.0496441	0.963967	0.57593	0.155696	0.283003	0.661284	-0.243283	0.86177	-0.292928	0.863707	FLYWCH1	FLYWCH-type zinc finger 1 [Source:HGNC Symbol;Acc:HGNC:25404]
ENSG00000059145.18	372.605	0.261529	0.688587	-0.452349	0.21382	-0.681096	0.048769	0.032782	0.98349	-0.228747	0.886547	UNKL	unk like zinc finger [Source:HGNC Symbol;Acc:HGNC:14184]
ENSG00000059378.12	228.877	-0.695211	0.533624	1.00541	0.0955893	0.00109618	0.999663	-1.69952	0.00618227	-1.00431	0.527027	PARP12	poly(ADP-ribose) polymerase family member 12 [Source:HGNC Symbol;Acc:HGNC:21919]
ENSG00000059573.8	1958.91	-0.0449456	0.922276	0.109668	0.661007	-0.0595329	0.885453	-0.214147	0.583967	-0.169201	0.809043	ALDH18A1	aldehyde dehydrogenase 18 family member A1 [Source:HGNC Symbol;Acc:HGNC:9722]
ENSG00000059588.9	266.579	-0.209691	0.76385	0.274748	0.513715	0.306747	0.545122	-0.177693	0.88998	0.0319983	0.990154	TARBP1	TAR (HIV-1) RNA binding protein 1 [Source:HGNC Symbol;Acc:HGNC:11568]
ENSG00000059691.11	211.069	-0.00930022	0.989276	0.20801	0.453737	0.0121104	0.986867	-0.2052	0.74733	-0.1959	0.83244	GATB	glutamyl-tRNA amidotransferase subunit B [Source:HGNC Symbol;Acc:HGNC:8849]
ENSG00000059728.10	480.404	0.488605	0.584194	1.44462	0.000394047	0.44826	0.520982	-0.507753	0.645764	-0.996359	0.347201	MXD1	MAX dimerization protein 1 [Source:HGNC Symbol;Acc:HGNC:6761]
ENSG00000059758.7	294.602	-0.544568	0.317886	-0.181642	0.653992	0.126786	0.840376	-0.236141	0.79928	0.308427	0.777744	CDK17	cyclin dependent kinase 17 [Source:HGNC Symbol;Acc:HGNC:8750]
ENSG00000059769.19	139.485	-0.0222682	0.985609	0.0401554	0.956187	0.308493	0.626223	0.246069	0.862844	0.268337	0.885349	DNAJC25	DnaJ heat shock protein family (Hsp40) member C25 [Source:HGNC Symbol;Acc:HGNC:34187]
ENSG00000059915.16	59.8386	0.507877	0.567532	0.648519	0.203207	-0.140139	0.896169	-0.280782	0.870059	-0.788659	0.523483	PSD	pleckstrin and Sec7 domain containing [Source:HGNC Symbol;Acc:HGNC:9507]
ENSG00000060069.16	127.639	0.435054	0.434193	-0.160677	0.706632	-0.983778	0.000223638	-0.388047	0.540995	-0.823101	0.149726	CTDP1	CTD phosphatase subunit 1 [Source:HGNC Symbol;Acc:HGNC:2498]
ENSG00000060138.12	2477.47	0.22159	0.475831	0.157881	0.428088	0.160524	0.507201	0.224233	0.470004	0.00264253	0.997236	YBX3	Y-box binding protein 3 [Source:HGNC Symbol;Acc:HGNC:2428]
ENSG00000060140.8	26.7226	-0.485025	1	-0.542439	0.441852	0.16932	0.902016	0.226734	0.926287	0.711758	0.708632	STYK1	serine/threonine/tyrosine kinase 1 [Source:HGNC Symbol;Acc:HGNC:18889]
ENSG00000060237.16	1393.76	0.108443	0.879973	0.112001	0.817541	-0.118925	0.861732	-0.122483	0.922557	-0.230926	0.86917	WNK1	WNK lysine deficient protein kinase 1 [Source:HGNC Symbol;Acc:HGNC:14540]
ENSG00000060339.13	1029.88	-0.261336	0.512072	-0.0540659	0.879485	0.339745	0.161121	0.132475	0.862794	0.393811	0.447039	CCAR1	cell division cycle and apoptosis regulator 1 [Source:HGNC Symbol;Acc:HGNC:24236]
ENSG00000060491.16	2312.27	0.102345	0.819679	-0.548989	0.00345013	-0.582568	0.00252755	0.0687659	0.937854	-0.0335787	0.985053	OGFR	opioid growth factor receptor [Source:HGNC Symbol;Acc:HGNC:15768]
ENSG00000060642.10	258.137	-0.0580443	0.93469	-0.174095	0.629632	-0.405204	0.20946	-0.289153	0.656579	-0.231109	0.832716	PIGV	phosphatidylinositol glycan anchor biosynthesis class V [Source:HGNC Symbol;Acc:HGNC:26031]
ENSG00000060656.19	874.881	-0.0301988	0.98351	0.0852149	0.91551	-0.469663	0.468181	-0.585077	0.517055	-0.554878	0.708632	PTPRU	protein tyrosine phosphatase receptor type U [Source:HGNC Symbol;Acc:HGNC:9683]
ENSG00000060688.12	587.437	0.0726444	0.926044	-0.0103553	0.985025	-0.0795741	0.91423	0.00342557	0.997719	-0.0692191	0.977804	SNRNP40	small nuclear ribonucleoprotein U5 subunit 40 [Source:HGNC Symbol;Acc:HGNC:30857]
ENSG00000060749.14	349.808	-0.314694	0.604201	-0.511845	0.117343	-0.0672175	0.934828	0.129933	0.920575	0.444627	0.644265	QSER1	glutamine and serine rich 1 [Source:HGNC Symbol;Acc:HGNC:26154]
ENSG00000060762.18	169.45	-0.153402	0.80148	0.00189581	0.996998	0.00647582	0.994481	-0.148822	0.895159	0.00457987	0.997236	MPC1	mitochondrial pyruvate carrier 1 [Source:HGNC Symbol;Acc:HGNC:21606]
ENSG00000060971.17	1123.14	0.0574986	0.91608	0.255439	0.29833	0.127189	0.74915	-0.0707509	0.938596	-0.12825	0.90872	ACAA1	acetyl-CoA acyltransferase 1 [Source:HGNC Symbol;Acc:HGNC:82]
ENSG00000061273.17	723.606	0.205907	0.792308	0.156276	0.783735	-0.205916	0.76911	-0.156285	0.917788	-0.362193	0.797261	HDAC7	histone deacetylase 7 [Source:HGNC Symbol;Acc:HGNC:14067]
ENSG00000061455.10	101.024	-0.146822	0.854345	0.82262	0.00961532	0.302968	0.590243	-0.666474	0.150651	-0.519652	0.614025	PRDM6	PR/SET domain 6 [Source:HGNC Symbol;Acc:HGNC:9350]
ENSG00000061656.9	98.0194	0.143159	0.825297	0.0140112	0.981471	-0.22757	0.647904	-0.098422	0.939429	-0.241581	0.850239	SPAG4	sperm associated antigen 4 [Source:HGNC Symbol;Acc:HGNC:11214]
ENSG00000061676.14	2424.3	-0.250101	0.596326	-0.399411	0.118368	-0.0536596	0.933257	0.0956502	0.925583	0.345751	0.645256	NCKAP1	NCK associated protein 1 [Source:HGNC Symbol;Acc:HGNC:7666]
ENSG00000061794.12	791.247	-0.137266	0.636159	-0.00224963	0.993801	0.344711	0.0188068	0.209695	0.434871	0.346961	0.267861	MRPS35	mitochondrial ribosomal protein S35 [Source:HGNC Symbol;Acc:HGNC:16635]
ENSG00000061918.12	22.3122	2.25152	1	1.18287	0.440252	0.275107	0.928236	1.34376	0.637457	-0.907763	0.870903	GUCY1B1	guanylate cyclase 1 soluble subunit beta 1 [Source:HGNC Symbol;Acc:HGNC:4687]
ENSG00000061936.9	866.766	0.25254	0.523023	0.00609874	0.987238	-0.15338	0.667083	0.093062	0.913125	-0.159479	0.866958	SFSWAP	splicing factor SWAP [Source:HGNC Symbol;Acc:HGNC:10790]
ENSG00000061938.16	706.859	0.209015	0.815489	0.733127	0.0775499	0.0979393	0.92579	-0.426172	0.677969	-0.635188	0.59033	TNK2	tyrosine kinase non receptor 2 [Source:HGNC Symbol;Acc:HGNC:19297]
ENSG00000061987.14	694.71	-0.290737	0.533783	-0.177886	0.58862	0.328649	0.299798	0.215797	0.7658	0.506534	0.381156	MON2	MON2 homolog, regulator of endosome-to-Golgi trafficking [Source:HGNC Symbol;Acc:HGNC:29177]
ENSG00000062038.13	1799.25	-0.203436	0.912121	0.388995	0.71401	-0.15902	0.934387	-0.751451	0.686462	-0.548016	0.870903	CDH3	cadherin 3 [Source:HGNC Symbol;Acc:HGNC:1762]
ENSG00000062194.15	1662.41	-0.292818	0.527129	1.18949	2.20461e-09	0.284011	0.399181	-1.1983	2.37914e-08	-0.905481	0.0190346	GPBP1	GC-rich promoter binding protein 1 [Source:HGNC Symbol;Acc:HGNC:29520]
ENSG00000062282.14	194.154	0.496433	0.317886	0.345675	0.25219	-0.0418499	0.954582	0.108907	0.920575	-0.387525	0.624286	DGAT2	diacylglycerol O-acyltransferase 2 [Source:HGNC Symbol;Acc:HGNC:16940]
ENSG00000062370.16	35.2255	-0.370965	1	-0.517587	0.335899	-0.825465	0.150665	-0.678843	0.48257	-0.307879	0.900007	ZNF112	zinc finger protein 112 [Source:HGNC Symbol;Acc:HGNC:12892]
ENSG00000062485.18	3892.62	0.292969	0.369699	0.506971	0.00118116	0.144637	0.61139	-0.0693649	0.92408	-0.362334	0.375729	CS	citrate synthase [Source:HGNC Symbol;Acc:HGNC:2422]
ENSG00000062582.13	35.5501	0.101424	1	0.443918	0.390853	0.427172	0.498956	0.0846786	0.961718	-0.0167459	0.995147	MRPS24	mitochondrial ribosomal protein S24 [Source:HGNC Symbol;Acc:HGNC:14510]
ENSG00000062598.17	650.242	0.277907	0.488225	0.0196092	0.960112	0.0420512	0.938882	0.300349	0.432344	0.0224419	0.990154	ELMO2	engulfment and cell motility 2 [Source:HGNC Symbol;Acc:HGNC:17233]
ENSG00000062650.17	772.446	-0.275352	0.574081	-0.606654	0.0113339	-0.0306324	0.968888	0.300669	0.602027	0.576021	0.303139	WAPL	WAPL cohesin release factor [Source:HGNC Symbol;Acc:HGNC:23293]
ENSG00000062716.12	10794	-0.215077	0.655454	-0.527058	0.0264325	-0.108839	0.833115	0.203142	0.787483	0.418219	0.52888	VMP1	vacuole membrane protein 1 [Source:HGNC Symbol;Acc:HGNC:29559]
ENSG00000062725.9	7623.88	-0.336016	0.356747	-0.741996	8.06805e-06	-0.0136826	0.981887	0.392298	0.136112	0.728313	0.0182534	APPBP2	amyloid beta precursor protein binding protein 2 [Source:HGNC Symbol;Acc:HGNC:622]
ENSG00000062822.12	760.647	0.187029	0.68994	0.299974	0.259609	0.0390913	0.952144	-0.0738538	0.941737	-0.260883	0.757999	POLD1	DNA polymerase delta 1, catalytic subunit [Source:HGNC Symbol;Acc:HGNC:9175]
ENSG00000063046.17	12389.6	-0.0112848	0.988113	-0.0825491	0.818146	0.0921891	0.851427	0.163453	0.831523	0.174738	0.862741	EIF4B	eukaryotic translation initiation factor 4B [Source:HGNC Symbol;Acc:HGNC:3285]
ENSG00000063127.15	10.4463	-0.294081	1	0.596705	0.617701	-0.0045669	0.999663	-0.895351	0.695977	-0.601272	1	SLC6A16	solute carrier family 6 member 16 [Source:HGNC Symbol;Acc:HGNC:13622]
ENSG00000063169.10	507.879	0.246708	0.829582	0.946398	0.0699523	0.229338	0.832586	-0.470352	0.74733	-0.717061	0.654757	BICRA	BRD4 interacting chromatin remodeling complex associated protein [Source:HGNC Symbol;Acc:HGNC:4332]
ENSG00000063176.15	294.924	0.501655	0.473008	0.776725	0.0233514	-0.152636	0.840718	-0.427707	0.579997	-0.929362	0.194903	SPHK2	sphingosine kinase 2 [Source:HGNC Symbol;Acc:HGNC:18859]
ENSG00000063177.12	16546	0.103127	0.78325	0.351366	0.0435375	0.222086	0.339484	-0.0261522	0.974973	-0.129279	0.875591	RPL18	ribosomal protein L18 [Source:HGNC Symbol;Acc:HGNC:10310]
ENSG00000063180.8	116.83	-0.0984301	0.940761	0.38825	0.536982	0.337997	0.690332	-0.148683	0.943168	-0.0502532	0.990154	CA11	carbonic anhydrase 11 [Source:HGNC Symbol;Acc:HGNC:1370]
ENSG00000063241.7	1429.74	0.16207	0.737389	0.302316	0.251494	0.0683064	0.903229	-0.0719398	0.943185	-0.23401	0.793545	ISOC2	isochorismatase domain containing 2 [Source:HGNC Symbol;Acc:HGNC:26278]
ENSG00000063244.12	5806.83	0.205906	0.475582	0.395092	0.00392905	0.105743	0.685275	-0.0834423	0.887371	-0.289349	0.43592	U2AF2	U2 small nuclear RNA auxiliary factor 2 [Source:HGNC Symbol;Acc:HGNC:23156]
ENSG00000063245.14	2883.52	0.47271	0.436442	0.669788	0.028359	0.0364486	0.970164	-0.16063	0.899912	-0.63334	0.401885	EPN1	epsin 1 [Source:HGNC Symbol;Acc:HGNC:21604]
ENSG00000063322.13	1488.16	0.282686	0.452879	-0.0962359	0.739159	-0.149856	0.643471	0.229065	0.599529	-0.0536204	0.971231	MED29	mediator complex subunit 29 [Source:HGNC Symbol;Acc:HGNC:23074]
ENSG00000063438.16	194.14	0.661745	0.775102	-0.0490539	0.98171	-0.63384	0.75482	0.0769579	0.985759	-0.584789	0.924202	AHRR	aryl-hydrocarbon receptor repressor [Source:HGNC Symbol;Acc:HGNC:346]
ENSG00000063587.13	508.039	0.144152	0.895988	1.20259	0.0030301	0.0815017	0.9473	-0.976933	0.0802976	-1.12109	0.222382	ZNF275	zinc finger protein 275 [Source:HGNC Symbol;Acc:HGNC:13069]
ENSG00000063601.16	714.415	0.141484	0.899789	-0.108454	0.892914	-0.198805	0.838139	0.0511322	0.982027	-0.090352	0.982536	MTMR1	myotubularin related protein 1 [Source:HGNC Symbol;Acc:HGNC:7449]
ENSG00000063660.8	1281.61	0.56634	0.290424	0.546167	0.0589479	-0.17247	0.746777	-0.152297	0.893271	-0.718637	0.227475	GPC1	glypican 1 [Source:HGNC Symbol;Acc:HGNC:4449]
ENSG00000063761.15	128.459	-0.0380416	0.962449	-0.153721	0.700467	-0.17961	0.719833	-0.0639306	0.957774	-0.0258892	0.990154	ADCK1	aarF domain containing kinase 1 [Source:HGNC Symbol;Acc:HGNC:19038]
ENSG00000063854.12	841.185	-0.0550429	0.876435	0.205328	0.217574	0.13131	0.584224	-0.129061	0.77499	-0.0740183	0.935251	HAGH	hydroxyacylglutathione hydrolase [Source:HGNC Symbol;Acc:HGNC:4805]
ENSG00000063978.15	1635.55	0.0998356	0.65432	0.38087	0.000108946	0.3192	0.00266705	0.0381658	0.937551	-0.0616698	0.922112	RNF4	ring finger protein 4 [Source:HGNC Symbol;Acc:HGNC:10067]
ENSG00000064012.21	284.293	0.101551	0.933474	-0.587023	0.252934	-0.382074	0.603934	0.3065	0.850116	0.204948	0.943249	CASP8	caspase 8 [Source:HGNC Symbol;Acc:HGNC:1509]
ENSG00000064042.17	58.8104	-1.83088	0.0710181	0.147664	0.895509	0.281672	0.846855	-1.69687	0.0218664	0.134008	0.982515	LIMCH1	LIM and calponin homology domains 1 [Source:HGNC Symbol;Acc:HGNC:29191]
ENSG00000064102.14	603.377	-0.100046	0.92065	-0.0950338	0.889794	0.499097	0.329998	0.494084	0.545916	0.59413	0.607159	INTS13	integrator complex subunit 13 [Source:HGNC Symbol;Acc:HGNC:20174]
ENSG00000064115.10	2299.06	0.383707	0.709865	0.0243139	0.981194	0.0644438	0.96693	0.423836	0.784906	0.0401289	0.990246	TM7SF3	transmembrane 7 superfamily member 3 [Source:HGNC Symbol;Acc:HGNC:23049]
ENSG00000064195.7	255.39	0.87296	0.473008	2.39699	6.808e-06	0.964265	0.198893	-0.559767	0.754068	-1.43273	0.290901	DLX3	distal-less homeobox 3 [Source:HGNC Symbol;Acc:HGNC:2916]
ENSG00000064199.6	47.6157	-0.0705387	0.951511	0.191979	0.763613	-0.132987	0.897908	-0.395505	0.746679	-0.324966	0.869536	SPA17	sperm autoantigenic protein 17 [Source:HGNC Symbol;Acc:HGNC:11210]
ENSG00000064205.10	1163.07	-1.38127	0.0171061	0.237017	0.701045	-0.0423207	0.974847	-1.6606	4.01118e-05	-0.279338	0.899801	CCN5	cellular communication network factor 5 [Source:HGNC Symbol;Acc:HGNC:12770]
ENSG00000064270.12	697.753	0.335867	0.418568	0.00672604	0.98635	-0.127345	0.751169	0.201796	0.737944	-0.134071	0.904543	ATP2C2	ATPase secretory pathway Ca2+ transporting 2 [Source:HGNC Symbol;Acc:HGNC:29103]
ENSG00000064300.8	35.8189	0.498057	1	1.48081	0.0563571	0.582177	0.656722	-0.400574	0.893271	-0.898632	0.742746	NGFR	nerve growth factor receptor [Source:HGNC Symbol;Acc:HGNC:7809]
ENSG00000064309.14	53.8184	0.26798	0.773123	0.356691	0.52296	0.118896	0.909194	0.0301856	0.98607	-0.237795	0.921218	CDON	cell adhesion associated, oncogene regulated [Source:HGNC Symbol;Acc:HGNC:17104]
ENSG00000064313.11	653.641	-0.265296	0.521775	0.00503185	0.990408	0.442979	0.0555637	0.172651	0.804078	0.437947	0.399977	TAF2	TATA-box binding protein associated factor 2 [Source:HGNC Symbol;Acc:HGNC:11536]
ENSG00000064393.15	556.099	0.291357	0.70415	-0.356638	0.452011	-0.951088	0.0110509	-0.303093	0.80748	-0.59445	0.590648	HIPK2	homeodomain interacting protein kinase 2 [Source:HGNC Symbol;Acc:HGNC:14402]
ENSG00000064419.13	1549.98	-0.0429262	0.939893	0.0682122	0.842662	0.0234358	0.971277	-0.0877026	0.919953	-0.0447765	0.981789	TNPO3	transportin 3 [Source:HGNC Symbol;Acc:HGNC:17103]
ENSG00000064490.13	675.057	0.0773871	0.838011	0.244636	0.192005	0.103375	0.743409	-0.0638738	0.931578	-0.141261	0.844891	RFXANK	regulatory factor X associated ankyrin containing protein [Source:HGNC Symbol;Acc:HGNC:9987]
ENSG00000064545.14	391.326	0.305766	0.612243	0.422677	0.212715	-0.117924	0.864079	-0.234835	0.817571	-0.540602	0.505473	TMEM161A	transmembrane protein 161A [Source:HGNC Symbol;Acc:HGNC:26020]
ENSG00000064547.13	614.059	0.386563	0.453693	-0.402893	0.163332	-0.528931	0.0648089	0.260524	0.723368	-0.126039	0.939622	LPAR2	lysophosphatidic acid receptor 2 [Source:HGNC Symbol;Acc:HGNC:3168]
ENSG00000064601.16	1711.73	0.140195	0.755863	0.337634	0.139301	0.0307683	0.961018	-0.166671	0.813167	-0.306866	0.640582	CTSA	cathepsin A [Source:HGNC Symbol;Acc:HGNC:9251]
ENSG00000064607.16	1140.18	0.0673603	0.856874	0.36698	0.0190061	0.216475	0.306715	-0.0831453	0.899912	-0.150506	0.817384	SUGP2	SURP and G-patch domain containing 2 [Source:HGNC Symbol;Acc:HGNC:18641]
ENSG00000064651.13	1570.22	-6.83579e-05	0.999929	-0.501889	0.013648	-0.0122856	0.986642	0.489535	0.0641535	0.489603	0.297545	SLC12A2	solute carrier family 12 member 2 [Source:HGNC Symbol;Acc:HGNC:10911]
ENSG00000064652.10	299.13	-0.138594	0.88739	-0.164571	0.798494	0.153733	0.868162	0.17971	0.914657	0.318304	0.861943	SNX24	sorting nexin 24 [Source:HGNC Symbol;Acc:HGNC:21533]
ENSG00000064655.18	201.692	0.025529	0.970199	-0.0773144	0.847251	-0.155154	0.717757	-0.0523103	0.959522	-0.0778395	0.964273	EYA2	EYA transcriptional coactivator and phosphatase 2 [Source:HGNC Symbol;Acc:HGNC:3520]
ENSG00000064666.14	414.131	-0.185186	0.935602	1.0532	0.274139	0.0166048	0.995482	-1.22178	0.426895	-1.0366	0.716896	CNN2	calponin 2 [Source:HGNC Symbol;Acc:HGNC:2156]
ENSG00000064687.12	106.986	0.25239	0.779072	0.509504	0.29213	-0.225978	0.78179	-0.483092	0.616412	-0.735482	0.510729	ABCA7	ATP binding cassette subfamily A member 7 [Source:HGNC Symbol;Acc:HGNC:37]
ENSG00000064703.11	364.741	-0.121642	0.825791	-0.301279	0.303732	0.0606689	0.92579	0.240305	0.731339	0.361947	0.638433	DDX20	DEAD-box helicase 20 [Source:HGNC Symbol;Acc:HGNC:2743]
ENSG00000064726.9	1133.13	-0.341071	0.16576	-0.124183	0.509293	0.229825	0.195867	0.0129375	0.985075	0.354008	0.255023	BTBD1	BTB domain containing 1 [Source:HGNC Symbol;Acc:HGNC:1120]
ENSG00000064763.10	23.5758	-0.659243	1	-0.635796	0.419501	-0.0905698	0.962359	-0.114017	0.969598	0.545226	0.841756	FAR2	fatty acyl-CoA reductase 2 [Source:HGNC Symbol;Acc:HGNC:25531]
ENSG00000064787.13	1778.66	0.378509	0.639655	-0.124321	0.855672	0.085366	0.936902	0.588196	0.432953	0.209686	0.929891	BCAS1	brain enriched myelin associated protein 1 [Source:HGNC Symbol;Acc:HGNC:974]
ENSG00000064886.13	13.3253	1.132	1	0.740912	0.560601	0.650324	0.656722	1.04141	0.616412	-0.0905912	0.990154	CHI3L2	chitinase 3 like 2 [Source:HGNC Symbol;Acc:HGNC:1933]
ENSG00000064932.15	57.098	0.774559	0.482467	0.0254954	0.982454	-0.675861	0.387387	0.073202	0.978775	-0.701357	0.72459	SBNO2	strawberry notch homolog 2 [Source:HGNC Symbol;Acc:HGNC:29158]
ENSG00000064933.17	161.293	-0.516738	0.396546	-0.343455	0.362473	0.400977	0.349498	0.227694	0.838512	0.744431	0.280105	PMS1	PMS1 homolog 1, mismatch repair system component [Source:HGNC Symbol;Acc:HGNC:9121]
ENSG00000064961.18	1772.23	0.220907	0.653404	0.250281	0.412163	0.0567544	0.930535	0.0273812	0.982923	-0.193526	0.864106	HMG20B	high mobility group 20B [Source:HGNC Symbol;Acc:HGNC:5002]
ENSG00000064995.16	935.641	-0.0993157	0.828976	0.0875917	0.785577	0.218127	0.469093	0.0312192	0.97485	0.130535	0.90305	TAF11	TATA-box binding protein associated factor 11 [Source:HGNC Symbol;Acc:HGNC:11544]
ENSG00000064999.13	671.715	-0.0473677	0.93879	-0.447319	0.0536448	-0.488798	0.0436657	-0.088847	0.929896	-0.0414795	0.983693	ANKS1A	ankyrin repeat and sterile alpha motif domain containing 1A [Source:HGNC Symbol;Acc:HGNC:20961]
ENSG00000065000.15	2613.54	0.325532	0.388373	0.472232	0.0112502	0.0517563	0.915944	-0.0949436	0.905491	-0.420476	0.360175	AP3D1	adaptor related protein complex 3 subunit delta 1 [Source:HGNC Symbol;Acc:HGNC:568]
ENSG00000065029.14	494.625	-0.0363405	0.949235	0.268725	0.268606	-0.0114231	0.986931	-0.316489	0.408162	-0.280148	0.68483	ZNF76	zinc finger protein 76 [Source:HGNC Symbol;Acc:HGNC:13149]
ENSG00000065054.13	878.498	0.245595	0.787251	0.487422	0.33089	0.152276	0.87631	-0.0895517	0.960182	-0.335147	0.860526	SLC9A3R2	SLC9A3 regulator 2 [Source:HGNC Symbol;Acc:HGNC:11076]
ENSG00000065057.7	288.835	-0.111338	0.87091	0.225134	0.562741	0.0553784	0.94635	-0.281094	0.729258	-0.169755	0.915412	NTHL1	nth like DNA glycosylase 1 [Source:HGNC Symbol;Acc:HGNC:8028]
ENSG00000065060.16	611.226	-0.123463	0.731577	-0.271438	0.14888	-0.167214	0.535173	-0.019239	0.983062	0.104224	0.911878	UHRF1BP1	UHRF1 binding protein 1 [Source:HGNC Symbol;Acc:HGNC:21216]
ENSG00000065135.10	2266.2	-0.258641	0.551574	-0.121091	0.713171	0.481223	0.041116	0.343673	0.381162	0.602314	0.180053	GNAI3	G protein subunit alpha i3 [Source:HGNC Symbol;Acc:HGNC:4387]
ENSG00000065150.18	1570.49	-0.214727	0.571056	0.0198899	0.957419	0.244886	0.350649	0.01027	0.991423	0.224996	0.746508	IPO5	importin 5 [Source:HGNC Symbol;Acc:HGNC:6402]
ENSG00000065154.11	904.746	-0.405641	0.334358	-0.2708	0.303732	0.0253079	0.971277	-0.109533	0.905491	0.296108	0.688009	OAT	ornithine aminotransferase [Source:HGNC Symbol;Acc:HGNC:8091]
ENSG00000065183.15	520.964	-0.291969	0.615938	-0.259536	0.488765	0.167455	0.767262	0.135022	0.911687	0.426991	0.63339	WDR3	WD repeat domain 3 [Source:HGNC Symbol;Acc:HGNC:12755]
ENSG00000065243.19	312.606	-0.518977	0.307653	-0.704388	0.00477465	0.172549	0.727551	0.357959	0.518749	0.876936	0.0616699	PKN2	protein kinase N2 [Source:HGNC Symbol;Acc:HGNC:9406]
ENSG00000065268.10	570.132	0.137528	0.78031	0.243034	0.382428	0.0302357	0.965163	-0.0752709	0.939444	-0.212799	0.817998	WDR18	WD repeat domain 18 [Source:HGNC Symbol;Acc:HGNC:17956]
ENSG00000065308.4	955.353	0.344007	0.391434	-0.178055	0.511637	-0.289901	0.278033	0.232161	0.649902	-0.111846	0.925058	TRAM2	translocation associated membrane protein 2 [Source:HGNC Symbol;Acc:HGNC:16855]
ENSG00000065320.8	257.03	0.806283	0.488299	0.0972291	0.93009	-0.414157	0.697299	0.294897	0.904212	-0.511386	0.841756	NTN1	netrin 1 [Source:HGNC Symbol;Acc:HGNC:8029]
ENSG00000065325.12	28.2294	-0.689488	1	0.43048	0.816421	0.127871	0.971453	-0.992094	0.774345	-0.302609	0.973608	GLP2R	glucagon like peptide 2 receptor [Source:HGNC Symbol;Acc:HGNC:4325]
ENSG00000065328.16	454.193	-0.217124	0.571056	-0.819863	1.58464e-06	-0.443986	0.0343897	0.158753	0.816255	0.375877	0.464946	MCM10	minichromosome maintenance 10 replication initiation factor [Source:HGNC Symbol;Acc:HGNC:18043]
ENSG00000065357.19	186.96	0.477153	0.445528	0.347848	0.367697	-0.346026	0.452366	-0.216721	0.851892	-0.693874	0.35061	DGKA	diacylglycerol kinase alpha [Source:HGNC Symbol;Acc:HGNC:2849]
ENSG00000065361.14	3971.76	-0.0349533	0.96085	-0.299508	0.286693	-0.355256	0.244539	-0.0907008	0.932299	-0.0557476	0.97849	ERBB3	erb-b2 receptor tyrosine kinase 3 [Source:HGNC Symbol;Acc:HGNC:3431]
ENSG00000065413.18	64.9615	-0.204964	0.786416	-0.346016	0.432418	0.00429988	0.998434	0.145351	0.92408	0.350315	0.800096	ANKRD44	ankyrin repeat domain 44 [Source:HGNC Symbol;Acc:HGNC:25259]
ENSG00000065427.14	5470.87	0.0273156	0.963689	0.144267	0.593422	0.217193	0.448265	0.100241	0.902279	0.072925	0.959375	KARS1	lysyl-tRNA synthetase 1 [Source:HGNC Symbol;Acc:HGNC:6215]
ENSG00000065457.10	1091.31	0.0136183	0.983243	-0.303517	0.127054	-0.362738	0.0779771	-0.045603	0.955086	-0.0592214	0.964945	ADAT1	adenosine deaminase tRNA specific 1 [Source:HGNC Symbol;Acc:HGNC:228]
ENSG00000065485.19	287.946	0.0388568	0.938487	-0.068891	0.81817	-0.0127846	0.982799	0.0949631	0.902102	0.0561062	0.967268	PDIA5	protein disulfide isomerase family A member 5 [Source:HGNC Symbol;Acc:HGNC:24811]
ENSG00000065491.8	308.769	0.293381	0.405956	0.257762	0.203423	-0.118117	0.7219	-0.0824982	0.911687	-0.375879	0.385279	TBC1D22B	TBC1 domain family member 22B [Source:HGNC Symbol;Acc:HGNC:21602]
ENSG00000065518.7	2345.23	0.0380598	0.940761	0.19489	0.388541	0.140349	0.661284	-0.0164805	0.985075	-0.0545404	0.968352	NDUFB4	NADH:ubiquinone oxidoreductase subunit B4 [Source:HGNC Symbol;Acc:HGNC:7699]
ENSG00000065526.10	1248.14	0.0677455	0.959523	0.955931	0.0356627	0.101576	0.934387	-0.786609	0.278701	-0.854355	0.471555	SPEN	spen family transcriptional repressor [Source:HGNC Symbol;Acc:HGNC:17575]
ENSG00000065534.18	45.0108	0.121156	0.917518	-0.0152412	0.985455	0.344974	0.643471	0.481371	0.670518	0.360214	0.855047	MYLK	myosin light chain kinase [Source:HGNC Symbol;Acc:HGNC:7590]
ENSG00000065548.17	1463.88	-0.376803	0.375766	-0.17089	0.566284	0.422019	0.0904822	0.216105	0.727215	0.592908	0.190302	ZC3H15	zinc finger CCCH-type containing 15 [Source:HGNC Symbol;Acc:HGNC:29528]
ENSG00000065559.14	597.206	-0.180486	0.714872	-0.439014	0.0785885	-0.055586	0.930476	0.202942	0.788624	0.383428	0.586948	MAP2K4	mitogen-activated protein kinase kinase 4 [Source:HGNC Symbol;Acc:HGNC:6844]
ENSG00000065600.12	88.8402	-0.136763	0.879973	-0.382957	0.42371	-0.166422	0.84135	0.0797723	0.961364	0.216535	0.91983	PACC1	proton activated chloride channel 1 [Source:HGNC Symbol;Acc:HGNC:25593]
ENSG00000065613.13	663.647	-0.499192	0.434193	0.151257	0.760772	0.369822	0.425217	-0.280626	0.776637	0.218565	0.895159	SLK	STE20 like kinase [Source:HGNC Symbol;Acc:HGNC:11088]
ENSG00000065615.13	382.871	-0.412039	0.65432	-0.282856	0.668512	0.214948	0.826092	0.0857652	0.967134	0.497804	0.776053	CYB5R4	cytochrome b5 reductase 4 [Source:HGNC Symbol;Acc:HGNC:20147]
ENSG00000065621.14	416.341	-0.143427	0.797191	0.162292	0.652665	0.0805573	0.896052	-0.225161	0.770593	-0.0817348	0.964805	GSTO2	glutathione S-transferase omega 2 [Source:HGNC Symbol;Acc:HGNC:23064]
ENSG00000065665.20	142.013	0.0154934	0.988769	0.51312	0.18212	0.357763	0.495316	-0.139863	0.924314	-0.155356	0.946552	SEC61A2	SEC61 translocon subunit alpha 2 [Source:HGNC Symbol;Acc:HGNC:17702]
ENSG00000065717.14	413.959	0.263812	0.786416	0.520464	0.330376	-0.00591727	0.998213	-0.262569	0.883107	-0.526382	0.745625	TLE2	TLE family member 2, transcriptional corepressor [Source:HGNC Symbol;Acc:HGNC:11838]
ENSG00000065802.11	425.901	0.191831	0.636328	0.45457	0.0207582	-0.156857	0.65054	-0.419596	0.123554	-0.611428	0.103233	ASB1	ankyrin repeat and SOCS box containing 1 [Source:HGNC Symbol;Acc:HGNC:16011]
ENSG00000065809.13	586.213	-0.866199	0.113556	0.2576	0.570471	0.237172	0.697244	-0.886626	0.0228024	-0.0204278	0.992197	FAM107B	family with sequence similarity 107 member B [Source:HGNC Symbol;Acc:HGNC:23726]
ENSG00000065833.8	1287.52	-0.178035	0.624932	0.505432	0.00225778	0.246216	0.300138	-0.437252	0.0451909	-0.259217	0.646073	ME1	malic enzyme 1 [Source:HGNC Symbol;Acc:HGNC:6983]
ENSG00000065882.15	647.97	0.35837	0.368773	0.0504676	0.893078	-0.119813	0.767262	0.188089	0.765164	-0.17028	0.85272	TBC1D1	TBC1 domain family member 1 [Source:HGNC Symbol;Acc:HGNC:11578]
ENSG00000065883.14	837.746	0.127081	0.808277	0.0324726	0.941696	-0.121965	0.798903	-0.0273563	0.981758	-0.154437	0.900695	CDK13	cyclin dependent kinase 13 [Source:HGNC Symbol;Acc:HGNC:1733]
ENSG00000065911.11	1796.91	-0.0512347	0.92395	0.0641123	0.850996	0.289645	0.266818	0.174298	0.779709	0.225533	0.765208	MTHFD2	methylenetetrahydrofolate dehydrogenase (NADP+ dependent) 2, methenyltetrahydrofolate cyclohydrolase [Source:HGNC Symbol;Acc:HGNC:7434]
ENSG00000065923.9	1073.97	0.0289353	0.980947	-0.317896	0.497454	-0.512735	0.271626	-0.165903	0.911687	-0.194839	0.925058	SLC9A7	solute carrier family 9 member A7 [Source:HGNC Symbol;Acc:HGNC:17123]
ENSG00000065970.8	394.285	0.333988	0.530882	-0.0773448	0.873718	0.125748	0.829854	0.537081	0.17471	0.203093	0.879378	FOXJ2	forkhead box J2 [Source:HGNC Symbol;Acc:HGNC:24818]
ENSG00000065978.18	12638.5	-0.123928	0.855784	0.102486	0.831572	0.263396	0.575494	0.0369819	0.979082	0.16091	0.924202	YBX1	Y-box binding protein 1 [Source:HGNC Symbol;Acc:HGNC:8014]
ENSG00000065989.15	39.4223	0.717404	0.475582	1.3617	0.00350401	0.604671	0.353241	-0.039626	0.985559	-0.75703	0.609816	PDE4A	phosphodiesterase 4A [Source:HGNC Symbol;Acc:HGNC:8780]
ENSG00000066027.11	639.265	-0.0846724	0.898811	-0.101336	0.814881	0.0644709	0.92712	0.081135	0.945658	0.165807	0.907974	PPP2R5A	protein phosphatase 2 regulatory subunit B'alpha [Source:HGNC Symbol;Acc:HGNC:9309]
ENSG00000066044.14	1460.79	0.188252	0.489416	0.198471	0.203829	-0.0111007	0.979812	-0.0213191	0.97491	-0.209572	0.619714	ELAVL1	ELAV like RNA binding protein 1 [Source:HGNC Symbol;Acc:HGNC:3312]
ENSG00000066084.12	1199.82	0.142282	0.704731	-0.0758538	0.795623	-0.209295	0.421457	0.00884105	0.992496	-0.133441	0.880682	DIP2B	disco interacting protein 2 homolog B [Source:HGNC Symbol;Acc:HGNC:29284]
ENSG00000066117.14	1127.61	0.344535	0.473008	-0.333292	0.231822	-0.547842	0.0323942	0.129985	0.896284	-0.214551	0.837487	SMARCD1	SWI/SNF related, matrix associated, actin dependent regulator of chromatin, subfamily d, member 1 [Source:HGNC Symbol;Acc:HGNC:11106]
ENSG00000066135.12	1181.93	-0.0305347	0.975469	-0.114368	0.822942	-0.166899	0.789848	-0.0830653	0.950709	-0.0525309	0.985053	KDM4A	lysine demethylase 4A [Source:HGNC Symbol;Acc:HGNC:22978]
ENSG00000066136.20	534.53	0.0899666	0.91066	0.367707	0.318484	0.0706111	0.93252	-0.207129	0.857611	-0.297096	0.812258	NFYC	nuclear transcription factor Y subunit gamma [Source:HGNC Symbol;Acc:HGNC:7806]
ENSG00000066185.12	9.11276	0.191707	1	0.378784	0.790453	0.0488473	0.986795	-0.138229	1	-0.329937	1	ZMYND12	zinc finger MYND-type containing 12 [Source:HGNC Symbol;Acc:HGNC:21192]
ENSG00000066230.10	19.7782	0.327359	1	0.699413	0.35822	0.535751	0.591179	0.163697	0.950709	-0.163662	0.974059	SLC9A3	solute carrier family 9 member A3 [Source:HGNC Symbol;Acc:HGNC:11073]
ENSG00000066248.14	98.2994	0.294791	0.704731	1.28877	8.21305e-05	0.149507	0.861361	-0.844468	0.0669679	-1.13926	0.0983708	NGEF	neuronal guanine nucleotide exchange factor [Source:HGNC Symbol;Acc:HGNC:7807]
ENSG00000066279.17	735.601	-0.438767	0.524035	-1.5822	2.22091e-07	-0.469169	0.328098	0.674261	0.206875	1.11303	0.0907734	ASPM	assembly factor for spindle microtubules [Source:HGNC Symbol;Acc:HGNC:19048]
ENSG00000066322.14	1362.35	-0.0609755	0.900307	-0.01301	0.97274	-0.0561298	0.905967	-0.104095	0.894779	-0.0431198	0.9812	ELOVL1	ELOVL fatty acid elongase 1 [Source:HGNC Symbol;Acc:HGNC:14418]
ENSG00000066382.16	94.2127	0.892945	0.0465475	-0.603813	0.06883	-0.454768	0.209819	1.04199	0.00200668	0.149045	0.939452	MPPED2	metallophosphoesterase domain containing 2 [Source:HGNC Symbol;Acc:HGNC:1180]
ENSG00000066422.4	605.452	-0.285707	0.524019	0.277859	0.306434	0.943886	3.01744e-06	0.380319	0.315709	0.666026	0.135624	ZBTB11	zinc finger and BTB domain containing 11 [Source:HGNC Symbol;Acc:HGNC:16740]
ENSG00000066427.21	367.351	-0.323641	0.453693	-0.433371	0.0521971	0.169463	0.653655	0.279193	0.561096	0.602833	0.170071	ATXN3	ataxin 3 [Source:HGNC Symbol;Acc:HGNC:7106]
ENSG00000066455.12	1057.46	-0.131458	0.79723	-0.166392	0.605719	0.185409	0.642397	0.220344	0.742943	0.351802	0.62052	GOLGA5	golgin A5 [Source:HGNC Symbol;Acc:HGNC:4428]
ENSG00000066468.22	244.6	-0.384811	0.676198	-0.131148	0.8677	-0.52252	0.423219	-0.776183	0.29129	-0.391373	0.841756	FGFR2	fibroblast growth factor receptor 2 [Source:HGNC Symbol;Acc:HGNC:3689]
ENSG00000066557.5	166.138	-0.537623	0.353163	-0.448789	0.183658	0.448289	0.250061	0.359455	0.616412	0.897078	0.12426	LRRC40	leucine rich repeat containing 40 [Source:HGNC Symbol;Acc:HGNC:26004]
ENSG00000066583.11	3596.25	0.394012	0.590948	-0.0761274	0.910822	-0.00124464	0.999663	0.468894	0.565981	0.0748822	0.982536	ISOC1	isochorismatase domain containing 1 [Source:HGNC Symbol;Acc:HGNC:24254]
ENSG00000066629.16	587.957	0.785303	0.108686	-0.300277	0.43345	-0.262609	0.596125	0.82297	0.0179597	0.037667	0.989252	EML1	EMAP like 1 [Source:HGNC Symbol;Acc:HGNC:3330]
ENSG00000066651.18	132.202	-0.548634	0.414003	-0.738423	0.0313664	0.131488	0.870516	0.321277	0.755141	0.86991	0.239003	TRMT11	tRNA methyltransferase 11 homolog [Source:HGNC Symbol;Acc:HGNC:21080]
ENSG00000066654.13	692.382	-0.438568	0.432977	-0.596351	0.0341598	-0.00298516	0.998738	0.154798	0.892987	0.593366	0.383162	THUMPD1	THUMP domain containing 1 [Source:HGNC Symbol;Acc:HGNC:23807]
ENSG00000066697.14	397.59	0.0298308	0.980456	0.0536828	0.935157	0.10955	0.898896	0.0856978	0.955923	0.0558666	0.985739	MSANTD3	Myb/SANT DNA binding domain containing 3 [Source:HGNC Symbol;Acc:HGNC:23370]
ENSG00000066735.14	184.448	0.517774	0.638317	0.34212	0.662582	0.00781243	0.998033	0.183467	0.938822	-0.334308	0.909295	KIF26A	kinesin family member 26A [Source:HGNC Symbol;Acc:HGNC:20226]
ENSG00000066739.11	415.872	-0.153588	0.827093	-0.477291	0.166424	0.115946	0.873382	0.439649	0.478853	0.593237	0.464946	ATG2B	autophagy related 2B [Source:HGNC Symbol;Acc:HGNC:20187]
ENSG00000066777.8	729.722	-0.525051	0.221335	-0.350544	0.190116	0.287497	0.396319	0.11299	0.910866	0.638041	0.199941	ARFGEF1	ADP ribosylation factor guanine nucleotide exchange factor 1 [Source:HGNC Symbol;Acc:HGNC:15772]
ENSG00000066827.15	203.576	0.150493	0.768165	0.0543898	0.897867	-0.549962	0.0275313	-0.453859	0.201944	-0.604352	0.230839	ZFAT	zinc finger and AT-hook domain containing [Source:HGNC Symbol;Acc:HGNC:19899]
ENSG00000066855.15	858.418	-0.168292	0.619949	-0.163078	0.441555	0.134303	0.640919	0.129088	0.82311	0.29738	0.518631	MTFR1	mitochondrial fission regulator 1 [Source:HGNC Symbol;Acc:HGNC:29510]
ENSG00000066923.17	77.4937	-0.00315975	0.997736	-0.0630067	0.933084	-0.364092	0.585256	-0.304245	0.835221	-0.301086	0.879378	STAG3	stromal antigen 3 [Source:HGNC Symbol;Acc:HGNC:11356]
ENSG00000066926.10	571.24	-0.00126201	0.999057	-0.153995	0.781233	-0.190293	0.7862	-0.0375599	0.983092	-0.0362981	0.990154	FECH	ferrochelatase [Source:HGNC Symbol;Acc:HGNC:3647]
ENSG00000066933.15	402.29	-0.393938	0.406319	-0.367158	0.167667	0.257938	0.47787	0.231158	0.73858	0.625096	0.220841	MYO9A	myosin IXA [Source:HGNC Symbol;Acc:HGNC:7608]
ENSG00000067057.16	3863.12	-0.310811	0.378898	0.310157	0.110867	0.0587843	0.894104	-0.562183	0.00390934	-0.251372	0.673214	PFKP	phosphofructokinase, platelet [Source:HGNC Symbol;Acc:HGNC:8878]
ENSG00000067064.10	1281.17	-0.532636	0.258778	-0.229435	0.482436	0.513549	0.0655842	0.210348	0.796164	0.742984	0.126371	IDI1	isopentenyl-diphosphate delta isomerase 1 [Source:HGNC Symbol;Acc:HGNC:5387]
ENSG00000067066.16	341.567	-0.443912	0.492198	-0.0774435	0.895509	0.102561	0.898391	-0.263907	0.809885	0.180005	0.924847	SP100	SP100 nuclear antigen [Source:HGNC Symbol;Acc:HGNC:11206]
ENSG00000067082.14	649.321	0.0172279	0.985356	-0.0170543	0.975623	1.3116	2.78392e-08	1.34588	9.03988e-08	1.32865	0.000706466	KLF6	Kruppel like factor 6 [Source:HGNC Symbol;Acc:HGNC:2235]
ENSG00000067113.16	174.23	0.269244	0.786416	-0.286237	0.664964	-0.197069	0.843138	0.358413	0.817967	0.0891679	0.983304	PLPP1	phospholipid phosphatase 1 [Source:HGNC Symbol;Acc:HGNC:9228]
ENSG00000067141.16	1308.65	0.140945	0.765858	0.0599015	0.876681	-0.180947	0.624325	-0.0999037	0.912613	-0.240848	0.771167	NEO1	neogenin 1 [Source:HGNC Symbol;Acc:HGNC:7754]
ENSG00000067167.7	1721.66	-0.235373	0.704731	-0.327829	0.371282	0.103934	0.882997	0.196389	0.863098	0.431762	0.649908	TRAM1	translocation associated membrane protein 1 [Source:HGNC Symbol;Acc:HGNC:20568]
ENSG00000067177.14	479.962	0.119731	0.714228	0.167145	0.390246	0.0800857	0.804718	0.0326723	0.961364	-0.0870589	0.924202	PHKA1	phosphorylase kinase regulatory subunit alpha 1 [Source:HGNC Symbol;Acc:HGNC:8925]
ENSG00000067182.7	1822.84	0.447322	0.166222	-0.317929	0.122473	-0.947381	5.98277e-09	-0.182129	0.741801	-0.629452	0.0630967	TNFRSF1A	TNF receptor superfamily member 1A [Source:HGNC Symbol;Acc:HGNC:11916]
ENSG00000067191.15	38.906	0.176837	0.882543	0.571256	0.332852	0.057159	0.970498	-0.33726	0.84763	-0.514098	0.786738	CACNB1	calcium voltage-gated channel auxiliary subunit beta 1 [Source:HGNC Symbol;Acc:HGNC:1401]
ENSG00000067208.14	92.8326	-0.210449	0.81722	-0.274881	0.628314	0.0252615	0.985751	0.089694	0.959656	0.300142	0.879905	EVI5	ecotropic viral integration site 5 [Source:HGNC Symbol;Acc:HGNC:3501]
ENSG00000067221.13	133.097	0.0782449	0.907038	0.19171	0.595822	-0.00102458	0.999663	-0.11449	0.917788	-0.192735	0.880648	STOML1	stomatin like 1 [Source:HGNC Symbol;Acc:HGNC:14560]
ENSG00000067225.17	39842	-0.0577951	0.900241	0.352925	0.0619749	0.0828634	0.834285	-0.327857	0.247807	-0.270062	0.636212	PKM	pyruvate kinase M1/2 [Source:HGNC Symbol;Acc:HGNC:9021]
ENSG00000067248.9	860.613	-0.261744	0.588178	0.0317687	0.945404	0.389598	0.198893	0.0960856	0.929301	0.357829	0.643137	DHX29	DExH-box helicase 29 [Source:HGNC Symbol;Acc:HGNC:15815]
ENSG00000067334.13	612.184	-0.340789	0.527129	0.174038	0.66155	-0.0890763	0.895595	-0.603903	0.100849	-0.263114	0.815836	DNTTIP2	deoxynucleotidyltransferase terminal interacting protein 2 [Source:HGNC Symbol;Acc:HGNC:24013]
ENSG00000067365.14	323.965	0.0453331	0.933001	0.152445	0.565696	-0.188268	0.545122	-0.29538	0.419699	-0.340713	0.534447	METTL22	methyltransferase 22, Kin17 lysine [Source:HGNC Symbol;Acc:HGNC:28368]
ENSG00000067369.13	518.847	-0.267423	0.425453	-0.212515	0.28486	-0.0572784	0.888897	-0.112187	0.863098	0.155236	0.827592	TP53BP1	tumor protein p53 binding protein 1 [Source:HGNC Symbol;Acc:HGNC:11999]
ENSG00000067533.5	555.398	-0.394503	0.317886	-0.364349	0.0944488	0.18532	0.580498	0.155166	0.830784	0.549669	0.199188	RRP15	ribosomal RNA processing 15 homolog [Source:HGNC Symbol;Acc:HGNC:24255]
ENSG00000067560.10	6044.06	0.223553	0.78325	0.27958	0.583748	0.164922	0.839004	0.108895	0.94626	-0.114658	0.967157	RHOA	ras homolog family member A [Source:HGNC Symbol;Acc:HGNC:667]
ENSG00000067596.10	1069.8	0.119156	0.599317	-0.298039	0.00700855	-0.402674	0.000130483	0.0145216	0.980128	-0.104635	0.829713	DHX8	DEAH-box helicase 8 [Source:HGNC Symbol;Acc:HGNC:2749]
ENSG00000067601.7	46.4683	0.330372	0.628157	-0.473515	0.255702	-0.911327	0.010693	-0.10744	0.949184	-0.437813	0.730561	PMS2P4	PMS1 homolog 2, mismatch repair system component pseudogene 4 [Source:HGNC Symbol;Acc:HGNC:9129]
ENSG00000067606.16	456.838	0.024761	0.983992	0.0974759	0.88303	-0.0313885	0.978969	-0.104103	0.950431	-0.128865	0.962893	PRKCZ	protein kinase C zeta [Source:HGNC Symbol;Acc:HGNC:9412]
ENSG00000067704.9	1707.16	-0.273264	0.44144	-0.0438226	0.892033	0.130224	0.686005	-0.0992174	0.891622	0.174046	0.809194	IARS2	isoleucyl-tRNA synthetase 2, mitochondrial [Source:HGNC Symbol;Acc:HGNC:29685]
ENSG00000067715.13	610.929	-0.618543	0.388373	-0.576584	0.152978	0.0631671	0.951572	0.0212082	0.989925	0.639751	0.531527	SYT1	synaptotagmin 1 [Source:HGNC Symbol;Acc:HGNC:11509]
ENSG00000067829.18	1676.41	0.0544555	0.948623	0.252678	0.541661	0.0995092	0.894104	-0.098713	0.943168	-0.153169	0.937455	IDH3G	isocitrate dehydrogenase (NAD(+)) 3 non-catalytic subunit gamma [Source:HGNC Symbol;Acc:HGNC:5386]
ENSG00000067836.12	967.564	0.039739	0.944681	0.153108	0.585379	0.0198786	0.975353	-0.0934906	0.912679	-0.13323	0.902397	ROGDI	rogdi atypical leucine zipper [Source:HGNC Symbol;Acc:HGNC:29478]
ENSG00000067840.12	284.83	0.38129	0.587385	0.48316	0.238528	0.000729692	0.999663	-0.10114	0.949184	-0.482431	0.680296	PDZD4	PDZ domain containing 4 [Source:HGNC Symbol;Acc:HGNC:21167]
ENSG00000067900.7	1096.75	-0.453232	0.250249	-0.397863	0.0714328	0.125786	0.760037	0.0704172	0.941025	0.523649	0.255293	ROCK1	Rho associated coiled-coil containing protein kinase 1 [Source:HGNC Symbol;Acc:HGNC:10251]
ENSG00000067955.13	409.416	-0.160132	0.667947	-0.00971727	0.979326	0.0664596	0.877189	-0.0839556	0.912801	0.0761767	0.950975	CBFB	core-binding factor subunit beta [Source:HGNC Symbol;Acc:HGNC:1539]
ENSG00000067992.12	516.359	0.105926	0.887657	-0.0707312	0.897629	0.0116299	0.99106	0.188287	0.876221	0.0823609	0.973608	PDK3	pyruvate dehydrogenase kinase 3 [Source:HGNC Symbol;Acc:HGNC:8811]
ENSG00000068001.13	356.448	0.172571	0.854345	-0.644089	0.146489	-0.898147	0.0368974	-0.0814879	0.963131	-0.254059	0.90786	HYAL2	hyaluronidase 2 [Source:HGNC Symbol;Acc:HGNC:5321]
ENSG00000068024.16	109.825	0.0842983	0.916599	-0.418628	0.248735	-0.789831	0.0149843	-0.286905	0.775019	-0.371203	0.746719	HDAC4	histone deacetylase 4 [Source:HGNC Symbol;Acc:HGNC:14063]
ENSG00000068028.17	171.211	0.152899	0.821207	-0.368096	0.312116	0.392482	0.322035	0.913477	0.00536839	0.760577	0.239003	RASSF1	Ras association domain family member 1 [Source:HGNC Symbol;Acc:HGNC:9882]
ENSG00000068078.17	267.914	0.412418	0.566214	0.397652	0.372415	0.0168694	0.988477	0.031635	0.985218	-0.380783	0.787964	FGFR3	fibroblast growth factor receptor 3 [Source:HGNC Symbol;Acc:HGNC:3690]
ENSG00000068079.7	154.147	-0.00726614	0.99785	0.332046	0.852761	0.143136	0.964365	-0.196175	0.96726	-0.188911	0.983811	IFI35	interferon induced protein 35 [Source:HGNC Symbol;Acc:HGNC:5399]
ENSG00000068097.14	3931.12	0.11927	0.660644	-0.663904	5.76537e-09	-0.46948	0.00014355	0.313694	0.0676561	0.194424	0.650553	HEATR6	HEAT repeat containing 6 [Source:HGNC Symbol;Acc:HGNC:24076]
ENSG00000068120.14	677.277	0.0674381	0.890792	0.310791	0.152774	0.0842008	0.848424	-0.159152	0.809885	-0.22659	0.756818	COASY	Coenzyme A synthase [Source:HGNC Symbol;Acc:HGNC:29932]
ENSG00000068137.14	556.185	0.368256	0.646255	0.871899	0.0264738	0.779438	0.0770851	0.275795	0.847187	-0.0924615	0.978343	PLEKHH3	pleckstrin homology, MyTH4 and FERM domain containing H3 [Source:HGNC Symbol;Acc:HGNC:26105]
ENSG00000068305.17	509.856	-0.0213264	0.980456	-0.206564	0.542906	0.0811907	0.894667	0.266429	0.689047	0.287755	0.758147	MEF2A	myocyte enhancer factor 2A [Source:HGNC Symbol;Acc:HGNC:6993]
ENSG00000068308.13	980.083	0.0185221	0.972095	0.307461	0.098658	0.22422	0.347865	-0.0647191	0.935039	-0.0832413	0.940582	OTUD5	OTU deubiquitinase 5 [Source:HGNC Symbol;Acc:HGNC:25402]
ENSG00000068323.16	883.867	0.142997	0.768886	0.324097	0.195984	0.140773	0.73584	-0.0403259	0.968605	-0.183323	0.851574	TFE3	transcription factor binding to IGHM enhancer 3 [Source:HGNC Symbol;Acc:HGNC:11752]
ENSG00000068354.15	234.726	0.193877	0.676198	-0.55506	0.015625	-0.494884	0.0444958	0.254052	0.682528	0.0601751	0.975656	TBC1D25	TBC1 domain family member 25 [Source:HGNC Symbol;Acc:HGNC:8092]
ENSG00000068366.19	23.557	-1.26602	1	0.736126	0.171503	1.21326	0.0492646	-0.788878	0.359935	0.477138	0.830923	ACSL4	acyl-CoA synthetase long chain family member 4 [Source:HGNC Symbol;Acc:HGNC:3571]
ENSG00000068383.18	650.005	0.262258	0.419349	-0.460511	0.00355049	-0.631061	2.07438e-05	0.0917082	0.893271	-0.17055	0.794651	INPP5A	inositol polyphosphate-5-phosphatase A [Source:HGNC Symbol;Acc:HGNC:6076]
ENSG00000068394.10	500.741	0.00507492	0.992771	0.0917545	0.762149	-0.0254353	0.96693	-0.112115	0.887746	-0.11719	0.913679	GPKOW	G-patch domain and KOW motifs [Source:HGNC Symbol;Acc:HGNC:30677]
ENSG00000068400.13	717.782	-0.00430841	0.992723	0.0513136	0.855171	0.0107219	0.984249	-0.0449002	0.950709	-0.0405918	0.976547	GRIPAP1	GRIP1 associated protein 1 [Source:HGNC Symbol;Acc:HGNC:18706]
ENSG00000068438.14	575.44	0.100893	0.829583	0.161307	0.563364	0.0745663	0.876777	0.0141516	0.98753	-0.0867411	0.949595	FTSJ1	FtsJ RNA 2'-O-methyltransferase 1 [Source:HGNC Symbol;Acc:HGNC:13254]
ENSG00000068489.12	3149.5	0.176427	0.69169	-0.342854	0.152374	-0.268905	0.376011	0.250376	0.637457	0.0739484	0.963361	PRR11	proline rich 11 [Source:HGNC Symbol;Acc:HGNC:25619]
ENSG00000068615.17	49.4086	0.0809997	0.948248	-0.789755	0.111333	-0.63321	0.295304	0.237544	0.904548	0.156544	0.963361	REEP1	receptor accessory protein 1 [Source:HGNC Symbol;Acc:HGNC:25786]
ENSG00000068650.18	601.788	-0.0261276	0.969871	0.00872965	0.984456	-0.226772	0.542194	-0.26163	0.659209	-0.235502	0.801346	ATP11A	ATPase phospholipid transporting 11A [Source:HGNC Symbol;Acc:HGNC:13552]
ENSG00000068654.15	1411	0.295951	0.523023	-0.346436	0.199008	-0.611295	0.0109373	0.0310918	0.978528	-0.264859	0.770169	POLR1A	RNA polymerase I subunit A [Source:HGNC Symbol;Acc:HGNC:17264]
ENSG00000068697.6	3833.81	0.0332145	0.969475	0.0344917	0.95074	0.0230616	0.979942	0.0217844	0.985638	-0.0114304	0.995147	LAPTM4A	lysosomal protein transmembrane 4 alpha [Source:HGNC Symbol;Acc:HGNC:6924]
ENSG00000068724.15	849.049	0.582977	0.198567	-0.0279787	0.955677	-0.393007	0.22285	0.217949	0.789443	-0.365028	0.659002	TTC7A	tetratricopeptide repeat domain 7A [Source:HGNC Symbol;Acc:HGNC:19750]
ENSG00000068745.14	974.137	0.105019	0.904832	0.528273	0.168576	0.52833	0.227616	0.105076	0.945679	5.6924e-05	0.999987	IP6K2	inositol hexakisphosphate kinase 2 [Source:HGNC Symbol;Acc:HGNC:17313]
ENSG00000068784.12	313.28	-0.136557	0.795969	-0.418639	0.10419	0.197307	0.628943	0.47939	0.167249	0.615946	0.229503	SRBD1	S1 RNA binding domain 1 [Source:HGNC Symbol;Acc:HGNC:25521]
ENSG00000068796.16	574.181	-0.17002	0.686008	-0.558129	0.00408729	-0.368992	0.129247	0.019117	0.985075	0.189137	0.827592	KIF2A	kinesin family member 2A [Source:HGNC Symbol;Acc:HGNC:6318]
ENSG00000068878.14	1278.51	-0.158281	0.75402	-0.106057	0.773297	0.283669	0.391885	0.231445	0.727215	0.389725	0.567167	PSME4	proteasome activator subunit 4 [Source:HGNC Symbol;Acc:HGNC:20635]
ENSG00000068885.14	88.6942	-0.284792	0.753859	-0.685955	0.142623	0.19511	0.830619	0.596272	0.493425	0.881064	0.400963	IFT80	intraflagellar transport 80 [Source:HGNC Symbol;Acc:HGNC:29262]
ENSG00000068912.13	637.442	-0.215254	0.634649	-0.262241	0.328967	-0.0257102	0.971277	0.0212767	0.985075	0.23653	0.785986	ERLEC1	endoplasmic reticulum lectin 1 [Source:HGNC Symbol;Acc:HGNC:25222]
ENSG00000068971.13	162.273	0.274994	0.6257	0.0929605	0.845085	-0.0184608	0.983989	0.163573	0.885621	-0.111421	0.952358	PPP2R5B	protein phosphatase 2 regulatory subunit B'beta [Source:HGNC Symbol;Acc:HGNC:9310]
ENSG00000068976.13	30.4146	-0.0749017	1	2.18603	8.07235e-05	3.73856	7.81035e-13	1.47763	0.0155655	1.55253	0.250447	PYGM	glycogen phosphorylase, muscle associated [Source:HGNC Symbol;Acc:HGNC:9726]
ENSG00000069011.15	319.166	0.336574	0.625395	1.62708	9.5932e-09	0.398179	0.404024	-0.892328	0.0198013	-1.2289	0.0278712	PITX1	paired like homeodomain 1 [Source:HGNC Symbol;Acc:HGNC:9004]
ENSG00000069020.18	545.141	0.45261	0.631129	-0.0378385	0.966036	-0.248248	0.789848	0.2422	0.900009	-0.21041	0.946003	MAST4	microtubule associated serine/threonine kinase family member 4 [Source:HGNC Symbol;Acc:HGNC:19037]
ENSG00000069188.16	118.665	-0.124266	0.911941	0.754677	0.0899355	-0.451363	0.521179	-1.33031	0.00467514	-1.20604	0.173052	SDK2	sidekick cell adhesion molecule 2 [Source:HGNC Symbol;Acc:HGNC:19308]
ENSG00000069248.11	627.43	-0.257444	0.551365	-0.296835	0.239191	0.0193806	0.97776	0.0587723	0.950709	0.316216	0.650553	NUP133	nucleoporin 133 [Source:HGNC Symbol;Acc:HGNC:18016]
ENSG00000069275.12	14424.9	-0.219676	0.6257	-0.384056	0.10519	0.0528659	0.92883	0.217246	0.727788	0.436922	0.443386	NUCKS1	nuclear casein kinase and cyclin dependent kinase substrate 1 [Source:HGNC Symbol;Acc:HGNC:29923]
ENSG00000069329.16	1832.95	-0.471601	0.33223	-0.10885	0.79111	0.34626	0.312636	-0.0164912	0.988977	0.45511	0.519908	VPS35	VPS35 retromer complex component [Source:HGNC Symbol;Acc:HGNC:13487]
ENSG00000069345.11	1221.31	-0.113721	0.852946	-0.0783496	0.863155	-0.0477819	0.947949	-0.0831537	0.943185	0.0305676	0.990154	DNAJA2	DnaJ heat shock protein family (Hsp40) member A2 [Source:HGNC Symbol;Acc:HGNC:14884]
ENSG00000069399.14	493.062	0.736471	0.469338	0.242158	0.757065	0.177578	0.880299	0.671892	0.525621	-0.0645798	0.988756	BCL3	BCL3 transcription coactivator [Source:HGNC Symbol;Acc:HGNC:998]
ENSG00000069424.14	193.633	0.0195961	0.988185	0.212985	0.737752	-0.0747807	0.948778	-0.268169	0.867032	-0.287766	0.893301	KCNAB2	potassium voltage-gated channel subfamily A regulatory beta subunit 2 [Source:HGNC Symbol;Acc:HGNC:6229]
ENSG00000069482.6	356.482	-0.238579	0.812991	0.773486	0.103072	0.686418	0.222248	-0.325647	0.837247	-0.0870692	0.983304	GAL	galanin and GMAP prepropeptide [Source:HGNC Symbol;Acc:HGNC:4114]
ENSG00000069493.14	98.4192	-0.395358	0.813324	-0.0919127	0.948455	0.422099	0.773398	0.118654	0.973573	0.51401	0.892461	CLEC2D	C-type lectin domain family 2 member D [Source:HGNC Symbol;Acc:HGNC:14351]
ENSG00000069509.5	301.968	-0.232463	0.637244	-0.0891448	0.822611	0.0709563	0.905967	-0.0723618	0.945853	0.160101	0.900695	FUNDC1	FUN14 domain containing 1 [Source:HGNC Symbol;Acc:HGNC:28746]
ENSG00000069535.13	125.579	-1.07248	0.467027	0.407927	0.705062	0.302789	0.857055	-1.17762	0.350922	-0.105138	0.9871	MAOB	monoamine oxidase B [Source:HGNC Symbol;Acc:HGNC:6834]
ENSG00000069667.15	26.4094	0.229244	1	0.194774	0.831478	0.0750353	0.963763	0.109505	0.963358	-0.11974	0.981789	RORA	RAR related orphan receptor A [Source:HGNC Symbol;Acc:HGNC:10258]
ENSG00000069702.10	12.9929	-0.827788	1	0.344976	0.775667	0.357254	0.842296	-0.815508	0.696186	0.0122786	0.997236	TGFBR3	transforming growth factor beta receptor 3 [Source:HGNC Symbol;Acc:HGNC:11774]
ENSG00000069812.11	50.5261	0.22734	0.833996	-0.260232	0.721583	-0.70924	0.257299	-0.221668	0.916149	-0.449008	0.824732	HES2	hes family bHLH transcription factor 2 [Source:HGNC Symbol;Acc:HGNC:16005]
ENSG00000069849.10	1472.34	-0.226768	0.437994	0.11285	0.573573	0.172412	0.415124	-0.167206	0.645764	0.0595617	0.952274	ATP1B3	ATPase Na+/K+ transporting subunit beta 3 [Source:HGNC Symbol;Acc:HGNC:806]
ENSG00000069869.15	272.794	-0.610792	0.140229	-0.75995	0.000813019	-0.289412	0.429074	-0.140255	0.892987	0.470538	0.475192	NEDD4	NEDD4 E3 ubiquitin protein ligase [Source:HGNC Symbol;Acc:HGNC:7727]
ENSG00000069943.9	141.005	-0.337668	0.645559	-0.155179	0.789164	0.0210213	0.98666	-0.161468	0.916869	0.1762	0.939622	PIGB	phosphatidylinositol glycan anchor biosynthesis class B [Source:HGNC Symbol;Acc:HGNC:8959]
ENSG00000069956.11	1920.65	-0.555651	0.326781	-0.574676	0.0574428	-0.0269619	0.977286	-0.0079376	0.995875	0.547713	0.481492	MAPK6	mitogen-activated protein kinase 6 [Source:HGNC Symbol;Acc:HGNC:6879]
ENSG00000069966.18	526.673	0.0972165	0.838521	-0.0280092	0.944493	-0.00747022	0.991571	0.117755	0.88998	0.0205388	0.990154	GNB5	G protein subunit beta 5 [Source:HGNC Symbol;Acc:HGNC:4401]
ENSG00000069974.15	136.506	-0.755687	0.0991643	-0.326093	0.328992	0.259097	0.584192	-0.170497	0.881024	0.58519	0.404554	RAB27A	RAB27A, member RAS oncogene family [Source:HGNC Symbol;Acc:HGNC:9766]
ENSG00000069998.12	825.368	0.0653099	0.83334	0.0185488	0.942741	-0.143894	0.485529	-0.097133	0.845037	-0.162443	0.743405	HDHD5	haloacid dehalogenase like hydrolase domain containing 5 [Source:HGNC Symbol;Acc:HGNC:1843]
ENSG00000070010.18	1679.91	0.122576	0.763282	0.277545	0.185681	0.260046	0.290282	0.105077	0.889248	-0.0174988	0.990154	UFD1	ubiquitin recognition factor in ER associated degradation 1 [Source:HGNC Symbol;Acc:HGNC:12520]
ENSG00000070061.14	1153.01	0.191539	0.717334	0.0641421	0.888616	0.203746	0.638964	0.331143	0.540995	0.139604	0.92477	ELP1	elongator acetyltransferase complex subunit 1 [Source:HGNC Symbol;Acc:HGNC:5959]
ENSG00000070081.15	948.09	-0.234159	0.723976	-0.0723432	0.898518	0.47793	0.230339	0.316114	0.713708	0.550273	0.529002	NUCB2	nucleobindin 2 [Source:HGNC Symbol;Acc:HGNC:8044]
ENSG00000070087.13	3850.22	-0.0560769	0.959607	0.00752264	0.992479	0.061098	0.955402	-0.00250155	0.998564	0.0535748	0.9871	PFN2	profilin 2 [Source:HGNC Symbol;Acc:HGNC:8882]
ENSG00000070159.13	864.941	0.0787306	0.916913	-0.362171	0.284107	-0.189766	0.721977	0.251136	0.777307	0.172405	0.913511	PTPN3	protein tyrosine phosphatase non-receptor type 3 [Source:HGNC Symbol;Acc:HGNC:9655]
ENSG00000070182.19	23.0408	1.64465	1	2.23861	0.00351828	0.647378	0.589107	0.0534134	0.985638	-1.59123	0.406735	SPTB	spectrin beta, erythrocytic [Source:HGNC Symbol;Acc:HGNC:11274]
ENSG00000070214.15	3361.23	-0.338429	0.657511	-0.375501	0.430238	-0.0639453	0.952556	-0.0268736	0.986488	0.311555	0.851574	SLC44A1	solute carrier family 44 member 1 [Source:HGNC Symbol;Acc:HGNC:18798]
ENSG00000070269.13	213.524	-0.0567222	0.948248	0.18955	0.672798	0.196533	0.73584	-0.0497396	0.973511	0.00698232	0.996589	TMEM260	transmembrane protein 260 [Source:HGNC Symbol;Acc:HGNC:20185]
ENSG00000070366.13	467.504	0.36153	0.361354	-0.112323	0.719576	-0.314498	0.225863	0.159355	0.824685	-0.202175	0.808446	SMG6	SMG6 nonsense mediated mRNA decay factor [Source:HGNC Symbol;Acc:HGNC:17809]
ENSG00000070367.15	635.861	-0.579422	0.257659	-0.559187	0.0440314	0.0404941	0.960954	0.0202588	0.985638	0.599681	0.354397	EXOC5	exocyst complex component 5 [Source:HGNC Symbol;Acc:HGNC:10696]
ENSG00000070371.15	141.736	0.753456	0.107946	0.0191383	0.974084	-0.0226498	0.979812	0.711668	0.0453103	-0.0417883	0.9871	CLTCL1	clathrin heavy chain like 1 [Source:HGNC Symbol;Acc:HGNC:2093]
ENSG00000070388.11	7.89089	-0.671531	1	0.632301	0.610044	1.30616	0.268906	0.00233291	1	0.673861	1	FGF22	fibroblast growth factor 22 [Source:HGNC Symbol;Acc:HGNC:3679]
ENSG00000070404.9	348.761	-0.489226	0.660386	0.828955	0.173876	0.0638782	0.971277	-1.2543	0.0729952	-0.765077	0.670093	FSTL3	follistatin like 3 [Source:HGNC Symbol;Acc:HGNC:3973]
ENSG00000070413.19	1467.96	0.322475	0.359458	-0.266883	0.199706	-0.659522	7.74923e-05	-0.0701638	0.93264	-0.392639	0.376397	DGCR2	DiGeorge syndrome critical region gene 2 [Source:HGNC Symbol;Acc:HGNC:2845]
ENSG00000070423.17	790.469	0.230758	0.655446	0.290132	0.350225	-0.148003	0.768142	-0.207377	0.808638	-0.438135	0.54497	RNF126	ring finger protein 126 [Source:HGNC Symbol;Acc:HGNC:21151]
ENSG00000070444.14	313.219	0.0974769	0.92395	-0.871662	0.0234018	-0.884736	0.0299443	0.0844035	0.960165	-0.0130735	0.995147	MNT	MAX network transcriptional repressor [Source:HGNC Symbol;Acc:HGNC:7188]
ENSG00000070476.14	447.169	0.326566	0.527129	-0.434914	0.137169	-0.733696	0.00518493	0.0277838	0.98349	-0.298783	0.769227	ZXDC	ZXD family zinc finger C [Source:HGNC Symbol;Acc:HGNC:28160]
ENSG00000070495.14	1036.7	0.132788	0.835712	3.88091	1.05559e-72	1.04703	2.97073e-05	-2.70109	1.84714e-32	-2.83388	3.28055e-18	JMJD6	jumonji domain containing 6, arginine demethylase and lysine hydroxylase [Source:HGNC Symbol;Acc:HGNC:19355]
ENSG00000070501.11	178.188	-0.221044	0.67801	0.0503629	0.915912	0.503938	0.0828796	0.232531	0.765164	0.453575	0.527027	POLB	DNA polymerase beta [Source:HGNC Symbol;Acc:HGNC:9174]
ENSG00000070540.12	590.094	0.164628	0.653404	-0.260768	0.212014	-0.342228	0.102396	0.083168	0.915177	-0.0814598	0.947337	WIPI1	WD repeat domain, phosphoinositide interacting 1 [Source:HGNC Symbol;Acc:HGNC:25471]
ENSG00000070610.14	488.269	0.265778	0.452879	0.102505	0.698834	-0.112141	0.735911	0.0511327	0.949165	-0.214646	0.736711	GBA2	glucosylceramidase beta 2 [Source:HGNC Symbol;Acc:HGNC:18986]
ENSG00000070614.14	1228.66	0.33367	0.626328	-0.326885	0.449596	-0.772613	0.0304685	-0.112058	0.941025	-0.445728	0.696128	NDST1	N-deacetylase and N-sulfotransferase 1 [Source:HGNC Symbol;Acc:HGNC:7680]
ENSG00000070669.16	931.75	0.125237	0.849526	0.414468	0.194004	0.490811	0.146194	0.201581	0.845037	0.0763427	0.973608	ASNS	asparagine synthetase (glutamine-hydrolyzing) [Source:HGNC Symbol;Acc:HGNC:753]
ENSG00000070718.11	172.47	-0.0466687	0.95455	0.0659874	0.899402	0.0436002	0.959196	-0.0690558	0.957731	-0.0223873	0.9907	AP3M2	adaptor related protein complex 3 subunit mu 2 [Source:HGNC Symbol;Acc:HGNC:570]
ENSG00000070731.10	359.691	0.578956	0.0974295	0.0483555	0.902353	-0.207735	0.536643	0.322866	0.430814	-0.25609	0.745695	ST6GALNAC2	ST6 N-acetylgalactosaminide alpha-2,6-sialyltransferase 2 [Source:HGNC Symbol;Acc:HGNC:10867]
ENSG00000070756.15	40131	0.131022	0.822686	0.356922	0.225026	0.141416	0.7833	-0.0844834	0.941025	-0.215506	0.848981	PABPC1	poly(A) binding protein cytoplasmic 1 [Source:HGNC Symbol;Acc:HGNC:8554]
ENSG00000070759.16	170.998	0.0357856	0.984581	-0.195708	0.829472	0.0773997	0.962632	0.308893	0.889178	0.273107	0.936703	TESK2	testis associated actin remodelling kinase 2 [Source:HGNC Symbol;Acc:HGNC:11732]
ENSG00000070761.7	382.462	0.0227064	0.985609	0.0356068	0.960567	0.0994974	0.918808	0.086597	0.958185	0.0638902	0.985053	CFAP20	cilia and flagella associated protein 20 [Source:HGNC Symbol;Acc:HGNC:29523]
ENSG00000070770.8	618.647	0.180684	0.737964	0.125315	0.74873	-0.074097	0.905484	-0.0187277	0.985638	-0.199412	0.867182	CSNK2A2	casein kinase 2 alpha 2 [Source:HGNC Symbol;Acc:HGNC:2459]
ENSG00000070778.12	264.627	0.292997	0.633843	0.778869	0.00634074	0.778864	0.00885885	0.292992	0.724575	-5.13774e-06	0.999987	PTPN21	protein tyrosine phosphatase non-receptor type 21 [Source:HGNC Symbol;Acc:HGNC:9651]
ENSG00000070785.16	358.624	-0.262101	0.653404	0.022546	0.967952	0.279682	0.538957	-0.00496541	0.996762	0.257136	0.834742	EIF2B3	eukaryotic translation initiation factor 2B subunit gamma [Source:HGNC Symbol;Acc:HGNC:3259]
ENSG00000070814.17	1726.88	0.207031	0.620047	0.330038	0.142255	0.0268814	0.966682	-0.0961254	0.911687	-0.303157	0.637631	TCOF1	treacle ribosome biogenesis factor 1 [Source:HGNC Symbol;Acc:HGNC:11654]
ENSG00000070831.15	3101.44	-0.256824	0.646255	-0.140576	0.738597	0.0268323	0.975353	-0.0894159	0.941716	0.167408	0.911878	CDC42	cell division cycle 42 [Source:HGNC Symbol;Acc:HGNC:1736]
ENSG00000070882.12	19.2725	0.453227	1	0.92505	0.592862	0.314607	0.922624	-0.157215	0.979175	-0.610445	0.939452	OSBPL3	oxysterol binding protein like 3 [Source:HGNC Symbol;Acc:HGNC:16370]
ENSG00000070950.9	401.368	-0.205456	0.688242	-0.628073	0.00890734	-0.0476496	0.946534	0.374967	0.427766	0.580423	0.303366	RAD18	RAD18 E3 ubiquitin protein ligase [Source:HGNC Symbol;Acc:HGNC:18278]
ENSG00000070961.15	1323.84	-0.509554	0.294306	-0.504333	0.0519193	0.40745	0.190485	0.402229	0.365502	0.911783	0.0315689	ATP2B1	ATPase plasma membrane Ca2+ transporting 1 [Source:HGNC Symbol;Acc:HGNC:814]
ENSG00000071051.13	463.286	0.0522661	0.900419	-0.138394	0.539758	-0.266527	0.197658	-0.075867	0.915715	-0.128133	0.874164	NCK2	NCK adaptor protein 2 [Source:HGNC Symbol;Acc:HGNC:7665]
ENSG00000071054.16	1648.18	0.0191631	0.978493	0.0652953	0.857114	-0.023999	0.971337	-0.0701312	0.941025	-0.0892945	0.949595	MAP4K4	mitogen-activated protein kinase kinase kinase kinase 4 [Source:HGNC Symbol;Acc:HGNC:6866]
ENSG00000071073.12	435.985	-0.573763	0.239453	0.158998	0.679406	0.386675	0.264392	-0.346085	0.540995	0.227677	0.844035	MGAT4A	alpha-1,3-mannosyl-glycoprotein 4-beta-N-acetylglucosaminyltransferase A [Source:HGNC Symbol;Acc:HGNC:7047]
ENSG00000071082.10	10432.4	-0.07662	0.900356	0.103528	0.79096	0.355247	0.256621	0.175099	0.842465	0.251719	0.79192	RPL31	ribosomal protein L31 [Source:HGNC Symbol;Acc:HGNC:10334]
ENSG00000071127.16	6183.27	0.119275	0.642632	0.329888	0.00645176	0.0791622	0.742179	-0.131451	0.697995	-0.250726	0.442158	WDR1	WD repeat domain 1 [Source:HGNC Symbol;Acc:HGNC:12754]
ENSG00000071189.21	492.036	-0.481744	0.516982	-0.616379	0.131019	0.0164363	0.989041	0.151071	0.926435	0.632814	0.557228	SNX13	sorting nexin 13 [Source:HGNC Symbol;Acc:HGNC:21335]
ENSG00000071205.11	351.529	-0.0894232	0.874191	-0.13505	0.700404	0.156416	0.7219	0.202043	0.786387	0.291466	0.729505	ARHGAP10	Rho GTPase activating protein 10 [Source:HGNC Symbol;Acc:HGNC:26099]
ENSG00000071242.11	241.665	0.380941	0.463173	-0.042468	0.931092	-0.285761	0.449408	0.137648	0.899912	-0.243293	0.821852	RPS6KA2	ribosomal protein S6 kinase A2 [Source:HGNC Symbol;Acc:HGNC:10431]
ENSG00000071243.15	167.062	-0.308024	0.630364	-0.0899987	0.870975	0.137788	0.843138	-0.0802372	0.952714	0.227786	0.884488	ING3	inhibitor of growth family member 3 [Source:HGNC Symbol;Acc:HGNC:14587]
ENSG00000071246.10	168.699	0.0601568	0.965145	-0.0324848	0.971632	-0.463713	0.523013	-0.371071	0.815188	-0.431228	0.824732	VASH1	vasohibin 1 [Source:HGNC Symbol;Acc:HGNC:19964]
ENSG00000071282.11	184.323	0.217847	0.898057	0.0088521	0.994661	0.0729379	0.972779	0.281932	0.920983	0.0640848	0.990154	LMCD1	LIM and cysteine rich domains 1 [Source:HGNC Symbol;Acc:HGNC:6633]
ENSG00000071462.11	1908.89	-0.133212	0.757873	0.400654	0.0503317	0.211227	0.485898	-0.322639	0.350922	-0.189427	0.81704	BUD23	BUD23 rRNA methyltransferase and ribosome maturation factor [Source:HGNC Symbol;Acc:HGNC:16405]
ENSG00000071537.13	1102.22	-0.161712	0.709662	-0.83162	5.90588e-06	-0.507963	0.0188615	0.161945	0.824685	0.323657	0.614025	SEL1L	SEL1L adaptor subunit of ERAD E3 ubiquitin ligase [Source:HGNC Symbol;Acc:HGNC:10717]
ENSG00000071539.13	944.021	0.461489	0.406319	-0.0540129	0.917781	-0.0717949	0.921074	0.443707	0.374812	-0.0177822	0.992197	TRIP13	thyroid hormone receptor interactor 13 [Source:HGNC Symbol;Acc:HGNC:12307]
ENSG00000071553.16	4444.81	0.000644006	0.999109	0.347688	0.139077	0.0263675	0.969049	-0.320676	0.424638	-0.321321	0.630712	ATP6AP1	ATPase H+ transporting accessory protein 1 [Source:HGNC Symbol;Acc:HGNC:868]
ENSG00000071564.14	1953.16	0.291665	0.691687	0.337714	0.465331	-0.175032	0.817785	-0.221081	0.876221	-0.512746	0.657024	TCF3	transcription factor 3 [Source:HGNC Symbol;Acc:HGNC:11633]
ENSG00000071575.11	521.78	-0.284304	0.880665	1.18173	0.171278	0.646617	0.624608	-0.819419	0.688823	-0.535117	0.893969	TRIB2	tribbles pseudokinase 2 [Source:HGNC Symbol;Acc:HGNC:30809]
ENSG00000071626.16	2522.09	0.0651232	0.83334	0.28739	0.0344701	0.0806054	0.758313	-0.141662	0.692086	-0.206785	0.616744	DAZAP1	DAZ associated protein 1 [Source:HGNC Symbol;Acc:HGNC:2683]
ENSG00000071655.17	731.89	0.277792	0.512072	0.341513	0.145215	-0.0763593	0.87839	-0.14008	0.863098	-0.417873	0.448265	MBD3	methyl-CpG binding domain protein 3 [Source:HGNC Symbol;Acc:HGNC:6918]
ENSG00000071794.15	868.437	-0.396755	0.436439	-0.384381	0.179547	0.226508	0.594039	0.214134	0.797404	0.610888	0.285644	HLTF	helicase like transcription factor [Source:HGNC Symbol;Acc:HGNC:11099]
ENSG00000071859.14	1718.98	0.11151	0.858431	0.36963	0.226027	0.327303	0.381684	0.0691835	0.951869	-0.0423271	0.985739	FAM50A	family with sequence similarity 50 member A [Source:HGNC Symbol;Acc:HGNC:18786]
ENSG00000071889.16	978.308	0.0579723	0.923554	0.233075	0.410529	0.0795907	0.880849	-0.095512	0.920806	-0.153484	0.895381	FAM3A	FAM3 metabolism regulating signaling molecule A [Source:HGNC Symbol;Acc:HGNC:13749]
ENSG00000071894.16	1888.25	0.234883	0.659234	0.331448	0.28475	-0.078241	0.904329	-0.174806	0.860552	-0.409689	0.609816	CPSF1	cleavage and polyadenylation specific factor 1 [Source:HGNC Symbol;Acc:HGNC:2324]
ENSG00000071994.10	1489.63	0.176764	0.527129	0.0889898	0.670913	0.0851806	0.759089	0.172955	0.605156	-0.00380925	0.995884	PDCD2	programmed cell death 2 [Source:HGNC Symbol;Acc:HGNC:8762]
ENSG00000072042.12	1107.68	-0.0470616	0.93879	-0.000988273	0.997775	0.124413	0.777624	0.0783398	0.936869	0.125401	0.921457	RDH11	retinol dehydrogenase 11 [Source:HGNC Symbol;Acc:HGNC:17964]
ENSG00000072062.13	2374.57	0.19993	0.61932	0.417914	0.0359971	0.104077	0.796066	-0.113907	0.886956	-0.313837	0.596331	PRKACA	protein kinase cAMP-activated catalytic subunit alpha [Source:HGNC Symbol;Acc:HGNC:9380]
ENSG00000072071.16	1303.58	0.302889	0.692842	0.201744	0.719748	-0.371736	0.523262	-0.270591	0.842359	-0.57348	0.615086	ADGRL1	adhesion G protein-coupled receptor L1 [Source:HGNC Symbol;Acc:HGNC:20973]
ENSG00000072110.13	4239.11	0.288219	0.380205	0.226117	0.246796	-0.0715851	0.849276	-0.00948318	0.990414	-0.297702	0.525632	ACTN1	actinin alpha 1 [Source:HGNC Symbol;Acc:HGNC:163]
ENSG00000072121.15	498.925	0.14086	0.711373	-0.101601	0.713766	-0.316675	0.148958	-0.0742137	0.926435	-0.215073	0.749914	ZFYVE26	zinc finger FYVE-type containing 26 [Source:HGNC Symbol;Acc:HGNC:20761]
ENSG00000072133.10	58.5128	0.169422	0.89819	-0.455114	0.520725	0.0791412	0.95912	0.703677	0.536337	0.534254	0.798386	RPS6KA6	ribosomal protein S6 kinase A6 [Source:HGNC Symbol;Acc:HGNC:10435]
ENSG00000072134.15	412.011	0.24362	0.568122	-0.627285	0.00231269	-0.536164	0.0158434	0.33474	0.415046	0.0911203	0.950975	EPN2	epsin 2 [Source:HGNC Symbol;Acc:HGNC:18639]
ENSG00000072135.12	885.975	-0.00455957	0.993854	0.0877865	0.783816	-0.155997	0.656722	-0.248343	0.583967	-0.243783	0.734642	PTPN18	protein tyrosine phosphatase non-receptor type 18 [Source:HGNC Symbol;Acc:HGNC:9649]
ENSG00000072195.14	190.239	1.02151	0.258351	0.248949	0.738605	-0.528531	0.449148	0.244029	0.902763	-0.77748	0.586856	SPEG	striated muscle enriched protein kinase [Source:HGNC Symbol;Acc:HGNC:16901]
ENSG00000072201.13	136.652	-0.0797476	0.921119	-0.0677964	0.902291	-0.424993	0.301075	-0.436944	0.48052	-0.357197	0.751822	LNX1	ligand of numb-protein X 1 [Source:HGNC Symbol;Acc:HGNC:6657]
ENSG00000072210.18	926.753	0.0552955	0.935128	0.0897827	0.822639	0.171213	0.700183	0.136726	0.889471	0.0814298	0.964273	ALDH3A2	aldehyde dehydrogenase 3 family member A2 [Source:HGNC Symbol;Acc:HGNC:403]
ENSG00000072274.12	3898.44	0.0536649	0.943525	-0.850998	0.000553784	-0.146623	0.786586	0.75804	0.0127955	0.704375	0.216781	TFRC	transferrin receptor [Source:HGNC Symbol;Acc:HGNC:11763]
ENSG00000072310.16	4790.47	0.0707538	0.948623	0.002925	0.996845	-0.458686	0.429074	-0.390857	0.73012	-0.461612	0.755394	SREBF1	sterol regulatory element binding transcription factor 1 [Source:HGNC Symbol;Acc:HGNC:11289]
ENSG00000072364.12	1211.58	-0.176896	0.79723	-0.449899	0.202412	-0.0159321	0.987593	0.257071	0.80126	0.433967	0.670499	AFF4	AF4/FMR2 family member 4 [Source:HGNC Symbol;Acc:HGNC:17869]
ENSG00000072401.14	186.715	-0.313445	0.585954	0.156402	0.717189	0.0919644	0.897534	-0.377882	0.546271	-0.0644374	0.981618	UBE2D1	ubiquitin conjugating enzyme E2 D1 [Source:HGNC Symbol;Acc:HGNC:12474]
ENSG00000072415.8	420.313	-0.239646	0.688237	-0.291071	0.424651	0.330424	0.430935	0.381849	0.535493	0.621495	0.374631	PALS1	protein associated with LIN7 1, MAGUK family member [Source:HGNC Symbol;Acc:HGNC:18669]
ENSG00000072422.16	206.504	0.321873	0.590612	-0.387429	0.289675	-0.122497	0.859128	0.586805	0.202459	0.264931	0.842646	RHOBTB1	Rho related BTB domain containing 1 [Source:HGNC Symbol;Acc:HGNC:18738]
ENSG00000072501.17	2484.42	0.0128204	0.98571	-0.0897559	0.8018	-0.191891	0.598873	-0.0893152	0.925085	-0.102136	0.94298	SMC1A	structural maintenance of chromosomes 1A [Source:HGNC Symbol;Acc:HGNC:11111]
ENSG00000072506.12	1890.98	0.0236543	0.96475	0.240534	0.249859	0.183314	0.50935	-0.0335662	0.967951	-0.0572206	0.966219	HSD17B10	hydroxysteroid 17-beta dehydrogenase 10 [Source:HGNC Symbol;Acc:HGNC:4800]
ENSG00000072518.20	1608.92	0.485359	0.49964	-0.015437	0.982898	-0.283533	0.651345	0.217263	0.880981	-0.268096	0.880114	MARK2	microtubule affinity regulating kinase 2 [Source:HGNC Symbol;Acc:HGNC:3332]
ENSG00000072571.19	675.056	-0.221862	0.804077	-0.48117	0.319763	0.0974289	0.928236	0.356737	0.774771	0.578599	0.654618	HMMR	hyaluronan mediated motility receptor [Source:HGNC Symbol;Acc:HGNC:5012]
ENSG00000072609.17	928.711	0.226539	0.404579	0.0277947	0.913326	-0.156895	0.429397	0.0418494	0.945679	-0.184689	0.68686	CHFR	checkpoint with forkhead and ring finger domains [Source:HGNC Symbol;Acc:HGNC:20455]
ENSG00000072682.18	452.123	-0.385764	0.434193	1.80927	1.16025e-20	0.0458695	0.947791	-2.14916	1.42024e-25	-1.7634	8.02882e-09	P4HA2	prolyl 4-hydroxylase subunit alpha 2 [Source:HGNC Symbol;Acc:HGNC:8547]
ENSG00000072736.18	576.438	0.0044142	0.995866	0.211275	0.579543	-0.00234874	0.999145	-0.20921	0.830784	-0.213624	0.872958	NFATC3	nuclear factor of activated T cells 3 [Source:HGNC Symbol;Acc:HGNC:7777]
ENSG00000072756.16	404.492	-0.19655	0.69169	-0.470427	0.0624314	0.16315	0.718497	0.437027	0.25346	0.633577	0.218005	TRNT1	tRNA nucleotidyl transferase 1 [Source:HGNC Symbol;Acc:HGNC:17341]
ENSG00000072778.19	3235.89	-0.0130819	0.985918	0.310284	0.23406	0.182059	0.641211	-0.141307	0.874849	-0.128225	0.921743	ACADVL	acyl-CoA dehydrogenase very long chain [Source:HGNC Symbol;Acc:HGNC:92]
ENSG00000072786.12	664.156	-0.0849236	0.812344	-0.480361	0.00130424	-0.221016	0.295015	0.174421	0.681355	0.259345	0.586856	STK10	serine/threonine kinase 10 [Source:HGNC Symbol;Acc:HGNC:11388]
ENSG00000072803.17	1327.23	0.0388053	0.95813	0.128911	0.74086	0.0745784	0.905484	-0.0155272	0.98988	-0.0543327	0.982285	FBXW11	F-box and WD repeat domain containing 11 [Source:HGNC Symbol;Acc:HGNC:13607]
ENSG00000072818.11	59.4242	0.246642	0.743898	1.50525	1.51329e-07	0.517484	0.223068	-0.741127	0.0646005	-0.987769	0.128114	ACAP1	ArfGAP with coiled-coil, ankyrin repeat and PH domains 1 [Source:HGNC Symbol;Acc:HGNC:16467]
ENSG00000072849.10	760.015	0.100326	0.938369	-0.0863412	0.920782	0.0888568	0.946534	0.275524	0.883107	0.175197	0.958258	DERL2	derlin 2 [Source:HGNC Symbol;Acc:HGNC:17943]
ENSG00000072858.10	573.517	0.246309	0.867164	-0.0606944	0.959783	-0.286073	0.830619	0.0209307	0.994626	-0.22538	0.959901	SIDT1	SID1 transmembrane family member 1 [Source:HGNC Symbol;Acc:HGNC:25967]
ENSG00000072954.6	144.013	0.143318	0.801259	0.339705	0.254256	-0.00479149	0.99601	-0.201179	0.816509	-0.344497	0.683753	TMEM38A	transmembrane protein 38A [Source:HGNC Symbol;Acc:HGNC:28462]
ENSG00000072958.8	1001.01	0.27739	0.488486	0.0566981	0.875109	-0.174448	0.606782	0.0462437	0.958185	-0.231146	0.758147	AP1M1	adaptor related protein complex 1 subunit mu 1 [Source:HGNC Symbol;Acc:HGNC:13667]
ENSG00000073008.14	489.965	0.33686	0.41642	0.234492	0.360464	-0.039207	0.947061	0.0631611	0.945679	-0.273699	0.698915	PVR	PVR cell adhesion molecule [Source:HGNC Symbol;Acc:HGNC:9705]
ENSG00000073050.11	779.724	0.0747675	0.874191	0.0868469	0.781744	0.0189376	0.975546	0.00685813	0.994341	-0.0679095	0.963234	XRCC1	X-ray repair cross complementing 1 [Source:HGNC Symbol;Acc:HGNC:12828]
ENSG00000073060.15	2139.84	0.189185	0.80613	0.501078	0.200407	-0.135658	0.866107	-0.44755	0.552644	-0.636736	0.491798	SCARB1	scavenger receptor class B member 1 [Source:HGNC Symbol;Acc:HGNC:1664]
ENSG00000073111.13	3742.3	0.30873	0.633843	-0.104872	0.845434	-0.210203	0.723872	0.203398	0.868777	-0.105332	0.964425	MCM2	minichromosome maintenance complex component 2 [Source:HGNC Symbol;Acc:HGNC:6944]
ENSG00000073150.13	312.934	0.989929	0.419092	0.667834	0.381101	-0.0865836	0.963102	0.235511	0.931992	-0.754419	0.731692	PANX2	pannexin 2 [Source:HGNC Symbol;Acc:HGNC:8600]
ENSG00000073169.13	308.843	0.430867	0.46152	0.32988	0.354027	-0.0537395	0.947302	0.0472476	0.973333	-0.383619	0.695471	SELENOO	selenoprotein O [Source:HGNC Symbol;Acc:HGNC:30395]
ENSG00000073282.12	17.7497	-1.53899	1	-0.588894	0.785524	-0.323642	0.930476	-1.27373	0.754948	0.265253	0.983304	TP63	tumor protein p63 [Source:HGNC Symbol;Acc:HGNC:15979]
ENSG00000073331.17	93.5333	-0.138122	0.82088	-0.675037	0.0122799	-0.373537	0.32027	0.163379	0.889178	0.3015	0.778773	ALPK1	alpha kinase 1 [Source:HGNC Symbol;Acc:HGNC:20917]
ENSG00000073350.13	9033.15	0.219079	0.670811	0.60934	0.0121945	0.0672534	0.91613	-0.323008	0.555125	-0.542087	0.368276	LLGL2	LLGL scribble cell polarity complex component 2 [Source:HGNC Symbol;Acc:HGNC:6629]
ENSG00000073417.14	898.045	-0.041329	0.981169	-0.0104889	0.992479	0.206685	0.86438	0.175844	0.939278	0.217173	0.951102	PDE8A	phosphodiesterase 8A [Source:HGNC Symbol;Acc:HGNC:8793]
ENSG00000073464.11	29.349	0.256313	1	1.8676	0.00132141	0.385963	0.753126	-1.22532	0.161769	-1.48163	0.298528	CLCN4	chloride voltage-gated channel 4 [Source:HGNC Symbol;Acc:HGNC:2022]
ENSG00000073536.17	298.351	0.145066	0.724011	0.149086	0.578554	0.0407969	0.938409	0.0367773	0.967134	-0.108289	0.924202	NLE1	notchless homolog 1 [Source:HGNC Symbol;Acc:HGNC:19889]
ENSG00000073578.16	3614.72	0.331057	0.581342	0.0927962	0.858634	-0.153207	0.80713	0.0850541	0.950431	-0.246003	0.857576	SDHA	succinate dehydrogenase complex flavoprotein subunit A [Source:HGNC Symbol;Acc:HGNC:10680]
ENSG00000073584.18	790.327	-0.401799	0.209653	-0.331633	0.0777145	0.0526063	0.905484	-0.0175588	0.984774	0.38424	0.376397	SMARCE1	SWI/SNF related, matrix associated, actin dependent regulator of chromatin, subfamily e, member 1 [Source:HGNC Symbol;Acc:HGNC:11109]
ENSG00000073605.18	31.9366	0.287386	1	1.59328	0.0033993	-0.184586	0.899828	-1.49047	0.0303454	-1.77786	0.113135	GSDMB	gasdermin B [Source:HGNC Symbol;Acc:HGNC:23690]
ENSG00000073614.12	746.469	-0.168106	0.711941	0.433634	0.0521768	-0.303333	0.298306	-0.905072	1.51575e-05	-0.736967	0.0551662	KDM5A	lysine demethylase 5A [Source:HGNC Symbol;Acc:HGNC:9886]
ENSG00000073670.13	91.8346	0.815101	0.16576	0.117508	0.844317	-0.187657	0.77434	0.509935	0.433196	-0.305165	0.835465	ADAM11	ADAM metallopeptidase domain 11 [Source:HGNC Symbol;Acc:HGNC:189]
ENSG00000073711.10	176.711	-0.319573	0.584511	-0.611882	0.0438225	-0.117866	0.864462	0.174443	0.886956	0.494015	0.568779	PPP2R3A	protein phosphatase 2 regulatory subunit B''alpha [Source:HGNC Symbol;Acc:HGNC:9307]
ENSG00000073712.14	662.79	-0.0206341	0.984307	-0.332385	0.388653	0.430706	0.292325	0.742457	0.0561422	0.763091	0.262665	FERMT2	FERM domain containing kindlin 2 [Source:HGNC Symbol;Acc:HGNC:15767]
ENSG00000073792.15	56.9824	0.364841	0.724962	0.961604	0.0514944	0.156388	0.896052	-0.440374	0.762844	-0.805216	0.567944	IGF2BP2	insulin like growth factor 2 mRNA binding protein 2 [Source:HGNC Symbol;Acc:HGNC:28867]
ENSG00000073803.13	452.284	-0.258926	0.688587	0.00994794	0.98635	0.504201	0.192854	0.235327	0.830784	0.494253	0.599936	MAP3K13	mitogen-activated protein kinase kinase kinase 13 [Source:HGNC Symbol;Acc:HGNC:6852]
ENSG00000073849.14	35.0652	-0.996092	1	-0.415289	0.501128	0.334101	0.7111	-0.246702	0.902279	0.74939	0.609002	ST6GAL1	ST6 beta-galactoside alpha-2,6-sialyltransferase 1 [Source:HGNC Symbol;Acc:HGNC:10860]
ENSG00000073905.8	106.174	-0.140743	0.823975	0.470699	0.102414	0.184044	0.725667	-0.427397	0.380202	-0.286655	0.789358	VDAC1P1	voltage dependent anion channel 1 pseudogene 1 [Source:HGNC Symbol;Acc:HGNC:12671]
ENSG00000073910.19	30.1829	0.14253	1	0.0850525	0.936164	-0.0736897	0.966345	-0.0162121	0.995498	-0.158743	0.971385	FRY	FRY microtubule binding protein [Source:HGNC Symbol;Acc:HGNC:20367]
ENSG00000073921.17	2799.77	-0.119325	0.70414	-0.0247646	0.930207	0.438867	0.00264246	0.344307	0.0741402	0.463632	0.100815	PICALM	phosphatidylinositol binding clathrin assembly protein [Source:HGNC Symbol;Acc:HGNC:15514]
ENSG00000074054.17	822.528	-0.0125814	0.988113	0.0181006	0.970276	-0.110154	0.839049	-0.140836	0.888938	-0.128255	0.932085	CLASP1	cytoplasmic linker associated protein 1 [Source:HGNC Symbol;Acc:HGNC:17088]
ENSG00000074071.14	2539.92	-0.0134682	0.987565	0.284426	0.359175	0.199885	0.650098	-0.0980101	0.931422	-0.0845421	0.964273	MRPS34	mitochondrial ribosomal protein S34 [Source:HGNC Symbol;Acc:HGNC:16618]
ENSG00000074181.8	2544.47	0.785318	0.335573	0.292235	0.630146	-0.575167	0.318763	-0.0820845	0.966453	-0.867403	0.426605	NOTCH3	notch receptor 3 [Source:HGNC Symbol;Acc:HGNC:7883]
ENSG00000074201.8	1796.28	-0.0020811	0.997666	0.0349745	0.940892	0.16164	0.727871	0.124584	0.903427	0.126665	0.934183	CLNS1A	chloride nucleotide-sensitive channel 1A [Source:HGNC Symbol;Acc:HGNC:2080]
ENSG00000074211.13	863.871	-0.15494	0.670763	-0.00690074	0.984012	-0.062674	0.880849	-0.210713	0.616457	-0.0557733	0.966736	PPP2R2C	protein phosphatase 2 regulatory subunit Bgamma [Source:HGNC Symbol;Acc:HGNC:9306]
ENSG00000074219.13	708.052	-0.150579	0.870499	0.136916	0.831572	-0.0107759	0.994026	-0.298271	0.823928	-0.147692	0.957731	TEAD2	TEA domain transcription factor 2 [Source:HGNC Symbol;Acc:HGNC:11715]
ENSG00000074266.19	497.665	-0.106	0.836148	-0.416025	0.0809787	0.0605866	0.915997	0.370612	0.343101	0.476612	0.385339	EED	embryonic ectoderm development [Source:HGNC Symbol;Acc:HGNC:3188]
ENSG00000074276.10	30.3268	-0.00424448	1	-0.132914	0.902353	-0.484336	0.640823	-0.355666	0.886796	-0.351422	0.917239	CDHR2	cadherin related family member 2 [Source:HGNC Symbol;Acc:HGNC:18231]
ENSG00000074319.12	1422.89	-0.0702327	0.835712	0.132306	0.497415	0.162918	0.461014	-0.03962	0.950709	0.0306127	0.982536	TSG101	tumor susceptibility 101 [Source:HGNC Symbol;Acc:HGNC:15971]
ENSG00000074356.16	761.994	0.100872	0.88588	-0.248203	0.513149	-0.149822	0.797919	0.199253	0.849144	0.0983809	0.963234	NCBP3	nuclear cap binding subunit 3 [Source:HGNC Symbol;Acc:HGNC:24612]
ENSG00000074370.17	5352.84	0.624347	0.159342	0.109021	0.794766	-0.332655	0.347865	0.182671	0.845589	-0.441676	0.549661	ATP2A3	ATPase sarcoplasmic/endoplasmic reticulum Ca2+ transporting 3 [Source:HGNC Symbol;Acc:HGNC:813]
ENSG00000074410.13	2694.15	-0.475071	0.633726	0.294121	0.681281	-0.385592	0.64912	-1.15478	0.0605818	-0.679713	0.671697	CA12	carbonic anhydrase 12 [Source:HGNC Symbol;Acc:HGNC:1371]
ENSG00000074416.13	2025.45	0.600403	0.317886	0.21763	0.615917	-0.118679	0.869603	0.264094	0.78618	-0.336309	0.777044	MGLL	monoglyceride lipase [Source:HGNC Symbol;Acc:HGNC:17038]
ENSG00000074527.11	552.791	-0.12281	0.915879	0.515669	0.330267	0.204873	0.829437	-0.433605	0.727215	-0.310796	0.8894	NTN4	netrin 4 [Source:HGNC Symbol;Acc:HGNC:13658]
ENSG00000074582.12	349.223	0.104282	0.912883	0.102498	0.874365	0.159448	0.842318	0.161232	0.917136	0.0569496	0.985985	BCS1L	BCS1 homolog, ubiquinol-cytochrome c reductase complex chaperone [Source:HGNC Symbol;Acc:HGNC:1020]
ENSG00000074590.13	417.019	-0.148455	0.920346	0.512326	0.481693	0.152059	0.915206	-0.508722	0.764841	-0.360268	0.904543	NUAK1	NUAK family kinase 1 [Source:HGNC Symbol;Acc:HGNC:14311]
ENSG00000074603.18	548.918	-0.447248	0.395707	-0.184712	0.621713	0.291752	0.464129	0.0292159	0.983062	0.476464	0.518631	DPP8	dipeptidyl peptidase 8 [Source:HGNC Symbol;Acc:HGNC:16490]
ENSG00000074621.13	258.593	-0.230578	0.688143	-0.334566	0.317649	-0.280473	0.522788	-0.176486	0.874764	0.0540927	0.983304	SLC24A1	solute carrier family 24 member 1 [Source:HGNC Symbol;Acc:HGNC:10975]
ENSG00000074657.13	49.1688	0.29818	0.724309	0.403583	0.430525	-0.163108	0.855974	-0.268511	0.85871	-0.566691	0.661172	ZNF532	zinc finger protein 532 [Source:HGNC Symbol;Acc:HGNC:30940]
ENSG00000074695.5	788.655	-0.343166	0.566214	-0.353099	0.33089	0.127825	0.85052	0.137758	0.913552	0.480924	0.594105	LMAN1	lectin, mannose binding 1 [Source:HGNC Symbol;Acc:HGNC:6631]
ENSG00000074696.12	3955.13	-0.280431	0.541156	0.103493	0.780341	0.244673	0.491857	-0.139251	0.881493	0.14118	0.913116	HACD3	3-hydroxyacyl-CoA dehydratase 3 [Source:HGNC Symbol;Acc:HGNC:24175]
ENSG00000074755.14	1732.23	0.315243	0.535216	0.182966	0.615562	-0.0648857	0.92486	0.0673908	0.951869	-0.247852	0.814807	ZZEF1	zinc finger ZZ-type and EF-hand domain containing 1 [Source:HGNC Symbol;Acc:HGNC:29027]
ENSG00000074800.13	37923.4	-0.146361	0.912052	0.134837	0.882436	0.149196	0.905484	-0.132002	0.951869	0.0143576	0.995709	ENO1	enolase 1 [Source:HGNC Symbol;Acc:HGNC:3350]
ENSG00000074803.17	8.1075	1.03552	1	-0.503552	0.771062	-0.210954	0.929866	1.32812	1	0.292596	1	SLC12A1	solute carrier family 12 member 1 [Source:HGNC Symbol;Acc:HGNC:10910]
ENSG00000074842.7	950.017	-0.0297452	0.948623	0.284694	0.112452	0.124992	0.674162	-0.189448	0.647242	-0.159703	0.81462	MYDGF	myeloid derived growth factor [Source:HGNC Symbol;Acc:HGNC:16948]
ENSG00000074855.10	215.772	0.435631	0.453693	0.387324	0.252931	0.000258401	0.999663	0.0485654	0.972286	-0.387065	0.688498	ANO8	anoctamin 8 [Source:HGNC Symbol;Acc:HGNC:29329]
ENSG00000074935.13	56.8491	-0.367558	0.65432	0.351389	0.496977	0.58306	0.270439	-0.135887	0.937854	0.23167	0.918907	TUBE1	tubulin epsilon 1 [Source:HGNC Symbol;Acc:HGNC:20775]
ENSG00000074964.16	708.445	0.0516729	0.944681	-0.407465	0.162901	-0.690515	0.00931167	-0.231377	0.779709	-0.28305	0.782647	ARHGEF10L	Rho guanine nucleotide exchange factor 10 like [Source:HGNC Symbol;Acc:HGNC:25540]
ENSG00000075043.18	11.7495	1.1916	1	1.3266	0.156339	-0.186407	0.93025	-0.321405	0.926435	-1.513	1	KCNQ2	potassium voltage-gated channel subfamily Q member 2 [Source:HGNC Symbol;Acc:HGNC:6296]
ENSG00000075089.9	282.179	-0.590145	0.126959	-0.317294	0.228142	0.495442	0.0501924	0.222591	0.737944	0.812736	0.0395495	ACTR6	actin related protein 6 [Source:HGNC Symbol;Acc:HGNC:24025]
ENSG00000075131.9	198.845	-0.321232	0.675417	-0.551065	0.190386	0.140306	0.873382	0.370139	0.72778	0.691371	0.490458	TIPIN	TIMELESS interacting protein [Source:HGNC Symbol;Acc:HGNC:30750]
ENSG00000075142.13	967.529	-0.290914	0.543511	0.0780338	0.850455	0.113686	0.828903	-0.255262	0.692086	0.0356516	0.9871	SRI	sorcin [Source:HGNC Symbol;Acc:HGNC:11292]
ENSG00000075151.20	1129.42	-0.110786	0.845929	0.166084	0.634276	0.225779	0.571454	-0.0510912	0.961718	0.0596949	0.97748	EIF4G3	eukaryotic translation initiation factor 4 gamma 3 [Source:HGNC Symbol;Acc:HGNC:3298]
ENSG00000075188.8	457.825	-0.199946	0.683477	-0.123262	0.733646	0.172279	0.689278	0.0955951	0.926435	0.295541	0.727852	NUP37	nucleoporin 37 [Source:HGNC Symbol;Acc:HGNC:29929]
ENSG00000075218.18	425.888	0.236538	0.505349	-0.435582	0.0144808	-0.476348	0.00824487	0.195772	0.686674	-0.0407658	0.980548	GTSE1	G2 and S-phase expressed 1 [Source:HGNC Symbol;Acc:HGNC:13698]
ENSG00000075223.13	3594.23	-0.25126	0.581104	-0.421401	0.0804538	0.261446	0.432255	0.431588	0.208462	0.682847	0.121889	SEMA3C	semaphorin 3C [Source:HGNC Symbol;Acc:HGNC:10725]
ENSG00000075234.16	227.974	0.0256917	0.974999	0.209594	0.549261	0.0169182	0.984249	-0.166984	0.867032	-0.192676	0.879378	TTC38	tetratricopeptide repeat domain 38 [Source:HGNC Symbol;Acc:HGNC:26082]
ENSG00000075239.13	319.25	-0.391906	0.495433	0.144718	0.742489	0.41173	0.278145	-0.124894	0.919536	0.267012	0.824732	ACAT1	acetyl-CoA acetyltransferase 1 [Source:HGNC Symbol;Acc:HGNC:93]
ENSG00000075240.16	367.357	0.243063	0.616795	0.102833	0.790905	-0.382504	0.20008	-0.242274	0.717358	-0.485337	0.426605	GRAMD4	GRAM domain containing 4 [Source:HGNC Symbol;Acc:HGNC:29113]
ENSG00000075275.16	1642.81	0.641165	0.436439	0.420937	0.420151	-0.501394	0.391885	-0.281166	0.85638	-0.922332	0.347201	CELSR1	cadherin EGF LAG seven-pass G-type receptor 1 [Source:HGNC Symbol;Acc:HGNC:1850]
ENSG00000075292.18	1120.77	-0.514918	0.278593	-0.93859	2.33179e-05	0.0979357	0.866978	0.521608	0.135584	1.03653	0.00788949	ZNF638	zinc finger protein 638 [Source:HGNC Symbol;Acc:HGNC:17894]
ENSG00000075303.12	319.554	-0.322578	0.44144	-0.568352	0.00469497	-0.152721	0.694756	0.0930531	0.919893	0.41563	0.452309	SLC25A40	solute carrier family 25 member 40 [Source:HGNC Symbol;Acc:HGNC:29680]
ENSG00000075336.11	176.082	-0.161277	0.844795	0.144317	0.803981	0.256325	0.692051	-0.0492689	0.976055	0.112008	0.966787	TIMM21	translocase of inner mitochondrial membrane 21 [Source:HGNC Symbol;Acc:HGNC:25010]
ENSG00000075391.16	150.101	-0.0513209	0.943513	0.0325802	0.946956	0.0756885	0.905484	-0.00821267	0.995336	0.0431081	0.985053	RASAL2	RAS protein activator like 2 [Source:HGNC Symbol;Acc:HGNC:9874]
ENSG00000075399.13	238.167	0.246838	0.779193	-0.0963473	0.894641	-0.186605	0.828389	0.156581	0.931028	-0.0902577	0.980548	VPS9D1	VPS9 domain containing 1 [Source:HGNC Symbol;Acc:HGNC:13526]
ENSG00000075407.18	136.103	-0.428489	0.519486	0.0500466	0.936164	0.234027	0.709295	-0.244508	0.840548	0.18398	0.924993	ZNF37A	zinc finger protein 37A [Source:HGNC Symbol;Acc:HGNC:13102]
ENSG00000075413.17	1667.79	0.108367	0.670775	0.225384	0.0842724	0.075189	0.752616	-0.0418273	0.938822	-0.150195	0.734642	MARK3	microtubule affinity regulating kinase 3 [Source:HGNC Symbol;Acc:HGNC:6897]
ENSG00000075415.12	6990.49	0.0960655	0.782107	0.181457	0.343992	0.121476	0.661916	0.0360848	0.958185	-0.0599809	0.957731	SLC25A3	solute carrier family 25 member 3 [Source:HGNC Symbol;Acc:HGNC:10989]
ENSG00000075420.12	266.904	0.000545067	0.999469	0.760699	0.00751633	0.309705	0.500543	-0.450449	0.410306	-0.450995	0.624286	FNDC3B	fibronectin type III domain containing 3B [Source:HGNC Symbol;Acc:HGNC:24670]
ENSG00000075426.11	2531.01	0.522915	0.438101	0.52127	0.166451	-0.167848	0.81427	-0.166202	0.906783	-0.689117	0.420858	FOSL2	FOS like 2, AP-1 transcription factor subunit [Source:HGNC Symbol;Acc:HGNC:3798]
ENSG00000075461.5	6437.88	0.606763	0.16576	0.233228	0.481036	-0.307389	0.391885	0.0661454	0.951869	-0.540617	0.380415	CACNG4	calcium voltage-gated channel auxiliary subunit gamma 4 [Source:HGNC Symbol;Acc:HGNC:1408]
ENSG00000075539.13	542.277	-0.460625	0.473008	-0.110476	0.836621	0.78467	0.0175395	0.434522	0.513672	0.895146	0.166616	FRYL	FRY like transcription coactivator [Source:HGNC Symbol;Acc:HGNC:29127]
ENSG00000075568.16	782.729	0.0571905	0.943513	-0.0618157	0.905699	-0.126111	0.841464	-0.00710455	0.996394	-0.0642952	0.980548	TMEM131	transmembrane protein 131 [Source:HGNC Symbol;Acc:HGNC:30366]
ENSG00000075618.17	650.354	-0.00944027	0.992532	0.452713	0.241762	-0.0641364	0.946534	-0.526289	0.376678	-0.516849	0.614025	FSCN1	fascin actin-bundling protein 1 [Source:HGNC Symbol;Acc:HGNC:11148]
ENSG00000075624.13	85002.5	0.218634	0.596326	0.294213	0.21144	-0.0111725	0.986937	-0.086752	0.921665	-0.305386	0.638257	ACTB	actin beta [Source:HGNC Symbol;Acc:HGNC:132]
ENSG00000075643.5	235.697	0.228878	0.78325	-0.0861041	0.900577	0.0165103	0.989041	0.331492	0.779709	0.102614	0.973608	MOCOS	molybdenum cofactor sulfurase [Source:HGNC Symbol;Acc:HGNC:18234]
ENSG00000075651.15	124.297	0.303149	0.696834	-0.343123	0.491923	-0.0588005	0.957538	0.587472	0.403587	0.284322	0.877517	PLD1	phospholipase D1 [Source:HGNC Symbol;Acc:HGNC:9067]
ENSG00000075702.16	552.156	0.449322	0.33223	0.00121005	0.997731	-0.193447	0.644047	0.254666	0.696993	-0.194657	0.86337	WDR62	WD repeat domain 62 [Source:HGNC Symbol;Acc:HGNC:24502]
ENSG00000075711.20	983.536	-0.25247	0.659234	-0.479537	0.114925	0.166764	0.761973	0.393831	0.489541	0.646301	0.317566	DLG1	discs large MAGUK scaffold protein 1 [Source:HGNC Symbol;Acc:HGNC:2900]
ENSG00000075785.12	4838.29	0.159092	0.759343	0.295506	0.301673	0.221721	0.565198	0.085307	0.936832	-0.0737852	0.967347	RAB7A	RAB7A, member RAS oncogene family [Source:HGNC Symbol;Acc:HGNC:9788]
ENSG00000075790.10	12.6872	-0.080582	1	-0.00545046	0.996838	0.0240618	0.992425	-0.0510697	0.987752	0.0295115	0.995147	BCAP29	B cell receptor associated protein 29 [Source:HGNC Symbol;Acc:HGNC:24131]
ENSG00000075856.11	1130.25	0.271885	0.350708	0.0281536	0.921438	-0.267585	0.140275	-0.023853	0.974689	-0.295738	0.456254	SART3	spliceosome associated factor 3, U4/U6 recycling protein [Source:HGNC Symbol;Acc:HGNC:16860]
ENSG00000075886.10	20.9152	0.128325	1	0.233843	0.831854	0.769113	0.401057	0.663595	0.703343	0.53527	0.855047	TUBA3D	tubulin alpha 3d [Source:HGNC Symbol;Acc:HGNC:24071]
ENSG00000075914.12	370.711	0.112747	0.899856	0.146677	0.799779	0.112355	0.896169	0.0784251	0.959522	-0.0343225	0.990154	EXOSC7	exosome component 7 [Source:HGNC Symbol;Acc:HGNC:28112]
ENSG00000075945.12	194.118	-0.185364	0.722205	0.0220173	0.962131	0.432751	0.139667	0.22537	0.761807	0.410734	0.565109	KIFAP3	kinesin associated protein 3 [Source:HGNC Symbol;Acc:HGNC:17060]
ENSG00000075975.15	665.897	0.00560719	0.992532	-0.417561	0.0472133	-0.240032	0.414216	0.183136	0.77424	0.177529	0.842842	MKRN2	makorin ring finger protein 2 [Source:HGNC Symbol;Acc:HGNC:7113]
ENSG00000076003.4	2331.23	0.0605121	0.91066	-0.0840358	0.803981	0.0757238	0.876594	0.220272	0.686462	0.159759	0.871806	MCM6	minichromosome maintenance complex component 6 [Source:HGNC Symbol;Acc:HGNC:6949]
ENSG00000076043.9	219.13	-0.199003	0.738193	0.166794	0.682647	0.379295	0.310605	0.0134971	0.992496	0.2125	0.875184	REXO2	RNA exonuclease 2 [Source:HGNC Symbol;Acc:HGNC:17851]
ENSG00000076053.10	76.1602	-0.484247	0.488225	-0.506071	0.207525	0.109657	0.901115	0.131481	0.935039	0.615728	0.538859	RBM7	RNA binding motif protein 7 [Source:HGNC Symbol;Acc:HGNC:9904]
ENSG00000076067.12	128.151	0.106908	0.940887	0.0991197	0.917781	-0.474631	0.571454	-0.466842	0.768589	-0.573751	0.771413	RBMS2	RNA binding motif single stranded interacting protein 2 [Source:HGNC Symbol;Acc:HGNC:9909]
ENSG00000076108.11	2112.63	0.353254	0.488476	0.998593	9.8287e-06	-0.252324	0.531569	-0.897662	0.000611159	-1.25092	0.000629096	BAZ2A	bromodomain adjacent to zinc finger domain 2A [Source:HGNC Symbol;Acc:HGNC:962]
ENSG00000076201.14	673.199	0.693735	0.430734	0.291038	0.642933	-0.467884	0.482321	-0.0651876	0.974973	-0.758923	0.541271	PTPN23	protein tyrosine phosphatase non-receptor type 23 [Source:HGNC Symbol;Acc:HGNC:14406]
ENSG00000076242.14	911.39	0.0951763	0.84315	0.0361509	0.927717	0.166207	0.646038	0.225232	0.68196	0.130056	0.90872	MLH1	mutL homolog 1 [Source:HGNC Symbol;Acc:HGNC:7127]
ENSG00000076248.10	1763.79	0.253973	0.581342	-0.165053	0.612143	-0.174924	0.669198	0.244103	0.691453	-0.00987094	0.995147	UNG	uracil DNA glycosylase [Source:HGNC Symbol;Acc:HGNC:12572]
ENSG00000076258.9	57.0204	-0.299256	0.729911	-0.436688	0.399061	0.337819	0.628589	0.475251	0.644072	0.774507	0.477631	FMO4	flavin containing dimethylaniline monoxygenase 4 [Source:HGNC Symbol;Acc:HGNC:3772]
ENSG00000076321.10	231.872	-0.0128233	0.988113	-0.599717	0.0151117	-0.129116	0.800096	0.457777	0.248321	0.4706	0.47742	KLHL20	kelch like family member 20 [Source:HGNC Symbol;Acc:HGNC:25056]
ENSG00000076344.15	43.7219	0.308655	0.764041	0.0311139	0.974084	0.361633	0.64912	0.639174	0.512813	0.330519	0.889829	RGS11	regulator of G protein signaling 11 [Source:HGNC Symbol;Acc:HGNC:9993]
ENSG00000076351.12	89.5661	0.60553	0.318248	-0.270312	0.548135	-0.390652	0.369414	0.485189	0.4425	-0.120341	0.9596	SLC46A1	solute carrier family 46 member 1 [Source:HGNC Symbol;Acc:HGNC:30521]
ENSG00000076356.6	81.5053	-0.103862	0.95762	0.875129	0.258294	-0.00993947	0.997965	-0.988929	0.428692	-0.885069	0.691241	PLXNA2	plexin A2 [Source:HGNC Symbol;Acc:HGNC:9100]
ENSG00000076382.16	1241.92	0.26184	0.562599	-0.0765022	0.841819	0.0226145	0.974847	0.360957	0.371636	0.0991166	0.947963	SPAG5	sperm associated antigen 5 [Source:HGNC Symbol;Acc:HGNC:13452]
ENSG00000076513.16	464.257	-0.0347886	0.936779	-0.167685	0.397761	-0.0738105	0.828984	0.0590855	0.935039	0.0938741	0.915412	ANKRD13A	ankyrin repeat domain 13A [Source:HGNC Symbol;Acc:HGNC:21268]
ENSG00000076554.15	1981.87	-0.217186	0.581342	-0.107607	0.71766	0.329804	0.172222	0.220225	0.65896	0.437411	0.351582	TPD52	tumor protein D52 [Source:HGNC Symbol;Acc:HGNC:12005]
ENSG00000076555.15	153.667	-0.22542	0.867164	0.0803552	0.940742	0.0899618	0.956484	-0.215813	0.93236	0.00960613	0.997236	ACACB	acetyl-CoA carboxylase beta [Source:HGNC Symbol;Acc:HGNC:85]
ENSG00000076604.14	1688	0.349065	0.347605	-0.0701463	0.828102	-0.198319	0.506539	0.220893	0.647997	-0.128172	0.900695	TRAF4	TNF receptor associated factor 4 [Source:HGNC Symbol;Acc:HGNC:12034]
ENSG00000076641.4	30.8721	0.136281	1	0.296877	0.668943	0.838099	0.110656	0.677504	0.432863	0.541222	0.75263	PAG1	phosphoprotein membrane anchor with glycosphingolipid microdomains 1 [Source:HGNC Symbol;Acc:HGNC:30043]
ENSG00000076650.6	291.516	0.289485	0.484729	-0.556189	0.00728556	-0.793982	4.07123e-05	0.0516911	0.957774	-0.237794	0.77269	GPATCH1	G-patch domain containing 1 [Source:HGNC Symbol;Acc:HGNC:24658]
ENSG00000076685.18	1223.95	0.409322	0.653404	-0.0835477	0.920838	0.154613	0.885239	0.647482	0.459811	0.238159	0.929841	NT5C2	5'-nucleotidase, cytosolic II [Source:HGNC Symbol;Acc:HGNC:8022]
ENSG00000076706.16	11.7384	0.501523	1	1.09012	0.528326	0.913315	0.677253	0.324725	0.951291	-0.176801	1	MCAM	melanoma cell adhesion molecule [Source:HGNC Symbol;Acc:HGNC:6934]
ENSG00000076716.8	374.556	-0.00766436	0.994406	0.148992	0.808957	-0.105881	0.91178	-0.262537	0.848553	-0.254873	0.896806	GPC4	glypican 4 [Source:HGNC Symbol;Acc:HGNC:4452]
ENSG00000076770.14	508.434	-0.142731	0.86303	-0.789998	0.0224477	-0.117618	0.888427	0.529649	0.412028	0.67238	0.45875	MBNL3	muscleblind like splicing regulator 3 [Source:HGNC Symbol;Acc:HGNC:20564]
ENSG00000076826.9	664.345	0.37232	0.633843	1.24675	0.000335469	0.66986	0.140947	-0.204571	0.895478	-0.576892	0.624931	CAMSAP3	calmodulin regulated spectrin associated protein family member 3 [Source:HGNC Symbol;Acc:HGNC:29307]
ENSG00000076864.19	405.238	0.270964	0.73191	0.294807	0.561369	0.010154	0.994026	-0.0136894	0.993947	-0.284653	0.875184	RAP1GAP	RAP1 GTPase activating protein [Source:HGNC Symbol;Acc:HGNC:9858]
ENSG00000076924.11	610.217	0.0100138	0.988115	-0.202534	0.426379	-0.293478	0.262333	-0.0809294	0.927275	-0.0909432	0.946552	XAB2	XPA binding protein 2 [Source:HGNC Symbol;Acc:HGNC:14089]
ENSG00000076928.17	945.275	0.247422	0.648813	0.10791	0.806867	-0.00923485	0.99165	0.130277	0.908319	-0.117145	0.947963	ARHGEF1	Rho guanine nucleotide exchange factor 1 [Source:HGNC Symbol;Acc:HGNC:681]
ENSG00000076944.15	498.637	-0.0446918	0.945906	0.354064	0.167319	0.225015	0.536643	-0.173741	0.830784	-0.129049	0.923696	STXBP2	syntaxin binding protein 2 [Source:HGNC Symbol;Acc:HGNC:11445]
ENSG00000076984.17	454.796	0.235993	0.608885	-0.103068	0.777584	-0.519122	0.0337419	-0.180062	0.821765	-0.416055	0.509106	MAP2K7	mitogen-activated protein kinase kinase 7 [Source:HGNC Symbol;Acc:HGNC:6847]
ENSG00000077044.10	741.904	0.674457	0.239453	0.169227	0.719576	-0.206531	0.721977	0.298699	0.739803	-0.375758	0.739238	DGKD	diacylglycerol kinase delta [Source:HGNC Symbol;Acc:HGNC:2851]
ENSG00000077097.15	3588.83	-0.310225	0.475831	-0.199961	0.485432	0.336478	0.227813	0.226214	0.703584	0.536438	0.267984	TOP2B	DNA topoisomerase II beta [Source:HGNC Symbol;Acc:HGNC:11990]
ENSG00000077147.14	1826.91	-0.372259	0.521934	-0.399937	0.244966	0.123975	0.853649	0.151653	0.902279	0.523912	0.527027	TM9SF3	transmembrane 9 superfamily member 3 [Source:HGNC Symbol;Acc:HGNC:21529]
ENSG00000077150.18	407.59	0.346623	0.533783	0.218692	0.576649	-0.200323	0.697778	-0.0723914	0.952782	-0.419015	0.64036	NFKB2	nuclear factor kappa B subunit 2 [Source:HGNC Symbol;Acc:HGNC:7795]
ENSG00000077152.9	938.338	0.0319098	0.968822	-0.144277	0.726451	0.0917446	0.88859	0.267931	0.72778	0.236021	0.842752	UBE2T	ubiquitin conjugating enzyme E2 T [Source:HGNC Symbol;Acc:HGNC:25009]
ENSG00000077157.21	349.442	-0.00250223	0.997132	-0.325628	0.302069	-0.307058	0.421345	0.0160683	0.989925	0.0185704	0.991468	PPP1R12B	protein phosphatase 1 regulatory subunit 12B [Source:HGNC Symbol;Acc:HGNC:7619]
ENSG00000077232.17	898.014	-0.184145	0.688587	-0.257984	0.337828	0.159184	0.694058	0.233022	0.695489	0.417167	0.480878	DNAJC10	DnaJ heat shock protein family (Hsp40) member C10 [Source:HGNC Symbol;Acc:HGNC:24637]
ENSG00000077235.17	3699.76	0.418297	0.33223	0.721103	0.000477849	-0.200021	0.592523	-0.502826	0.0894344	-0.921124	0.00974371	GTF3C1	general transcription factor IIIC subunit 1 [Source:HGNC Symbol;Acc:HGNC:4664]
ENSG00000077238.13	451.632	0.64451	0.0775338	0.327668	0.215483	0.0841379	0.873987	0.40098	0.274367	-0.24353	0.784786	IL4R	interleukin 4 receptor [Source:HGNC Symbol;Acc:HGNC:6015]
ENSG00000077254.14	532.537	-0.494579	0.388373	-0.338297	0.337017	0.275041	0.556515	0.118759	0.925434	0.613338	0.389818	USP33	ubiquitin specific peptidase 33 [Source:HGNC Symbol;Acc:HGNC:20059]
ENSG00000077312.8	1521.92	0.321942	0.439656	0.584656	0.00290561	0.0256283	0.969049	-0.237085	0.648136	-0.559027	0.20067	SNRPA	small nuclear ribonucleoprotein polypeptide A [Source:HGNC Symbol;Acc:HGNC:11151]
ENSG00000077348.8	497.116	0.0648737	0.89819	0.345439	0.107617	0.116153	0.768219	-0.164412	0.801738	-0.229286	0.757999	EXOSC5	exosome component 5 [Source:HGNC Symbol;Acc:HGNC:24662]
ENSG00000077380.15	1162.18	-0.401487	0.337547	-0.135278	0.673274	0.298194	0.31277	0.0319855	0.975071	0.433472	0.446404	DYNC1I2	dynein cytoplasmic 1 intermediate chain 2 [Source:HGNC Symbol;Acc:HGNC:2964]
ENSG00000077454.15	219.038	0.244838	0.64551	-0.132947	0.744883	-0.355382	0.312636	0.0224034	0.985638	-0.222435	0.84864	LRCH4	leucine rich repeats and calponin homology domain containing 4 [Source:HGNC Symbol;Acc:HGNC:6691]
ENSG00000077458.12	106.287	-0.652459	0.326781	-0.910554	0.00596684	0.406613	0.415323	0.664708	0.207781	1.31717	0.0206098	FAM76B	family with sequence similarity 76 member B [Source:HGNC Symbol;Acc:HGNC:28492]
ENSG00000077463.14	367.253	0.0913028	0.852019	0.361028	0.106034	-0.0548828	0.918336	-0.324608	0.384547	-0.415911	0.43592	SIRT6	sirtuin 6 [Source:HGNC Symbol;Acc:HGNC:14934]
ENSG00000077514.8	490.387	0.0352864	0.951625	-1.5401	3.47512e-18	-0.918395	8.90907e-07	0.656993	0.00736716	0.621706	0.145272	POLD3	DNA polymerase delta 3, accessory subunit [Source:HGNC Symbol;Acc:HGNC:20932]
ENSG00000077549.17	4066.72	0.082557	0.918181	0.274222	0.493278	0.0835287	0.914281	-0.108136	0.936869	-0.190693	0.908258	CAPZB	capping actin protein of muscle Z-line subunit beta [Source:HGNC Symbol;Acc:HGNC:1491]
ENSG00000077585.13	328.122	-0.047732	0.956212	-0.0498146	0.930069	-0.10815	0.878824	-0.106067	0.937551	-0.0583357	0.983304	GPR137B	G protein-coupled receptor 137B [Source:HGNC Symbol;Acc:HGNC:11862]
ENSG00000077684.15	228.454	-0.13134	0.802104	-0.317351	0.248735	-0.123914	0.799802	0.0620968	0.952208	0.193437	0.857576	JADE1	jade family PHD finger 1 [Source:HGNC Symbol;Acc:HGNC:30027]
ENSG00000077713.18	972.023	-0.0459649	0.928713	-0.088674	0.761151	0.056633	0.903099	0.0993422	0.898779	0.145307	0.870901	SLC25A43	solute carrier family 25 member 43 [Source:HGNC Symbol;Acc:HGNC:30557]
ENSG00000077721.15	1529.66	-0.017509	0.957936	0.3199	0.00256468	0.28196	0.0149992	-0.0554493	0.906783	-0.0379403	0.964273	UBE2A	ubiquitin conjugating enzyme E2 A [Source:HGNC Symbol;Acc:HGNC:12472]
ENSG00000077782.19	172.202	-0.449244	0.524019	0.880896	0.0102026	0.0998576	0.914029	-1.23028	0.000784091	-0.781038	0.365403	FGFR1	fibroblast growth factor receptor 1 [Source:HGNC Symbol;Acc:HGNC:3688]
ENSG00000077942.18	148.696	0.282416	0.833605	0.567735	0.449596	0.132958	0.933209	-0.152361	0.951869	-0.434778	0.879905	FBLN1	fibulin 1 [Source:HGNC Symbol;Acc:HGNC:3600]
ENSG00000078018.19	314.048	0.0572723	0.917518	-0.0102714	0.98126	0.374292	0.12323	0.441835	0.120686	0.384563	0.491412	MAP2	microtubule associated protein 2 [Source:HGNC Symbol;Acc:HGNC:6839]
ENSG00000078043.15	173.033	-0.0200385	0.980947	-0.101207	0.804049	0.111418	0.838139	0.192587	0.824685	0.212625	0.844542	PIAS2	protein inhibitor of activated STAT 2 [Source:HGNC Symbol;Acc:HGNC:17311]
ENSG00000078053.16	7.60229	0.576768	1	0.74331	0.599507	-0.130996	0.964365	-0.297537	1	-0.874306	1	AMPH	amphiphysin [Source:HGNC Symbol;Acc:HGNC:471]
ENSG00000078061.12	1375.52	0.217662	0.521389	0.275094	0.14888	-0.0937046	0.787223	-0.151136	0.778596	-0.368798	0.379745	ARAF	A-Raf proto-oncogene, serine/threonine kinase [Source:HGNC Symbol;Acc:HGNC:646]
ENSG00000078070.12	785.073	-0.200947	0.673081	0.126348	0.714574	0.235571	0.508581	-0.0917234	0.927926	0.109223	0.941768	MCCC1	methylcrotonyl-CoA carboxylase subunit 1 [Source:HGNC Symbol;Acc:HGNC:6936]
ENSG00000078081.7	27.2203	-0.0519634	1	0.324594	0.73113	-0.161951	0.920084	-0.538509	0.781634	-0.486546	0.86934	LAMP3	lysosomal associated membrane protein 3 [Source:HGNC Symbol;Acc:HGNC:14582]
ENSG00000078114.18	964.057	-0.31617	0.488476	-0.261707	0.349928	0.236608	0.504265	0.182146	0.817134	0.498315	0.368276	NEBL	nebulette [Source:HGNC Symbol;Acc:HGNC:16932]
ENSG00000078124.11	476.154	-0.0654115	0.932897	-0.313644	0.35847	0.338128	0.390202	0.586361	0.127336	0.651772	0.301314	ACER3	alkaline ceramidase 3 [Source:HGNC Symbol;Acc:HGNC:16066]
ENSG00000078140.13	1166.07	-0.191224	0.619949	-0.300068	0.150789	0.0422327	0.93453	0.151076	0.815188	0.3423	0.51052	UBE2K	ubiquitin conjugating enzyme E2 K [Source:HGNC Symbol;Acc:HGNC:4914]
ENSG00000078142.12	153.23	-0.156583	0.818307	-0.463137	0.1721	0.0883988	0.905484	0.394952	0.555577	0.551535	0.505171	PIK3C3	phosphatidylinositol 3-kinase catalytic subunit type 3 [Source:HGNC Symbol;Acc:HGNC:8974]
ENSG00000078177.13	155.912	-0.409169	0.56035	-0.952584	0.00502876	-0.196953	0.783698	0.346462	0.742033	0.755631	0.385279	N4BP2	NEDD4 binding protein 2 [Source:HGNC Symbol;Acc:HGNC:29851]
ENSG00000078237.6	271.863	-0.411757	0.488476	0.669091	0.0221277	0.561327	0.104508	-0.519521	0.270331	-0.107765	0.959901	TIGAR	TP53 induced glycolysis regulatory phosphatase [Source:HGNC Symbol;Acc:HGNC:1185]
ENSG00000078246.16	364.768	0.0332455	0.963967	0.372803	0.179853	0.0790667	0.896271	-0.26049	0.69325	-0.293736	0.746508	TULP3	TUB like protein 3 [Source:HGNC Symbol;Acc:HGNC:12425]
ENSG00000078269.14	763.703	0.326791	0.512786	0.00434672	0.99343	0.0251051	0.974847	0.347549	0.501316	0.0207582	0.990154	SYNJ2	synaptojanin 2 [Source:HGNC Symbol;Acc:HGNC:11504]
ENSG00000078304.19	2250.3	0.0124468	0.984466	-0.289989	0.164349	0.0439832	0.930476	0.346419	0.228458	0.333972	0.521516	PPP2R5C	protein phosphatase 2 regulatory subunit B'gamma [Source:HGNC Symbol;Acc:HGNC:9311]
ENSG00000078319.9	244.433	0.0127753	0.985609	0.105094	0.748532	0.121971	0.772102	0.0296521	0.975667	0.0168767	0.990521	PMS2P1	PMS1 homolog 2, mismatch repair system component pseudogene 1 [Source:HGNC Symbol;Acc:HGNC:9123]
ENSG00000078369.17	6504.47	0.0549104	0.940887	0.117591	0.779549	0.0380064	0.962359	-0.0246745	0.985075	-0.0795852	0.968146	GNB1	G protein subunit beta 1 [Source:HGNC Symbol;Acc:HGNC:4396]
ENSG00000078401.6	111.729	0.289136	0.768165	0.22382	0.744883	1.23196	0.00403119	1.29727	0.00745982	1.00814	0.32225	EDN1	endothelin 1 [Source:HGNC Symbol;Acc:HGNC:3176]
ENSG00000078403.16	315.804	-0.41936	0.473008	-0.920799	0.00069271	0.0168114	0.98666	0.51825	0.281647	0.93761	0.083165	MLLT10	MLLT10 histone lysine methyltransferase DOT1L cofactor [Source:HGNC Symbol;Acc:HGNC:16063]
ENSG00000078487.17	117.052	-0.274646	0.741123	-0.0143638	0.984626	0.362343	0.56021	0.102061	0.951291	0.376707	0.811349	ZCWPW1	zinc finger CW-type and PWWP domain containing 1 [Source:HGNC Symbol;Acc:HGNC:23486]
ENSG00000078618.21	2095.68	-0.407429	0.317886	-0.020474	0.959783	0.396796	0.102809	0.0098407	0.992642	0.41727	0.442158	NRDC	nardilysin convertase [Source:HGNC Symbol;Acc:HGNC:7995]
ENSG00000078668.13	1161.23	-0.0631812	0.903997	0.00656797	0.98635	0.258529	0.369414	0.18878	0.764357	0.251961	0.733831	VDAC3	voltage dependent anion channel 3 [Source:HGNC Symbol;Acc:HGNC:12674]
ENSG00000078674.17	1080.08	-0.446627	0.59719	-0.517657	0.305856	0.301342	0.694756	0.372373	0.776106	0.818999	0.457809	PCM1	pericentriolar material 1 [Source:HGNC Symbol;Acc:HGNC:8727]
ENSG00000078687.17	291.27	0.255341	0.679302	0.210529	0.61794	-0.0955592	0.896052	-0.0507472	0.97224	-0.306089	0.796205	TNRC6C	trinucleotide repeat containing adaptor 6C [Source:HGNC Symbol;Acc:HGNC:29318]
ENSG00000078699.21	354.083	0.288202	0.668599	-0.0497527	0.936164	-0.23538	0.691867	0.102575	0.945352	-0.185628	0.92207	CBFA2T2	CBFA2/RUNX1 partner transcriptional co-repressor 2 [Source:HGNC Symbol;Acc:HGNC:1536]
ENSG00000078747.14	636.2	-0.276462	0.569534	-0.618173	0.0089767	-0.19966	0.636872	0.142051	0.887746	0.418513	0.550705	ITCH	itchy E3 ubiquitin protein ligase [Source:HGNC Symbol;Acc:HGNC:13890]
ENSG00000078804.12	261.591	0.43727	0.704731	0.19097	0.837597	-0.019485	0.991571	0.226814	0.925085	-0.210456	0.957962	TP53INP2	tumor protein p53 inducible nuclear protein 2 [Source:HGNC Symbol;Acc:HGNC:16104]
ENSG00000078808.16	3213.18	0.128028	0.833996	0.296871	0.367139	0.0831051	0.899828	-0.0857376	0.943168	-0.213766	0.864106	SDF4	stromal cell derived factor 4 [Source:HGNC Symbol;Acc:HGNC:24188]
ENSG00000078900.14	157.382	0.67791	0.329666	0.447414	0.304807	-0.0259447	0.981894	0.204551	0.889178	-0.473359	0.700352	TP73	tumor protein p73 [Source:HGNC Symbol;Acc:HGNC:12003]
ENSG00000078902.15	485.071	0.0780644	0.879973	0.434642	0.0444245	0.167901	0.645712	-0.188677	0.770593	-0.266742	0.718721	TOLLIP	toll interacting protein [Source:HGNC Symbol;Acc:HGNC:16476]
ENSG00000078967.12	177.396	-0.0278431	0.974999	-0.0711334	0.8889	-0.118375	0.851427	-0.0750842	0.950709	-0.0472413	0.985053	UBE2D4	ubiquitin conjugating enzyme E2 D4 (putative) [Source:HGNC Symbol;Acc:HGNC:21647]
ENSG00000079102.16	41.3235	-0.520909	0.83334	-0.909565	0.529027	-0.00140655	0.999663	0.387249	0.936832	0.908155	0.849121	RUNX1T1	RUNX1 partner transcriptional co-repressor 1 [Source:HGNC Symbol;Acc:HGNC:1535]
ENSG00000079134.11	218.962	-0.346626	0.517254	-0.150147	0.708174	0.489491	0.121887	0.293013	0.672259	0.639639	0.287809	THOC1	THO complex 1 [Source:HGNC Symbol;Acc:HGNC:19070]
ENSG00000079150.17	19.3685	-0.863654	1	-0.194767	0.875057	0.689536	0.545122	0.0206493	0.995498	0.884302	0.724598	FKBP7	FKBP prolyl isomerase 7 [Source:HGNC Symbol;Acc:HGNC:3723]
ENSG00000079156.16	63.3962	0.0289232	0.978898	0.560749	0.0923952	0.629412	0.0703879	0.0975859	0.943168	0.0686624	0.981789	OSBPL6	oxysterol binding protein like 6 [Source:HGNC Symbol;Acc:HGNC:16388]
ENSG00000079246.15	8390.86	-0.208703	0.655601	-0.123032	0.72492	0.202513	0.598358	0.116843	0.902763	0.325545	0.664499	XRCC5	X-ray repair cross complementing 5 [Source:HGNC Symbol;Acc:HGNC:12833]
ENSG00000079257.7	5431.02	-0.453824	0.502941	0.131274	0.814839	0.417755	0.383515	-0.167343	0.906543	0.28648	0.84864	LXN	latexin [Source:HGNC Symbol;Acc:HGNC:13347]
ENSG00000079277.19	372.79	0.0191914	0.986704	0.0713489	0.910822	0.00783418	0.99467	-0.0443233	0.979082	-0.063515	0.983693	MKNK1	MAPK interacting serine/threonine kinase 1 [Source:HGNC Symbol;Acc:HGNC:7110]
ENSG00000079308.16	130.235	0.231541	0.834042	1.06353	0.0273908	0.282438	0.766743	-0.54955	0.639185	-0.781092	0.586856	TNS1	tensin 1 [Source:HGNC Symbol;Acc:HGNC:11973]
ENSG00000079313.13	325.247	0.461402	0.490643	0.530567	0.154956	-0.262842	0.655502	-0.332006	0.72778	-0.793409	0.297545	REXO1	RNA exonuclease 1 homolog [Source:HGNC Symbol;Acc:HGNC:24616]
ENSG00000079332.14	1012.42	-0.295035	0.409751	-0.0318789	0.925609	0.22949	0.356979	-0.0336663	0.967951	0.261368	0.648747	SAR1A	secretion associated Ras related GTPase 1A [Source:HGNC Symbol;Acc:HGNC:10534]
ENSG00000079335.18	46.8162	-0.540177	0.510153	-0.218025	0.720423	0.691704	0.169143	0.369552	0.764912	0.909729	0.347596	CDC14A	cell division cycle 14A [Source:HGNC Symbol;Acc:HGNC:1718]
ENSG00000079337.15	40.7617	0.45778	0.66181	0.506852	0.440252	-0.505958	0.530776	-0.55503	0.683568	-1.01281	0.448262	RAPGEF3	Rap guanine nucleotide exchange factor 3 [Source:HGNC Symbol;Acc:HGNC:16629]
ENSG00000079385.21	9.08456	-0.488462	1	1.03803	0.367141	0.904483	0.505034	-0.622004	1	-0.133543	1	CEACAM1	CEA cell adhesion molecule 1 [Source:HGNC Symbol;Acc:HGNC:1814]
ENSG00000079387.13	463.174	-0.119926	0.8304	0.611933	0.00882087	0.103531	0.852113	-0.628328	0.0303677	-0.508403	0.399351	SENP1	SUMO specific peptidase 1 [Source:HGNC Symbol;Acc:HGNC:17927]
ENSG00000079432.7	981.744	0.468353	0.590612	0.408359	0.472573	-0.0297935	0.983835	0.0302007	0.98753	-0.438153	0.803049	CIC	capicua transcriptional repressor [Source:HGNC Symbol;Acc:HGNC:14214]
ENSG00000079435.9	20.3611	-0.582752	1	-0.0459664	0.981194	-0.284049	0.904551	-0.820834	0.781634	-0.238083	0.976115	LIPE	lipase E, hormone sensitive type [Source:HGNC Symbol;Acc:HGNC:6621]
ENSG00000079459.12	2063.07	-0.206235	0.68709	0.191874	0.570567	0.153929	0.745596	-0.244179	0.727215	-0.0379451	0.986381	FDFT1	farnesyl-diphosphate farnesyltransferase 1 [Source:HGNC Symbol;Acc:HGNC:3629]
ENSG00000079462.7	905.963	0.0092802	0.988113	0.226082	0.298047	0.018445	0.974847	-0.198357	0.674478	-0.207637	0.761737	PAFAH1B3	platelet activating factor acetylhydrolase 1b catalytic subunit 3 [Source:HGNC Symbol;Acc:HGNC:8576]
ENSG00000079482.12	167.648	0.147564	0.856644	-0.155825	0.778983	-0.307514	0.595841	-0.00412442	0.997719	-0.151689	0.947963	OPHN1	oligophrenin 1 [Source:HGNC Symbol;Acc:HGNC:8148]
ENSG00000079616.12	3021.46	0.0928548	0.779193	-0.049175	0.847122	-0.158304	0.489122	-0.0162741	0.983062	-0.109129	0.884425	KIF22	kinesin family member 22 [Source:HGNC Symbol;Acc:HGNC:6391]
ENSG00000079691.17	744.655	0.210297	0.648806	-0.119638	0.731699	-0.0248916	0.972984	0.305044	0.528063	0.0947466	0.951584	CARMIL1	capping protein regulator and myosin 1 linker 1 [Source:HGNC Symbol;Acc:HGNC:21581]
ENSG00000079739.15	135.983	0.0743662	0.946876	0.00236776	0.997335	0.240638	0.744937	0.312637	0.811022	0.23827	0.910035	PGM1	phosphoglucomutase 1 [Source:HGNC Symbol;Acc:HGNC:8905]
ENSG00000079785.14	1872.38	-0.291069	0.580815	-0.105121	0.808869	0.384143	0.265221	0.198196	0.831523	0.489265	0.490599	DDX1	DEAD-box helicase 1 [Source:HGNC Symbol;Acc:HGNC:2734]
ENSG00000079805.16	4797.22	0.0889564	0.859619	0.275012	0.273793	0.0934608	0.842908	-0.0925949	0.919606	-0.181551	0.845522	DNM2	dynamin 2 [Source:HGNC Symbol;Acc:HGNC:2974]
ENSG00000079819.18	883.737	-0.0258017	0.980947	0.142118	0.77269	0.362859	0.422246	0.194939	0.875369	0.22074	0.889829	EPB41L2	erythrocyte membrane protein band 4.1 like 2 [Source:HGNC Symbol;Acc:HGNC:3379]
ENSG00000079950.13	334.527	-0.551116	0.452879	-0.364283	0.432272	0.314615	0.6126	0.127782	0.937665	0.678898	0.489853	STX7	syntaxin 7 [Source:HGNC Symbol;Acc:HGNC:11442]
ENSG00000079974.17	161.106	0.235808	0.776536	0.278134	0.595822	0.0954574	0.922252	0.0531322	0.975667	-0.182676	0.939622	RABL2B	RAB, member of RAS oncogene family like 2B [Source:HGNC Symbol;Acc:HGNC:9800]
ENSG00000079999.13	1969.26	0.226572	0.536215	-0.286526	0.171338	-0.383744	0.0648763	0.129355	0.852302	-0.097218	0.932274	KEAP1	kelch like ECH associated protein 1 [Source:HGNC Symbol;Acc:HGNC:23177]
ENSG00000080007.7	95.3869	0.0911422	0.935816	-0.155271	0.817423	0.266294	0.724138	0.512707	0.571921	0.421564	0.79192	DDX43	DEAD-box helicase 43 [Source:HGNC Symbol;Acc:HGNC:18677]
ENSG00000080031.9	50.3365	0.223141	0.917127	3.22817	6.09749e-07	3.94705	6.53303e-11	0.942017	0.432276	0.718874	0.807916	PTPRH	protein tyrosine phosphatase receptor type H [Source:HGNC Symbol;Acc:HGNC:9672]
ENSG00000080189.14	1175.34	0.22709	0.475831	0.0247088	0.935157	-0.177951	0.452778	0.0244294	0.974973	-0.20266	0.719232	SLC35C2	solute carrier family 35 member C2 [Source:HGNC Symbol;Acc:HGNC:17117]
ENSG00000080200.9	51.6477	0.522867	0.672741	-0.470099	0.579142	0.381525	0.73052	1.37449	0.0822278	0.851623	0.663772	CRYBG3	crystallin beta-gamma domain containing 3 [Source:HGNC Symbol;Acc:HGNC:34427]
ENSG00000080224.17	169.848	0.266262	0.675417	0.0411466	0.9446	0.00743994	0.99448	0.232555	0.831523	-0.0337068	0.990154	EPHA6	EPH receptor A6 [Source:HGNC Symbol;Acc:HGNC:19296]
ENSG00000080298.15	58.9794	-0.212082	0.849526	0.263709	0.709134	0.539599	0.43643	0.0638084	0.977454	0.27589	0.918398	RFX3	regulatory factor X3 [Source:HGNC Symbol;Acc:HGNC:9984]
ENSG00000080345.17	877.517	-0.375213	0.488987	-1.03422	2.08349e-05	-0.182918	0.7219	0.476086	0.290434	0.851299	0.0980847	RIF1	replication timing regulatory factor 1 [Source:HGNC Symbol;Acc:HGNC:23207]
ENSG00000080371.5	1147.37	-0.141122	0.667947	-0.136873	0.520166	0.0474452	0.905449	0.0431967	0.950709	0.184318	0.75705	RAB21	RAB21, member RAS oncogene family [Source:HGNC Symbol;Acc:HGNC:18263]
ENSG00000080503.22	858.936	-0.0266033	0.963967	0.253786	0.266435	0.0161774	0.979705	-0.264212	0.518057	-0.237609	0.734642	SMARCA2	SWI/SNF related, matrix associated, actin dependent regulator of chromatin, subfamily a, member 2 [Source:HGNC Symbol;Acc:HGNC:11098]
ENSG00000080546.13	299.355	-0.00520011	0.995524	0.726226	0.0112433	-0.117449	0.866876	-0.848875	0.010886	-0.843675	0.156977	SESN1	sestrin 1 [Source:HGNC Symbol;Acc:HGNC:21595]
ENSG00000080561.13	575.399	0.232799	0.475582	-0.182502	0.37417	-0.146253	0.589045	0.269048	0.356416	0.0362491	0.981789	MID2	midline 2 [Source:HGNC Symbol;Acc:HGNC:7096]
ENSG00000080573.6	28.802	0.277878	1	2.19416	2.47821e-05	1.99409	0.000188796	0.0778096	0.975071	-0.200069	0.963234	COL5A3	collagen type V alpha 3 chain [Source:HGNC Symbol;Acc:HGNC:14864]
ENSG00000080603.16	141.259	0.444065	0.587385	-0.0858018	0.911091	-0.881193	0.0533982	-0.351326	0.797947	-0.795392	0.4683	SRCAP	Snf2 related CREBBP activator protein [Source:HGNC Symbol;Acc:HGNC:16974]
ENSG00000080608.9	429.191	-0.174639	0.725412	-0.225405	0.458449	0.197185	0.624608	0.247951	0.695401	0.42259	0.518631	PUM3	pumilio RNA binding family member 3 [Source:HGNC Symbol;Acc:HGNC:29676]
ENSG00000080644.15	33.6741	0.0189374	1	2.45388	1.40065e-10	1.11463	0.0304685	-1.32031	0.00378179	-1.33925	0.156511	CHRNA3	cholinergic receptor nicotinic alpha 3 subunit [Source:HGNC Symbol;Acc:HGNC:1957]
ENSG00000080802.18	365.007	0.28399	0.539392	-0.304005	0.283111	-0.319571	0.31277	0.268424	0.655902	-0.0155656	0.991841	CNOT4	CCR4-NOT transcription complex subunit 4 [Source:HGNC Symbol;Acc:HGNC:7880]
ENSG00000080815.18	1509.19	-0.0116975	0.98571	0.0446726	0.90186	0.209229	0.490565	0.152859	0.824866	0.164556	0.852705	PSEN1	presenilin 1 [Source:HGNC Symbol;Acc:HGNC:9508]
ENSG00000080819.6	147.154	-0.133402	0.821258	0.0124911	0.981471	-0.0650208	0.926345	-0.210913	0.812332	-0.077512	0.968481	CPOX	coproporphyrinogen oxidase [Source:HGNC Symbol;Acc:HGNC:2321]
ENSG00000080822.16	295.025	-0.297497	0.57052	-0.0378385	0.939608	0.369403	0.287575	0.109745	0.921665	0.407242	0.614025	CLDND1	claudin domain containing 1 [Source:HGNC Symbol;Acc:HGNC:1322]
ENSG00000080823.22	180.781	0.246017	0.667947	2.16081	3.99518e-24	0.684724	0.0128883	-1.23007	2.19819e-07	-1.47609	4.76077e-05	MOK	MOK protein kinase [Source:HGNC Symbol;Acc:HGNC:9833]
ENSG00000080824.18	52534.1	-1.02446	0.139932	2.0351	4.90033e-09	1.07251	0.00958667	-1.98704	1.45247e-07	-0.962587	0.299295	HSP90AA1	heat shock protein 90 alpha family class A member 1 [Source:HGNC Symbol;Acc:HGNC:5253]
ENSG00000080839.11	173.912	-0.225502	0.761961	-0.572133	0.12626	0.113456	0.891871	0.460086	0.533745	0.685588	0.439481	RBL1	RB transcriptional corepressor like 1 [Source:HGNC Symbol;Acc:HGNC:9893]
ENSG00000080845.17	623.772	0.213395	0.661069	-0.0645001	0.881004	-0.322472	0.317397	-0.044577	0.967951	-0.257972	0.782754	DLGAP4	DLG associated protein 4 [Source:HGNC Symbol;Acc:HGNC:24476]
ENSG00000080854.14	17.8316	0.371278	1	1.36565	0.0226398	0.0693074	0.972106	-0.925067	0.381644	-1.29635	0.383347	IGSF9B	immunoglobulin superfamily member 9B [Source:HGNC Symbol;Acc:HGNC:32326]
ENSG00000080947.14	17.6795	-0.812954	1	0.497473	0.593065	-0.243136	0.896052	-1.55356	0.106944	-0.740609	0.793545	CROCCP3	CROCC pseudogene 3 [Source:HGNC Symbol;Acc:HGNC:29405]
ENSG00000080986.12	384.187	-0.178874	0.756521	-0.835863	0.000742018	-0.026648	0.974847	0.63034	0.0684775	0.809214	0.117106	NDC80	NDC80 kinetochore complex component [Source:HGNC Symbol;Acc:HGNC:16909]
ENSG00000081014.10	510.475	-0.392373	0.581342	-0.126005	0.831815	-0.0559238	0.957742	-0.322291	0.769688	0.0700813	0.983304	AP4E1	adaptor related protein complex 4 subunit epsilon 1 [Source:HGNC Symbol;Acc:HGNC:573]
ENSG00000081019.13	664.981	-0.223351	0.548936	-0.668724	8.75203e-05	-0.176172	0.563883	0.2692	0.485982	0.492552	0.22362	RSBN1	round spermatid basic protein 1 [Source:HGNC Symbol;Acc:HGNC:25642]
ENSG00000081026.18	223.896	-0.254274	0.645801	0.142435	0.727542	0.0653258	0.9293	-0.331383	0.596126	-0.0771094	0.971284	MAGI3	membrane associated guanylate kinase, WW and PDZ domain containing 3 [Source:HGNC Symbol;Acc:HGNC:29647]
ENSG00000081059.19	25.6728	-0.507312	1	0.645258	0.286206	0.489683	0.58535	-0.662886	0.555125	-0.155575	0.969158	TCF7	transcription factor 7 [Source:HGNC Symbol;Acc:HGNC:11639]
ENSG00000081087.14	294.17	-0.233014	0.815489	-0.320563	0.602906	-0.165841	0.87363	-0.0782921	0.970498	0.154721	0.962934	OSTM1	osteoclastogenesis associated transmembrane protein 1 [Source:HGNC Symbol;Acc:HGNC:21652]
ENSG00000081154.11	1180.15	-0.11441	0.783313	0.0227801	0.950384	0.259514	0.305947	0.122323	0.867275	0.236734	0.725201	PCNP	PEST proteolytic signal containing nuclear protein [Source:HGNC Symbol;Acc:HGNC:30023]
ENSG00000081177.18	579.304	0.0496973	0.903699	-0.141369	0.515298	-0.184281	0.437861	0.00678525	0.993947	-0.0429121	0.97481	EXD2	exonuclease 3'-5' domain containing 2 [Source:HGNC Symbol;Acc:HGNC:20217]
ENSG00000081181.7	30.0368	-0.258689	1	1.7391	0.00163868	1.13598	0.110503	-0.861814	0.424095	-0.603126	0.803049	ARG2	arginase 2 [Source:HGNC Symbol;Acc:HGNC:664]
ENSG00000081277.12	706.582	1.673	0.329666	0.31814	0.831478	-0.332619	0.874759	1.02224	0.645764	-0.650762	0.884425	PKP1	plakophilin 1 [Source:HGNC Symbol;Acc:HGNC:9023]
ENSG00000081307.12	845.057	-0.115006	0.821513	-0.20066	0.494897	0.263991	0.411929	0.349645	0.38711	0.46465	0.403751	UBA5	ubiquitin like modifier activating enzyme 5 [Source:HGNC Symbol;Acc:HGNC:23230]
ENSG00000081320.10	197.226	-0.163181	0.787946	-0.0470879	0.928497	0.866949	0.000817741	0.750856	0.0169176	0.914036	0.0618395	STK17B	serine/threonine kinase 17b [Source:HGNC Symbol;Acc:HGNC:11396]
ENSG00000081377.16	95.8082	-0.238669	0.841516	-0.301586	0.697807	-0.0180052	0.99165	0.0449118	0.985559	0.28358	0.925788	CDC14B	cell division cycle 14B [Source:HGNC Symbol;Acc:HGNC:1719]
ENSG00000081386.12	224.944	-0.127948	0.828519	-0.967997	4.03369e-05	-0.815363	0.00139108	0.0246862	0.985075	0.152634	0.919291	ZNF510	zinc finger protein 510 [Source:HGNC Symbol;Acc:HGNC:29161]
ENSG00000081479.12	10.7927	-1.37765	1	0.260918	0.92945	-0.472647	0.909503	-2.11121	0.541192	-0.733561	1	LRP2	LDL receptor related protein 2 [Source:HGNC Symbol;Acc:HGNC:6694]
ENSG00000081665.13	124.181	0.122336	0.896155	-0.164969	0.779585	-0.0155763	0.989304	0.271729	0.839134	0.149393	0.952274	ZNF506	zinc finger protein 506 [Source:HGNC Symbol;Acc:HGNC:23780]
ENSG00000081692.12	135.402	0.510423	0.406188	-0.395346	0.306828	-0.355525	0.425217	0.550244	0.29711	0.0398211	0.989146	JMJD4	jumonji domain containing 4 [Source:HGNC Symbol;Acc:HGNC:25724]
ENSG00000081721.11	295.97	-0.0778668	0.900727	-0.244482	0.441555	0.07907	0.896069	0.245685	0.72778	0.323552	0.701556	DUSP12	dual specificity phosphatase 12 [Source:HGNC Symbol;Acc:HGNC:3067]
ENSG00000081760.16	1347.01	0.15052	0.688884	0.199399	0.375625	-0.00318112	0.996595	-0.0520601	0.94955	-0.202581	0.770702	AACS	acetoacetyl-CoA synthetase [Source:HGNC Symbol;Acc:HGNC:21298]
ENSG00000081791.8	776.089	0.187033	0.587385	0.063441	0.826162	-0.0385819	0.93453	0.0850107	0.90744	-0.102023	0.917115	DELE1	DAP3 binding cell death enhancer 1 [Source:HGNC Symbol;Acc:HGNC:28969]
ENSG00000081803.15	312.887	0.189522	0.834807	-0.0172315	0.982807	0.215705	0.788323	0.422458	0.689047	0.232936	0.917773	CADPS2	calcium dependent secretion activator 2 [Source:HGNC Symbol;Acc:HGNC:16018]
ENSG00000081818.3	30.8291	0.445628	1	-0.308616	0.644959	-0.257028	0.762752	0.497215	0.685846	0.0515875	0.990154	PCDHB4	protocadherin beta 4 [Source:HGNC Symbol;Acc:HGNC:8689]
ENSG00000081842.17	90.3243	-0.195548	0.971534	-0.219678	0.950108	-0.661036	0.877189	-0.636906	0.937551	-0.441362	0.97748	PCDHA6	protocadherin alpha 6 [Source:HGNC Symbol;Acc:HGNC:8672]
ENSG00000081853.14	81.1095	-0.0620448	0.988155	-0.581356	0.766538	-0.798905	0.735911	-0.279596	0.959522	-0.217553	0.984815	PCDHGA2	protocadherin gamma subfamily A, 2 [Source:HGNC Symbol;Acc:HGNC:8700]
ENSG00000081870.11	211.464	-0.097137	0.879737	0.117902	0.775544	0.376127	0.272474	0.161089	0.876221	0.258226	0.807619	HSPB11	heat shock protein family B (small) member 11 [Source:HGNC Symbol;Acc:HGNC:25019]
ENSG00000081913.13	226.87	0.400781	0.520585	0.415251	0.260667	-0.332025	0.489789	-0.346496	0.670518	-0.747277	0.291767	PHLPP1	PH domain and leucine rich repeat protein phosphatase 1 [Source:HGNC Symbol;Acc:HGNC:20610]
ENSG00000081923.11	747.14	-0.213332	0.691614	-0.668787	0.0080624	0.027797	0.973945	0.483251	0.232334	0.696583	0.206468	ATP8B1	ATPase phospholipid transporting 8B1 [Source:HGNC Symbol;Acc:HGNC:3706]
ENSG00000082014.16	163.558	0.0291021	0.978607	0.320845	0.429266	-0.0595126	0.947718	-0.351256	0.670518	-0.380358	0.746085	SMARCD3	SWI/SNF related, matrix associated, actin dependent regulator of chromatin, subfamily d, member 3 [Source:HGNC Symbol;Acc:HGNC:11108]
ENSG00000082068.8	394.709	0.338843	0.651516	-0.305383	0.542467	-0.136321	0.875492	0.507905	0.509791	0.169062	0.945839	WDR70	WD repeat domain 70 [Source:HGNC Symbol;Acc:HGNC:25495]
ENSG00000082146.12	152.521	-0.304603	0.566214	-0.396074	0.192525	0.0561317	0.939652	0.147603	0.893634	0.452206	0.561841	STRADB	STE20 related adaptor beta [Source:HGNC Symbol;Acc:HGNC:13205]
ENSG00000082153.17	4592.27	-0.317597	0.564401	-0.0855453	0.857749	0.590248	0.05035	0.358196	0.554628	0.675793	0.269057	BZW1	basic leucine zipper and W2 domains 1 [Source:HGNC Symbol;Acc:HGNC:18380]
ENSG00000082175.14	298.648	0.932606	0.599317	-1.12057	0.293303	-0.71234	0.642397	1.34083	0.428003	0.408226	0.945839	PGR	progesterone receptor [Source:HGNC Symbol;Acc:HGNC:8910]
ENSG00000082196.20	11.5931	0.539617	1	-0.07051	0.963	0.0729653	0.974847	0.683092	0.77615	0.143474	1	C1QTNF3	C1q and TNF related 3 [Source:HGNC Symbol;Acc:HGNC:14326]
ENSG00000082212.12	210.743	-0.208293	0.854642	0.271555	0.706226	0.410002	0.617672	-0.0698452	0.975071	0.138447	0.970998	ME2	malic enzyme 2 [Source:HGNC Symbol;Acc:HGNC:6984]
ENSG00000082213.17	354.182	-0.104804	0.908709	-0.264519	0.589897	0.186907	0.795911	0.346622	0.730261	0.451426	0.713653	C5orf22	chromosome 5 open reading frame 22 [Source:HGNC Symbol;Acc:HGNC:25639]
ENSG00000082258.12	403.08	-0.296621	0.536215	-0.360525	0.193099	0.156835	0.73584	0.220738	0.770886	0.517359	0.38756	CCNT2	cyclin T2 [Source:HGNC Symbol;Acc:HGNC:1600]
ENSG00000082438.15	569.011	-0.0570743	0.937797	-0.359928	0.236923	0.0200883	0.980086	0.322942	0.593567	0.380016	0.651897	COBLL1	cordon-bleu WH2 repeat protein like 1 [Source:HGNC Symbol;Acc:HGNC:23571]
ENSG00000082458.11	1051.45	0.00475377	0.991691	-0.394264	0.00424828	-0.144987	0.521246	0.254031	0.28329	0.249277	0.545407	DLG3	discs large MAGUK scaffold protein 3 [Source:HGNC Symbol;Acc:HGNC:2902]
ENSG00000082482.13	407.354	0.556764	0.881201	-0.153578	0.95869	-0.209838	0.96432	0.5005	0.941134	-0.0562684	0.995147	KCNK2	potassium two pore domain channel subfamily K member 2 [Source:HGNC Symbol;Acc:HGNC:6277]
ENSG00000082512.14	165.356	-0.419324	0.508964	-0.545307	0.114925	-0.131305	0.859753	-0.00532275	0.996762	0.414001	0.707455	TRAF5	TNF receptor associated factor 5 [Source:HGNC Symbol;Acc:HGNC:12035]
ENSG00000082515.17	708.899	-0.181366	0.72923	0.153867	0.668131	0.161663	0.727871	-0.173571	0.84763	0.00779524	0.995228	MRPL22	mitochondrial ribosomal protein L22 [Source:HGNC Symbol;Acc:HGNC:14480]
ENSG00000082516.8	1084.22	-0.00201053	0.997437	-0.384997	0.116689	-0.302388	0.324158	0.0805983	0.936869	0.0826087	0.959901	GEMIN5	gem nuclear organelle associated protein 5 [Source:HGNC Symbol;Acc:HGNC:20043]
ENSG00000082641.15	5179.93	0.39128	0.344258	-0.247291	0.347279	-0.409681	0.0995709	0.22889	0.689047	-0.16239	0.877517	NFE2L1	nuclear factor, erythroid 2 like 1 [Source:HGNC Symbol;Acc:HGNC:7781]
ENSG00000082701.14	1433.94	0.0916317	0.796789	-0.0985454	0.675242	-0.0224851	0.963589	0.167692	0.697367	0.0760602	0.941768	GSK3B	glycogen synthase kinase 3 beta [Source:HGNC Symbol;Acc:HGNC:4617]
ENSG00000082781.11	1640.4	0.0571217	0.938622	0.182371	0.629632	-0.0210488	0.979942	-0.146298	0.893271	-0.20342	0.875591	ITGB5	integrin subunit beta 5 [Source:HGNC Symbol;Acc:HGNC:6160]
ENSG00000082805.19	435.936	0.296347	0.475831	-0.0544973	0.887104	-0.335859	0.200813	0.0149859	0.986846	-0.281362	0.690941	ERC1	ELKS/RAB6-interacting/CAST family member 1 [Source:HGNC Symbol;Acc:HGNC:17072]
ENSG00000082898.16	2830.23	-0.377788	0.228364	-0.390169	0.0225635	0.0253324	0.961925	0.0377134	0.959955	0.415501	0.279535	XPO1	exportin 1 [Source:HGNC Symbol;Acc:HGNC:12825]
ENSG00000082929.8	9.60966	0.0839531	1	0.174392	0.902353	-0.0904226	0.971277	-0.180861	0.958587	-0.264815	1	LINC01587	long intergenic non-protein coding RNA 1587 [Source:HGNC Symbol;Acc:HGNC:13716]
ENSG00000082996.19	586.084	-0.403333	0.333182	-0.506917	0.019261	-0.0147698	0.984069	0.0888136	0.926435	0.492147	0.343169	RNF13	ring finger protein 13 [Source:HGNC Symbol;Acc:HGNC:10057]
ENSG00000083093.9	358.982	-0.0805252	0.88588	-0.96229	2.35554e-06	-0.708755	0.00152815	0.17301	0.842465	0.253535	0.777744	PALB2	partner and localizer of BRCA2 [Source:HGNC Symbol;Acc:HGNC:26144]
ENSG00000083097.14	186.74	-0.502027	0.574401	-1.8744	3.2802e-06	-0.596912	0.335091	0.775456	0.325988	1.27748	0.16875	DOP1A	DOP1 leucine zipper like protein A [Source:HGNC Symbol;Acc:HGNC:21194]
ENSG00000083099.10	928.876	-0.321975	0.624932	-0.389793	0.314536	-0.038905	0.96978	0.0289125	0.985075	0.350887	0.778187	LYRM2	LYR motif containing 2 [Source:HGNC Symbol;Acc:HGNC:25229]
ENSG00000083123.14	210.881	-0.415603	0.46152	-0.175974	0.663396	0.0079811	0.994026	-0.231648	0.804078	0.183954	0.902467	BCKDHB	branched chain keto acid dehydrogenase E1 subunit beta [Source:HGNC Symbol;Acc:HGNC:987]
ENSG00000083168.9	455.271	0.0179618	0.983311	-0.828449	0.000180148	-0.692269	0.00380543	0.154141	0.876221	0.136179	0.924202	KAT6A	lysine acetyltransferase 6A [Source:HGNC Symbol;Acc:HGNC:13013]
ENSG00000083223.17	445.054	-0.188377	0.800085	-0.399337	0.322521	0.139477	0.854358	0.350438	0.696186	0.538814	0.590648	TUT7	terminal uridylyl transferase 7 [Source:HGNC Symbol;Acc:HGNC:25817]
ENSG00000083290.19	351.658	-0.0119226	0.985356	-0.0520121	0.878938	0.0708623	0.874846	0.110952	0.887164	0.122874	0.904543	ULK2	unc-51 like autophagy activating kinase 2 [Source:HGNC Symbol;Acc:HGNC:13480]
ENSG00000083307.10	2360.22	0.322899	0.562599	-0.832381	0.0014271	-0.803442	0.00335842	0.351838	0.576782	0.0289382	0.990154	GRHL2	grainyhead like transcription factor 2 [Source:HGNC Symbol;Acc:HGNC:2799]
ENSG00000083312.17	1493.27	-0.269013	0.522282	-0.305059	0.212529	0.299774	0.290422	0.335819	0.382916	0.604832	0.16162	TNPO1	transportin 1 [Source:HGNC Symbol;Acc:HGNC:6401]
ENSG00000083444.16	1038.73	-0.174901	0.756022	1.04295	4.25539e-06	0.0276475	0.973946	-1.19021	8.17365e-07	-1.0153	0.015938	PLOD1	procollagen-lysine,2-oxoglutarate 5-dioxygenase 1 [Source:HGNC Symbol;Acc:HGNC:9081]
ENSG00000083454.21	10.5302	0.471383	1	0.591775	0.594322	0.730849	0.530127	0.610457	0.803386	0.139074	1	P2RX5	purinergic receptor P2X 5 [Source:HGNC Symbol;Acc:HGNC:8536]
ENSG00000083457.11	320.272	0.212179	0.707159	0.169487	0.667483	0.336622	0.36931	0.379315	0.483569	0.167135	0.909295	ITGAE	integrin subunit alpha E [Source:HGNC Symbol;Acc:HGNC:6147]
ENSG00000083520.14	434.929	-0.407491	0.467402	-0.767139	0.00348573	-0.0825281	0.905246	0.277119	0.727215	0.68461	0.264159	DIS3	DIS3 homolog, exosome endoribonuclease and 3'-5' exoribonuclease [Source:HGNC Symbol;Acc:HGNC:20604]
ENSG00000083535.15	78.4329	-0.680715	0.297806	-0.634166	0.069341	0.926114	0.00536529	0.879565	0.0271737	1.56028	0.00141153	PIBF1	progesterone immunomodulatory binding factor 1 [Source:HGNC Symbol;Acc:HGNC:23352]
ENSG00000083544.13	154.613	-0.382569	0.525714	-0.582471	0.0734176	0.0391505	0.968587	0.239053	0.82887	0.621622	0.43592	TDRD3	tudor domain containing 3 [Source:HGNC Symbol;Acc:HGNC:20612]
ENSG00000083635.7	219.301	0.0631115	0.895614	0.0710994	0.819294	-0.128067	0.7219	-0.136055	0.845589	-0.199166	0.789358	NUFIP1	nuclear FMR1 interacting protein 1 [Source:HGNC Symbol;Acc:HGNC:8057]
ENSG00000083642.18	684.825	-0.347675	0.477381	-0.939457	2.01686e-05	-0.118343	0.824835	0.473438	0.207512	0.821113	0.0656178	PDS5B	PDS5 cohesin associated factor B [Source:HGNC Symbol;Acc:HGNC:20418]
ENSG00000083720.12	328.724	0.239503	0.932417	-0.0481265	0.981693	0.3041	0.903952	0.591729	0.886796	0.352223	0.963169	OXCT1	3-oxoacid CoA-transferase 1 [Source:HGNC Symbol;Acc:HGNC:8527]
ENSG00000083750.12	116.255	-0.353856	0.553418	-0.142893	0.759493	0.0272494	0.97776	-0.183714	0.880208	0.170142	0.922112	RRAGB	Ras related GTP binding B [Source:HGNC Symbol;Acc:HGNC:19901]
ENSG00000083799.17	187.378	-0.00158473	0.998165	0.342099	0.294927	0.22665	0.63363	-0.117034	0.920575	-0.115449	0.950975	CYLD	CYLD lysine 63 deubiquitinase [Source:HGNC Symbol;Acc:HGNC:2584]
ENSG00000083807.9	98.7407	0.0200716	0.985609	0.228786	0.622443	0.427715	0.336274	0.219001	0.859355	0.198929	0.912973	SLC27A5	solute carrier family 27 member 5 [Source:HGNC Symbol;Acc:HGNC:10999]
ENSG00000083812.11	246.296	0.271158	0.645991	-0.00922107	0.98635	-0.329201	0.437423	-0.0488225	0.97261	-0.31998	0.775983	ZNF324	zinc finger protein 324 [Source:HGNC Symbol;Acc:HGNC:14096]
ENSG00000083817.8	79.7347	0.47957	0.628437	0.0225916	0.981836	-0.489403	0.519405	-0.0324257	0.988635	-0.511996	0.789358	ZNF416	zinc finger protein 416 [Source:HGNC Symbol;Acc:HGNC:20645]
ENSG00000083828.15	130.196	0.249751	0.655601	-0.286794	0.421145	-0.256005	0.565198	0.28054	0.72778	0.0307889	0.990154	ZNF586	zinc finger protein 586 [Source:HGNC Symbol;Acc:HGNC:25949]
ENSG00000083838.15	136.835	0.122564	0.833605	-0.377054	0.208213	-0.26098	0.509736	0.238637	0.768291	0.116073	0.947337	ZNF446	zinc finger protein 446 [Source:HGNC Symbol;Acc:HGNC:21036]
ENSG00000083844.10	13.4502	-1.89592	1	0.582391	0.52328	0.464202	0.817551	-2.01411	0.0339886	-0.118188	0.9871	ZNF264	zinc finger protein 264 [Source:HGNC Symbol;Acc:HGNC:13057]
ENSG00000083845.8	12931.3	0.0921316	0.846143	0.247	0.316957	0.245179	0.402314	0.0903104	0.917788	-0.0018214	0.998339	RPS5	ribosomal protein S5 [Source:HGNC Symbol;Acc:HGNC:10426]
ENSG00000083857.13	168.431	-0.520605	0.913038	0.57409	0.854355	0.594204	0.893973	-0.500482	0.950709	0.0201118	0.99782	FAT1	FAT atypical cadherin 1 [Source:HGNC Symbol;Acc:HGNC:3595]
ENSG00000083937.8	1474.45	-0.174513	0.652772	-0.186932	0.44294	0.196446	0.504548	0.208865	0.671771	0.383377	0.433966	CHMP2B	charged multivesicular body protein 2B [Source:HGNC Symbol;Acc:HGNC:24537]
ENSG00000084070.11	593.519	-0.0600096	0.92395	-0.00865779	0.984798	-0.17234	0.685275	-0.223691	0.745452	-0.163682	0.892895	SMAP2	small ArfGAP2 [Source:HGNC Symbol;Acc:HGNC:25082]
ENSG00000084072.16	748.89	0.0149583	0.984581	0.227805	0.432074	0.103259	0.836368	-0.109588	0.910643	-0.124547	0.925612	PPIE	peptidylprolyl isomerase E [Source:HGNC Symbol;Acc:HGNC:9258]
ENSG00000084073.8	866.209	-0.457808	0.33223	-0.178526	0.603351	0.183894	0.677455	-0.0953885	0.931422	0.362419	0.643883	ZMPSTE24	zinc metallopeptidase STE24 [Source:HGNC Symbol;Acc:HGNC:12877]
ENSG00000084090.13	3181.04	0.132467	0.644591	-0.0570906	0.8054	-0.192919	0.306763	-0.00336098	0.996394	-0.135828	0.814552	STARD7	StAR related lipid transfer domain containing 7 [Source:HGNC Symbol;Acc:HGNC:18063]
ENSG00000084092.6	844.161	-0.015743	0.969475	-0.0202059	0.938981	-0.108727	0.651345	-0.104264	0.831523	-0.088521	0.905331	NOA1	nitric oxide associated 1 [Source:HGNC Symbol;Acc:HGNC:28473]
ENSG00000084093.16	649.709	-0.396938	0.439411	-0.433577	0.120827	0.0823408	0.896169	0.11898	0.912867	0.515918	0.436041	REST	RE1 silencing transcription factor [Source:HGNC Symbol;Acc:HGNC:9966]
ENSG00000084112.14	789.654	0.132328	0.807325	-0.285133	0.332528	-0.365969	0.239877	0.051493	0.960806	-0.0808355	0.964273	SSH1	slingshot protein phosphatase 1 [Source:HGNC Symbol;Acc:HGNC:30579]
ENSG00000084234.16	6152.88	0.0216581	0.947439	0.156088	0.245631	-0.020365	0.950346	-0.154794	0.527005	-0.176453	0.622174	APLP2	amyloid beta precursor like protein 2 [Source:HGNC Symbol;Acc:HGNC:598]
ENSG00000084444.13	416.627	-0.0216275	0.989715	-0.452528	0.538413	-0.595642	0.466794	-0.164742	0.945691	-0.143115	0.975562	FAM234B	family with sequence similarity 234 member B [Source:HGNC Symbol;Acc:HGNC:29288]
ENSG00000084463.7	1866.61	0.322038	0.269652	0.0594524	0.814881	-0.158504	0.501834	0.104082	0.857611	-0.217956	0.662401	WBP11	WW domain binding protein 11 [Source:HGNC Symbol;Acc:HGNC:16461]
ENSG00000084623.11	3962.55	0.0369525	0.969475	0.344407	0.391614	0.257566	0.644384	-0.0498887	0.974973	-0.0868416	0.97364	EIF3I	eukaryotic translation initiation factor 3 subunit I [Source:HGNC Symbol;Acc:HGNC:3272]
ENSG00000084628.9	89.7428	0.837687	0.7732	0.298104	0.900971	-0.0496631	0.99106	0.489917	0.935039	-0.34777	0.974308	NKAIN1	sodium/potassium transporting ATPase interacting 1 [Source:HGNC Symbol;Acc:HGNC:25743]
ENSG00000084636.17	24.972	-0.66663	1	0.140413	0.897629	0.0705845	0.972308	-0.736458	0.609984	-0.0698288	0.990154	COL16A1	collagen type XVI alpha 1 chain [Source:HGNC Symbol;Acc:HGNC:2193]
ENSG00000084652.15	1098.44	0.108149	0.883072	0.194391	0.652211	-0.44949	0.244342	-0.535731	0.257664	-0.643881	0.376315	TXLNA	taxilin alpha [Source:HGNC Symbol;Acc:HGNC:30685]
ENSG00000084676.15	897.335	0.156204	0.806272	-0.00724855	0.989825	0.0527646	0.947586	0.216217	0.829892	0.0600129	0.982515	NCOA1	nuclear receptor coactivator 1 [Source:HGNC Symbol;Acc:HGNC:7668]
ENSG00000084693.15	706.933	0.0917189	0.775102	0.100495	0.62518	-0.0478734	0.891871	-0.0566492	0.931151	-0.148368	0.796671	AGBL5	AGBL carboxypeptidase 5 [Source:HGNC Symbol;Acc:HGNC:26147]
ENSG00000084710.13	508.5	0.593289	0.33223	0.0393614	0.94982	-0.389808	0.388975	0.164119	0.902279	-0.42917	0.689001	EFR3B	EFR3 homolog B [Source:HGNC Symbol;Acc:HGNC:29155]
ENSG00000084731.14	529.026	0.039635	0.962449	0.370767	0.246775	0.141285	0.805097	-0.189847	0.85194	-0.229482	0.851574	KIF3C	kinesin family member 3C [Source:HGNC Symbol;Acc:HGNC:6321]
ENSG00000084733.10	2750.82	-0.0617779	0.940887	0.0816726	0.877346	0.340162	0.432646	0.196711	0.863098	0.258489	0.842752	RAB10	RAB10, member RAS oncogene family [Source:HGNC Symbol;Acc:HGNC:9759]
ENSG00000084754.10	4860.83	0.128825	0.707159	0.109673	0.640191	0.129951	0.648918	0.149104	0.765357	0.0202786	0.989709	HADHA	hydroxyacyl-CoA dehydrogenase trifunctional multienzyme complex subunit alpha [Source:HGNC Symbol;Acc:HGNC:4801]
ENSG00000084764.10	395.949	0.350247	0.482681	0.470007	0.0752639	0.245233	0.530243	0.125472	0.903534	-0.224774	0.834742	MAPRE3	microtubule associated protein RP/EB family member 3 [Source:HGNC Symbol;Acc:HGNC:6892]
ENSG00000084774.13	1400.51	0.563324	0.175754	-0.144949	0.682972	-0.542046	0.0340615	0.166227	0.852043	-0.397097	0.57172	CAD	carbamoyl-phosphate synthetase 2, aspartate transcarbamylase, and dihydroorotase [Source:HGNC Symbol;Acc:HGNC:1424]
ENSG00000085063.14	2096.51	-0.242527	0.682959	0.291122	0.422479	0.286578	0.523262	-0.247072	0.784331	-0.00454447	0.997236	CD59	CD59 molecule (CD59 blood group) [Source:HGNC Symbol;Acc:HGNC:1689]
ENSG00000085117.11	42.5162	0.830622	0.365615	0.192794	0.810733	0.0351451	0.980086	0.672973	0.475163	-0.15765	0.964273	CD82	CD82 molecule [Source:HGNC Symbol;Acc:HGNC:6210]
ENSG00000085185.15	171.759	0.191896	0.855496	0.349887	0.567502	0.472525	0.482481	0.314533	0.845589	0.122637	0.973608	BCORL1	BCL6 corepressor like 1 [Source:HGNC Symbol;Acc:HGNC:25657]
ENSG00000085224.21	1155.97	-0.709785	0.16576	-0.643092	0.0311503	0.245189	0.629973	0.178496	0.88104	0.888281	0.121134	ATRX	ATRX chromatin remodeler [Source:HGNC Symbol;Acc:HGNC:886]
ENSG00000085274.15	317.211	-0.222973	0.620047	-0.36193	0.134851	-0.109946	0.815933	0.0290116	0.978775	0.251984	0.763015	MYNN	myoneurin [Source:HGNC Symbol;Acc:HGNC:14955]
ENSG00000085276.17	168.325	-1.10575	0.127297	-1.5461	7.77537e-05	-0.506383	0.433234	-0.0660354	0.974973	1.03972	0.294253	MECOM	MDS1 and EVI1 complex locus [Source:HGNC Symbol;Acc:HGNC:3498]
ENSG00000085365.17	592.475	-0.380869	0.628252	-0.86368	0.0250415	-0.104642	0.915944	0.378169	0.732014	0.759038	0.449531	SCAMP1	secretory carrier membrane protein 1 [Source:HGNC Symbol;Acc:HGNC:10563]
ENSG00000085377.13	783.783	-0.0980635	0.856874	0.0729081	0.854272	0.0250671	0.973334	-0.145905	0.871796	-0.0478412	0.982536	PREP	prolyl endopeptidase [Source:HGNC Symbol;Acc:HGNC:9358]
ENSG00000085382.11	88.991	-0.566008	0.475582	-0.602415	0.17827	0.0838187	0.940344	0.120225	0.945853	0.686233	0.550458	HACE1	HECT domain and ankyrin repeat containing E3 ubiquitin protein ligase 1 [Source:HGNC Symbol;Acc:HGNC:21033]
ENSG00000085415.15	553.929	-0.239351	0.566296	-0.3287	0.160064	0.028028	0.966235	0.117377	0.892987	0.356728	0.557228	SEH1L	SEH1 like nucleoporin [Source:HGNC Symbol;Acc:HGNC:30379]
ENSG00000085433.15	295.692	0.0304986	0.965938	-0.0726353	0.863109	0.97185	4.31022e-06	1.07498	1.66789e-06	1.04449	0.0039426	WDR47	WD repeat domain 47 [Source:HGNC Symbol;Acc:HGNC:29141]
ENSG00000085449.14	515.604	-0.266982	0.535535	-0.408727	0.0780307	0.156321	0.69606	0.298066	0.521639	0.565048	0.231499	WDFY1	WD repeat and FYVE domain containing 1 [Source:HGNC Symbol;Acc:HGNC:20451]
ENSG00000085465.12	24.6132	-0.00573527	1	0.41703	0.562313	0.700757	0.29559	0.277991	0.892987	0.283726	0.924993	OVGP1	oviductal glycoprotein 1 [Source:HGNC Symbol;Acc:HGNC:8524]
ENSG00000085511.19	145.429	0.0335457	0.97157	-0.508879	0.147344	-0.269038	0.615809	0.273387	0.791263	0.239841	0.876509	MAP3K4	mitogen-activated protein kinase kinase kinase 4 [Source:HGNC Symbol;Acc:HGNC:6856]
ENSG00000085514.15	12.1418	0.685671	1	3.67955	0.000144033	3.69136	2.26868e-05	0.697487	0.775041	0.0118119	0.99782	PILRA	paired immunoglobin like type 2 receptor alpha [Source:HGNC Symbol;Acc:HGNC:20396]
ENSG00000085552.16	275.015	0.470487	0.574333	-0.0831011	0.915817	-0.424164	0.517493	0.129424	0.945679	-0.341063	0.860206	IGSF9	immunoglobulin superfamily member 9 [Source:HGNC Symbol;Acc:HGNC:18132]
ENSG00000085644.13	433.33	0.176122	0.872227	0.727705	0.147514	0.0915042	0.942861	-0.460079	0.713926	-0.636201	0.671697	ZNF213	zinc finger protein 213 [Source:HGNC Symbol;Acc:HGNC:13005]
ENSG00000085719.12	3565.73	-0.405937	0.670256	-0.237129	0.737752	0.0362583	0.979942	-0.132549	0.949184	0.273387	0.915487	CPNE3	copine 3 [Source:HGNC Symbol;Acc:HGNC:2316]
ENSG00000085721.12	120.141	-0.454915	0.67333	-0.131316	0.8889	-0.00701841	0.998248	-0.330617	0.872818	0.124297	0.978343	RRN3	RRN3 homolog, RNA polymerase I transcription factor [Source:HGNC Symbol;Acc:HGNC:30346]
ENSG00000085733.15	6546.16	0.199056	0.780036	0.283698	0.506016	-0.00800895	0.994361	-0.0926509	0.949184	-0.291707	0.832454	CTTN	cortactin [Source:HGNC Symbol;Acc:HGNC:3338]
ENSG00000085741.12	18.8921	0.448856	1	0.480856	0.669873	-0.868733	0.435115	-0.900733	0.633983	-1.34959	0.529984	WNT11	Wnt family member 11 [Source:HGNC Symbol;Acc:HGNC:12776]
ENSG00000085760.14	638.194	-0.445387	0.203375	-0.0759051	0.812934	0.435118	0.039008	0.0656369	0.939444	0.511023	0.218843	MTIF2	mitochondrial translational initiation factor 2 [Source:HGNC Symbol;Acc:HGNC:7441]
ENSG00000085788.13	243.406	-0.396291	0.312247	-0.380613	0.0717446	-0.190571	0.568764	-0.206249	0.725311	0.190042	0.824732	DDHD2	DDHD domain containing 2 [Source:HGNC Symbol;Acc:HGNC:29106]
ENSG00000085831.15	1788.36	-0.0906234	0.948623	0.0483637	0.960461	-0.0932072	0.948328	-0.232194	0.914812	-0.141572	0.973608	TTC39A	tetratricopeptide repeat domain 39A [Source:HGNC Symbol;Acc:HGNC:18657]
ENSG00000085832.16	770.489	-0.489092	0.289159	-0.506541	0.0375257	0.0440323	0.947967	0.0614806	0.95289	0.550573	0.321655	EPS15	epidermal growth factor receptor pathway substrate 15 [Source:HGNC Symbol;Acc:HGNC:3419]
ENSG00000085840.12	308.364	0.0922554	0.913376	-0.611581	0.0752249	-0.433357	0.327039	0.270479	0.804665	0.178224	0.925531	ORC1	origin recognition complex subunit 1 [Source:HGNC Symbol;Acc:HGNC:8487]
ENSG00000085871.8	211.008	-0.253275	0.600487	0.139843	0.693741	0.134704	0.782235	-0.258413	0.683222	-0.0051387	0.996816	MGST2	microsomal glutathione S-transferase 2 [Source:HGNC Symbol;Acc:HGNC:7063]
ENSG00000085872.14	1004.7	0.471984	0.439875	0.274913	0.495882	-0.263866	0.609547	-0.0667953	0.959955	-0.53878	0.530052	CHERP	calcium homeostasis endoplasmic reticulum protein [Source:HGNC Symbol;Acc:HGNC:16930]
ENSG00000085982.13	620.686	-0.165996	0.636485	-0.0573824	0.844124	0.123909	0.69244	0.0152948	0.985179	0.181291	0.788237	USP40	ubiquitin specific peptidase 40 [Source:HGNC Symbol;Acc:HGNC:20069]
ENSG00000085998.13	818.504	-0.0790502	0.916673	0.0807357	0.873508	0.00459235	0.997437	-0.155194	0.893271	-0.0761436	0.974059	POMGNT1	protein O-linked mannose N-acetylglucosaminyltransferase 1 (beta 1,2-) [Source:HGNC Symbol;Acc:HGNC:19139]
ENSG00000085999.11	188.488	0.378204	0.483295	-0.553447	0.0574488	-0.619788	0.0344394	0.311862	0.669333	-0.0663416	0.977804	RAD54L	RAD54 like [Source:HGNC Symbol;Acc:HGNC:9826]
ENSG00000086015.20	836.711	0.436353	0.488476	0.400853	0.28669	0.0858785	0.915836	0.121379	0.932117	-0.314975	0.806791	MAST2	microtubule associated serine/threonine kinase 2 [Source:HGNC Symbol;Acc:HGNC:19035]
ENSG00000086061.15	5535.72	-0.501791	0.434193	2.64255	6.62635e-25	0.932939	0.00271374	-2.2114	1.2673e-15	-1.70961	9.80978e-05	DNAJA1	DnaJ heat shock protein family (Hsp40) member A1 [Source:HGNC Symbol;Acc:HGNC:5229]
ENSG00000086062.12	2175.29	0.271598	0.524147	0.559468	0.00758602	0.205274	0.555069	-0.0825971	0.933026	-0.354195	0.584725	B4GALT1	beta-1,4-galactosyltransferase 1 [Source:HGNC Symbol;Acc:HGNC:924]
ENSG00000086065.13	933.683	-0.138959	0.747855	0.199802	0.432074	0.351318	0.143525	0.0125559	0.989435	0.151515	0.876545	CHMP5	charged multivesicular body protein 5 [Source:HGNC Symbol;Acc:HGNC:26942]
ENSG00000086102.18	829.804	0.135439	0.742775	-0.354781	0.0841134	-0.255658	0.328817	0.234562	0.607234	0.0991222	0.934183	NFX1	nuclear transcription factor, X-box binding 1 [Source:HGNC Symbol;Acc:HGNC:7803]
ENSG00000086189.9	439.44	-0.192737	0.651755	-0.206122	0.444747	0.0495124	0.930535	0.0628975	0.945853	0.255635	0.738122	DIMT1	DIM1 rRNA methyltransferase and ribosome maturation factor [Source:HGNC Symbol;Acc:HGNC:30217]
ENSG00000086200.16	338.215	-0.233968	0.655446	-0.530566	0.0460535	0.113574	0.843138	0.410172	0.38162	0.64414	0.255023	IPO11	importin 11 [Source:HGNC Symbol;Acc:HGNC:20628]
ENSG00000086232.12	4413.01	-0.0229318	0.973707	0.117544	0.728163	-0.0229302	0.974847	-0.163406	0.838512	-0.140474	0.908161	EIF2AK1	eukaryotic translation initiation factor 2 alpha kinase 1 [Source:HGNC Symbol;Acc:HGNC:24921]
ENSG00000086289.11	25.785	-0.296116	1	0.493153	0.566331	0.0699611	0.972793	-0.719307	0.64343	-0.423192	0.899801	EPDR1	ependymin related 1 [Source:HGNC Symbol;Acc:HGNC:17572]
ENSG00000086300.15	187.945	-0.646756	0.26341	-0.657033	0.0332716	-0.0833776	0.917073	-0.0731002	0.957882	0.573656	0.489853	SNX10	sorting nexin 10 [Source:HGNC Symbol;Acc:HGNC:14974]
ENSG00000086475.14	1998.15	-0.284182	0.475582	-0.0447546	0.901802	-0.0196353	0.975353	-0.259063	0.554507	0.0251192	0.989185	SEPHS1	selenophosphate synthetase 1 [Source:HGNC Symbol;Acc:HGNC:19685]
ENSG00000086504.15	2029.73	0.0617153	0.908437	0.327536	0.153147	0.198591	0.546123	-0.0672293	0.941737	-0.128945	0.908735	MRPL28	mitochondrial ribosomal protein L28 [Source:HGNC Symbol;Acc:HGNC:14484]
ENSG00000086544.2	684.083	0.101342	0.863171	0.421617	0.112406	0.0818229	0.890036	-0.238452	0.735354	-0.339794	0.67674	ITPKC	inositol-trisphosphate 3-kinase C [Source:HGNC Symbol;Acc:HGNC:14897]
ENSG00000086548.8	405.299	-0.331066	0.67333	0.177919	0.76294	0.161408	0.85079	-0.347576	0.764005	-0.0165107	0.995147	CEACAM6	CEA cell adhesion molecule 6 [Source:HGNC Symbol;Acc:HGNC:1818]
ENSG00000086589.11	870.072	-0.0512829	0.920288	-0.0586516	0.860675	0.00268456	0.998033	0.0100533	0.99207	0.0613361	0.966265	RBM22	RNA binding motif protein 22 [Source:HGNC Symbol;Acc:HGNC:25503]
ENSG00000086598.10	3411.94	-0.107641	0.848524	-0.204725	0.526233	0.0568156	0.930476	0.1539	0.869855	0.261541	0.779702	TMED2	transmembrane p24 trafficking protein 2 [Source:HGNC Symbol;Acc:HGNC:16996]
ENSG00000086619.13	32.4666	-0.156208	1	-0.212951	0.888015	0.136093	0.955126	0.192835	0.958053	0.349042	0.950975	ERO1B	endoplasmic reticulum oxidoreductase 1 beta [Source:HGNC Symbol;Acc:HGNC:14355]
ENSG00000086666.18	969.92	-0.346722	0.378384	-0.265017	0.26153	0.225836	0.447907	0.144131	0.845037	0.490853	0.27165	ZFAND6	zinc finger AN1-type containing 6 [Source:HGNC Symbol;Acc:HGNC:30164]
ENSG00000086712.12	571.688	-0.316838	0.488225	-0.43679	0.0704818	0.23011	0.523262	0.350062	0.414553	0.6669	0.14503	TXLNG	taxilin gamma [Source:HGNC Symbol;Acc:HGNC:18578]
ENSG00000086730.16	19.6809	0.673395	1	2.233	0.000486789	2.41871	2.2475e-05	0.859099	0.435515	0.185703	0.973148	LAT2	linker for activation of T cells family member 2 [Source:HGNC Symbol;Acc:HGNC:12749]
ENSG00000086758.15	6753.94	0.115265	0.861345	0.221634	0.557942	-0.0220437	0.979942	-0.128412	0.91224	-0.243678	0.841252	HUWE1	HECT, UBA and WWE domain containing E3 ubiquitin protein ligase 1 [Source:HGNC Symbol;Acc:HGNC:30892]
ENSG00000086827.8	253.882	-0.163237	0.759338	-0.146913	0.685404	0.256021	0.498191	0.239697	0.734507	0.402934	0.577493	ZW10	zw10 kinetochore protein [Source:HGNC Symbol;Acc:HGNC:13194]
ENSG00000086848.14	27.0066	-0.202202	1	-0.264746	0.761355	-0.284802	0.812159	-0.222258	0.931422	-0.0200563	0.995147	ALG9	ALG9 alpha-1,2-mannosyltransferase [Source:HGNC Symbol;Acc:HGNC:15672]
ENSG00000087008.15	456.537	-0.134889	0.72923	0.0319059	0.927626	-0.16675	0.584224	-0.333545	0.250833	-0.198656	0.782379	ACOX3	acyl-CoA oxidase 3, pristanoyl [Source:HGNC Symbol;Acc:HGNC:121]
ENSG00000087053.18	270.177	-0.0930476	0.896364	-0.212261	0.585797	0.28117	0.521337	0.400384	0.47539	0.493432	0.530189	MTMR2	myotubularin related protein 2 [Source:HGNC Symbol;Acc:HGNC:7450]
ENSG00000087074.7	890.329	-0.00724513	0.993854	2.20156	1.35304e-16	2.52771	1.45572e-21	0.318909	0.727215	0.326154	0.803049	PPP1R15A	protein phosphatase 1 regulatory subunit 15A [Source:HGNC Symbol;Acc:HGNC:14375]
ENSG00000087076.8	7.36735	0.36312	1	1.87138	0.207592	0.145053	0.972106	-1.36321	1	-1.72633	1	HSD17B14	hydroxysteroid 17-beta dehydrogenase 14 [Source:HGNC Symbol;Acc:HGNC:23238]
ENSG00000087077.13	2161.66	0.103114	0.877357	0.144736	0.730002	-0.00184079	0.999246	-0.0434629	0.973993	-0.146577	0.929519	TRIP6	thyroid hormone receptor interactor 6 [Source:HGNC Symbol;Acc:HGNC:12311]
ENSG00000087085.13	70.4741	-0.771306	0.394901	1.27654	0.00178326	1.17774	0.0099131	-0.870103	0.15486	-0.0987978	0.981696	ACHE	acetylcholinesterase (Cartwright blood group) [Source:HGNC Symbol;Acc:HGNC:108]
ENSG00000087086.14	7620.89	0.157811	0.828828	0.233573	0.599133	0.150393	0.826748	0.0746315	0.957774	-0.0831797	0.975656	FTL	ferritin light chain [Source:HGNC Symbol;Acc:HGNC:3999]
ENSG00000087087.18	2172.4	0.2824	0.554378	0.326303	0.240886	0.256103	0.481317	0.2122	0.775041	-0.0702001	0.969621	SRRT	serrate, RNA effector molecule [Source:HGNC Symbol;Acc:HGNC:24101]
ENSG00000087088.19	1173.64	0.227821	0.587104	0.651983	0.00078792	0.287335	0.30704	-0.136828	0.864454	-0.364649	0.540221	BAX	BCL2 associated X, apoptosis regulator [Source:HGNC Symbol;Acc:HGNC:959]
ENSG00000087095.12	347.457	-0.0482532	0.923027	-0.440672	0.0188389	-0.25778	0.309471	0.134639	0.848206	0.182892	0.813324	NLK	nemo like kinase [Source:HGNC Symbol;Acc:HGNC:29858]
ENSG00000087111.20	1632.26	0.205296	0.578626	-0.0260019	0.941254	-0.19897	0.477049	0.0323279	0.971191	-0.172968	0.824243	PIGS	phosphatidylinositol glycan anchor biosynthesis class S [Source:HGNC Symbol;Acc:HGNC:14937]
ENSG00000087152.15	1049.81	0.19055	0.631654	0.336438	0.108205	-0.00811677	0.989618	-0.154004	0.816509	-0.344555	0.525537	ATXN7L3	ataxin 7 like 3 [Source:HGNC Symbol;Acc:HGNC:25416]
ENSG00000087157.18	330.135	0.250565	0.627877	0.112699	0.781744	-0.486715	0.0965245	-0.348849	0.514206	-0.599415	0.298528	PGS1	phosphatidylglycerophosphate synthase 1 [Source:HGNC Symbol;Acc:HGNC:30029]
ENSG00000087191.12	7666.53	0.151409	0.76385	0.112857	0.75142	0.14616	0.737534	0.184712	0.813232	0.0333027	0.9871	PSMC5	proteasome 26S subunit, ATPase 5 [Source:HGNC Symbol;Acc:HGNC:9552]
ENSG00000087206.16	563.383	-0.0679755	0.917518	-0.122857	0.74872	0.268916	0.468508	0.323798	0.548631	0.391774	0.601819	UIMC1	ubiquitin interaction motif containing 1 [Source:HGNC Symbol;Acc:HGNC:30298]
ENSG00000087253.12	70.0235	-1.05175	0.198567	-0.0371908	0.965651	-0.0620053	0.96693	-1.07656	0.0679707	-0.0248146	0.993262	LPCAT2	lysophosphatidylcholine acyltransferase 2 [Source:HGNC Symbol;Acc:HGNC:26032]
ENSG00000087258.14	16.2805	0.421262	1	0.526331	0.717575	-0.0908232	0.975755	-0.195892	0.962343	-0.617155	0.904508	GNAO1	G protein subunit alpha o1 [Source:HGNC Symbol;Acc:HGNC:4389]
ENSG00000087263.16	690.197	0.0221588	0.986704	-0.160756	0.806234	0.00355097	0.999105	0.186466	0.911687	0.164307	0.952274	OGFOD1	2-oxoglutarate and iron dependent oxygenase domain containing 1 [Source:HGNC Symbol;Acc:HGNC:25585]
ENSG00000087266.15	792.004	0.209647	0.808277	0.158023	0.801824	0.0626364	0.955402	0.114261	0.945853	-0.0953867	0.976701	SH3BP2	SH3 domain binding protein 2 [Source:HGNC Symbol;Acc:HGNC:10825]
ENSG00000087269.15	1205.98	0.16527	0.585954	-0.127	0.53856	-0.221757	0.266179	0.0705124	0.913125	-0.0947575	0.909295	NOP14	NOP14 nucleolar protein [Source:HGNC Symbol;Acc:HGNC:16821]
ENSG00000087274.16	2465.03	0.165751	0.616344	0.164625	0.423216	-0.0860666	0.794913	-0.0849413	0.900426	-0.250692	0.614656	ADD1	adducin 1 [Source:HGNC Symbol;Acc:HGNC:243]
ENSG00000087299.11	392.537	0.0512319	0.936357	-0.14336	0.67121	-0.0328327	0.962692	0.161759	0.848726	0.110527	0.940582	L2HGDH	L-2-hydroxyglutarate dehydrogenase [Source:HGNC Symbol;Acc:HGNC:20499]
ENSG00000087301.8	178.859	-0.385652	0.435454	-0.213178	0.512493	0.422227	0.162402	0.249753	0.717107	0.635405	0.231499	TXNDC16	thioredoxin domain containing 16 [Source:HGNC Symbol;Acc:HGNC:19965]
ENSG00000087302.8	2034.47	-0.13095	0.784479	0.0222995	0.958636	0.342366	0.210916	0.189116	0.781422	0.320066	0.643499	RTRAF	RNA transcription, translation and transport factor [Source:HGNC Symbol;Acc:HGNC:23169]
ENSG00000087338.4	265.173	-0.275762	0.626328	-0.363716	0.264786	0.0502359	0.949064	0.13819	0.906783	0.413952	0.637544	GMCL1	germ cell-less 1, spermatogenesis associated [Source:HGNC Symbol;Acc:HGNC:23843]
ENSG00000087365.15	7806.67	0.264003	0.521389	0.191762	0.481624	-0.0350762	0.953623	0.037165	0.970124	-0.226839	0.778187	SF3B2	splicing factor 3b subunit 2 [Source:HGNC Symbol;Acc:HGNC:10769]
ENSG00000087448.9	351.918	-0.123931	0.814022	-0.232378	0.431258	-0.0757457	0.894104	0.0327016	0.975667	0.156632	0.899048	KLHL42	kelch like family member 42 [Source:HGNC Symbol;Acc:HGNC:29252]
ENSG00000087460.24	47533.1	0.26219	0.541156	0.562279	0.00722273	0.180122	0.628943	-0.119966	0.892987	-0.382157	0.530763	GNAS	GNAS complex locus [Source:HGNC Symbol;Acc:HGNC:4392]
ENSG00000087470.17	788.549	-0.422998	0.396546	-0.159615	0.66201	0.532337	0.0546163	0.268955	0.685846	0.691952	0.18214	DNM1L	dynamin 1 like [Source:HGNC Symbol;Acc:HGNC:2973]
ENSG00000087494.15	18.3341	-0.0624041	1	0.917565	0.327163	1.00946	0.342282	0.0294883	0.993947	0.0918912	0.989926	PTHLH	parathyroid hormone like hormone [Source:HGNC Symbol;Acc:HGNC:9607]
ENSG00000087502.17	597.352	-0.237562	0.729911	-0.412223	0.283963	0.0468255	0.962359	0.221486	0.85638	0.459048	0.664359	ERGIC2	ERGIC and golgi 2 [Source:HGNC Symbol;Acc:HGNC:30208]
ENSG00000087510.6	2852.36	0.284876	0.637366	0.596906	0.0504777	0.889687	0.00184781	0.577658	0.179627	0.292781	0.807439	TFAP2C	transcription factor AP-2 gamma [Source:HGNC Symbol;Acc:HGNC:11744]
ENSG00000087586.17	2511.25	0.229941	0.683708	-0.261753	0.457626	-0.027969	0.974847	0.463725	0.308725	0.233784	0.844542	AURKA	aurora kinase A [Source:HGNC Symbol;Acc:HGNC:11393]
ENSG00000087589.16	51.3762	1.53288	0.108686	2.66421	4.73227e-08	1.31067	0.0145901	0.179341	0.937854	-1.35354	0.259189	CASS4	Cas scaffold protein family member 4 [Source:HGNC Symbol;Acc:HGNC:15878]
ENSG00000087842.10	621.36	0.00495089	0.993854	0.205621	0.450894	0.366822	0.150004	0.166152	0.819339	0.161201	0.875591	PIR	pirin [Source:HGNC Symbol;Acc:HGNC:30048]
ENSG00000087884.14	135.168	0.24711	0.638586	0.246757	0.462341	0.178472	0.699982	0.178825	0.848553	-0.068285	0.974181	AAMDC	adipogenesis associated Mth938 domain containing [Source:HGNC Symbol;Acc:HGNC:30205]
ENSG00000087903.12	90.227	0.252355	0.676075	0.299379	0.416072	-0.0535496	0.947791	-0.100574	0.938596	-0.352929	0.738122	RFX2	regulatory factor X2 [Source:HGNC Symbol;Acc:HGNC:9983]
ENSG00000087995.15	1484.11	0.192459	0.683477	0.192309	0.529906	0.227022	0.524526	0.227172	0.724575	0.0347128	0.986514	METTL2A	methyltransferase 2A, methylcytidine [Source:HGNC Symbol;Acc:HGNC:25755]
ENSG00000088002.11	1156.98	0.393599	0.475314	0.86621	0.000608517	-0.0197124	0.98214	-0.492324	0.254225	-0.885922	0.0778587	SULT2B1	sulfotransferase family 2B member 1 [Source:HGNC Symbol;Acc:HGNC:11459]
ENSG00000088035.15	174.121	-0.616693	0.213793	-0.40708	0.18916	0.0291312	0.974722	-0.180482	0.868777	0.436211	0.609816	ALG6	ALG6 alpha-1,3-glucosyltransferase [Source:HGNC Symbol;Acc:HGNC:23157]
ENSG00000088038.17	108.458	0.543585	0.447359	0.29513	0.546728	0.071037	0.942363	0.319492	0.770593	-0.224094	0.908258	CNOT3	CCR4-NOT transcription complex subunit 3 [Source:HGNC Symbol;Acc:HGNC:7879]
ENSG00000088179.8	236.253	-0.524262	0.329666	-0.597748	0.0354371	0.076158	0.916241	0.149644	0.899912	0.673905	0.285644	PTPN4	protein tyrosine phosphatase non-receptor type 4 [Source:HGNC Symbol;Acc:HGNC:9656]
ENSG00000088205.12	1566.65	-0.252595	0.608995	-0.14093	0.698687	0.320981	0.334816	0.209315	0.786477	0.46191	0.475128	DDX18	DEAD-box helicase 18 [Source:HGNC Symbol;Acc:HGNC:2741]
ENSG00000088247.17	3180.09	0.321714	0.51244	0.333569	0.244716	0.017841	0.981894	0.00598587	0.996394	-0.315728	0.711937	KHSRP	KH-type splicing regulatory protein [Source:HGNC Symbol;Acc:HGNC:6316]
ENSG00000088256.8	1208.48	0.313044	0.366231	0.287707	0.144776	-0.131363	0.682337	-0.106026	0.884363	-0.41907	0.300681	GNA11	G protein subunit alpha 11 [Source:HGNC Symbol;Acc:HGNC:4379]
ENSG00000088298.12	304.336	0.0271604	0.963817	0.242509	0.294537	-0.112549	0.772876	-0.327897	0.320248	-0.355058	0.50656	EDEM2	ER degradation enhancing alpha-mannosidase like protein 2 [Source:HGNC Symbol;Acc:HGNC:15877]
ENSG00000088305.18	261.444	0.0927703	0.875587	-0.117353	0.760158	-0.401557	0.189646	-0.191433	0.824866	-0.284204	0.75705	DNMT3B	DNA methyltransferase 3 beta [Source:HGNC Symbol;Acc:HGNC:2979]
ENSG00000088325.15	3270.05	0.263328	0.139815	-0.125393	0.32468	-0.0473025	0.836985	0.341418	0.00227594	0.0780906	0.880648	TPX2	TPX2 microtubule nucleation factor [Source:HGNC Symbol;Acc:HGNC:1249]
ENSG00000088340.15	406.877	0.427464	0.624932	0.489812	0.347484	0.329035	0.661334	0.266687	0.874849	-0.160777	0.958825	FER1L4	fer-1 like family member 4 (pseudogene) [Source:HGNC Symbol;Acc:HGNC:15801]
ENSG00000088356.5	590.863	0.361827	0.323182	0.246145	0.270553	0.208562	0.449408	0.324245	0.293117	-0.0375823	0.982808	PDRG1	p53 and DNA damage regulated 1 [Source:HGNC Symbol;Acc:HGNC:16119]
ENSG00000088367.21	1532.99	0.37806	0.271844	0.0739287	0.803574	-0.195698	0.46981	0.108433	0.881493	-0.269627	0.63339	EPB41L1	erythrocyte membrane protein band 4.1 like 1 [Source:HGNC Symbol;Acc:HGNC:3378]
ENSG00000088387.18	199.439	-0.211687	0.690511	-0.17326	0.637029	0.120076	0.83138	0.0816487	0.944868	0.293336	0.763646	DOCK9	dedicator of cytokinesis 9 [Source:HGNC Symbol;Acc:HGNC:14132]
ENSG00000088448.14	309.819	-0.0768392	0.937187	0.989454	0.0023067	1.08044	0.00111473	0.014143	0.993947	0.0909818	0.975209	ANKRD10	ankyrin repeat domain 10 [Source:HGNC Symbol;Acc:HGNC:20265]
ENSG00000088451.10	73.3034	-0.290037	0.688587	-0.249932	0.609046	-0.0850104	0.93025	-0.125116	0.937665	0.164921	0.943249	TGDS	TDP-glucose 4,6-dehydratase [Source:HGNC Symbol;Acc:HGNC:20324]
ENSG00000088538.12	16.7196	0.982684	1	0.409793	0.720446	-0.0463948	0.984267	0.526496	0.845037	-0.456189	0.908875	DOCK3	dedicator of cytokinesis 3 [Source:HGNC Symbol;Acc:HGNC:2989]
ENSG00000088682.13	418.953	0.113856	0.877357	0.0278031	0.961662	-0.065429	0.936902	0.0206234	0.988092	-0.0932323	0.967347	COQ9	coenzyme Q9 [Source:HGNC Symbol;Acc:HGNC:25302]
ENSG00000088726.15	20.5526	-1.04024	1	0.614119	0.409107	-0.503476	0.679557	-2.15783	0.00125189	-1.11759	0.531149	TMEM40	transmembrane protein 40 [Source:HGNC Symbol;Acc:HGNC:25620]
ENSG00000088727.12	97.7697	-0.296804	0.703269	0.261354	0.614086	0.300678	0.642397	-0.25748	0.848726	0.0393239	0.990154	KIF9	kinesin family member 9 [Source:HGNC Symbol;Acc:HGNC:16666]
ENSG00000088766.11	374.033	-0.00369012	0.996148	-0.262083	0.408261	0.126304	0.809521	0.384697	0.409876	0.388387	0.614054	CRLS1	cardiolipin synthase 1 [Source:HGNC Symbol;Acc:HGNC:16148]
ENSG00000088808.16	1037.32	0.2968	0.517448	-0.212282	0.483905	-0.247542	0.479107	0.26154	0.652395	-0.0352606	0.98651	PPP1R13B	protein phosphatase 1 regulatory subunit 13B [Source:HGNC Symbol;Acc:HGNC:14950]
ENSG00000088812.17	1004.38	0.137255	0.634649	-0.233961	0.134568	-0.240139	0.162516	0.131077	0.764357	-0.00617841	0.995147	ATRN	attractin [Source:HGNC Symbol;Acc:HGNC:885]
ENSG00000088826.17	94.7883	0.388968	0.773966	0.510699	0.538413	0.580741	0.542689	0.459011	0.829892	0.0700422	0.990154	SMOX	spermine oxidase [Source:HGNC Symbol;Acc:HGNC:15862]
ENSG00000088832.16	2913.66	0.031085	0.948623	0.21011	0.317996	0.0996519	0.773849	-0.0793735	0.91457	-0.110459	0.90786	FKBP1A	FKBP prolyl isomerase 1A [Source:HGNC Symbol;Acc:HGNC:3711]
ENSG00000088833.17	1325.61	0.0945165	0.863882	0.162435	0.61791	0.142067	0.750428	0.0741483	0.943168	-0.0203684	0.990154	NSFL1C	NSFL1 cofactor [Source:HGNC Symbol;Acc:HGNC:15912]
ENSG00000088836.12	57.9631	0.541469	0.473008	-0.00135491	0.998243	-0.233654	0.740607	0.30917	0.81429	-0.2323	0.911878	SLC4A11	solute carrier family 4 member 11 [Source:HGNC Symbol;Acc:HGNC:16438]
ENSG00000088854.12	101.117	0.105327	0.906808	-0.486036	0.238592	-0.353482	0.520409	0.237881	0.863098	0.132554	0.959375	DNAAF9	dynein axonemal assembly factor 9 [Source:HGNC Symbol;Acc:HGNC:17721]
ENSG00000088876.11	77.9176	0.190215	0.786416	-0.388959	0.330376	-0.770183	0.0277846	-0.19101	0.89197	-0.381225	0.75705	ZNF343	zinc finger protein 343 [Source:HGNC Symbol;Acc:HGNC:16017]
ENSG00000088881.20	38.1932	0.43498	0.695458	0.470446	0.511575	0.172175	0.893153	0.136708	0.952208	-0.298272	0.923696	EBF4	EBF family member 4 [Source:HGNC Symbol;Acc:HGNC:29278]
ENSG00000088888.17	3048.73	0.423486	0.483525	-0.493571	0.141317	-0.922809	0.001686	-0.00575187	0.996762	-0.429238	0.667351	MAVS	mitochondrial antiviral signaling protein [Source:HGNC Symbol;Acc:HGNC:29233]
ENSG00000088899.14	78.6987	0.500896	0.505956	0.0255657	0.973782	-0.0180186	0.988477	0.457312	0.608747	-0.0435845	0.990154	LZTS3	leucine zipper tumor suppressor family member 3 [Source:HGNC Symbol;Acc:HGNC:30139]
ENSG00000088930.7	2651.02	-0.178459	0.717334	-0.249485	0.393956	0.0777619	0.890832	0.148788	0.871195	0.327247	0.672625	XRN2	5'-3' exoribonuclease 2 [Source:HGNC Symbol;Acc:HGNC:12836]
ENSG00000088970.15	108.867	-0.241904	0.774402	-0.687355	0.0978085	0.288006	0.670641	0.733457	0.210329	0.975361	0.243189	KIZ	kizuna centrosomal protein [Source:HGNC Symbol;Acc:HGNC:15865]
ENSG00000088986.10	2837.22	-0.268227	0.496434	1.53629	3.33811e-22	1.53976	8.58387e-22	-0.264754	0.518749	0.0034737	0.997236	DYNLL1	dynein light chain LC8-type 1 [Source:HGNC Symbol;Acc:HGNC:15476]
ENSG00000088992.17	116.351	0.337025	0.779792	0.0773167	0.940892	0.227383	0.852939	0.487091	0.770936	0.150066	0.973608	TESC	tescalcin [Source:HGNC Symbol;Acc:HGNC:26065]
ENSG00000089006.16	2128.36	-0.0373116	0.917571	-0.00528889	0.984123	0.0849316	0.746652	0.0529089	0.931422	0.0902204	0.901152	SNX5	sorting nexin 5 [Source:HGNC Symbol;Acc:HGNC:14969]
ENSG00000089009.15	20493.2	-0.0176685	0.975674	0.11509	0.660774	0.355489	0.0833711	0.222731	0.588969	0.240399	0.693928	RPL6	ribosomal protein L6 [Source:HGNC Symbol;Acc:HGNC:10362]
ENSG00000089022.13	521.253	0.105564	0.797573	0.187443	0.424403	-0.00143449	0.999145	-0.0833135	0.916125	-0.188877	0.79718	MAPKAPK5	MAPK activated protein kinase 5 [Source:HGNC Symbol;Acc:HGNC:6889]
ENSG00000089048.14	606.123	-0.271663	0.623809	-0.901534	0.000283456	-0.346471	0.360015	0.2834	0.704829	0.555063	0.423546	ESF1	ESF1 nucleolar pre-rRNA processing protein homolog [Source:HGNC Symbol;Acc:HGNC:15898]
ENSG00000089050.15	552.208	-0.147139	0.751231	-0.261563	0.312666	0.0130962	0.986112	0.12752	0.885621	0.274659	0.714392	RBBP9	RB binding protein 9, serine hydrolase [Source:HGNC Symbol;Acc:HGNC:9892]
ENSG00000089053.12	3042.16	0.00782584	0.989276	0.113223	0.673514	0.0589005	0.896052	-0.046497	0.953373	-0.054323	0.968724	ANAPC5	anaphase promoting complex subunit 5 [Source:HGNC Symbol;Acc:HGNC:15713]
ENSG00000089057.14	313.78	0.264124	0.57819	-0.49914	0.0453294	-0.614568	0.0115206	0.148695	0.880208	-0.115429	0.940582	SLC23A2	solute carrier family 23 member 2 [Source:HGNC Symbol;Acc:HGNC:10973]
ENSG00000089060.11	336.746	0.366503	0.462407	1.98856	1.03052e-24	-0.267516	0.471038	-1.88957	5.98407e-20	-2.25607	1.25864e-14	SLC8B1	solute carrier family 8 member B1 [Source:HGNC Symbol;Acc:HGNC:26175]
ENSG00000089063.14	766.648	-0.11132	0.805047	0.0691912	0.838448	0.212957	0.48958	0.0324464	0.973573	0.143766	0.888473	TMEM230	transmembrane protein 230 [Source:HGNC Symbol;Acc:HGNC:15876]
ENSG00000089091.16	48.9515	0.138702	0.866366	-0.0815192	0.898514	-0.0161494	0.988477	0.204072	0.8873	0.0653696	0.98369	DZANK1	double zinc ribbon and ankyrin repeat domains 1 [Source:HGNC Symbol;Acc:HGNC:15858]
ENSG00000089094.18	806.278	0.117249	0.756016	-0.295526	0.121518	-0.359186	0.065044	0.0535889	0.945679	-0.06366	0.959928	KDM2B	lysine demethylase 2B [Source:HGNC Symbol;Acc:HGNC:13610]
ENSG00000089123.15	283.428	-0.173341	0.693642	-0.385403	0.0948485	-0.0400145	0.947547	0.172048	0.817967	0.345389	0.593982	TASP1	taspase 1 [Source:HGNC Symbol;Acc:HGNC:15859]
ENSG00000089127.12	176.295	-2.16052	0.198567	0.0300264	0.98635	-0.246277	0.920997	-2.43682	0.0316427	-0.276302	0.969621	OAS1	2'-5'-oligoadenylate synthetase 1 [Source:HGNC Symbol;Acc:HGNC:8086]
ENSG00000089154.10	3454.51	0.310907	0.396546	0.235888	0.284107	-0.123474	0.722681	-0.048455	0.951869	-0.359362	0.458645	GCN1	GCN1 activator of EIF2AK4 [Source:HGNC Symbol;Acc:HGNC:4199]
ENSG00000089157.15	36513.2	0.0966198	0.824539	0.194042	0.424651	0.212945	0.454041	0.115523	0.881028	0.018903	0.990154	RPLP0	ribosomal protein lateral stalk subunit P0 [Source:HGNC Symbol;Acc:HGNC:10371]
ENSG00000089159.16	3979.24	0.241216	0.576481	0.336275	0.161951	-0.0899356	0.855367	-0.184994	0.787483	-0.426211	0.448262	PXN	paxillin [Source:HGNC Symbol;Acc:HGNC:9718]
ENSG00000089163.4	14.6411	0.14801	1	1.64343	0.015677	1.17958	0.147607	-0.315842	0.904548	-0.463853	0.896853	SIRT4	sirtuin 4 [Source:HGNC Symbol;Acc:HGNC:14932]
ENSG00000089177.18	339.738	-0.243256	0.543511	-0.283891	0.224112	0.0460344	0.93453	0.0866685	0.921665	0.329925	0.587672	KIF16B	kinesin family member 16B [Source:HGNC Symbol;Acc:HGNC:15869]
ENSG00000089195.14	272.516	-0.205822	0.733451	-0.0828657	0.869171	0.335963	0.410226	0.213007	0.831812	0.418828	0.641863	TRMT6	tRNA methyltransferase 6 non-catalytic subunit [Source:HGNC Symbol;Acc:HGNC:20900]
ENSG00000089220.4	7710.45	-0.196539	0.576334	0.205295	0.335509	0.153239	0.604929	-0.248595	0.48052	-0.0520561	0.968724	PEBP1	phosphatidylethanolamine binding protein 1 [Source:HGNC Symbol;Acc:HGNC:8630]
ENSG00000089234.15	599.213	0.0482533	0.91305	0.61719	3.2421e-05	0.00802005	0.988477	-0.560917	0.00129677	-0.60917	0.0316197	BRAP	BRCA1 associated protein [Source:HGNC Symbol;Acc:HGNC:1099]
ENSG00000089248.6	2579.37	0.109921	0.747522	0.217577	0.233488	0.199786	0.361475	0.0921301	0.886796	-0.0177914	0.990154	ERP29	endoplasmic reticulum protein 29 [Source:HGNC Symbol;Acc:HGNC:13799]
ENSG00000089280.18	4758.9	0.126327	0.779098	-0.174928	0.519467	-0.246739	0.392936	0.0545165	0.950709	-0.0718106	0.961785	FUS	FUS RNA binding protein [Source:HGNC Symbol;Acc:HGNC:4010]
ENSG00000089289.15	1012.19	0.0686297	0.865044	0.115841	0.628314	0.125749	0.676568	0.0785377	0.911687	0.00990795	0.992197	IGBP1	immunoglobulin binding protein 1 [Source:HGNC Symbol;Acc:HGNC:5461]
ENSG00000089327.14	15.0043	-0.295666	1	0.989913	0.338851	-0.0598225	0.98421	-1.3454	0.394109	-1.04973	0.745625	FXYD5	FXYD domain containing ion transport regulator 5 [Source:HGNC Symbol;Acc:HGNC:4029]
ENSG00000089335.20	204.693	-0.0662636	0.917571	-0.97884	9.3997e-06	-0.362026	0.257601	0.55055	0.11167	0.616814	0.256054	ZNF302	zinc finger protein 302 [Source:HGNC Symbol;Acc:HGNC:13848]
ENSG00000089351.14	1222.5	-0.00767582	0.992613	0.125925	0.782736	0.0821518	0.9081	-0.0514491	0.969598	-0.0437736	0.986381	GRAMD1A	GRAM domain containing 1A [Source:HGNC Symbol;Acc:HGNC:29305]
ENSG00000089356.18	4649.93	0.315226	0.560354	0.303757	0.360934	0.227221	0.622938	0.23869	0.776637	-0.0765359	0.971851	FXYD3	FXYD domain containing ion transport regulator 3 [Source:HGNC Symbol;Acc:HGNC:4027]
ENSG00000089597.16	8453.98	0.277591	0.57946	0.243771	0.448679	-0.0243229	0.975546	0.00949735	0.993947	-0.268094	0.784732	GANAB	glucosidase II alpha subunit [Source:HGNC Symbol;Acc:HGNC:4138]
ENSG00000089639.10	639.667	0.15768	0.676	-0.00751972	0.983296	-0.274236	0.244984	-0.109036	0.884991	-0.266716	0.649852	GMIP	GEM interacting protein [Source:HGNC Symbol;Acc:HGNC:24852]
ENSG00000089682.16	135.977	-0.478954	0.475582	-0.554321	0.13261	0.173694	0.805757	0.249061	0.839599	0.728014	0.375138	RBM41	RNA binding motif protein 41 [Source:HGNC Symbol;Acc:HGNC:25617]
ENSG00000089685.14	1811.9	0.126305	0.81147	-0.0118517	0.98078	-0.044043	0.947302	0.0941136	0.926435	-0.0321915	0.9871	BIRC5	baculoviral IAP repeat containing 5 [Source:HGNC Symbol;Acc:HGNC:593]
ENSG00000089692.8	43.1022	0.16451	0.947158	4.57954	4.8397e-13	3.85851	2.68218e-09	-0.556518	0.781634	-0.721031	0.818657	LAG3	lymphocyte activating 3 [Source:HGNC Symbol;Acc:HGNC:6476]
ENSG00000089693.10	2825.41	0.10607	0.775212	0.387676	0.0197218	0.101277	0.756236	-0.180329	0.683222	-0.286399	0.551169	MLF2	myeloid leukemia factor 2 [Source:HGNC Symbol;Acc:HGNC:7126]
ENSG00000089775.11	148.145	0.0367116	0.969374	-0.671295	0.0406912	-0.493301	0.224044	0.214705	0.863432	0.177993	0.92477	ZBTB25	zinc finger and BTB domain containing 25 [Source:HGNC Symbol;Acc:HGNC:13112]
ENSG00000089818.17	535.273	0.062508	0.915879	-0.227819	0.420833	0.0171336	0.980086	0.307461	0.507546	0.244953	0.776053	NECAP1	NECAP endocytosis associated 1 [Source:HGNC Symbol;Acc:HGNC:24539]
ENSG00000089820.15	95.7269	-0.637244	0.522282	0.277861	0.714574	0.106143	0.94006	-0.80896	0.365502	-0.171717	0.963987	ARHGAP4	Rho GTPase activating protein 4 [Source:HGNC Symbol;Acc:HGNC:674]
ENSG00000089847.12	21.2094	0.128898	1	0.395173	0.649369	0.506468	0.614828	0.240192	0.925531	0.111294	0.983693	ANKRD24	ankyrin repeat domain 24 [Source:HGNC Symbol;Acc:HGNC:29424]
ENSG00000089876.11	656.71	-0.272724	0.505956	-0.370357	0.0910865	-0.355366	0.156005	-0.257733	0.584431	0.0149911	0.991468	DHX32	DEAH-box helicase 32 (putative) [Source:HGNC Symbol;Acc:HGNC:16717]
ENSG00000089902.9	986.795	0.10549	0.823975	-0.181201	0.512142	-0.422323	0.07	-0.135632	0.866473	-0.241122	0.755737	RCOR1	REST corepressor 1 [Source:HGNC Symbol;Acc:HGNC:17441]
ENSG00000089916.17	435.638	-0.0204816	0.977768	-0.117113	0.721583	-0.309956	0.282134	-0.213325	0.735166	-0.192844	0.838317	GPATCH2L	G-patch domain containing 2 like [Source:HGNC Symbol;Acc:HGNC:20210]
ENSG00000090006.17	471.535	0.0826444	0.944701	0.189489	0.777747	-0.0637814	0.959468	-0.170626	0.926308	-0.253271	0.914145	LTBP4	latent transforming growth factor beta binding protein 4 [Source:HGNC Symbol;Acc:HGNC:6717]
ENSG00000090013.9	1928.32	-0.010781	0.993854	0.200506	0.788879	0.233369	0.81009	0.0220827	0.992525	0.0328629	0.991468	BLVRB	biliverdin reductase B [Source:HGNC Symbol;Acc:HGNC:1063]
ENSG00000090020.10	1492.72	0.329068	0.751231	0.226552	0.762596	-0.139582	0.906373	-0.0370656	0.985638	-0.366135	0.875591	SLC9A1	solute carrier family 9 member A1 [Source:HGNC Symbol;Acc:HGNC:11071]
ENSG00000090054.13	1285.36	-0.107678	0.81722	-0.358398	0.105331	-0.0509157	0.9264	0.199804	0.73632	0.307482	0.63251	SPTLC1	serine palmitoyltransferase long chain base subunit 1 [Source:HGNC Symbol;Acc:HGNC:11277]
ENSG00000090060.17	3668.49	-0.314554	0.57946	0.112086	0.810489	0.33653	0.409734	-0.0901089	0.943709	0.224444	0.866718	PAPOLA	poly(A) polymerase alpha [Source:HGNC Symbol;Acc:HGNC:14981]
ENSG00000090061.17	396.635	0.39396	0.498815	0.369949	0.28486	-0.0134856	0.988477	0.0105253	0.993947	-0.383435	0.697735	CCNK	cyclin K [Source:HGNC Symbol;Acc:HGNC:1596]
ENSG00000090097.21	209.308	-0.0664529	0.936971	0.0886847	0.8677	0.0272639	0.977639	-0.127874	0.921487	-0.061421	0.982536	PCBP4	poly(rC) binding protein 4 [Source:HGNC Symbol;Acc:HGNC:8652]
ENSG00000090238.11	1302.21	0.158231	0.880783	0.505002	0.332852	0.2461	0.773849	-0.100671	0.957882	-0.258903	0.913793	YPEL3	yippee like 3 [Source:HGNC Symbol;Acc:HGNC:18327]
ENSG00000090263.15	609.772	-0.0466374	0.945681	0.0953563	0.809048	0.230253	0.546123	0.0882594	0.935039	0.134897	0.922955	MRPS33	mitochondrial ribosomal protein S33 [Source:HGNC Symbol;Acc:HGNC:16634]
ENSG00000090266.12	1408.82	-0.0251494	0.972113	0.245006	0.411725	0.231206	0.536643	-0.0389488	0.973088	-0.0137996	0.992234	NDUFB2	NADH:ubiquinone oxidoreductase subunit B2 [Source:HGNC Symbol;Acc:HGNC:7697]
ENSG00000090273.13	2913.46	-0.109186	0.852019	1.88161	5.55685e-21	0.350977	0.284827	-1.63982	2.98942e-14	-1.53063	1.99607e-06	NUDC	nuclear distribution C, dynein complex regulator [Source:HGNC Symbol;Acc:HGNC:8045]
ENSG00000090316.15	1232.32	0.179544	0.510153	-0.0864843	0.666701	-0.323685	0.0243918	-0.0576568	0.922246	-0.237201	0.543033	MAEA	macrophage erythroblast attacher, E3 ubiquitin ligase [Source:HGNC Symbol;Acc:HGNC:13731]
ENSG00000090339.8	52.9565	0.252462	0.831707	0.0189224	0.985025	-0.225094	0.844165	0.00844529	0.996762	-0.244017	0.94298	ICAM1	intercellular adhesion molecule 1 [Source:HGNC Symbol;Acc:HGNC:5344]
ENSG00000090372.14	2214.74	0.380782	0.255773	0.311456	0.103399	-0.0209973	0.970636	0.0483286	0.950709	-0.332454	0.48461	STRN4	striatin 4 [Source:HGNC Symbol;Acc:HGNC:15721]
ENSG00000090432.6	419.064	0.00748513	0.992646	0.424245	0.173746	0.0431641	0.958595	-0.373596	0.526414	-0.381081	0.680986	MUL1	mitochondrial E3 ubiquitin protein ligase 1 [Source:HGNC Symbol;Acc:HGNC:25762]
ENSG00000090447.11	390.084	0.0985591	0.915744	0.116111	0.844772	-0.377431	0.478032	-0.394983	0.654643	-0.493542	0.66784	TFAP4	transcription factor AP-4 [Source:HGNC Symbol;Acc:HGNC:11745]
ENSG00000090470.14	399.039	0.0527393	0.944701	-0.730627	0.00519117	-1.07857	1.27453e-05	-0.295206	0.689047	-0.347946	0.717652	PDCD7	programmed cell death 7 [Source:HGNC Symbol;Acc:HGNC:8767]
ENSG00000090487.10	1959.45	-0.258161	0.356747	0.14694	0.42095	0.0817573	0.778108	-0.323344	0.0891589	-0.0651824	0.94667	SPG21	SPG21 abhydrolase domain containing, maspardin [Source:HGNC Symbol;Acc:HGNC:20373]
ENSG00000090520.11	854.928	0.00963223	0.98993	0.17656	0.629494	0.327755	0.359868	0.160827	0.876221	0.151195	0.917567	DNAJB11	DnaJ heat shock protein family (Hsp40) member B11 [Source:HGNC Symbol;Acc:HGNC:14889]
ENSG00000090539.15	58.2094	0.164304	0.903699	1.05396	0.0521971	0.498845	0.552839	-0.390813	0.830784	-0.555118	0.787964	CHRD	chordin [Source:HGNC Symbol;Acc:HGNC:1949]
ENSG00000090565.15	58.0463	-0.433669	0.672569	-0.386203	0.57687	0.118013	0.930416	0.070547	0.975667	0.504215	0.801441	RAB11FIP3	RAB11 family interacting protein 3 [Source:HGNC Symbol;Acc:HGNC:17224]
ENSG00000090581.9	374.493	-0.0538892	0.948623	0.550649	0.0820061	0.14875	0.815808	-0.455788	0.410306	-0.401899	0.689001	GNPTG	N-acetylglucosamine-1-phosphate transferase subunit gamma [Source:HGNC Symbol;Acc:HGNC:23026]
ENSG00000090612.20	281.839	-0.33765	0.488987	-0.612483	0.0106766	0.0445217	0.948911	0.319354	0.563793	0.657004	0.207446	ZNF268	zinc finger protein 268 [Source:HGNC Symbol;Acc:HGNC:13061]
ENSG00000090615.14	1544.15	0.460257	0.465695	0.583049	0.0752249	0.109941	0.880849	-0.0128505	0.993947	-0.473108	0.624099	GOLGA3	golgin A3 [Source:HGNC Symbol;Acc:HGNC:4426]
ENSG00000090621.13	2082.65	-0.0202852	0.981169	0.149635	0.693933	0.0384259	0.959813	-0.131495	0.902279	-0.11121	0.947963	PABPC4	poly(A) binding protein cytoplasmic 4 [Source:HGNC Symbol;Acc:HGNC:8557]
ENSG00000090661.11	437.998	-0.416767	0.317886	0.146915	0.628507	0.0675331	0.899828	-0.496149	0.0732542	-0.0793822	0.959901	CERS4	ceramide synthase 4 [Source:HGNC Symbol;Acc:HGNC:23747]
ENSG00000090674.15	111.533	0.24376	0.684917	0.655776	0.0220111	0.143857	0.810825	-0.26816	0.748222	-0.511919	0.521516	MCOLN1	mucolipin TRP cation channel 1 [Source:HGNC Symbol;Acc:HGNC:13356]
ENSG00000090686.15	579.246	-0.41482	0.495751	-0.0165379	0.979155	0.317786	0.499625	-0.0804957	0.951291	0.334324	0.776888	USP48	ubiquitin specific peptidase 48 [Source:HGNC Symbol;Acc:HGNC:18533]
ENSG00000090776.5	157.778	0.162379	0.815489	1.50174	2.66766e-09	0.335707	0.454891	-1.00365	0.000988146	-1.16603	0.0175443	EFNB1	ephrin B1 [Source:HGNC Symbol;Acc:HGNC:3226]
ENSG00000090857.13	878.987	0.178977	0.73448	-0.433436	0.107117	-0.583447	0.0259526	0.0289664	0.982027	-0.150011	0.913793	PDPR	pyruvate dehydrogenase phosphatase regulatory subunit [Source:HGNC Symbol;Acc:HGNC:30264]
ENSG00000090861.15	6096.34	0.280412	0.780761	0.442696	0.451697	0.235211	0.805038	0.0729274	0.973937	-0.207485	0.946552	AARS1	alanyl-tRNA synthetase 1 [Source:HGNC Symbol;Acc:HGNC:20]
ENSG00000090863.11	3644.24	0.342285	0.558276	-0.108161	0.823226	-0.364692	0.375031	0.0857531	0.947621	-0.256532	0.841416	GLG1	golgi glycoprotein 1 [Source:HGNC Symbol;Acc:HGNC:4316]
ENSG00000090889.11	862.223	0.00787021	0.988155	-0.0820977	0.738368	0.0571483	0.880252	0.147116	0.764357	0.139246	0.842752	KIF4A	kinesin family member 4A [Source:HGNC Symbol;Acc:HGNC:13339]
ENSG00000090905.18	1188.14	-0.17332	0.773744	-0.124102	0.772452	0.247084	0.578937	0.197866	0.842359	0.371186	0.681956	TNRC6A	trinucleotide repeat containing adaptor 6A [Source:HGNC Symbol;Acc:HGNC:11969]
ENSG00000090924.14	380.329	0.344501	0.67333	0.102267	0.886821	-0.286838	0.689013	-0.0446043	0.983025	-0.389106	0.808446	PLEKHG2	pleckstrin homology and RhoGEF domain containing G2 [Source:HGNC Symbol;Acc:HGNC:29515]
ENSG00000090971.4	278.887	0.199613	0.72438	-0.15192	0.708662	-0.149921	0.77907	0.201612	0.835688	0.0019991	0.998339	NAT14	N-acetyltransferase 14 (putative) [Source:HGNC Symbol;Acc:HGNC:28918]
ENSG00000090975.12	92.1703	0.699642	0.438079	1.1751	0.0066096	0.47178	0.472291	-0.00367439	0.998124	-0.703317	0.599936	PITPNM2	phosphatidylinositol transfer protein membrane associated 2 [Source:HGNC Symbol;Acc:HGNC:21044]
ENSG00000090989.17	390.379	-0.402065	0.446873	-0.319658	0.312922	0.438468	0.17584	0.356061	0.523868	0.758126	0.150903	EXOC1	exocyst complex component 1 [Source:HGNC Symbol;Acc:HGNC:30380]
ENSG00000091009.7	248.862	-0.317464	0.627877	-0.599453	0.0777492	-0.114599	0.880849	0.16739	0.902279	0.484854	0.630942	RBM27	RNA binding motif protein 27 [Source:HGNC Symbol;Acc:HGNC:29243]
ENSG00000091039.16	637.722	-0.457082	0.419092	-0.834689	0.00163915	0.0712373	0.92486	0.448844	0.38104	0.905926	0.083165	OSBPL8	oxysterol binding protein like 8 [Source:HGNC Symbol;Acc:HGNC:16396]
ENSG00000091073.19	106.829	0.351428	0.688922	-0.516176	0.325444	-1.27286	0.00268797	-0.405254	0.765164	-0.756682	0.538747	DTX2	deltex E3 ubiquitin ligase 2 [Source:HGNC Symbol;Acc:HGNC:15973]
ENSG00000091127.13	535.096	-0.0554889	0.911073	-0.430584	0.0253125	0.0144183	0.980532	0.389514	0.159671	0.445002	0.309066	PUS7	pseudouridine synthase 7 [Source:HGNC Symbol;Acc:HGNC:26033]
ENSG00000091129.19	3210.01	0.123801	0.707524	-0.562521	7.51964e-05	-0.0930025	0.764388	0.593319	0.000170486	0.469518	0.126371	NRCAM	neuronal cell adhesion molecule [Source:HGNC Symbol;Acc:HGNC:7994]
ENSG00000091136.13	57.1276	0.024088	0.993662	0.322776	0.84523	0.042487	0.989041	-0.2562	0.951698	-0.28029	0.970998	LAMB1	laminin subunit beta 1 [Source:HGNC Symbol;Acc:HGNC:6486]
ENSG00000091140.13	1540.55	-0.330056	0.599317	-0.299686	0.457524	0.314102	0.521527	0.283732	0.766078	0.613788	0.450822	DLD	dihydrolipoamide dehydrogenase [Source:HGNC Symbol;Acc:HGNC:2898]
ENSG00000091157.13	132.419	-0.207661	0.782569	-0.507491	0.193786	-0.176139	0.806685	0.123691	0.937122	0.331352	0.81462	WDR7	WD repeat domain 7 [Source:HGNC Symbol;Acc:HGNC:13490]
ENSG00000091164.12	860.478	-0.142746	0.703269	0.259039	0.202412	0.416132	0.0275349	0.0143467	0.985638	0.157093	0.840478	TXNL1	thioredoxin like 1 [Source:HGNC Symbol;Acc:HGNC:12436]
ENSG00000091317.7	1062.79	-0.243553	0.57052	-0.550147	0.00815614	-0.233644	0.47353	0.07295	0.939444	0.316503	0.645256	CMTM6	CKLF like MARVEL transmembrane domain containing 6 [Source:HGNC Symbol;Acc:HGNC:19177]
ENSG00000091409.14	221.056	0.232556	0.851413	0.211163	0.807537	0.30502	0.76936	0.326413	0.876221	0.093856	0.984742	ITGA6	integrin subunit alpha 6 [Source:HGNC Symbol;Acc:HGNC:6142]
ENSG00000091428.17	29.2156	0.0868931	1	-0.042217	0.962145	-0.0730135	0.955763	0.0560965	0.981123	-0.0307968	0.991841	RAPGEF4	Rap guanine nucleotide exchange factor 4 [Source:HGNC Symbol;Acc:HGNC:16626]
ENSG00000091436.16	557.875	-0.152925	0.742193	-0.162019	0.590334	0.101698	0.828984	0.110792	0.902279	0.263717	0.736711	MAP3K20	mitogen-activated protein kinase kinase kinase 20 [Source:HGNC Symbol;Acc:HGNC:17797]
ENSG00000091483.6	958.897	-0.0892228	0.895657	0.0918754	0.837597	0.231513	0.606338	0.0504152	0.967209	0.139638	0.931322	FH	fumarate hydratase [Source:HGNC Symbol;Acc:HGNC:3700]
ENSG00000091490.10	235.718	0.535332	0.526501	0.0858644	0.915319	-0.0697991	0.955727	0.379669	0.777439	-0.155664	0.960003	SEL1L3	SEL1L family member 3 [Source:HGNC Symbol;Acc:HGNC:29108]
ENSG00000091527.15	2250.7	-0.298839	0.215982	-0.118525	0.503233	0.286817	0.0515179	0.106503	0.817571	0.405342	0.11739	CDV3	CDV3 homolog [Source:HGNC Symbol;Acc:HGNC:26928]
ENSG00000091536.16	8.64117	-0.175724	1	1.59861	0.224539	2.0013	0.158177	0.22697	1	0.402688	1	MYO15A	myosin XVA [Source:HGNC Symbol;Acc:HGNC:7594]
ENSG00000091542.8	1880.76	0.34535	0.258778	0.194726	0.322246	-0.138384	0.616501	0.0122397	0.985638	-0.333111	0.417547	ALKBH5	alkB homolog 5, RNA demethylase [Source:HGNC Symbol;Acc:HGNC:25996]
ENSG00000091592.15	9.31245	-0.190507	1	0.842996	0.504764	0.0969354	0.974847	-0.936566	0.727215	-0.746061	1	NLRP1	NLR family pyrin domain containing 1 [Source:HGNC Symbol;Acc:HGNC:14374]
ENSG00000091622.15	91.5929	0.24214	0.731577	-0.297469	0.510871	-0.396035	0.408764	0.143573	0.922246	-0.0985662	0.969621	PITPNM3	PITPNM family member 3 [Source:HGNC Symbol;Acc:HGNC:21043]
ENSG00000091640.7	1038.99	0.189577	0.639284	0.189881	0.457524	0.11877	0.757225	0.118466	0.881493	-0.0711112	0.960357	SPAG7	sperm associated antigen 7 [Source:HGNC Symbol;Acc:HGNC:11216]
ENSG00000091651.8	325.299	0.163136	0.833996	0.320642	0.468178	0.201944	0.762246	0.0444374	0.978528	-0.118699	0.963005	ORC6	origin recognition complex subunit 6 [Source:HGNC Symbol;Acc:HGNC:17151]
ENSG00000091732.15	199.14	0.124634	0.823975	-0.449983	0.0920664	-0.409662	0.179176	0.164955	0.866473	0.0403213	0.985514	ZC3HC1	zinc finger C3HC-type containing 1 [Source:HGNC Symbol;Acc:HGNC:29913]
ENSG00000091831.22	3975.7	-0.0584583	0.941787	-0.331285	0.334964	-0.334168	0.414037	-0.0613414	0.960441	-0.00288338	0.998065	ESR1	estrogen receptor 1 [Source:HGNC Symbol;Acc:HGNC:3467]
ENSG00000091844.7	74.8751	-0.9094	0.365615	-0.710402	0.233938	0.136672	0.920028	-0.0623267	0.981126	0.847073	0.58619	RGS17	regulator of G protein signaling 17 [Source:HGNC Symbol;Acc:HGNC:14088]
ENSG00000091947.9	398.717	0.0691796	0.866339	-0.0133415	0.968616	-0.228498	0.330518	-0.145977	0.797404	-0.215157	0.728118	TMEM101	transmembrane protein 101 [Source:HGNC Symbol;Acc:HGNC:28653]
ENSG00000091986.15	24.8268	0.294369	1	0.189786	0.842662	-0.170976	0.901115	-0.0663933	0.981758	-0.360762	0.904543	CCDC80	coiled-coil domain containing 80 [Source:HGNC Symbol;Acc:HGNC:30649]
ENSG00000092010.14	3350.21	-0.0570641	0.948623	0.311176	0.450113	0.211217	0.726182	-0.157023	0.907421	-0.0999597	0.967157	PSME1	proteasome activator subunit 1 [Source:HGNC Symbol;Acc:HGNC:9568]
ENSG00000092020.10	287.991	-0.284446	0.668178	-0.417094	0.273023	0.278953	0.608125	0.4116	0.567064	0.696046	0.375047	PPP2R3C	protein phosphatase 2 regulatory subunit B''gamma [Source:HGNC Symbol;Acc:HGNC:17485]
ENSG00000092036.18	496.355	0.201038	0.688587	0.0524446	0.905935	0.087702	0.877189	0.236296	0.733835	0.0352572	0.9871	HAUS4	HAUS augmin like complex subunit 4 [Source:HGNC Symbol;Acc:HGNC:20163]
ENSG00000092068.19	30.6669	0.251455	1	0.698174	0.294748	-0.254359	0.836277	-0.701078	0.573333	-0.952533	0.554012	SLC7A8	solute carrier family 7 member 8 [Source:HGNC Symbol;Acc:HGNC:11066]
ENSG00000092094.10	271.009	0.0486051	0.93007	-0.0922939	0.772452	0.0730308	0.876777	0.21393	0.689081	0.165325	0.855047	OSGEP	O-sialoglycoprotein endopeptidase [Source:HGNC Symbol;Acc:HGNC:18028]
ENSG00000092096.16	209.596	0.542781	0.212743	0.3288	0.247027	-0.02099	0.97776	0.192991	0.813232	-0.34979	0.648542	SLC22A17	solute carrier family 22 member 17 [Source:HGNC Symbol;Acc:HGNC:23095]
ENSG00000092098.16	434.405	0.118574	0.80395	-0.466114	0.0341846	-0.319604	0.249027	0.265084	0.603806	0.14651	0.896853	RNF31	ring finger protein 31 [Source:HGNC Symbol;Acc:HGNC:16031]
ENSG00000092108.20	661.392	-0.342511	0.475831	-0.122783	0.74144	0.474454	0.0859423	0.254726	0.69325	0.597237	0.263461	SCFD1	sec1 family domain containing 1 [Source:HGNC Symbol;Acc:HGNC:20726]
ENSG00000092140.14	332.567	-0.529855	0.254434	0.000178501	0.999731	0.761247	0.00132598	0.231213	0.746679	0.761068	0.0983708	G2E3	G2/M-phase specific E3 ubiquitin protein ligase [Source:HGNC Symbol;Acc:HGNC:20338]
ENSG00000092148.12	2296.83	-0.238118	0.544902	-0.213509	0.388393	0.34401	0.150402	0.319401	0.363248	0.557519	0.166413	HECTD1	HECT domain E3 ubiquitin protein ligase 1 [Source:HGNC Symbol;Acc:HGNC:20157]
ENSG00000092199.17	12880.4	-0.0227231	0.967702	0.202336	0.389467	0.295188	0.215977	0.0701284	0.935039	0.0928514	0.939602	HNRNPC	heterogeneous nuclear ribonucleoprotein C [Source:HGNC Symbol;Acc:HGNC:5035]
ENSG00000092200.12	19.0497	-0.362035	1	-0.514581	0.504876	-0.0148555	0.994361	0.13769	0.958053	0.499725	0.844583	RPGRIP1	RPGR interacting protein 1 [Source:HGNC Symbol;Acc:HGNC:13436]
ENSG00000092201.9	3574.26	-0.126953	0.779061	-0.173818	0.524469	0.312665	0.230381	0.359531	0.274367	0.486483	0.288965	SUPT16H	SPT16 homolog, facilitates chromatin remodeling subunit [Source:HGNC Symbol;Acc:HGNC:11465]
ENSG00000092203.13	1918.63	0.238274	0.406188	0.318538	0.0275332	0.225259	0.213046	0.144996	0.716199	-0.0932789	0.904045	TOX4	TOX high mobility group box family member 4 [Source:HGNC Symbol;Acc:HGNC:20161]
ENSG00000092208.16	214.595	-0.0270802	0.969813	-0.333232	0.236656	0.0222418	0.977377	0.328393	0.527005	0.355473	0.645256	GEMIN2	gem nuclear organelle associated protein 2 [Source:HGNC Symbol;Acc:HGNC:10884]
ENSG00000092295.11	22.6957	0.0478673	1	0.672354	0.28127	0.122235	0.933209	-0.502251	0.741801	-0.550119	0.793566	TGM1	transglutaminase 1 [Source:HGNC Symbol;Acc:HGNC:11777]
ENSG00000092330.15	689.066	0.135448	0.817367	-0.118061	0.772677	-0.24963	0.542689	0.00387898	0.996813	-0.131569	0.93536	TINF2	TERF1 interacting nuclear factor 2 [Source:HGNC Symbol;Acc:HGNC:11824]
ENSG00000092421.16	63.7742	-0.293027	0.637675	-0.303255	0.434676	-0.162464	0.806201	-0.152235	0.910656	0.140792	0.94667	SEMA6A	semaphorin 6A [Source:HGNC Symbol;Acc:HGNC:10738]
ENSG00000092439.13	1112.72	-0.645982	0.204965	-0.40823	0.207446	0.272632	0.548071	0.0348801	0.980943	0.680862	0.285644	TRPM7	transient receptor potential cation channel subfamily M member 7 [Source:HGNC Symbol;Acc:HGNC:17994]
ENSG00000092445.11	281.659	0.139975	0.88374	0.429962	0.370742	0.00370094	0.998948	-0.286285	0.837981	-0.426261	0.776888	TYRO3	TYRO3 protein tyrosine kinase [Source:HGNC Symbol;Acc:HGNC:12446]
ENSG00000092470.11	229.439	-0.110838	0.874746	-0.770215	0.00674756	-0.213865	0.688979	0.445512	0.432863	0.55635	0.478312	WDR76	WD repeat domain 76 [Source:HGNC Symbol;Acc:HGNC:25773]
ENSG00000092531.9	285.045	-0.272473	0.473008	0.710144	7.7809e-06	-0.250787	0.345044	-1.2334	3.6648e-14	-0.960932	0.000235799	SNAP23	synaptosome associated protein 23 [Source:HGNC Symbol;Acc:HGNC:11131]
ENSG00000092621.11	710.212	0.488686	0.29656	0.280112	0.338851	0.207812	0.606684	0.416387	0.288918	-0.0723001	0.968352	PHGDH	phosphoglycerate dehydrogenase [Source:HGNC Symbol;Acc:HGNC:8923]
ENSG00000092758.15	23.9932	-0.0255062	1	0.791335	0.109963	0.521493	0.451216	-0.295348	0.863098	-0.269842	0.918907	COL9A3	collagen type IX alpha 3 chain [Source:HGNC Symbol;Acc:HGNC:2219]
ENSG00000092820.17	4199.14	0.147401	0.863582	-0.0306261	0.964103	-0.0454103	0.968504	0.132617	0.935039	-0.0147847	0.995147	EZR	ezrin [Source:HGNC Symbol;Acc:HGNC:12691]
ENSG00000092841.18	13989.9	-0.0288828	0.983205	0.141073	0.823242	0.18971	0.814843	0.0197543	0.992109	0.0486365	0.988974	MYL6	myosin light chain 6 [Source:HGNC Symbol;Acc:HGNC:7587]
ENSG00000092847.11	727.85	0.12517	0.837209	-0.0987603	0.823242	-0.287379	0.4779	-0.0634495	0.957774	-0.188619	0.890296	AGO1	argonaute RISC component 1 [Source:HGNC Symbol;Acc:HGNC:3262]
ENSG00000092853.13	278.287	-0.342274	0.523023	-0.523616	0.0674552	0.0932278	0.88859	0.27457	0.727215	0.616843	0.342996	CLSPN	claspin [Source:HGNC Symbol;Acc:HGNC:19715]
ENSG00000092871.16	118.333	0.39635	0.507713	-0.31629	0.415049	-0.503264	0.172865	0.209376	0.859208	-0.186974	0.910408	RFFL	ring finger and FYVE like domain containing E3 ubiquitin protein ligase [Source:HGNC Symbol;Acc:HGNC:24821]
ENSG00000092929.11	982.108	-0.00702335	0.993854	0.44233	0.219293	-0.0327039	0.974571	-0.482057	0.404448	-0.475034	0.62549	UNC13D	unc-13 homolog D [Source:HGNC Symbol;Acc:HGNC:23147]
ENSG00000092931.11	388.989	-0.0912021	0.849526	0.142807	0.622008	0.0199523	0.975546	-0.214057	0.699346	-0.122855	0.914428	MFSD11	major facilitator superfamily domain containing 11 [Source:HGNC Symbol;Acc:HGNC:25458]
ENSG00000092964.17	449.423	-0.147681	0.861133	0.18746	0.728113	-0.187542	0.797919	-0.522684	0.443225	-0.375003	0.787964	DPYSL2	dihydropyrimidinase like 2 [Source:HGNC Symbol;Acc:HGNC:3014]
ENSG00000092969.11	281.391	-1.56445	0.475831	-0.441716	0.808495	-0.0167769	0.997965	-1.13951	0.704945	0.424938	0.957731	TGFB2	transforming growth factor beta 2 [Source:HGNC Symbol;Acc:HGNC:11768]
ENSG00000092978.10	685.986	-0.274578	0.551558	-0.351079	0.17819	0.380388	0.183875	0.456889	0.177332	0.731466	0.0905085	GPATCH2	G-patch domain containing 2 [Source:HGNC Symbol;Acc:HGNC:25499]
ENSG00000093000.18	808.88	-0.126358	0.828519	-0.397571	0.161012	-0.0094556	0.991508	0.261758	0.708351	0.388115	0.624099	NUP50	nucleoporin 50 [Source:HGNC Symbol;Acc:HGNC:8065]
ENSG00000093009.9	605.637	0.282467	0.529835	0.159521	0.622443	0.0654542	0.909179	0.188401	0.804203	-0.0940667	0.952274	CDC45	cell division cycle 45 [Source:HGNC Symbol;Acc:HGNC:1739]
ENSG00000093010.13	1912.36	0.186307	0.508964	0.364918	0.0072411	0.138892	0.530127	-0.0397182	0.950431	-0.226026	0.593847	COMT	catechol-O-methyltransferase [Source:HGNC Symbol;Acc:HGNC:2228]
ENSG00000093072.15	7.25952	0.615101	1	-0.997515	0.395802	-1.41693	0.218097	0.195679	1	-0.419421	1	ADA2	adenosine deaminase 2 [Source:HGNC Symbol;Acc:HGNC:1839]
ENSG00000093144.18	695.377	-0.107639	0.872614	-0.21702	0.571189	0.279556	0.522414	0.388937	0.494951	0.496576	0.524011	ECHDC1	ethylmalonyl-CoA decarboxylase 1 [Source:HGNC Symbol;Acc:HGNC:21489]
ENSG00000093167.17	490.668	0.179143	0.683774	0.252693	0.325684	0.150585	0.697805	0.0770351	0.936024	-0.102108	0.940582	LRRFIP2	LRR binding FLII interacting protein 2 [Source:HGNC Symbol;Acc:HGNC:6703]
ENSG00000093183.13	358.238	0.0243245	0.974999	0.304037	0.292846	-0.383027	0.2211	-0.662739	0.0206833	-0.687064	0.165761	SEC22C	SEC22 homolog C, vesicle trafficking protein [Source:HGNC Symbol;Acc:HGNC:16828]
ENSG00000093217.9	58.8129	-1.11078e-05	0.99998	0.262662	0.752826	0.372425	0.706886	0.109752	0.962343	0.109762	0.982536	XYLB	xylulokinase [Source:HGNC Symbol;Acc:HGNC:12839]
ENSG00000094631.18	438.405	0.245526	0.456371	0.34535	0.0372814	-0.102768	0.74192	-0.202592	0.585778	-0.448118	0.184322	HDAC6	histone deacetylase 6 [Source:HGNC Symbol;Acc:HGNC:14064]
ENSG00000094755.16	81.7653	-0.853803	0.517448	0.113282	0.928418	0.0350879	0.987363	-0.931997	0.487452	-0.0781945	0.990154	GABRP	gamma-aminobutyric acid type A receptor subunit pi [Source:HGNC Symbol;Acc:HGNC:4089]
ENSG00000094804.9	556.935	0.0658727	0.916623	-0.08301	0.834706	-0.182037	0.665168	-0.0331548	0.976055	-0.0990277	0.951584	CDC6	cell division cycle 6 [Source:HGNC Symbol;Acc:HGNC:1744]
ENSG00000094841.13	101.73	-0.108817	0.883701	-0.455191	0.19635	-0.245606	0.644047	0.100768	0.943168	0.209585	0.896853	UPRT	uracil phosphoribosyltransferase homolog [Source:HGNC Symbol;Acc:HGNC:28334]
ENSG00000094880.10	787.364	-0.117129	0.823975	-0.245776	0.394943	0.0251615	0.973334	0.153808	0.863098	0.270937	0.751822	CDC23	cell division cycle 23 [Source:HGNC Symbol;Acc:HGNC:1724]
ENSG00000094914.12	760.92	0.112016	0.696309	0.152945	0.372191	-0.0971206	0.704525	-0.13805	0.727215	-0.250065	0.516647	AAAS	aladin WD repeat nucleoporin [Source:HGNC Symbol;Acc:HGNC:13666]
ENSG00000094916.15	3694.42	-0.0852416	0.901188	-0.659408	0.013377	-0.408244	0.245352	0.165922	0.880208	0.251163	0.827592	CBX5	chromobox 5 [Source:HGNC Symbol;Acc:HGNC:1555]
ENSG00000094975.13	874.04	-0.406407	0.545843	-0.0756948	0.902353	0.844345	0.0158205	0.513633	0.415046	0.92004	0.194128	SUCO	SUN domain containing ossification factor [Source:HGNC Symbol;Acc:HGNC:1240]
ENSG00000095002.13	663.656	-0.342704	0.479085	-0.443607	0.0882692	0.135426	0.783474	0.236328	0.739227	0.579032	0.29505	MSH2	mutS homolog 2 [Source:HGNC Symbol;Acc:HGNC:7325]
ENSG00000095015.5	959.237	-0.134556	0.898057	-0.89157	0.0315538	-0.209594	0.806201	0.54742	0.531765	0.681975	0.570663	MAP3K1	mitogen-activated protein kinase kinase kinase 1 [Source:HGNC Symbol;Acc:HGNC:6848]
ENSG00000095059.15	1242.88	0.149315	0.644298	0.237566	0.182699	0.186517	0.412511	0.0982662	0.876221	-0.0510485	0.965467	DHPS	deoxyhypusine synthase [Source:HGNC Symbol;Acc:HGNC:2869]
ENSG00000095066.11	1130.83	0.127661	0.677691	0.240995	0.141368	0.141817	0.547933	0.0284822	0.966521	-0.0991784	0.900055	HOOK2	hook microtubule tethering protein 2 [Source:HGNC Symbol;Acc:HGNC:19885]
ENSG00000095139.13	4222.35	0.051956	0.879265	0.261859	0.074696	0.284324	0.0681346	0.0744211	0.898307	0.0224651	0.985514	ARCN1	archain 1 [Source:HGNC Symbol;Acc:HGNC:649]
ENSG00000095203.14	538.327	0.0103065	0.991312	0.415578	0.230373	0.337383	0.446154	-0.0678885	0.958587	-0.0781953	0.975656	EPB41L4B	erythrocyte membrane protein band 4.1 like 4B [Source:HGNC Symbol;Acc:HGNC:19818]
ENSG00000095209.11	402.72	-0.18631	0.78851	-0.331757	0.403743	0.0185138	0.98666	0.163961	0.902279	0.350271	0.773983	TMEM38B	transmembrane protein 38B [Source:HGNC Symbol;Acc:HGNC:25535]
ENSG00000095261.13	1329.83	0.0840688	0.904872	-0.137653	0.747301	0.0658951	0.9293	0.287617	0.698399	0.203547	0.881601	PSMD5	proteasome 26S subunit, non-ATPase 5 [Source:HGNC Symbol;Acc:HGNC:9563]
ENSG00000095303.14	7.21904	-1.13703	1	0.877406	0.449251	1.11248	0.458001	-0.901952	1	0.235073	1	PTGS1	prostaglandin-endoperoxide synthase 1 [Source:HGNC Symbol;Acc:HGNC:9604]
ENSG00000095319.14	2605.93	0.361316	0.204656	0.136697	0.519524	-0.021003	0.966354	0.203617	0.562422	-0.1577	0.807285	NUP188	nucleoporin 188 [Source:HGNC Symbol;Acc:HGNC:17859]
ENSG00000095321.16	76.4747	0.679373	0.482612	0.838249	0.108461	-0.0249586	0.98738	-0.183834	0.931992	-0.863208	0.518631	CRAT	carnitine O-acetyltransferase [Source:HGNC Symbol;Acc:HGNC:2342]
ENSG00000095380.10	2111.83	0.243595	0.557155	0.00197356	0.995611	0.0262601	0.968504	0.267881	0.559788	0.0242864	0.990154	NANS	N-acetylneuraminate synthase [Source:HGNC Symbol;Acc:HGNC:19237]
ENSG00000095383.19	547.198	0.329797	0.648492	-0.288392	0.552821	-0.604921	0.162516	0.0132679	0.993947	-0.316529	0.838215	TBC1D2	TBC1 domain family member 2 [Source:HGNC Symbol;Acc:HGNC:18026]
ENSG00000095397.13	408.96	0.274328	0.667947	1.98503	2.25911e-15	0.23295	0.670454	-1.47775	1.16916e-07	-1.75208	1.97795e-05	WHRN	whirlin [Source:HGNC Symbol;Acc:HGNC:16361]
ENSG00000095485.16	493.252	-0.146524	0.764234	-0.119059	0.725696	-0.0395075	0.950346	-0.0669725	0.945853	0.0795516	0.961521	CWF19L1	CWF19 like cell cycle control factor 1 [Source:HGNC Symbol;Acc:HGNC:25613]
ENSG00000095539.15	41.8003	0.508896	0.681774	0.64397	0.38845	-0.0665451	0.972106	-0.201618	0.938822	-0.710515	0.745625	SEMA4G	semaphorin 4G [Source:HGNC Symbol;Acc:HGNC:10735]
ENSG00000095564.13	398.637	-0.451783	0.393225	-0.757985	0.00274818	-0.00934041	0.99165	0.296862	0.672111	0.748645	0.173178	BTAF1	B-TFIID TATA-box binding protein associated factor 1 [Source:HGNC Symbol;Acc:HGNC:17307]
ENSG00000095574.11	154.463	-0.327372	0.508964	-0.381176	0.171951	-0.125584	0.816697	-0.0717793	0.950431	0.255592	0.79882	IKZF5	IKAROS family zinc finger 5 [Source:HGNC Symbol;Acc:HGNC:14283]
ENSG00000095585.16	35.1046	0.312972	1	-0.0206803	0.983296	0.19204	0.867604	0.525692	0.699346	0.212719	0.949595	BLNK	B cell linker [Source:HGNC Symbol;Acc:HGNC:14211]
ENSG00000095596.11	34.0525	-0.73362	1	0.0377732	0.970915	1.37704	0.00805544	0.605644	0.605333	1.33926	0.231499	CYP26A1	cytochrome P450 family 26 subfamily A member 1 [Source:HGNC Symbol;Acc:HGNC:2603]
ENSG00000095627.9	58.1108	0.495347	0.94718	0.75902	0.87042	0.219137	0.979705	-0.0446937	0.996762	-0.538647	0.982536	TDRD1	tudor domain containing 1 [Source:HGNC Symbol;Acc:HGNC:11712]
ENSG00000095637.21	26.6308	0.228937	1	1.23529	0.00736844	-0.550966	0.500035	-1.55732	0.00456072	-1.78626	0.0395495	SORBS1	sorbin and SH3 domain containing 1 [Source:HGNC Symbol;Acc:HGNC:14565]
ENSG00000095739.10	1831.73	-0.874426	0.677691	0.360603	0.831852	0.453892	0.840269	-0.781134	0.826236	0.0932873	0.990154	BAMBI	BMP and activin membrane bound inhibitor [Source:HGNC Symbol;Acc:HGNC:30251]
ENSG00000095752.6	41.2417	-0.447704	0.72077	2.60951	7.63632e-09	2.44	5.65609e-07	-0.617214	0.567651	-0.169512	0.967063	IL11	interleukin 11 [Source:HGNC Symbol;Acc:HGNC:5966]
ENSG00000095787.21	1840.64	-0.518296	0.27349	-0.643158	0.00735808	-0.118802	0.825598	0.00606041	0.996394	0.524356	0.39321	WAC	WW domain containing adaptor with coiled-coil [Source:HGNC Symbol;Acc:HGNC:17327]
ENSG00000095794.19	204.425	-0.494743	0.26341	0.228078	0.432832	0.254151	0.479768	-0.468669	0.156676	0.0260731	0.990154	CREM	cAMP responsive element modulator [Source:HGNC Symbol;Acc:HGNC:2352]
ENSG00000095906.16	1152.21	0.0290939	0.965207	0.356724	0.152084	0.136165	0.755437	-0.191465	0.79012	-0.220559	0.809121	NUBP2	nucleotide binding protein 2 [Source:HGNC Symbol;Acc:HGNC:8042]
ENSG00000095951.16	186.76	-0.0510248	0.958626	0.35325	0.394761	0.782003	0.0249507	0.377728	0.645764	0.428753	0.707523	HIVEP1	HIVEP zinc finger 1 [Source:HGNC Symbol;Acc:HGNC:4920]
ENSG00000096006.11	159.907	0.540845	0.833605	-0.426651	0.817803	0.511832	0.833771	1.47933	0.538776	0.938477	0.850239	CRISP3	cysteine rich secretory protein 3 [Source:HGNC Symbol;Acc:HGNC:16904]
ENSG00000096060.14	588.551	-0.198079	0.823975	-0.15518	0.808603	0.0391154	0.974847	-0.00378387	0.998124	0.194295	0.937455	FKBP5	FKBP prolyl isomerase 5 [Source:HGNC Symbol;Acc:HGNC:3721]
ENSG00000096063.15	970.783	-0.362443	0.650919	-0.29591	0.587949	0.226303	0.772876	0.159771	0.925531	0.522213	0.696128	SRPK1	SRSF protein kinase 1 [Source:HGNC Symbol;Acc:HGNC:11305]
ENSG00000096070.19	902.851	0.218463	0.689782	0.284735	0.387636	-0.0263879	0.974847	-0.0926597	0.937551	-0.311123	0.749914	BRPF3	bromodomain and PHD finger containing 3 [Source:HGNC Symbol;Acc:HGNC:14256]
ENSG00000096080.11	344.307	-0.0378573	0.951625	-0.0165457	0.970173	0.0424208	0.947061	0.0211092	0.985075	0.0589665	0.974936	MRPS18A	mitochondrial ribosomal protein S18A [Source:HGNC Symbol;Acc:HGNC:14515]
ENSG00000096092.5	380.219	-0.0573411	0.933001	0.0717638	0.868221	0.252046	0.506241	0.122942	0.904458	0.180282	0.882531	TMEM14A	transmembrane protein 14A [Source:HGNC Symbol;Acc:HGNC:21076]
ENSG00000096093.15	182.891	0.00922221	0.993849	-0.0971636	0.888243	0.0711623	0.947302	0.177548	0.911687	0.168326	0.947963	EFHC1	EF-hand domain containing 1 [Source:HGNC Symbol;Acc:HGNC:16406]
ENSG00000096150.9	27.6402	0.0688051	1	0.264248	0.693615	0.243133	0.791601	0.0476896	0.983244	-0.0211159	0.994837	RPS18	ribosomal protein S18 [Source:HGNC Symbol;Acc:HGNC:10401]
ENSG00000096384.19	34166.5	-0.415398	0.307653	1.59748	3.09631e-21	0.353633	0.163165	-1.65924	1.644e-20	-1.24385	6.22374e-06	HSP90AB1	heat shock protein 90 alpha family class B member 1 [Source:HGNC Symbol;Acc:HGNC:5258]
ENSG00000096401.7	1127.35	-0.288148	0.626059	-0.745625	0.00767368	-0.0237456	0.979812	0.433731	0.430882	0.721879	0.255023	CDC5L	cell division cycle 5 like [Source:HGNC Symbol;Acc:HGNC:1743]
ENSG00000096433.10	1676.51	0.105264	0.856146	0.282459	0.345699	-0.127501	0.802573	-0.304696	0.58454	-0.409959	0.567944	ITPR3	inositol 1,4,5-trisphosphate receptor type 3 [Source:HGNC Symbol;Acc:HGNC:6182]
ENSG00000096654.15	127.061	-0.368037	0.590208	-0.919277	0.0059383	-0.0928259	0.917066	0.458414	0.55675	0.826451	0.29162	ZNF184	zinc finger protein 184 [Source:HGNC Symbol;Acc:HGNC:12975]
ENSG00000096696.13	6040.75	-0.196944	0.731577	0.38765	0.206896	0.328997	0.389237	-0.255598	0.745748	-0.058654	0.981789	DSP	desmoplakin [Source:HGNC Symbol;Acc:HGNC:3052]
ENSG00000096717.11	258.179	-0.245394	0.623296	-0.630492	0.00815979	-0.0299712	0.969452	0.355127	0.477104	0.600521	0.272084	SIRT1	sirtuin 1 [Source:HGNC Symbol;Acc:HGNC:14929]
ENSG00000096746.17	2087.67	-0.103607	0.799166	0.168073	0.481361	0.559993	0.001429	0.288313	0.377055	0.39192	0.37813	HNRNPH3	heterogeneous nuclear ribonucleoprotein H3 [Source:HGNC Symbol;Acc:HGNC:5043]
ENSG00000096872.15	215.141	-0.414132	0.473008	-0.10914	0.817541	0.279883	0.542218	-0.0251093	0.985513	0.389023	0.6862	IFT74	intraflagellar transport 74 [Source:HGNC Symbol;Acc:HGNC:21424]
ENSG00000096968.13	139.539	-0.237158	0.861345	-0.443007	0.574522	0.414672	0.689709	0.620521	0.681839	0.857679	0.63251	JAK2	Janus kinase 2 [Source:HGNC Symbol;Acc:HGNC:6192]
ENSG00000097007.17	1823.07	0.434824	0.138318	-0.109922	0.663868	-0.41269	0.0224906	0.132056	0.830061	-0.302768	0.53563	ABL1	ABL proto-oncogene 1, non-receptor tyrosine kinase [Source:HGNC Symbol;Acc:HGNC:76]
ENSG00000097021.19	1103.07	0.0820045	0.89819	0.517525	0.0446478	0.132274	0.79822	-0.303247	0.607422	-0.385252	0.619714	ACOT7	acyl-CoA thioesterase 7 [Source:HGNC Symbol;Acc:HGNC:24157]
ENSG00000097033.14	418.808	-0.164444	0.67464	-0.176068	0.476296	0.228679	0.395555	0.240303	0.571145	0.404747	0.380415	SH3GLB1	SH3 domain containing GRB2 like, endophilin B1 [Source:HGNC Symbol;Acc:HGNC:10833]
ENSG00000097046.12	131.573	-0.493699	0.477587	-0.759158	0.0335008	0.191721	0.788974	0.457179	0.564373	0.950878	0.199941	CDC7	cell division cycle 7 [Source:HGNC Symbol;Acc:HGNC:1745]
ENSG00000097096.8	279.94	-0.38957	0.445547	-0.0863474	0.839423	0.585691	0.0299927	0.282468	0.660595	0.672038	0.209442	SYDE2	synapse defective Rho GTPase homolog 2 [Source:HGNC Symbol;Acc:HGNC:25841]
ENSG00000099194.5	31633.9	-0.382845	0.0991643	0.273697	0.0666282	0.0854744	0.759039	-0.571068	3.94482e-05	-0.188223	0.697342	SCD	stearoyl-CoA desaturase [Source:HGNC Symbol;Acc:HGNC:10571]
ENSG00000099203.6	234.424	0.190178	0.689782	-0.199733	0.523611	-0.193341	0.624395	0.19657	0.798149	0.00639137	0.995827	TMED1	transmembrane p24 trafficking protein 1 [Source:HGNC Symbol;Acc:HGNC:17291]
ENSG00000099204.18	457.666	0.375597	0.722581	-0.0890917	0.925609	0.000930964	0.999663	0.46562	0.755339	0.0900218	0.984243	ABLIM1	actin binding LIM protein 1 [Source:HGNC Symbol;Acc:HGNC:78]
ENSG00000099219.13	3454.14	0.163118	0.646595	-0.256039	0.196773	-0.192884	0.457409	0.226272	0.556442	0.0631542	0.960003	ERMP1	endoplasmic reticulum metallopeptidase 1 [Source:HGNC Symbol;Acc:HGNC:23703]
ENSG00000099246.16	752.398	-0.478321	0.361354	-0.382997	0.215367	0.218081	0.642397	0.122757	0.914986	0.601078	0.350325	RAB18	RAB18, member RAS oncogene family [Source:HGNC Symbol;Acc:HGNC:14244]
ENSG00000099250.17	1091.88	-0.09918	0.963689	-0.0814177	0.952802	-0.140906	0.943302	-0.158668	0.959435	-0.0594894	0.990154	NRP1	neuropilin 1 [Source:HGNC Symbol;Acc:HGNC:8004]
ENSG00000099251.14	45.8727	-0.118866	0.93007	3.18742	1.86265e-21	1.13121	0.0203296	-2.17508	4.10761e-10	-2.05622	0.00147396	HSD17B7P2	hydroxysteroid 17-beta dehydrogenase 7 pseudogene 2 [Source:HGNC Symbol;Acc:HGNC:28120]
ENSG00000099256.18	38.1082	-0.415126	0.841376	-0.357114	0.809574	0.201632	0.93453	0.14362	0.973993	0.558743	0.909972	PRTFDC1	phosphoribosyl transferase domain containing 1 [Source:HGNC Symbol;Acc:HGNC:23333]
ENSG00000099282.9	1722.61	0.219873	0.682663	-0.0505916	0.917112	-0.105855	0.859879	0.164609	0.871796	-0.0552637	0.982515	TSPAN15	tetraspanin 15 [Source:HGNC Symbol;Acc:HGNC:23298]
ENSG00000099284.13	581.019	-0.308353	0.491159	0.0748537	0.844345	-0.0399441	0.950346	-0.423151	0.216621	-0.114798	0.935259	MACROH2A2	macroH2A.2 histone [Source:HGNC Symbol;Acc:HGNC:14453]
ENSG00000099290.15	485.401	-0.0956735	0.780036	0.0127076	0.966036	0.0291799	0.947302	-0.0792012	0.902763	0.0164723	0.990154	WASHC2A	WASH complex subunit 2A [Source:HGNC Symbol;Acc:HGNC:23416]
ENSG00000099308.10	240.271	0.428966	0.613405	0.3408	0.547701	-0.150025	0.878468	-0.0618586	0.974973	-0.490825	0.749914	MAST3	microtubule associated serine/threonine kinase 3 [Source:HGNC Symbol;Acc:HGNC:19036]
ENSG00000099326.8	231.943	0.348971	0.584511	0.247309	0.576513	0.00317186	0.998753	0.104834	0.941613	-0.244137	0.875591	MZF1	myeloid zinc finger 1 [Source:HGNC Symbol;Acc:HGNC:13108]
ENSG00000099330.8	156.499	0.277738	0.70414	0.427873	0.30785	-0.0873353	0.92486	-0.23747	0.856314	-0.515209	0.640813	OCEL1	occludin/ELL domain containing 1 [Source:HGNC Symbol;Acc:HGNC:26221]
ENSG00000099331.13	945.699	0.262901	0.566214	0.158977	0.625104	-0.0724459	0.897312	0.0314777	0.977006	-0.231423	0.801248	MYO9B	myosin IXB [Source:HGNC Symbol;Acc:HGNC:7609]
ENSG00000099337.4	948.51	0.248062	0.608923	-0.685761	0.00270325	-0.843774	0.000157325	0.0900487	0.935039	-0.158013	0.90305	KCNK6	potassium two pore domain channel subfamily K member 6 [Source:HGNC Symbol;Acc:HGNC:6281]
ENSG00000099338.22	45.102	0.0417316	0.984581	0.988408	0.154383	1.37148	0.0388789	0.424803	0.848553	0.38307	0.910035	CATSPERG	cation channel sperm associated auxiliary subunit gamma [Source:HGNC Symbol;Acc:HGNC:25243]
ENSG00000099341.11	4144.72	0.122019	0.786416	0.202382	0.437078	0.167076	0.634658	0.0867125	0.920806	-0.0353063	0.984815	PSMD8	proteasome 26S subunit, non-ATPase 8 [Source:HGNC Symbol;Acc:HGNC:9566]
ENSG00000099364.16	916.596	0.107946	0.9022	-0.37731	0.3825	-0.734848	0.0544433	-0.249592	0.845037	-0.357539	0.795406	FBXL19	F-box and leucine rich repeat protein 19 [Source:HGNC Symbol;Acc:HGNC:25300]
ENSG00000099365.10	7.98114	0.328148	1	-0.115616	0.955932	-0.709648	0.719294	-0.265885	1	-0.594032	1	STX1B	syntaxin 1B [Source:HGNC Symbol;Acc:HGNC:18539]
ENSG00000099377.13	255.608	0.394099	0.674478	0.15826	0.835449	0.0149787	0.991978	0.250818	0.892987	-0.143282	0.966652	HSD3B7	hydroxy-delta-5-steroid dehydrogenase, 3 beta- and steroid delta-isomerase 7 [Source:HGNC Symbol;Acc:HGNC:18324]
ENSG00000099381.17	863.73	0.371718	0.623192	-0.0352379	0.960245	-0.515329	0.294309	-0.108373	0.947736	-0.480091	0.704753	SETD1A	SET domain containing 1A, histone lysine methyltransferase [Source:HGNC Symbol;Acc:HGNC:29010]
ENSG00000099385.11	896.554	0.0208525	0.980495	0.341183	0.227135	0.156314	0.737049	-0.164017	0.860664	-0.18487	0.877517	BCL7C	BAF chromatin remodeling complex subunit BCL7C [Source:HGNC Symbol;Acc:HGNC:1006]
ENSG00000099617.3	11.4408	0.667629	1	1.79821	0.0173623	0.811987	0.45924	-0.318592	0.914575	-0.986222	1	EFNA2	ephrin A2 [Source:HGNC Symbol;Acc:HGNC:3222]
ENSG00000099622.13	2594.28	0.0746319	0.869369	-0.233917	0.305856	-0.285475	0.244703	0.0230742	0.981123	-0.0515578	0.973608	CIRBP	cold inducible RNA binding protein [Source:HGNC Symbol;Acc:HGNC:1982]
ENSG00000099624.7	1506.34	0.214248	0.584888	0.324827	0.131924	0.0900783	0.833742	-0.0205001	0.98349	-0.234748	0.745625	ATP5F1D	ATP synthase F1 subunit delta [Source:HGNC Symbol;Acc:HGNC:837]
ENSG00000099625.12	57.5731	0.638232	0.543511	0.159059	0.867845	0.0239001	0.988638	0.503072	0.74818	-0.13516	0.976115	CBARP	CACN subunit beta associated regulatory protein [Source:HGNC Symbol;Acc:HGNC:28617]
ENSG00000099783.11	4300.89	0.0956091	0.724309	0.250339	0.0601461	0.176998	0.298594	0.0222679	0.971191	-0.0733413	0.920416	HNRNPM	heterogeneous nuclear ribonucleoprotein M [Source:HGNC Symbol;Acc:HGNC:5046]
ENSG00000099785.10	216.662	0.251328	0.512856	0.274877	0.21745	0.0179143	0.976771	-0.00563476	0.995498	-0.256963	0.69066	MARCHF2	membrane associated ring-CH-type finger 2 [Source:HGNC Symbol;Acc:HGNC:28038]
ENSG00000099795.6	1751.4	0.0457435	0.933001	0.203497	0.409919	0.114399	0.767952	-0.0433546	0.959522	-0.0890982	0.946552	NDUFB7	NADH:ubiquinone oxidoreductase subunit B7 [Source:HGNC Symbol;Acc:HGNC:7702]
ENSG00000099797.13	2217.49	0.10195	0.741123	0.43673	0.00103992	0.0692711	0.822765	-0.265509	0.227883	-0.367459	0.237567	TECR	trans-2,3-enoyl-CoA reductase [Source:HGNC Symbol;Acc:HGNC:4551]
ENSG00000099800.7	292.13	0.0432943	0.936895	0.372297	0.0671814	0.13202	0.717757	-0.196982	0.710978	-0.240277	0.730693	TIMM13	translocase of inner mitochondrial membrane 13 [Source:HGNC Symbol;Acc:HGNC:11816]
ENSG00000099804.8	795.145	-0.0505519	0.915879	0.608543	0.000164185	0.688943	1.80091e-05	0.0298488	0.972286	0.0804006	0.94667	CDC34	cell division cycle 34, ubiqiutin conjugating enzyme [Source:HGNC Symbol;Acc:HGNC:1734]
ENSG00000099810.18	8.84508	0.132672	1	0.315464	0.810489	-0.565519	0.719294	-0.748311	1	-0.880983	1	MTAP	methylthioadenosine phosphorylase [Source:HGNC Symbol;Acc:HGNC:7413]
ENSG00000099812.8	1665.03	0.204453	0.775292	0.370392	0.34875	-0.507131	0.215222	-0.673071	0.136882	-0.877524	0.194128	MISP	mitotic spindle positioning [Source:HGNC Symbol;Acc:HGNC:27000]
ENSG00000099814.15	1500.23	0.464031	0.501585	0.536342	0.164277	-0.0682558	0.944433	-0.140567	0.925531	-0.604598	0.53563	CEP170B	centrosomal protein 170B [Source:HGNC Symbol;Acc:HGNC:20362]
ENSG00000099817.11	1648.03	0.16365	0.60872	0.319268	0.0492265	0.168755	0.478501	0.0131373	0.985638	-0.150513	0.815836	POLR2E	RNA polymerase II, I and III subunit E [Source:HGNC Symbol;Acc:HGNC:9192]
ENSG00000099821.13	554.631	0.0842883	0.939942	-0.0790078	0.915635	-0.336202	0.622699	-0.172906	0.919893	-0.257195	0.904632	POLRMT	RNA polymerase mitochondrial [Source:HGNC Symbol;Acc:HGNC:9200]
ENSG00000099822.2	752.983	0.392924	0.678916	0.755711	0.131924	0.13536	0.905484	-0.227426	0.905491	-0.620351	0.685666	HCN2	hyperpolarization activated cyclic nucleotide gated potassium and sodium channel 2 [Source:HGNC Symbol;Acc:HGNC:4846]
ENSG00000099840.13	18.9473	0.356465	1	0.427479	0.731924	0.0519833	0.984249	-0.0190305	0.996394	-0.375496	0.943249	IZUMO4	IZUMO family member 4 [Source:HGNC Symbol;Acc:HGNC:26950]
ENSG00000099849.14	41.2025	0.044976	0.970543	-0.46283	0.386211	-0.208023	0.812616	0.299783	0.853958	0.254807	0.913679	RASSF7	Ras association domain family member 7 [Source:HGNC Symbol;Acc:HGNC:1166]
ENSG00000099860.8	638.063	0.0746062	0.915879	0.228007	0.519633	1.03969	1.0441e-05	0.886292	0.00121715	0.811686	0.105509	GADD45B	growth arrest and DNA damage inducible beta [Source:HGNC Symbol;Acc:HGNC:4096]
ENSG00000099864.17	451.365	0.295561	0.761868	0.370944	0.538706	-0.0643545	0.962359	-0.139738	0.945352	-0.435299	0.811349	PALM	paralemmin [Source:HGNC Symbol;Acc:HGNC:8594]
ENSG00000099875.14	1124.66	0.385911	0.614635	1.38273	3.70058e-05	-0.0469349	0.968888	-1.04375	0.0153379	-1.42966	0.0208067	MKNK2	MAPK interacting serine/threonine kinase 2 [Source:HGNC Symbol;Acc:HGNC:7111]
ENSG00000099889.13	249.186	0.077467	0.926992	-0.174867	0.71084	-0.412647	0.335091	-0.160313	0.902774	-0.23778	0.876205	ARVCF	ARVCF delta catenin family member [Source:HGNC Symbol;Acc:HGNC:728]
ENSG00000099899.14	417.618	0.162409	0.742775	-0.0846828	0.826608	-0.147739	0.735818	0.0993534	0.920575	-0.063056	0.973608	TRMT2A	tRNA methyltransferase 2 homolog A [Source:HGNC Symbol;Acc:HGNC:24974]
ENSG00000099901.16	2574.64	0.0289808	0.95785	0.197322	0.398515	0.199694	0.481562	0.0313527	0.972286	0.00237179	0.997798	RANBP1	RAN binding protein 1 [Source:HGNC Symbol;Acc:HGNC:9847]
ENSG00000099904.15	206.035	0.500758	0.544761	0.460415	0.373817	-0.171544	0.857826	-0.1312	0.944868	-0.631959	0.625236	ZDHHC8	zinc finger DHHC-type palmitoyltransferase 8 [Source:HGNC Symbol;Acc:HGNC:18474]
ENSG00000099910.16	305.569	0.341742	0.475582	-0.639902	0.0071682	-0.599432	0.0161185	0.382211	0.40589	0.0404695	0.985485	KLHL22	kelch like family member 22 [Source:HGNC Symbol;Acc:HGNC:25888]
ENSG00000099917.17	788.791	0.315384	0.584194	0.401448	0.229182	-0.0846375	0.905639	-0.170701	0.885552	-0.486085	0.562253	MED15	mediator complex subunit 15 [Source:HGNC Symbol;Acc:HGNC:14248]
ENSG00000099940.11	731.823	-0.0889802	0.8015	0.155242	0.442299	0.0268029	0.953623	-0.21742	0.509791	-0.128439	0.860526	SNAP29	synaptosome associated protein 29 [Source:HGNC Symbol;Acc:HGNC:11133]
ENSG00000099942.12	1300.41	0.132351	0.819854	0.141537	0.713951	-0.0566486	0.934828	-0.065835	0.952208	-0.198186	0.872165	CRKL	CRK like proto-oncogene, adaptor protein [Source:HGNC Symbol;Acc:HGNC:2363]
ENSG00000099949.18	300.814	0.265086	0.563137	0.121689	0.731272	-0.159361	0.705513	-0.0159641	0.98753	-0.28105	0.734642	LZTR1	leucine zipper like transcription regulator 1 [Source:HGNC Symbol;Acc:HGNC:6742]
ENSG00000099954.18	22.1251	-1.14603	1	1.19808	0.0428132	0.626987	0.575408	-1.71712	0.0119215	-0.571095	0.834742	CECR2	CECR2 histone acetyl-lysine reader [Source:HGNC Symbol;Acc:HGNC:1840]
ENSG00000099968.17	955.065	0.0479573	0.893244	-0.0316788	0.902353	-0.20093	0.284783	-0.121294	0.791263	-0.169251	0.745938	BCL2L13	BCL2 like 13 [Source:HGNC Symbol;Acc:HGNC:17164]
ENSG00000099991.17	964.31	0.348372	0.476875	0.8648	9.41119e-05	-0.0666714	0.915997	-0.5831	0.0613393	-0.931472	0.0223985	CABIN1	calcineurin binding protein 1 [Source:HGNC Symbol;Acc:HGNC:24187]
ENSG00000099992.15	286.572	0.298042	0.563516	-0.448209	0.119267	-0.440797	0.162078	0.305454	0.644001	0.00741254	0.99572	TBC1D10A	TBC1 domain family member 10A [Source:HGNC Symbol;Acc:HGNC:23609]
ENSG00000099994.10	101.138	0.770193	0.628437	1.36596	0.101647	-0.123438	0.956612	-0.719206	0.755954	-1.4894	0.464946	SUSD2	sushi domain containing 2 [Source:HGNC Symbol;Acc:HGNC:30667]
ENSG00000099995.18	1558.02	0.402416	0.543511	0.0340668	0.958653	-0.444582	0.328855	-0.0762336	0.958587	-0.47865	0.660358	SF3A1	splicing factor 3a subunit 1 [Source:HGNC Symbol;Acc:HGNC:10765]
ENSG00000099999.14	98.6985	0.146742	0.798058	-0.177781	0.641192	-0.376753	0.271649	-0.0522291	0.96587	-0.198972	0.877517	RNF215	ring finger protein 215 [Source:HGNC Symbol;Acc:HGNC:33434]
ENSG00000100003.17	86.3618	0.0989058	0.948248	1.01813	0.0633831	-0.176304	0.893973	-1.09552	0.13554	-1.19443	0.343222	SEC14L2	SEC14 like lipid binding 2 [Source:HGNC Symbol;Acc:HGNC:10699]
ENSG00000100014.19	365.946	0.0941223	0.852946	-0.353516	0.141633	-0.284334	0.335091	0.163304	0.835688	0.0691816	0.966265	SPECC1L	sperm antigen with calponin homology and coiled-coil domains 1 like [Source:HGNC Symbol;Acc:HGNC:29022]
ENSG00000100023.18	708.479	0.321051	0.396546	0.129073	0.638195	-0.257116	0.318763	-0.065138	0.938822	-0.386189	0.433105	PPIL2	peptidylprolyl isomerase like 2 [Source:HGNC Symbol;Acc:HGNC:9261]
ENSG00000100027.14	28.205	0.111143	1	0.0507073	0.959322	0.029979	0.98666	0.0904144	0.971191	-0.0207287	0.995147	YPEL1	yippee like 1 [Source:HGNC Symbol;Acc:HGNC:12845]
ENSG00000100028.11	1590.61	-0.153596	0.637244	0.0954055	0.685725	0.317611	0.0773239	0.0686088	0.919953	0.222205	0.672856	SNRPD3	small nuclear ribonucleoprotein D3 polypeptide [Source:HGNC Symbol;Acc:HGNC:11160]
ENSG00000100029.17	1970.69	0.304434	0.329666	0.126254	0.570512	-0.0976158	0.756236	0.0805641	0.905491	-0.22387	0.67674	PES1	pescadillo ribosomal biogenesis factor 1 [Source:HGNC Symbol;Acc:HGNC:8848]
ENSG00000100030.14	1591.28	0.0246425	0.944493	-0.100828	0.549685	-0.0726936	0.767262	0.0527766	0.921653	0.028134	0.980548	MAPK1	mitogen-activated protein kinase 1 [Source:HGNC Symbol;Acc:HGNC:6871]
ENSG00000100031.18	16.8442	-0.326405	1	0.703193	0.502643	0.667763	0.620048	-0.361833	0.911687	-0.0354296	0.995147	GGT1	gamma-glutamyltransferase 1 [Source:HGNC Symbol;Acc:HGNC:4250]
ENSG00000100034.13	298.065	0.184387	0.737389	-0.433352	0.130835	-0.766969	0.00254765	-0.14923	0.889816	-0.333616	0.714573	PPM1F	protein phosphatase, Mg2+/Mn2+ dependent 1F [Source:HGNC Symbol;Acc:HGNC:19388]
ENSG00000100036.12	74.4066	0.73059	0.311907	-0.147219	0.817364	-1.19007	0.000955824	-0.312261	0.816255	-1.04285	0.186532	SLC35E4	solute carrier family 35 member E4 [Source:HGNC Symbol;Acc:HGNC:17058]
ENSG00000100056.11	332.962	0.279871	0.434193	0.132231	0.597427	-0.574477	0.000840598	-0.426837	0.0669679	-0.706708	0.015938	ESS2	ess-2 splicing factor homolog [Source:HGNC Symbol;Acc:HGNC:16817]
ENSG00000100058.12	111.435	0.111418	0.868993	0.00522059	0.99314	-0.0591006	0.939885	0.0470966	0.973088	-0.0643213	0.980548	CRYBB2P1	crystallin beta B2 pseudogene 1 [Source:HGNC Symbol;Acc:HGNC:2399]
ENSG00000100065.14	216.112	0.381094	0.448216	-0.132184	0.739246	-0.230409	0.568649	0.282869	0.667849	-0.0982251	0.957474	CARD10	caspase recruitment domain family member 10 [Source:HGNC Symbol;Acc:HGNC:16422]
ENSG00000100068.11	33.6121	0.470329	1	1.33842	0.000691319	-0.153718	0.8847	-1.02181	0.0518753	-1.49214	0.0510517	LRP5L	LDL receptor related protein 5 like [Source:HGNC Symbol;Acc:HGNC:25323]
ENSG00000100075.9	3360.24	0.40162	0.510153	0.352532	0.342856	0.0857248	0.912126	0.134813	0.917726	-0.266807	0.841756	SLC25A1	solute carrier family 25 member 1 [Source:HGNC Symbol;Acc:HGNC:10979]
ENSG00000100077.14	78.9859	0.321252	0.56035	-0.185975	0.65064	-0.115017	0.852954	0.39221	0.509555	0.0709583	0.976115	GRK3	G protein-coupled receptor kinase 3 [Source:HGNC Symbol;Acc:HGNC:290]
ENSG00000100083.18	581.693	0.151777	0.733609	0.215869	0.415148	-0.145527	0.707059	-0.20962	0.724575	-0.361397	0.54497	GGA1	golgi associated, gamma adaptin ear containing, ARF binding protein 1 [Source:HGNC Symbol;Acc:HGNC:17842]
ENSG00000100084.14	179.748	0.221947	0.626421	0.271156	0.317542	-0.0473426	0.937467	-0.0965521	0.919893	-0.318499	0.660592	HIRA	histone cell cycle regulator [Source:HGNC Symbol;Acc:HGNC:4916]
ENSG00000100092.20	204.215	0.196173	0.765489	0.114482	0.817803	0.0819843	0.91423	0.163675	0.893271	-0.0324978	0.990154	SH3BP1	SH3 domain binding protein 1 [Source:HGNC Symbol;Acc:HGNC:10824]
ENSG00000100097.11	1373	-0.538286	0.548936	0.308298	0.632008	0.177792	0.866978	-0.668793	0.439112	-0.130507	0.970998	LGALS1	galectin 1 [Source:HGNC Symbol;Acc:HGNC:6561]
ENSG00000100099.20	306.66	0.0067395	0.98993	-0.254806	0.217759	-0.341352	0.100188	-0.0798062	0.919506	-0.0865457	0.940582	HPS4	HPS4 biogenesis of lysosomal organelles complex 3 subunit 2 [Source:HGNC Symbol;Acc:HGNC:15844]
ENSG00000100100.12	160.544	-0.12085	0.896317	-0.814262	0.0278817	-1.10035	0.00239345	-0.406936	0.683222	-0.286086	0.873348	PIK3IP1	phosphoinositide-3-kinase interacting protein 1 [Source:HGNC Symbol;Acc:HGNC:24942]
ENSG00000100104.13	229.3	0.0321023	0.959971	-0.299431	0.239191	-0.344995	0.208932	-0.0134621	0.989925	-0.0455645	0.982536	SRRD	SRR1 domain containing [Source:HGNC Symbol;Acc:HGNC:33910]
ENSG00000100105.17	1207.48	0.16777	0.715826	-0.705672	0.000521644	-0.850972	1.98177e-05	0.0224699	0.983679	-0.1453	0.902467	PATZ1	POZ/BTB and AT hook containing zinc finger 1 [Source:HGNC Symbol;Acc:HGNC:13071]
ENSG00000100106.19	765.274	-0.0579682	0.930431	0.0436854	0.923936	-0.026232	0.973334	-0.127886	0.899306	-0.0699175	0.970608	TRIOBP	TRIO and F-actin binding protein [Source:HGNC Symbol;Acc:HGNC:17009]
ENSG00000100109.16	523.403	0.185206	0.626059	0.580445	0.000641716	-0.112191	0.756941	-0.507431	0.0177505	-0.692636	0.0249787	TFIP11	tuftelin interacting protein 11 [Source:HGNC Symbol;Acc:HGNC:17165]
ENSG00000100116.16	187.518	0.236454	0.780285	0.00424773	0.995287	-0.0697517	0.948328	0.162454	0.921665	-0.0739998	0.983437	GCAT	glycine C-acetyltransferase [Source:HGNC Symbol;Acc:HGNC:4188]
ENSG00000100124.14	333.268	0.138281	0.676058	-0.00837931	0.980557	-0.144932	0.581942	0.00172818	0.998124	-0.136553	0.84861	ANKRD54	ankyrin repeat domain 54 [Source:HGNC Symbol;Acc:HGNC:25185]
ENSG00000100129.17	2236.83	0.144033	0.688587	0.196214	0.357042	0.211062	0.391615	0.158881	0.764357	0.0148479	0.990154	EIF3L	eukaryotic translation initiation factor 3 subunit L [Source:HGNC Symbol;Acc:HGNC:18138]
ENSG00000100138.13	1209.21	0.0249374	0.961868	0.37477	0.0297804	0.253543	0.253215	-0.0962892	0.889471	-0.121227	0.889829	SNU13	small nuclear ribonucleoprotein 13 [Source:HGNC Symbol;Acc:HGNC:7819]
ENSG00000100139.13	311.16	0.572402	0.44144	-0.219363	0.695649	-0.677613	0.122683	0.114152	0.945679	-0.458251	0.733141	MICALL1	MICAL like 1 [Source:HGNC Symbol;Acc:HGNC:29804]
ENSG00000100147.13	47.1068	0.510286	0.521389	-0.0061706	0.994076	-0.48609	0.398291	0.0303665	0.985997	-0.479919	0.749914	CCDC134	coiled-coil domain containing 134 [Source:HGNC Symbol;Acc:HGNC:26185]
ENSG00000100150.16	188.557	0.105078	0.815391	-0.620414	0.00136458	-0.390386	0.090479	0.335106	0.378129	0.230028	0.769227	DEPDC5	DEP domain containing 5, GATOR1 subcomplex subunit [Source:HGNC Symbol;Acc:HGNC:18423]
ENSG00000100151.15	260.747	0.305797	0.475831	0.0783159	0.829975	-0.0998635	0.830619	0.127618	0.886796	-0.178179	0.855633	PICK1	protein interacting with PRKCA 1 [Source:HGNC Symbol;Acc:HGNC:9394]
ENSG00000100154.14	72.5869	0.595162	0.456271	0.143839	0.83034	-0.131936	0.888897	0.319387	0.815188	-0.275776	0.893301	TTC28	tetratricopeptide repeat domain 28 [Source:HGNC Symbol;Acc:HGNC:29179]
ENSG00000100162.14	348.422	0.284947	0.679302	0.171896	0.737542	0.197751	0.760244	0.310802	0.754819	0.0258544	0.9907	CENPM	centromere protein M [Source:HGNC Symbol;Acc:HGNC:18352]
ENSG00000100167.19	163.792	0.301747	0.522236	0.0701187	0.871249	0.0452306	0.946864	0.276858	0.644072	-0.0248882	0.990154	SEPTIN3	septin 3 [Source:HGNC Symbol;Acc:HGNC:10750]
ENSG00000100196.10	352.596	0.361831	0.44557	0.176393	0.59385	0.0553393	0.930476	0.240777	0.710574	-0.121054	0.934183	KDELR3	KDEL endoplasmic reticulum protein retention receptor 3 [Source:HGNC Symbol;Acc:HGNC:6306]
ENSG00000100201.20	3620.39	-0.210652	0.536215	-0.0478842	0.876992	-0.0379127	0.936314	-0.20068	0.637457	0.00997142	0.992289	DDX17	DEAD-box helicase 17 [Source:HGNC Symbol;Acc:HGNC:2740]
ENSG00000100206.9	36.7881	0.229808	1	-0.0767519	0.915974	-0.0337387	0.978188	0.272821	0.854329	0.0430129	0.990154	DMC1	DNA meiotic recombinase 1 [Source:HGNC Symbol;Acc:HGNC:2927]
ENSG00000100209.9	251.293	0.137745	0.815351	-0.0156959	0.976244	0.0627064	0.928236	0.216148	0.800341	0.0784021	0.967987	HSCB	HscB mitochondrial iron-sulfur cluster cochaperone [Source:HGNC Symbol;Acc:HGNC:28913]
ENSG00000100211.10	173.751	0.119275	0.827076	0.160743	0.640241	0.133948	0.777399	0.0924807	0.931422	-0.0267942	0.990154	CBY1	chibby family member 1, beta catenin antagonist [Source:HGNC Symbol;Acc:HGNC:1307]
ENSG00000100216.5	965.723	0.0712661	0.90853	0.140763	0.692972	0.11483	0.823211	0.0453331	0.967134	-0.0259332	0.990154	TOMM22	translocase of outer mitochondrial membrane 22 [Source:HGNC Symbol;Acc:HGNC:18002]
ENSG00000100219.16	11705.1	0.814607	0.425214	-0.963404	0.0717753	-0.666453	0.338316	1.11156	0.103837	0.29695	0.918638	XBP1	X-box binding protein 1 [Source:HGNC Symbol;Acc:HGNC:12801]
ENSG00000100220.11	1700.39	-0.0294764	0.948623	0.0413015	0.891455	0.11302	0.716362	0.042242	0.953163	0.0717183	0.948997	RTCB	RNA 2',3'-cyclic phosphate and 5'-OH ligase [Source:HGNC Symbol;Acc:HGNC:26935]
ENSG00000100221.10	642.026	0.016354	0.980947	0.416512	0.0330457	-0.168361	0.608125	-0.568519	0.00843134	-0.584873	0.118244	JOSD1	Josephin domain containing 1 [Source:HGNC Symbol;Acc:HGNC:28953]
ENSG00000100225.17	1441.64	0.0433447	0.919266	0.266285	0.129399	0.113126	0.701507	-0.109814	0.855975	-0.153159	0.817384	FBXO7	F-box protein 7 [Source:HGNC Symbol;Acc:HGNC:13586]
ENSG00000100226.15	381.544	0.144622	0.764473	-0.314741	0.220064	-0.565431	0.0130845	-0.106069	0.911687	-0.250691	0.769227	GTPBP1	GTP binding protein 1 [Source:HGNC Symbol;Acc:HGNC:4669]
ENSG00000100227.17	920.535	0.183353	0.515551	0.0969364	0.631153	-0.175307	0.378639	-0.0888911	0.875752	-0.272244	0.464946	POLDIP3	DNA polymerase delta interacting protein 3 [Source:HGNC Symbol;Acc:HGNC:23782]
ENSG00000100228.12	112.914	0.246104	0.783294	-0.287918	0.623063	-0.825585	0.0762195	-0.291564	0.850961	-0.537668	0.704181	RAB36	RAB36, member RAS oncogene family [Source:HGNC Symbol;Acc:HGNC:9775]
ENSG00000100234.11	596.901	0.325858	0.653404	1.26849	7.02303e-05	0.740745	0.0586541	-0.201892	0.888938	-0.52775	0.637611	TIMP3	TIMP metallopeptidase inhibitor 3 [Source:HGNC Symbol;Acc:HGNC:11822]
ENSG00000100239.15	681.327	0.201642	0.579448	0.199856	0.375625	-0.0991059	0.786586	-0.09732	0.897603	-0.298962	0.576407	PPP6R2	protein phosphatase 6 regulatory subunit 2 [Source:HGNC Symbol;Acc:HGNC:19253]
ENSG00000100241.20	990.109	0.434997	0.521083	0.274953	0.554058	-0.204562	0.759007	-0.0445187	0.978608	-0.479516	0.670093	SBF1	SET binding factor 1 [Source:HGNC Symbol;Acc:HGNC:10542]
ENSG00000100242.15	515.564	0.235378	0.599317	-0.187316	0.536456	-0.481675	0.0486471	-0.0589814	0.951869	-0.294359	0.700352	SUN2	Sad1 and UNC84 domain containing 2 [Source:HGNC Symbol;Acc:HGNC:14210]
ENSG00000100243.20	1271.74	0.285233	0.522913	0.366939	0.143036	0.0354335	0.957742	-0.0462725	0.962853	-0.331505	0.646843	CYB5R3	cytochrome b5 reductase 3 [Source:HGNC Symbol;Acc:HGNC:2873]
ENSG00000100246.12	173.875	0.104164	0.886546	0.381277	0.272803	-0.17656	0.759551	-0.453673	0.404973	-0.557837	0.476025	DNAL4	dynein axonemal light chain 4 [Source:HGNC Symbol;Acc:HGNC:2955]
ENSG00000100258.17	516.731	0.321103	0.487187	0.366707	0.154873	-0.0537413	0.931867	-0.0993451	0.920398	-0.420448	0.51052	LMF2	lipase maturation factor 2 [Source:HGNC Symbol;Acc:HGNC:25096]
ENSG00000100263.13	350.323	0.252499	0.65794	0.450602	0.144776	-0.0640065	0.933085	-0.26211	0.752047	-0.514609	0.498086	RHBDD3	rhomboid domain containing 3 [Source:HGNC Symbol;Acc:HGNC:1308]
ENSG00000100266.18	598.826	0.0859562	0.798058	0.0982958	0.652591	-0.123695	0.634676	-0.136034	0.770936	-0.22199	0.645108	PACSIN2	protein kinase C and casein kinase substrate in neurons 2 [Source:HGNC Symbol;Acc:HGNC:8571]
ENSG00000100271.16	47.4929	0.00417853	0.997007	0.0979608	0.894641	0.134682	0.889045	0.0409002	0.983679	0.0367214	0.990154	TTLL1	tubulin tyrosine ligase like 1 [Source:HGNC Symbol;Acc:HGNC:1312]
ENSG00000100276.9	23.5195	1.09313	1	1.93391	0.00298147	1.22385	0.0838632	0.383072	0.874659	-0.710063	0.781885	RASL10A	RAS like family 10 member A [Source:HGNC Symbol;Acc:HGNC:16954]
ENSG00000100280.16	4292.39	0.338694	0.278593	0.351057	0.0340552	-0.0407224	0.925682	-0.0530853	0.942192	-0.39178	0.285644	AP1B1	adaptor related protein complex 1 subunit beta 1 [Source:HGNC Symbol;Acc:HGNC:554]
ENSG00000100281.13	396.638	-0.0154621	0.974999	-0.135198	0.512789	-0.546153	0.000240057	-0.426417	0.0243942	-0.410955	0.221809	HMGXB4	HMG-box containing 4 [Source:HGNC Symbol;Acc:HGNC:5003]
ENSG00000100284.20	388.738	0.24445	0.483525	0.0619766	0.835862	-0.193312	0.457566	-0.0108388	0.989925	-0.255289	0.652995	TOM1	target of myb1 membrane trafficking protein [Source:HGNC Symbol;Acc:HGNC:11982]
ENSG00000100290.2	121.121	0.181544	0.879973	-0.780915	0.160624	-0.242792	0.815872	0.719667	0.465943	0.538123	0.779315	BIK	BCL2 interacting killer [Source:HGNC Symbol;Acc:HGNC:1051]
ENSG00000100292.16	446.559	0.695274	0.473008	2.81262	1.69011e-12	0.975953	0.0671129	-1.14139	0.0558056	-1.83667	0.0191852	HMOX1	heme oxygenase 1 [Source:HGNC Symbol;Acc:HGNC:5013]
ENSG00000100294.12	223.62	0.228911	0.616795	-0.0297354	0.945405	-0.168843	0.671884	0.0898034	0.929547	-0.139108	0.910035	MCAT	malonyl-CoA-acyl carrier protein transacylase [Source:HGNC Symbol;Acc:HGNC:29622]
ENSG00000100296.13	898.636	-0.00984477	0.985609	-0.08187	0.74872	0.025656	0.957742	0.0976812	0.885094	0.107526	0.90305	THOC5	THO complex 5 [Source:HGNC Symbol;Acc:HGNC:19074]
ENSG00000100297.15	2008.71	0.258359	0.620813	0.0972113	0.817803	-0.0734175	0.908814	0.0877306	0.938603	-0.170629	0.900055	MCM5	minichromosome maintenance complex component 5 [Source:HGNC Symbol;Acc:HGNC:6948]
ENSG00000100298.15	8.58325	0.665706	1	1.04646	0.281373	0.311121	0.861732	-0.0696334	1	-0.73534	1	APOBEC3H	apolipoprotein B mRNA editing enzyme catalytic subunit 3H [Source:HGNC Symbol;Acc:HGNC:24100]
ENSG00000100299.17	100.738	-0.218854	0.827076	0.241081	0.714574	-0.0346876	0.979942	-0.494622	0.653962	-0.275769	0.908258	ARSA	arylsulfatase A [Source:HGNC Symbol;Acc:HGNC:713]
ENSG00000100300.17	174.886	0.133702	0.903557	0.331504	0.580054	0.07382	0.952556	-0.123982	0.949408	-0.257684	0.915294	TSPO	translocator protein [Source:HGNC Symbol;Acc:HGNC:1158]
ENSG00000100304.12	913.343	0.255373	0.317886	0.123438	0.472298	-0.094826	0.688635	0.0371089	0.950431	-0.218264	0.569696	TTLL12	tubulin tyrosine ligase like 12 [Source:HGNC Symbol;Acc:HGNC:28974]
ENSG00000100307.12	132.037	0.0582404	0.939928	-0.279558	0.435263	-0.521804	0.113287	-0.184005	0.869036	-0.242246	0.844542	CBX7	chromobox 7 [Source:HGNC Symbol;Acc:HGNC:1557]
ENSG00000100311.16	353.669	0.0216793	0.989276	0.124399	0.892914	-0.197416	0.868421	-0.300136	0.885621	-0.321816	0.90786	PDGFB	platelet derived growth factor subunit B [Source:HGNC Symbol;Acc:HGNC:8800]
ENSG00000100316.15	22027.1	0.137142	0.754179	0.22084	0.378644	0.214485	0.487354	0.130787	0.867275	-0.00635522	0.995228	RPL3	ribosomal protein L3 [Source:HGNC Symbol;Acc:HGNC:10332]
ENSG00000100319.12	135.58	-0.0690709	0.920288	0.322729	0.287957	0.179692	0.70623	-0.212107	0.80126	-0.143037	0.924374	ZMAT5	zinc finger matrin-type 5 [Source:HGNC Symbol;Acc:HGNC:28046]
ENSG00000100320.22	48.5501	0.433162	0.595628	0.297919	0.602612	0.148729	0.873382	0.283971	0.84763	-0.149191	0.959666	RBFOX2	RNA binding fox-1 homolog 2 [Source:HGNC Symbol;Acc:HGNC:9906]
ENSG00000100321.14	204.39	0.0064001	0.995289	-0.0102129	0.988426	-0.378967	0.494081	-0.362354	0.724575	-0.368754	0.797274	SYNGR1	synaptogyrin 1 [Source:HGNC Symbol;Acc:HGNC:11498]
ENSG00000100324.13	337.389	0.277771	0.430734	-0.266803	0.191853	-0.39356	0.037924	0.151014	0.800791	-0.126757	0.889422	TAB1	TGF-beta activated kinase 1 (MAP3K7) binding protein 1 [Source:HGNC Symbol;Acc:HGNC:18157]
ENSG00000100325.14	1103.74	0.126018	0.623809	0.343338	0.00392817	0.164297	0.335268	-0.053024	0.921147	-0.179042	0.660358	ASCC2	activating signal cointegrator 1 complex subunit 2 [Source:HGNC Symbol;Acc:HGNC:24103]
ENSG00000100330.15	96.6797	-0.183488	0.767563	-0.146048	0.738844	-0.0105605	0.991508	-0.0480005	0.97261	0.135488	0.941768	MTMR3	myotubularin related protein 3 [Source:HGNC Symbol;Acc:HGNC:7451]
ENSG00000100335.13	582.117	0.162816	0.704365	0.4221	0.0440896	-0.0116681	0.98666	-0.270952	0.533745	-0.433768	0.385333	MIEF1	mitochondrial elongation factor 1 [Source:HGNC Symbol;Acc:HGNC:25979]
ENSG00000100342.20	12.4249	-0.229869	1	0.0881806	0.971898	-0.377695	0.905484	-0.695743	0.894091	-0.465875	0.959901	APOL1	apolipoprotein L1 [Source:HGNC Symbol;Acc:HGNC:618]
ENSG00000100345.20	9916.91	-0.0982969	0.916303	0.310037	0.506752	-0.139927	0.864631	-0.54826	0.39101	-0.449964	0.714439	MYH9	myosin heavy chain 9 [Source:HGNC Symbol;Acc:HGNC:7579]
ENSG00000100346.17	13.511	-0.319789	1	0.117666	0.936483	0.664675	0.644047	0.227221	0.949008	0.547009	0.896853	CACNA1I	calcium voltage-gated channel subunit alpha1 I [Source:HGNC Symbol;Acc:HGNC:1396]
ENSG00000100347.14	587.685	0.113031	0.738193	0.00317588	0.99253	0.0625511	0.864786	0.172406	0.677969	0.0593751	0.959516	SAMM50	SAMM50 sorting and assembly machinery component [Source:HGNC Symbol;Acc:HGNC:24276]
ENSG00000100348.9	1001.32	-0.0113411	0.9841	0.202282	0.319763	0.12299	0.686997	-0.0906329	0.896284	-0.0792919	0.942678	TXN2	thioredoxin 2 [Source:HGNC Symbol;Acc:HGNC:17772]
ENSG00000100350.14	566.214	0.62194	0.425453	0.119238	0.860717	-0.518017	0.328231	-0.0153155	0.993947	-0.637256	0.583049	FOXRED2	FAD dependent oxidoreductase domain containing 2 [Source:HGNC Symbol;Acc:HGNC:26264]
ENSG00000100353.17	2330.27	0.0146479	0.980436	0.104262	0.677676	0.0995855	0.768046	0.0099717	0.989925	-0.00467634	0.995827	EIF3D	eukaryotic translation initiation factor 3 subunit D [Source:HGNC Symbol;Acc:HGNC:3278]
ENSG00000100354.20	366.384	0.0017025	0.997437	-0.957994	1.40892e-08	-0.72382	4.80816e-05	0.235876	0.6328	0.234174	0.746032	TNRC6B	trinucleotide repeat containing adaptor 6B [Source:HGNC Symbol;Acc:HGNC:29190]
ENSG00000100359.20	14.8075	0.589666	1	0.488205	0.624665	-0.382302	0.77434	-0.280841	0.925085	-0.870507	0.719232	SGSM3	small G protein signaling modulator 3 [Source:HGNC Symbol;Acc:HGNC:25228]
ENSG00000100360.14	265.742	-0.142828	0.733451	-0.0338846	0.928311	-0.0269087	0.96499	-0.135852	0.856269	0.00697573	0.995147	IFT27	intraflagellar transport 27 [Source:HGNC Symbol;Acc:HGNC:18626]
ENSG00000100364.18	683.935	-0.0221852	0.963689	0.27184	0.110968	-0.0874372	0.7858	-0.381462	0.0548456	-0.359277	0.332315	KIAA0930	KIAA0930 [Source:HGNC Symbol;Acc:HGNC:1314]
ENSG00000100372.14	446.597	0.0744115	0.902442	0.103167	0.790459	0.0817576	0.887054	0.0530025	0.959522	-0.0214092	0.990154	SLC25A17	solute carrier family 25 member 17 [Source:HGNC Symbol;Acc:HGNC:10987]
ENSG00000100373.9	37.9684	-1.21695	0.103598	0.226584	0.733214	0.317709	0.7219	-1.12583	0.0386566	0.0911258	0.982808	UPK3A	uroplakin 3A [Source:HGNC Symbol;Acc:HGNC:12580]
ENSG00000100376.11	206.995	-0.0421408	0.945165	-0.751728	0.000270064	-0.371611	0.164893	0.337976	0.443268	0.380117	0.554012	FAM118A	family with sequence similarity 118 member A [Source:HGNC Symbol;Acc:HGNC:1313]
ENSG00000100379.17	255.571	0.288813	0.574569	0.32217	0.29721	0.0882349	0.885101	0.0548776	0.960516	-0.233935	0.830469	KCTD17	potassium channel tetramerization domain containing 17 [Source:HGNC Symbol;Acc:HGNC:25705]
ENSG00000100380.13	2649.21	-0.519471	0.120981	0.456511	0.0219368	0.335192	0.173894	-0.640789	0.00271999	-0.121319	0.913601	ST13	ST13 Hsp70 interacting protein [Source:HGNC Symbol;Acc:HGNC:11343]
ENSG00000100387.8	581.161	-0.0466429	0.934336	0.0987044	0.753199	0.216385	0.482114	0.0710372	0.937551	0.11768	0.918907	RBX1	ring-box 1 [Source:HGNC Symbol;Acc:HGNC:9928]
ENSG00000100393.12	896.919	0.334081	0.643338	0.063421	0.925436	-0.1992	0.77856	0.0714601	0.963131	-0.262622	0.880805	EP300	E1A binding protein p300 [Source:HGNC Symbol;Acc:HGNC:3373]
ENSG00000100395.14	369.3	0.223695	0.576442	-0.125524	0.673274	-0.281681	0.290422	0.0675391	0.941025	-0.156156	0.872958	L3MBTL2	L3MBTL histone methyl-lysine binding protein 2 [Source:HGNC Symbol;Acc:HGNC:18594]
ENSG00000100399.15	14.7501	0.661426	1	0.538863	0.562862	-0.0429638	0.984249	0.0795997	0.981123	-0.581827	0.842752	CHADL	chondroadherin like [Source:HGNC Symbol;Acc:HGNC:25165]
ENSG00000100401.19	2436.99	0.261742	0.473008	1.28026	5.72057e-18	-0.0682962	0.873767	-1.08682	1.5704e-11	-1.34856	2.63632e-09	RANGAP1	Ran GTPase activating protein 1 [Source:HGNC Symbol;Acc:HGNC:9854]
ENSG00000100403.11	1488.01	0.254534	0.568122	0.259979	0.338889	-0.157661	0.700869	-0.163106	0.841632	-0.41764	0.485712	ZC3H7B	zinc finger CCCH-type containing 7B [Source:HGNC Symbol;Acc:HGNC:30869]
ENSG00000100410.7	731.184	0.0248446	0.978838	0.179923	0.648872	0.12228	0.840499	-0.0327978	0.981123	-0.0576426	0.982515	PHF5A	PHD finger protein 5A [Source:HGNC Symbol;Acc:HGNC:18000]
ENSG00000100412.15	1825.42	0.04813	0.90833	0.0995241	0.674047	-0.0625664	0.869074	-0.113961	0.84763	-0.162091	0.803049	ACO2	aconitase 2 [Source:HGNC Symbol;Acc:HGNC:118]
ENSG00000100413.16	920.199	0.254316	0.475582	-0.316999	0.103841	-0.495054	0.00551808	0.0762605	0.921665	-0.178055	0.807869	POLR3H	RNA polymerase III subunit H [Source:HGNC Symbol;Acc:HGNC:30349]
ENSG00000100416.12	299.009	0.297024	0.456148	0.360362	0.0870199	0.0132268	0.984069	-0.0501114	0.95312	-0.347135	0.530052	TRMU	tRNA mitochondrial 2-thiouridylase [Source:HGNC Symbol;Acc:HGNC:25481]
ENSG00000100417.11	272.193	0.140775	0.77581	0.0695055	0.858055	0.0648282	0.905967	0.136098	0.880208	-0.0046774	0.996816	PMM1	phosphomannomutase 1 [Source:HGNC Symbol;Acc:HGNC:9114]
ENSG00000100418.7	350.256	0.267335	0.511545	0.219929	0.389192	-0.0140912	0.983499	0.0333147	0.973353	-0.23402	0.758147	DESI1	desumoylating isopeptidase 1 [Source:HGNC Symbol;Acc:HGNC:24577]
ENSG00000100422.13	470.187	0.483419	0.347809	-0.29353	0.382891	-0.220375	0.630299	0.556574	0.142478	0.0731547	0.973608	CERK	ceramide kinase [Source:HGNC Symbol;Acc:HGNC:19256]
ENSG00000100425.18	529.991	0.378252	0.473008	0.668011	0.00853861	-0.373738	0.282442	-0.663498	0.0380981	-1.04175	0.0144328	BRD1	bromodomain containing 1 [Source:HGNC Symbol;Acc:HGNC:1102]
ENSG00000100426.6	345.141	0.301063	0.491686	-0.217143	0.451669	-1.09796	2.15895e-08	-0.579756	0.0380981	-0.880819	0.016282	ZBED4	zinc finger BED-type containing 4 [Source:HGNC Symbol;Acc:HGNC:20721]
ENSG00000100429.17	33.9949	0.270943	1	0.336642	0.61482	0.0968594	0.940638	0.0311608	0.988531	-0.239783	0.935251	HDAC10	histone deacetylase 10 [Source:HGNC Symbol;Acc:HGNC:18128]
ENSG00000100439.10	676.193	0.478871	0.33223	0.909489	8.13417e-05	0.373344	0.263424	-0.0572741	0.959467	-0.536145	0.398849	ABHD4	abhydrolase domain containing 4, N-acyl phospholipase B [Source:HGNC Symbol;Acc:HGNC:20154]
ENSG00000100441.9	1140.5	0.252634	0.453693	-0.0728284	0.790453	-0.614209	6.77611e-05	-0.288747	0.305693	-0.54138	0.0805794	KHNYN	KH and NYN domain containing [Source:HGNC Symbol;Acc:HGNC:20166]
ENSG00000100442.10	1305.95	-0.181403	0.642632	-0.0806955	0.796134	0.401708	0.0574151	0.301	0.381892	0.482403	0.248258	FKBP3	FKBP prolyl isomerase 3 [Source:HGNC Symbol;Acc:HGNC:3719]
ENSG00000100445.17	105.9	0.223726	0.675975	0.318949	0.30195	0.156364	0.750628	0.0611417	0.957774	-0.162585	0.907162	SDR39U1	short chain dehydrogenase/reductase family 39U member 1 [Source:HGNC Symbol;Acc:HGNC:20275]
ENSG00000100461.17	1656.42	0.202369	0.396546	0.767745	8.0381e-15	-0.324567	0.00770349	-0.889942	1.15931e-17	-1.09231	5.24957e-14	RBM23	RNA binding motif protein 23 [Source:HGNC Symbol;Acc:HGNC:20155]
ENSG00000100462.15	1756.67	0.247382	0.469769	0.170811	0.424084	0.0791392	0.827833	0.15571	0.759565	-0.0916716	0.925788	PRMT5	protein arginine methyltransferase 5 [Source:HGNC Symbol;Acc:HGNC:10894]
ENSG00000100473.15	97.2779	0.405725	0.532688	-0.0194705	0.977494	0.0591176	0.948328	0.484313	0.453426	0.0785878	0.978343	COCH	cochlin [Source:HGNC Symbol;Acc:HGNC:2180]
ENSG00000100478.14	204.592	0.345839	0.561432	-0.401174	0.258715	-0.1951	0.727216	0.551913	0.24414	0.206074	0.895159	AP4S1	adaptor related protein complex 4 subunit sigma 1 [Source:HGNC Symbol;Acc:HGNC:575]
ENSG00000100479.12	152.943	-0.211395	0.780036	-0.672042	0.0630091	0.071473	0.94006	0.532119	0.410306	0.743514	0.375729	POLE2	DNA polymerase epsilon 2, accessory subunit [Source:HGNC Symbol;Acc:HGNC:9178]
ENSG00000100483.13	137.627	-0.344679	0.599188	-0.130156	0.807652	0.512293	0.211885	0.29777	0.764083	0.642449	0.446529	VCPKMT	valosin containing protein lysine methyltransferase [Source:HGNC Symbol;Acc:HGNC:20352]
ENSG00000100485.11	325.649	-0.297381	0.567532	-0.654107	0.0104455	-0.00084822	0.999663	0.355878	0.526414	0.653258	0.255679	SOS2	SOS Ras/Rho guanine nucleotide exchange factor 2 [Source:HGNC Symbol;Acc:HGNC:11188]
ENSG00000100503.23	504.539	-0.108052	0.833996	-0.410088	0.0894126	0.164832	0.68673	0.466869	0.144511	0.57492	0.242017	NIN	ninein [Source:HGNC Symbol;Acc:HGNC:14906]
ENSG00000100504.16	525.065	-0.0283943	0.966139	0.275279	0.314392	0.188325	0.628504	-0.115349	0.902573	-0.0869547	0.957731	PYGL	glycogen phosphorylase L [Source:HGNC Symbol;Acc:HGNC:9725]
ENSG00000100519.11	1644.93	-0.274172	0.505956	-0.233133	0.355992	0.203263	0.531781	0.162223	0.819329	0.436395	0.386948	PSMC6	proteasome 26S subunit, ATPase 6 [Source:HGNC Symbol;Acc:HGNC:9553]
ENSG00000100522.8	1117.8	0.0215703	0.969475	-0.118488	0.668131	0.124683	0.726132	0.264741	0.492401	0.24317	0.709793	GNPNAT1	glucosamine-phosphate N-acetyltransferase 1 [Source:HGNC Symbol;Acc:HGNC:19980]
ENSG00000100523.14	404.037	-0.317079	0.625169	-0.375762	0.327924	0.144991	0.835013	0.203674	0.86913	0.520753	0.580249	DDHD1	DDHD domain containing 1 [Source:HGNC Symbol;Acc:HGNC:19714]
ENSG00000100526.19	695.603	0.0218869	0.984012	-0.137124	0.795442	0.31332	0.542689	0.472331	0.452646	0.450444	0.675441	CDKN3	cyclin dependent kinase inhibitor 3 [Source:HGNC Symbol;Acc:HGNC:1791]
ENSG00000100528.11	1425.91	-0.107306	0.882964	-0.0663017	0.902338	0.267821	0.581648	0.226818	0.826629	0.334123	0.76742	CNIH1	cornichon family AMPA receptor auxiliary protein 1 [Source:HGNC Symbol;Acc:HGNC:19431]
ENSG00000100532.11	166.721	-0.0979961	0.92135	-0.571075	0.176475	-0.136425	0.877189	0.336653	0.774968	0.434649	0.756407	CGRRF1	cell growth regulator with ring finger domain 1 [Source:HGNC Symbol;Acc:HGNC:15528]
ENSG00000100554.11	776.326	-0.142683	0.812991	-0.0128774	0.981471	0.429871	0.191017	0.300066	0.650435	0.442748	0.567167	ATP6V1D	ATPase H+ transporting V1 subunit D [Source:HGNC Symbol;Acc:HGNC:13527]
ENSG00000100558.8	58.2432	-0.259257	0.803246	-0.0161506	0.985399	0.0159694	0.991764	-0.227137	0.908319	0.0321196	0.991468	PLEK2	pleckstrin 2 [Source:HGNC Symbol;Acc:HGNC:19238]
ENSG00000100564.8	171.049	0.0931734	0.906956	0.0586819	0.919701	0.265012	0.608125	0.299504	0.735166	0.20633	0.899801	PIGH	phosphatidylinositol glycan anchor biosynthesis class H [Source:HGNC Symbol;Acc:HGNC:8964]
ENSG00000100567.12	2008.01	-0.235306	0.606729	-0.0162428	0.97096	0.460453	0.0679464	0.24139	0.685672	0.476696	0.388462	PSMA3	proteasome 20S subunit alpha 3 [Source:HGNC Symbol;Acc:HGNC:9532]
ENSG00000100568.10	1668.05	-0.00936746	0.98993	-0.00547693	0.99134	0.156744	0.73208	0.152853	0.873357	0.162221	0.899801	VTI1B	vesicle transport through interaction with t-SNAREs 1B [Source:HGNC Symbol;Acc:HGNC:17793]
ENSG00000100575.13	432.754	-0.0988691	0.860428	-0.286251	0.319763	0.150446	0.738498	0.337828	0.48052	0.436697	0.500268	TIMM9	translocase of inner mitochondrial membrane 9 [Source:HGNC Symbol;Acc:HGNC:11819]
ENSG00000100577.18	995.574	0.128874	0.724486	0.159368	0.481361	0.0347785	0.942783	0.00428424	0.996394	-0.12459	0.886547	GSTZ1	glutathione S-transferase zeta 1 [Source:HGNC Symbol;Acc:HGNC:4643]
ENSG00000100578.14	186.86	-0.2926	0.629514	-0.231022	0.568199	0.418826	0.286077	0.357248	0.608747	0.649847	0.362317	KIAA0586	KIAA0586 [Source:HGNC Symbol;Acc:HGNC:19960]
ENSG00000100580.7	1003.54	0.125485	0.774065	-0.320402	0.142881	-0.193017	0.537394	0.252871	0.567519	0.127385	0.904937	TMED8	transmembrane p24 trafficking protein family member 8 [Source:HGNC Symbol;Acc:HGNC:18633]
ENSG00000100583.4	105.074	0.0965556	0.885605	-0.495263	0.10419	-0.234646	0.615641	0.357172	0.583123	0.260616	0.824243	SAMD15	sterile alpha motif domain containing 15 [Source:HGNC Symbol;Acc:HGNC:18631]
ENSG00000100591.7	3244.46	-0.193998	0.579641	1.60582	8.70544e-31	0.318505	0.12323	-1.48131	1.65639e-23	-1.28731	3.2707e-09	AHSA1	activator of HSP90 ATPase activity 1 [Source:HGNC Symbol;Acc:HGNC:1189]
ENSG00000100592.15	1074.59	-0.109253	0.811327	-0.524956	0.00722273	0.0483867	0.9293	0.46409	0.078129	0.573343	0.161009	DAAM1	dishevelled associated activator of morphogenesis 1 [Source:HGNC Symbol;Acc:HGNC:18142]
ENSG00000100596.6	954.771	-0.398726	0.375766	-0.579615	0.00968717	-0.176983	0.666408	0.00390642	0.996762	0.402632	0.538747	SPTLC2	serine palmitoyltransferase long chain base subunit 2 [Source:HGNC Symbol;Acc:HGNC:11278]
ENSG00000100599.15	119.141	0.459089	0.539889	0.164859	0.79096	-0.58811	0.225866	-0.293879	0.828999	-0.752969	0.450509	RIN3	Ras and Rab interactor 3 [Source:HGNC Symbol;Acc:HGNC:18751]
ENSG00000100600.14	672.75	0.147499	0.790331	0.336881	0.252395	-0.0707838	0.912142	-0.260166	0.704197	-0.407665	0.58881	LGMN	legumain [Source:HGNC Symbol;Acc:HGNC:9472]
ENSG00000100601.9	354.125	0.17889	0.701642	0.735434	0.000258473	0.622428	0.00406487	0.0658845	0.945679	-0.113006	0.934183	ALKBH1	alkB homolog 1, histone H2A dioxygenase [Source:HGNC Symbol;Acc:HGNC:17911]
ENSG00000100603.13	1297.59	-0.117825	0.794727	-0.228302	0.365206	0.288978	0.284852	0.399455	0.183112	0.517281	0.246209	SNW1	SNW domain containing 1 [Source:HGNC Symbol;Acc:HGNC:16696]
ENSG00000100605.16	53.5159	0.416902	0.756521	0.432741	0.62176	1.16698	0.0902167	1.15114	0.203259	0.734235	0.743208	ITPK1	inositol-tetrakisphosphate 1-kinase [Source:HGNC Symbol;Acc:HGNC:6177]
ENSG00000100612.13	596.522	-0.0888822	0.881108	0.241984	0.432074	0.0990204	0.859753	-0.231846	0.742033	-0.142964	0.916798	DHRS7	dehydrogenase/reductase 7 [Source:HGNC Symbol;Acc:HGNC:21524]
ENSG00000100614.17	1139.35	-0.0794936	0.88588	-0.434736	0.0646579	-0.0806791	0.879131	0.274563	0.602008	0.354056	0.60844	PPM1A	protein phosphatase, Mg2+/Mn2+ dependent 1A [Source:HGNC Symbol;Acc:HGNC:9275]
ENSG00000100625.8	561.88	0.0282514	0.974447	-0.275426	0.435653	0.11069	0.8633	0.414367	0.429672	0.386115	0.672856	SIX4	SIX homeobox 4 [Source:HGNC Symbol;Acc:HGNC:10890]
ENSG00000100626.16	82.817	0.0730361	0.95443	0.640093	0.205541	-0.393887	0.600901	-0.960944	0.111543	-1.03398	0.311708	GALNT16	polypeptide N-acetylgalactosaminyltransferase 16 [Source:HGNC Symbol;Acc:HGNC:23233]
ENSG00000100629.16	87.8121	-0.503693	0.434445	-0.128583	0.805188	0.26758	0.635865	-0.10753	0.941025	0.396162	0.732315	CEP128	centrosomal protein 128 [Source:HGNC Symbol;Acc:HGNC:20359]
ENSG00000100632.10	2404.17	-0.106226	0.836185	0.0117011	0.980289	0.334917	0.249712	0.21699	0.73845	0.323216	0.657283	ERH	ERH mRNA splicing and mitosis factor [Source:HGNC Symbol;Acc:HGNC:3447]
ENSG00000100644.16	3943.73	0.265029	0.731577	-0.375488	0.411544	0.151703	0.853649	0.792219	0.103413	0.52719	0.649852	HIF1A	hypoxia inducible factor 1 subunit alpha [Source:HGNC Symbol;Acc:HGNC:4910]
ENSG00000100647.7	642.774	0.370756	0.430734	0.162958	0.62382	-0.34022	0.267168	-0.132423	0.889471	-0.503179	0.379166	SUSD6	sushi domain containing 6 [Source:HGNC Symbol;Acc:HGNC:19956]
ENSG00000100650.15	2673.31	-0.0610023	0.868415	-0.419829	0.00418764	-0.509256	0.000473234	-0.15043	0.73632	-0.0894275	0.919046	SRSF5	serine and arginine rich splicing factor 5 [Source:HGNC Symbol;Acc:HGNC:10787]
ENSG00000100652.4	7.47022	-0.129991	1	5.93407	0.000129756	5.86745	0.00024397	-0.196571	1	-0.0666021	1	SLC10A1	solute carrier family 10 member 1 [Source:HGNC Symbol;Acc:HGNC:10905]
ENSG00000100664.10	5302.29	-0.0496844	0.912121	0.634042	3.47637e-05	0.426695	0.0161099	-0.25703	0.427571	-0.207346	0.741602	EIF5	eukaryotic translation initiation factor 5 [Source:HGNC Symbol;Acc:HGNC:3299]
ENSG00000100697.14	957.595	-0.161541	0.719559	-0.649781	0.0010759	-0.344474	0.197658	0.143766	0.86177	0.305307	0.661172	DICER1	dicer 1, ribonuclease III [Source:HGNC Symbol;Acc:HGNC:17098]
ENSG00000100711.13	1366.19	0.205594	0.491686	0.552502	3.59083e-05	-0.196975	0.339624	-0.543883	0.00033324	-0.749477	0.00043799	ZFYVE21	zinc finger FYVE-type containing 21 [Source:HGNC Symbol;Acc:HGNC:20760]
ENSG00000100714.15	3459.54	0.137224	0.76184	0.104084	0.745802	0.104116	0.811304	0.137255	0.863098	3.13593e-05	0.999987	MTHFD1	methylenetetrahydrofolate dehydrogenase, cyclohydrolase and formyltetrahydrofolate synthetase 1 [Source:HGNC Symbol;Acc:HGNC:7432]
ENSG00000100722.18	1101.66	-0.139732	0.763488	-0.254372	0.321186	0.285837	0.317948	0.400477	0.211358	0.540209	0.241006	ZC3H14	zinc finger CCCH-type containing 14 [Source:HGNC Symbol;Acc:HGNC:20509]
ENSG00000100726.14	989.087	0.280713	0.620047	-0.0280156	0.95869	-0.328078	0.410526	-0.0193494	0.987515	-0.300063	0.781012	TELO2	telomere maintenance 2 [Source:HGNC Symbol;Acc:HGNC:29099]
ENSG00000100731.15	711.632	-0.0344541	0.95813	-0.325158	0.206547	-0.0536058	0.929866	0.237098	0.695912	0.271552	0.742127	PCNX1	pecanex 1 [Source:HGNC Symbol;Acc:HGNC:19740]
ENSG00000100744.14	431.111	-0.296285	0.640007	-0.626869	0.0514145	-0.119455	0.871126	0.21113	0.859152	0.507415	0.584918	GSKIP	GSK3B interacting protein [Source:HGNC Symbol;Acc:HGNC:20343]
ENSG00000100749.7	487.463	-0.222244	0.653363	-0.19841	0.546276	0.282239	0.424778	0.258404	0.689047	0.480648	0.446404	VRK1	VRK serine/threonine kinase 1 [Source:HGNC Symbol;Acc:HGNC:12718]
ENSG00000100764.13	2339.35	-0.0459526	0.946876	0.0932349	0.813653	0.377101	0.210916	0.237913	0.725352	0.283866	0.746508	PSMC1	proteasome 26S subunit, ATPase 1 [Source:HGNC Symbol;Acc:HGNC:9547]
ENSG00000100767.15	17.1805	0.939377	1	-0.274337	0.855193	-0.255538	0.896169	0.958174	0.656642	0.0187973	0.996596	PAPLN	papilin, proteoglycan like sulfated glycoprotein [Source:HGNC Symbol;Acc:HGNC:19262]
ENSG00000100784.10	172.595	-0.173901	0.814448	-0.567025	0.108285	0.0311936	0.976202	0.424317	0.561959	0.598218	0.505171	RPS6KA5	ribosomal protein S6 kinase A5 [Source:HGNC Symbol;Acc:HGNC:10434]
ENSG00000100796.17	1565.15	-0.0469094	0.930722	0.281722	0.206217	0.476475	0.0187824	0.147843	0.830784	0.194753	0.806791	PPP4R3A	protein phosphatase 4 regulatory subunit 3A [Source:HGNC Symbol;Acc:HGNC:20219]
ENSG00000100802.14	210.032	0.00459916	0.994738	-0.377648	0.154233	-0.454012	0.100021	-0.0717653	0.946771	-0.0763646	0.966164	C14orf93	chromosome 14 open reading frame 93 [Source:HGNC Symbol;Acc:HGNC:20162]
ENSG00000100804.18	4271.23	0.141937	0.738815	0.171301	0.519467	0.129057	0.731694	0.0996933	0.904548	-0.0422441	0.982515	PSMB5	proteasome 20S subunit beta 5 [Source:HGNC Symbol;Acc:HGNC:9542]
ENSG00000100811.12	3244.92	0.0574999	0.820719	0.281759	0.00876352	0.433317	1.42635e-05	0.209058	0.211358	0.151558	0.681956	YY1	YY1 transcription factor [Source:HGNC Symbol;Acc:HGNC:12856]
ENSG00000100813.14	3090.51	0.180726	0.562599	-0.261948	0.125197	-0.344931	0.0408662	0.0977423	0.876221	-0.0829836	0.929891	ACIN1	apoptotic chromatin condensation inducer 1 [Source:HGNC Symbol;Acc:HGNC:17066]
ENSG00000100814.17	949.961	0.157922	0.84315	0.0749573	0.905935	0.211467	0.752381	0.294432	0.79083	0.136509	0.954795	CCNB1IP1	cyclin B1 interacting protein 1 [Source:HGNC Symbol;Acc:HGNC:19437]
ENSG00000100815.12	576.267	-0.339789	0.517254	-0.677306	0.00786122	0.0812778	0.901115	0.418795	0.379538	0.758583	0.152702	TRIP11	thyroid hormone receptor interactor 11 [Source:HGNC Symbol;Acc:HGNC:12305]
ENSG00000100823.11	3871.87	0.117575	0.723976	0.0984553	0.667483	0.0711117	0.836277	0.0902315	0.888629	-0.0273437	0.984815	APEX1	apurinic/apyrimidinic endodeoxyribonuclease 1 [Source:HGNC Symbol;Acc:HGNC:587]
ENSG00000100836.10	1699.68	0.0401762	0.938369	0.104509	0.707702	0.0933261	0.810639	0.028993	0.974689	-0.0111833	0.992197	PABPN1	poly(A) binding protein nuclear 1 [Source:HGNC Symbol;Acc:HGNC:8565]
ENSG00000100852.12	817.114	-0.0936702	0.907623	0.334919	0.386695	0.292065	0.559343	-0.136524	0.918016	-0.0428546	0.9871	ARHGAP5	Rho GTPase activating protein 5 [Source:HGNC Symbol;Acc:HGNC:675]
ENSG00000100865.14	621.23	0.274277	0.487407	-0.0247957	0.948656	-0.252928	0.358039	0.0461444	0.958053	-0.228132	0.758147	CINP	cyclin dependent kinase 2 interacting protein [Source:HGNC Symbol;Acc:HGNC:23789]
ENSG00000100867.14	345.929	0.622661	0.434193	1.05903	0.00525338	0.352386	0.587982	-0.0839794	0.960516	-0.706641	0.519503	DHRS2	dehydrogenase/reductase 2 [Source:HGNC Symbol;Acc:HGNC:18349]
ENSG00000100883.11	1277.59	-0.146526	0.760908	-0.0698833	0.854355	0.392462	0.135903	0.315819	0.47117	0.462345	0.397842	SRP54	signal recognition particle 54 [Source:HGNC Symbol;Acc:HGNC:11301]
ENSG00000100888.12	1820.44	0.146432	0.752698	-0.320575	0.18643	-0.336045	0.215423	0.130962	0.880208	-0.0154701	0.991468	CHD8	chromodomain helicase DNA binding protein 8 [Source:HGNC Symbol;Acc:HGNC:20153]
ENSG00000100889.11	1328.12	0.15919	0.838521	0.172263	0.743733	0.0394493	0.971277	0.0263762	0.985638	-0.132814	0.957083	PCK2	phosphoenolpyruvate carboxykinase 2, mitochondrial [Source:HGNC Symbol;Acc:HGNC:8725]
ENSG00000100890.15	94.6728	0.0148098	0.988115	-0.461223	0.167326	0.0299762	0.974847	0.506009	0.321308	0.491199	0.570663	PRORP	protein only RNase P catalytic subunit [Source:HGNC Symbol;Acc:HGNC:19958]
ENSG00000100897.17	2256.3	0.0402854	0.943377	-0.0501959	0.889794	-0.106602	0.792205	-0.0161203	0.985638	-0.0564059	0.971748	DCAF11	DDB1 and CUL4 associated factor 11 [Source:HGNC Symbol;Acc:HGNC:20258]
ENSG00000100902.10	848.534	-0.03121	0.965938	0.135303	0.716178	0.34031	0.301075	0.173798	0.84763	0.205007	0.851574	PSMA6	proteasome 20S subunit alpha 6 [Source:HGNC Symbol;Acc:HGNC:9535]
ENSG00000100906.10	1845.31	0.293608	0.452879	-0.220426	0.356775	-0.543076	0.00472142	-0.0290416	0.974973	-0.32265	0.57172	NFKBIA	NFKB inhibitor alpha [Source:HGNC Symbol;Acc:HGNC:7797]
ENSG00000100908.13	427.962	-0.054578	0.957785	-0.0413608	0.951517	0.29479	0.622699	0.281573	0.813876	0.336151	0.815329	EMC9	ER membrane protein complex subunit 9 [Source:HGNC Symbol;Acc:HGNC:20273]
ENSG00000100911.15	2498.4	-0.107529	0.893681	0.118277	0.821951	0.199003	0.744422	-0.0268028	0.985638	0.0807258	0.976115	PSME2	proteasome activator subunit 2 [Source:HGNC Symbol;Acc:HGNC:9569]
ENSG00000100916.13	179.987	0.0387706	0.975469	-0.615072	0.162901	-0.170602	0.84579	0.48324	0.603806	0.44447	0.768711	BRMS1L	BRMS1 like transcriptional repressor [Source:HGNC Symbol;Acc:HGNC:20512]
ENSG00000100918.12	41.073	-0.431915	0.778983	1.53805	0.0212216	1.02466	0.249027	-0.945306	0.47212	-0.513393	0.876962	REC8	REC8 meiotic recombination protein [Source:HGNC Symbol;Acc:HGNC:16879]
ENSG00000100926.14	305.023	0.226204	0.605039	-0.00924804	0.982898	-0.207972	0.546605	0.0274797	0.980128	-0.198724	0.82994	TM9SF1	transmembrane 9 superfamily member 1 [Source:HGNC Symbol;Acc:HGNC:11864]
ENSG00000100934.14	870.57	0.00816796	0.988419	-0.323921	0.0894277	0.0138487	0.980086	0.345937	0.193516	0.337769	0.47606	SEC23A	SEC23 homolog A, COPII coat complex component [Source:HGNC Symbol;Acc:HGNC:10701]
ENSG00000100938.17	1222.9	0.125083	0.79723	0.0932662	0.792956	0.0901347	0.85787	0.121952	0.892061	-0.00313168	0.997399	GMPR2	guanosine monophosphate reductase 2 [Source:HGNC Symbol;Acc:HGNC:4377]
ENSG00000100941.8	1368.79	-0.370948	0.368242	-0.26082	0.306011	0.400685	0.103911	0.290557	0.512373	0.661505	0.0978616	PNN	pinin, desmosome associated protein [Source:HGNC Symbol;Acc:HGNC:9162]
ENSG00000100949.14	484.401	0.261254	0.589578	0.272667	0.362473	0.0682095	0.91178	0.0567971	0.957882	-0.204457	0.849423	RABGGTA	Rab geranylgeranyltransferase subunit alpha [Source:HGNC Symbol;Acc:HGNC:9795]
ENSG00000100968.13	34.9723	0.758287	1	-0.0935713	0.931092	-0.553899	0.520178	0.297959	0.902102	-0.460328	0.857289	NFATC4	nuclear factor of activated T cells 4 [Source:HGNC Symbol;Acc:HGNC:7778]
ENSG00000100979.14	9.21117	-0.431416	1	0.282501	0.87062	1.57559	0.186801	0.861673	1	1.29309	1	PLTP	phospholipid transfer protein [Source:HGNC Symbol;Acc:HGNC:9093]
ENSG00000100982.11	723.736	0.264146	0.439411	-0.295608	0.115709	-0.563931	0.000521158	-0.00417617	0.996394	-0.268323	0.614025	PCIF1	phosphorylated CTD interacting factor 1 [Source:HGNC Symbol;Acc:HGNC:16200]
ENSG00000100983.9	1173.64	0.0142553	0.977768	0.284385	0.0745651	0.102407	0.719292	-0.167722	0.664595	-0.181978	0.743323	GSS	glutathione synthetase [Source:HGNC Symbol;Acc:HGNC:4624]
ENSG00000100985.7	48.1262	0.725541	0.562599	0.497993	0.56621	-0.00501413	0.999145	0.222534	0.936832	-0.503007	0.862275	MMP9	matrix metallopeptidase 9 [Source:HGNC Symbol;Acc:HGNC:7176]
ENSG00000100991.11	1187.94	0.115545	0.690824	-0.0066318	0.98171	-0.180874	0.353241	-0.0586972	0.923877	-0.174242	0.73133	TRPC4AP	transient receptor potential cation channel subfamily C member 4 associated protein [Source:HGNC Symbol;Acc:HGNC:16181]
ENSG00000100994.11	3647.23	0.483307	0.00950536	0.286423	0.0450378	-0.0128149	0.977286	0.184069	0.535484	-0.299238	0.376182	PYGB	glycogen phosphorylase B [Source:HGNC Symbol;Acc:HGNC:9723]
ENSG00000100997.18	2125.12	0.338801	0.29007	0.237242	0.212397	0.0990772	0.759228	0.200636	0.606297	-0.138165	0.851574	ABHD12	abhydrolase domain containing 12, lysophospholipase [Source:HGNC Symbol;Acc:HGNC:15868]
ENSG00000101000.5	23.0687	0.158817	1	-0.050331	0.960476	0.188648	0.877784	0.397797	0.835221	0.238979	0.946552	PROCR	protein C receptor [Source:HGNC Symbol;Acc:HGNC:9452]
ENSG00000101003.9	738.652	0.380583	0.18408	-0.561927	0.000211155	-0.758137	1.55261e-07	0.184373	0.674543	-0.19621	0.747964	GINS1	GINS complex subunit 1 [Source:HGNC Symbol;Acc:HGNC:28980]
ENSG00000101004.14	322.886	-0.0311541	0.976794	-0.546397	0.127514	-0.141541	0.845356	0.373702	0.649966	0.404856	0.730561	NINL	ninein like [Source:HGNC Symbol;Acc:HGNC:29163]
ENSG00000101019.21	408.725	0.0923152	0.799421	0.191193	0.334264	0.0143757	0.97776	-0.0845023	0.902279	-0.176818	0.77951	UQCC1	ubiquinol-cytochrome c reductase complex assembly factor 1 [Source:HGNC Symbol;Acc:HGNC:15891]
ENSG00000101040.19	2230	0.0903187	0.900419	-1.10887	1.11811e-05	-0.813636	0.00368603	0.385556	0.524886	0.295237	0.793944	ZMYND8	zinc finger MYND-type containing 8 [Source:HGNC Symbol;Acc:HGNC:9397]
ENSG00000101052.12	340.132	-0.072319	0.885302	0.0496075	0.892826	0.141723	0.703528	0.0197961	0.984774	0.092115	0.946167	IFT52	intraflagellar transport 52 [Source:HGNC Symbol;Acc:HGNC:15901]
ENSG00000101057.15	3997.04	0.173492	0.796411	0.215754	0.612715	0.0411126	0.964931	-0.00114921	0.999068	-0.174642	0.919083	MYBL2	MYB proto-oncogene like 2 [Source:HGNC Symbol;Acc:HGNC:7548]
ENSG00000101079.20	513.132	-0.143515	0.690275	0.297438	0.111961	0.130616	0.677058	-0.310337	0.259383	-0.166822	0.815254	NDRG3	NDRG family member 3 [Source:HGNC Symbol;Acc:HGNC:14462]
ENSG00000101084.17	612.579	0.18325	0.677308	0.19875	0.475035	0.111746	0.797919	0.0962456	0.915468	-0.0870042	0.952274	RAB5IF	RAB5 interacting factor [Source:HGNC Symbol;Acc:HGNC:15870]
ENSG00000101096.19	349.714	0.38703	0.548936	1.60832	4.14998e-09	0.369571	0.433261	-0.85172	0.0236167	-1.23875	0.0191852	NFATC2	nuclear factor of activated T cells 2 [Source:HGNC Symbol;Acc:HGNC:7776]
ENSG00000101098.12	273.666	0.0897523	0.88588	0.0695511	0.878502	-0.226861	0.59177	-0.20666	0.811355	-0.296413	0.754318	RIMS4	regulating synaptic membrane exocytosis 4 [Source:HGNC Symbol;Acc:HGNC:16183]
ENSG00000101104.12	127.367	0.233825	0.651477	0.156979	0.676999	-0.00871802	0.99165	0.0681272	0.95089	-0.165697	0.903311	PABPC1L	poly(A) binding protein cytoplasmic 1 like [Source:HGNC Symbol;Acc:HGNC:15797]
ENSG00000101109.11	489.007	0.0458409	0.94718	-0.588747	0.0140678	-0.480323	0.0825612	0.154265	0.875369	0.108424	0.947963	STK4	serine/threonine kinase 4 [Source:HGNC Symbol;Acc:HGNC:11408]
ENSG00000101115.12	239.168	0.528796	0.548936	0.644716	0.204519	0.883407	0.0742128	0.767488	0.284951	0.238691	0.927319	SALL4	spalt like transcription factor 4 [Source:HGNC Symbol;Acc:HGNC:15924]
ENSG00000101126.15	3252.37	0.12759	0.833996	-0.0737027	0.876681	0.102775	0.869603	0.304068	0.645764	0.176477	0.900695	ADNP	activity dependent neuroprotector homeobox [Source:HGNC Symbol;Acc:HGNC:15766]
ENSG00000101132.9	5645.02	-0.224311	0.625834	0.0393076	0.927303	0.205807	0.57512	-0.057812	0.952208	0.166499	0.881032	PFDN4	prefoldin subunit 4 [Source:HGNC Symbol;Acc:HGNC:8868]
ENSG00000101138.11	1016.02	0.0156206	0.983386	-0.856731	7.17137e-06	-1.33784	2.33729e-13	-0.465484	0.12357	-0.481104	0.353393	CSTF1	cleavage stimulation factor subunit 1 [Source:HGNC Symbol;Acc:HGNC:2483]
ENSG00000101144.12	8882.47	0.690847	0.508964	1.37842	0.0059383	0.310824	0.761614	-0.376746	0.843647	-1.06759	0.42085	BMP7	bone morphogenetic protein 7 [Source:HGNC Symbol;Acc:HGNC:1074]
ENSG00000101146.12	3391.46	0.224404	0.337386	0.548167	2.04889e-07	0.273014	0.0373548	-0.0507489	0.922686	-0.275153	0.339761	RAE1	ribonucleic acid export 1 [Source:HGNC Symbol;Acc:HGNC:9828]
ENSG00000101150.17	5654.85	0.202062	0.49964	0.583581	1.00823e-05	0.0243462	0.955727	-0.357173	0.0585689	-0.559235	0.0249787	TPD52L2	TPD52 like 2 [Source:HGNC Symbol;Acc:HGNC:12007]
ENSG00000101152.10	4181.72	0.305286	0.239453	-0.00277105	0.99253	-0.323557	0.0299443	-0.0155001	0.983062	-0.320786	0.326147	DNAJC5	DnaJ heat shock protein family (Hsp40) member C5 [Source:HGNC Symbol;Acc:HGNC:16235]
ENSG00000101158.13	5991.4	0.14106	0.704731	0.245337	0.235206	0.0871653	0.818988	-0.0171117	0.985075	-0.158171	0.838124	NELFCD	negative elongation factor complex member C/D [Source:HGNC Symbol;Acc:HGNC:15934]
ENSG00000101160.13	177.883	-0.967614	0.634954	0.860371	0.515298	1.0268	0.505828	-0.801185	0.811569	0.166424	0.98546	CTSZ	cathepsin Z [Source:HGNC Symbol;Acc:HGNC:2547]
ENSG00000101161.7	6635	0.324869	0.338827	0.131626	0.595822	-0.0182844	0.974847	0.174958	0.730048	-0.149911	0.849423	PRPF6	pre-mRNA processing factor 6 [Source:HGNC Symbol;Acc:HGNC:15860]
ENSG00000101162.3	14.236	0.0375488	1	1.68363	0.0220788	2.56659	9.30568e-05	0.920507	0.472978	0.882956	0.738059	TUBB1	tubulin beta 1 class VI [Source:HGNC Symbol;Acc:HGNC:16257]
ENSG00000101166.15	3044.26	-0.344876	0.475582	-0.0331323	0.942741	0.429021	0.136701	0.117278	0.908678	0.462154	0.4683	PRELID3B	PRELI domain containing 3B [Source:HGNC Symbol;Acc:HGNC:15892]
ENSG00000101181.17	938.077	0.263028	0.536215	0.410395	0.0706456	0.0786304	0.877189	-0.0687369	0.943285	-0.331765	0.617583	MTG2	mitochondrial ribosome associated GTPase 2 [Source:HGNC Symbol;Acc:HGNC:16239]
ENSG00000101182.14	10333.8	0.0980454	0.868993	0.219466	0.505422	0.210747	0.620335	0.089326	0.936832	-0.00871972	0.995147	PSMA7	proteasome 20S subunit alpha 7 [Source:HGNC Symbol;Acc:HGNC:9536]
ENSG00000101187.15	421.934	0.478192	0.435454	0.93895	0.000883644	0.723894	0.0224458	0.263135	0.781265	-0.215057	0.889829	SLCO4A1	solute carrier organic anion transporter family member 4A1 [Source:HGNC Symbol;Acc:HGNC:10953]
ENSG00000101188.4	41.7653	1.62424	0.456371	1.33487	0.304978	-0.0560024	0.987264	0.233363	0.959955	-1.39087	0.70622	NTSR1	neurotensin receptor 1 [Source:HGNC Symbol;Acc:HGNC:8039]
ENSG00000101189.6	1671.65	0.16849	0.587104	-0.0519669	0.84465	-0.0614356	0.86588	0.159021	0.709908	-0.00946877	0.992197	MRGBP	MRG domain binding protein [Source:HGNC Symbol;Acc:HGNC:15866]
ENSG00000101190.12	843.889	0.037098	0.935791	0.154095	0.470431	0.168538	0.505532	0.0515404	0.944868	0.0144424	0.990154	TCFL5	transcription factor like 5 [Source:HGNC Symbol;Acc:HGNC:11646]
ENSG00000101191.16	3201.32	0.209716	0.497977	0.136735	0.504565	-0.153784	0.527791	-0.0808038	0.901857	-0.29052	0.48252	DIDO1	death inducer-obliterator 1 [Source:HGNC Symbol;Acc:HGNC:2680]
ENSG00000101193.7	4256.87	0.150918	0.545478	-0.123991	0.44294	-0.400216	0.000880285	-0.125306	0.727215	-0.276224	0.364112	GID8	GID complex subunit 8 homolog [Source:HGNC Symbol;Acc:HGNC:15857]
ENSG00000101199.12	2280.45	0.265947	0.424158	0.185069	0.366045	-0.0174735	0.974527	0.0634045	0.93264	-0.202543	0.734642	ARFGAP1	ADP ribosylation factor GTPase activating protein 1 [Source:HGNC Symbol;Acc:HGNC:15852]
ENSG00000101210.10	19602	0.170104	0.809988	0.462999	0.191795	0.209682	0.7219	-0.0832127	0.950891	-0.253317	0.861252	EEF1A2	eukaryotic translation elongation factor 1 alpha 2 [Source:HGNC Symbol;Acc:HGNC:3192]
ENSG00000101213.6	241.092	-0.0494385	0.967352	0.260218	0.65726	0.362398	0.586957	0.0527411	0.978528	0.102179	0.976115	PTK6	protein tyrosine kinase 6 [Source:HGNC Symbol;Acc:HGNC:9617]
ENSG00000101216.10	890.628	0.475282	0.337386	0.937983	5.12868e-05	-0.233219	0.585036	-0.69592	0.0212195	-1.1712	0.00235364	GMEB2	glucocorticoid modulatory element binding protein 2 [Source:HGNC Symbol;Acc:HGNC:4371]
ENSG00000101220.17	1237.51	0.448163	0.311929	0.400416	0.100712	-0.034581	0.958816	0.0131661	0.989925	-0.434997	0.4651	C20orf27	chromosome 20 open reading frame 27 [Source:HGNC Symbol;Acc:HGNC:15873]
ENSG00000101222.12	13.2997	-0.00267939	1	1.00764	0.195055	1.21713	0.129096	0.206809	0.943168	0.209487	0.967347	SPEF1	sperm flagellar 1 [Source:HGNC Symbol;Acc:HGNC:15874]
ENSG00000101224.17	2065.62	0.485537	0.521934	0.141877	0.824451	-0.200999	0.800304	0.142661	0.935039	-0.342876	0.837818	CDC25B	cell division cycle 25B [Source:HGNC Symbol;Acc:HGNC:1726]
ENSG00000101230.5	12.8663	1.34754	1	0.860998	0.542164	0.625626	0.723664	1.11217	0.645764	-0.235373	0.978343	ISM1	isthmin 1 [Source:HGNC Symbol;Acc:HGNC:16213]
ENSG00000101236.16	404.981	0.40733	0.46152	0.236106	0.519467	-0.0406001	0.960734	0.130624	0.910854	-0.276706	0.7998	RNF24	ring finger protein 24 [Source:HGNC Symbol;Acc:HGNC:13779]
ENSG00000101246.19	541	0.141924	0.73448	0.0686296	0.835941	-0.0525264	0.916876	0.0207679	0.983244	-0.121156	0.910035	ARFRP1	ADP ribosylation factor related protein 1 [Source:HGNC Symbol;Acc:HGNC:662]
ENSG00000101247.17	220.196	0.0198526	0.985356	0.264719	0.529263	0.318969	0.512147	0.0741024	0.957774	0.0542495	0.984815	NDUFAF5	NADH:ubiquinone oxidoreductase complex assembly factor 5 [Source:HGNC Symbol;Acc:HGNC:15899]
ENSG00000101255.10	1638.81	0.529503	0.614635	0.720439	0.225514	1.0534	0.0671411	0.862464	0.321308	0.33296	0.904543	TRIB3	tribbles pseudokinase 3 [Source:HGNC Symbol;Acc:HGNC:16228]
ENSG00000101265.15	42.3501	0.239951	0.856146	-0.814347	0.221428	-0.644289	0.435115	0.410008	0.850116	0.170056	0.968481	RASSF2	Ras association domain family member 2 [Source:HGNC Symbol;Acc:HGNC:9883]
ENSG00000101266.17	1599.94	0.079005	0.771879	-0.0439462	0.831565	0.02962	0.92883	0.152571	0.589483	0.0735661	0.915294	CSNK2A1	casein kinase 2 alpha 1 [Source:HGNC Symbol;Acc:HGNC:2457]
ENSG00000101276.14	28.997	0.418556	1	-0.979248	0.178727	-1.17738	0.103939	0.220426	0.941025	-0.198129	0.967157	SLC52A3	solute carrier family 52 member 3 [Source:HGNC Symbol;Acc:HGNC:16187]
ENSG00000101290.13	684.313	0.105577	0.709662	-0.262266	0.0685631	-0.264709	0.0882856	0.103134	0.835688	-0.00244284	0.997236	CDS2	CDP-diacylglycerol synthase 2 [Source:HGNC Symbol;Acc:HGNC:1801]
ENSG00000101294.16	3082.77	0.287902	0.329666	0.390172	0.00810116	0.00455736	0.993582	-0.0977132	0.869036	-0.385615	0.246209	HM13	histocompatibility minor 13 [Source:HGNC Symbol;Acc:HGNC:16435]
ENSG00000101306.10	12.8186	-0.0954505	1	2.55736	0.000284998	2.80259	0.000197494	0.149782	0.958467	0.245229	0.967268	MYLK2	myosin light chain kinase 2 [Source:HGNC Symbol;Acc:HGNC:16243]
ENSG00000101310.14	2125.65	0.145772	0.740661	0.0763625	0.821951	0.126763	0.749663	0.196173	0.744433	0.0504005	0.977273	SEC23B	SEC23 homolog B, COPII coat complex component [Source:HGNC Symbol;Acc:HGNC:10702]
ENSG00000101311.15	49.0922	1.17742	0.248931	0.662964	0.321186	-0.331339	0.741689	0.183119	0.938822	-0.994304	0.498082	FERMT1	FERM domain containing kindlin 1 [Source:HGNC Symbol;Acc:HGNC:15889]
ENSG00000101331.15	23.9089	0.401046	1	0.681605	0.307733	0.150672	0.912297	-0.129888	0.95689	-0.530933	0.812317	CCM2L	CCM2 like scaffold protein [Source:HGNC Symbol;Acc:HGNC:16153]
ENSG00000101333.16	200.346	0.0924162	0.91936	0.0710187	0.910822	0.722415	0.0528763	0.743812	0.104802	0.651396	0.469794	PLCB4	phospholipase C beta 4 [Source:HGNC Symbol;Acc:HGNC:9059]
ENSG00000101336.13	50.12	1.70633	0.149517	0.476514	0.654294	-0.53697	0.620183	0.692849	0.721911	-1.01348	0.643499	HCK	HCK proto-oncogene, Src family tyrosine kinase [Source:HGNC Symbol;Acc:HGNC:4840]
ENSG00000101337.15	1345.55	0.335545	0.434193	-0.00942465	0.982706	-0.37409	0.145621	-0.0291208	0.977547	-0.364666	0.554012	TM9SF4	transmembrane 9 superfamily member 4 [Source:HGNC Symbol;Acc:HGNC:30797]
ENSG00000101343.14	692.519	-0.272605	0.488987	-0.583847	0.00166971	0.129883	0.728626	0.441125	0.0976218	0.71373	0.03496	CRNKL1	crooked neck pre-mRNA splicing factor 1 [Source:HGNC Symbol;Acc:HGNC:15762]
ENSG00000101346.13	790.431	0.265208	0.475314	-0.154357	0.54167	-0.41051	0.0404557	0.00905493	0.992525	-0.256153	0.679205	POFUT1	protein O-fucosyltransferase 1 [Source:HGNC Symbol;Acc:HGNC:14988]
ENSG00000101347.8	418.269	-0.480374	0.533185	0.0464841	0.950979	0.210426	0.791601	-0.316433	0.810741	0.163941	0.950975	SAMHD1	SAM and HD domain containing deoxynucleoside triphosphate triphosphohydrolase 1 [Source:HGNC Symbol;Acc:HGNC:15925]
ENSG00000101350.7	1155.49	-0.0287749	0.963381	-0.023665	0.951904	-0.0796	0.86737	-0.08471	0.92306	-0.0559352	0.973608	KIF3B	kinesin family member 3B [Source:HGNC Symbol;Acc:HGNC:6320]
ENSG00000101353.14	23.3658	-0.0478399	1	1.00463	0.110485	1.32755	0.0285507	0.275086	0.904548	0.322925	0.924202	MROH8	maestro heat like repeat family member 8 [Source:HGNC Symbol;Acc:HGNC:16125]
ENSG00000101361.16	2068.91	0.184335	0.691614	-0.0589803	0.885457	-0.269716	0.403091	-0.0264003	0.981758	-0.210736	0.824243	NOP56	NOP56 ribonucleoprotein [Source:HGNC Symbol;Acc:HGNC:15911]
ENSG00000101363.12	495.728	0.0959222	0.834031	0.152497	0.584189	0.0303178	0.959468	-0.0262569	0.978528	-0.122179	0.91279	MANBAL	mannosidase beta like [Source:HGNC Symbol;Acc:HGNC:15799]
ENSG00000101365.20	952.834	0.0628389	0.834807	0.339515	0.00734067	0.241995	0.115022	-0.0346813	0.951291	-0.0975203	0.880682	IDH3B	isocitrate dehydrogenase (NAD(+)) 3 non-catalytic subunit beta [Source:HGNC Symbol;Acc:HGNC:5385]
ENSG00000101367.8	2457.5	-0.000389815	0.999109	0.168943	0.26223	0.168883	0.335325	-0.000449731	0.999068	-5.99749e-05	0.999987	MAPRE1	microtubule associated protein RP/EB family member 1 [Source:HGNC Symbol;Acc:HGNC:6890]
ENSG00000101384.11	286.916	0.0150091	0.988113	1.17354	2.35554e-06	0.632372	0.0404122	-0.526161	0.219061	-0.54117	0.473432	JAG1	jagged canonical Notch ligand 1 [Source:HGNC Symbol;Acc:HGNC:6188]
ENSG00000101391.20	350.515	0.101199	0.789029	-0.0836272	0.758201	-0.0547234	0.896284	0.130103	0.835358	0.0289037	0.985466	CDK5RAP1	CDK5 regulatory subunit associated protein 1 [Source:HGNC Symbol;Acc:HGNC:15880]
ENSG00000101400.5	154.396	0.447953	0.446873	0.338636	0.350225	-0.0389874	0.965163	0.0703294	0.957774	-0.377624	0.707754	SNTA1	syntrophin alpha 1 [Source:HGNC Symbol;Acc:HGNC:11167]
ENSG00000101407.12	437.165	0.11202	0.853787	-0.507691	0.0613985	-0.622217	0.0219837	-0.00250652	0.998124	-0.114527	0.947963	TTI1	TELO2 interacting protein 1 [Source:HGNC Symbol;Acc:HGNC:29029]
ENSG00000101412.12	729.436	0.397654	0.428733	-0.0337541	0.944181	-0.191808	0.664573	0.2396	0.745122	-0.158054	0.908258	E2F1	E2F transcription factor 1 [Source:HGNC Symbol;Acc:HGNC:3113]
ENSG00000101413.11	628.917	-0.0162145	0.967702	-0.606835	3.90596e-07	-0.376032	0.00547069	0.214589	0.409751	0.230804	0.562253	RPRD1B	regulation of nuclear pre-mRNA domain containing 1B [Source:HGNC Symbol;Acc:HGNC:16209]
ENSG00000101417.11	285.804	0.199354	0.652224	-0.303299	0.235763	-0.633907	0.00334981	-0.131253	0.886796	-0.330607	0.63251	PXMP4	peroxisomal membrane protein 4 [Source:HGNC Symbol;Acc:HGNC:15920]
ENSG00000101421.3	1794.11	0.0871825	0.78031	0.492333	0.000111574	0.29765	0.0557319	-0.1075	0.82887	-0.194683	0.678091	CHMP4B	charged multivesicular body protein 4B [Source:HGNC Symbol;Acc:HGNC:16171]
ENSG00000101439.8	3394.57	0.446289	0.272071	0.499464	0.0179225	0.148242	0.70623	0.0950669	0.916869	-0.351223	0.574753	CST3	cystatin C [Source:HGNC Symbol;Acc:HGNC:2475]
ENSG00000101442.9	140.593	0.23933	0.62588	-0.378681	0.175982	-0.503363	0.0650348	0.114648	0.915815	-0.124682	0.936629	ACTR5	actin related protein 5 [Source:HGNC Symbol;Acc:HGNC:14671]
ENSG00000101443.17	16.1837	0.646852	1	0.0109951	0.995611	-0.0484116	0.988477	0.587444	0.88998	-0.0594092	0.992458	WFDC2	WAP four-disulfide core domain 2 [Source:HGNC Symbol;Acc:HGNC:15939]
ENSG00000101444.12	4005.78	0.250881	0.41323	0.262489	0.115665	0.11271	0.684724	0.101102	0.863098	-0.149779	0.811349	AHCY	adenosylhomocysteinase [Source:HGNC Symbol;Acc:HGNC:343]
ENSG00000101447.14	694.233	0.136873	0.78031	0.836607	1.97173e-05	-0.113222	0.80856	-0.812957	0.000258962	-0.949829	0.00534018	FAM83D	family with sequence similarity 83 member D [Source:HGNC Symbol;Acc:HGNC:16122]
ENSG00000101452.14	133.465	0.0159381	0.984581	-0.445471	0.0992817	-0.240089	0.539824	0.221321	0.783279	0.205383	0.854849	DHX35	DEAH-box helicase 35 [Source:HGNC Symbol;Acc:HGNC:15861]
ENSG00000101457.12	501.356	0.106933	0.80395	0.171393	0.500896	0.223477	0.420316	0.159017	0.80126	0.0520839	0.973608	DNTTIP1	deoxynucleotidyltransferase terminal interacting protein 1 [Source:HGNC Symbol;Acc:HGNC:16160]
ENSG00000101463.5	12.3975	0.867472	1	-0.690672	0.574932	-1.41005	0.161589	0.148087	0.974487	-0.719383	0.851574	SYNDIG1	synapse differentiation inducing 1 [Source:HGNC Symbol;Acc:HGNC:15885]
ENSG00000101464.10	454.787	0.257235	0.524873	-0.0113987	0.978828	-0.161401	0.655368	0.107232	0.902279	-0.150003	0.885199	PIGU	phosphatidylinositol glycan anchor biosynthesis class U [Source:HGNC Symbol;Acc:HGNC:15791]
ENSG00000101473.16	315.674	0.205766	0.58245	0.224291	0.324618	-0.0350366	0.947302	-0.0535617	0.950127	-0.259328	0.67674	ACOT8	acyl-CoA thioesterase 8 [Source:HGNC Symbol;Acc:HGNC:15919]
ENSG00000101474.11	3026.72	0.080223	0.794188	0.0399126	0.872067	-0.075661	0.787223	-0.0353506	0.953163	-0.115574	0.851574	APMAP	adipocyte plasma membrane associated protein [Source:HGNC Symbol;Acc:HGNC:13238]
ENSG00000101493.10	450.499	0.535279	0.33223	-0.561533	0.0656191	-1.24671	1.24268e-06	-0.149897	0.903168	-0.685176	0.299295	ZNF516	zinc finger protein 516 [Source:HGNC Symbol;Acc:HGNC:28990]
ENSG00000101544.8	522.014	0.0776222	0.806272	-0.437216	0.0010944	-1.00962	1.68694e-16	-0.494779	0.00192039	-0.572401	0.0160589	ADNP2	ADNP homeobox 2 [Source:HGNC Symbol;Acc:HGNC:23803]
ENSG00000101546.12	255.134	-0.098327	0.83126	-0.0772603	0.817047	-0.0136905	0.984069	-0.0347572	0.972007	0.0635697	0.966923	RBFA	ribosome binding factor A [Source:HGNC Symbol;Acc:HGNC:26120]
ENSG00000101557.14	1461.69	-0.217391	0.571056	-0.029476	0.935207	0.0979735	0.807509	-0.0899416	0.911687	0.127449	0.900695	USP14	ubiquitin specific peptidase 14 [Source:HGNC Symbol;Acc:HGNC:12612]
ENSG00000101558.13	1807.24	-0.194675	0.612243	0.185111	0.442299	0.240781	0.358341	-0.139005	0.837981	0.0556698	0.9692	VAPA	VAMP associated protein A [Source:HGNC Symbol;Acc:HGNC:12648]
ENSG00000101574.14	98.2743	-0.0994975	0.91066	-0.470118	0.235502	0.0158249	0.988477	0.386446	0.660087	0.485943	0.661844	METTL4	methyltransferase 4, N6-adenosine [Source:HGNC Symbol;Acc:HGNC:24726]
ENSG00000101577.9	389.752	0.0395793	0.948248	-1.05767	3.27028e-08	-0.740329	0.000320959	0.356921	0.38162	0.317341	0.65971	LPIN2	lipin 2 [Source:HGNC Symbol;Acc:HGNC:14450]
ENSG00000101596.14	391.452	-0.252869	0.639434	-0.537928	0.0494969	0.515773	0.0865199	0.800832	0.006017	1.0537	0.0137958	SMCHD1	structural maintenance of chromosomes flexible hinge domain containing 1 [Source:HGNC Symbol;Acc:HGNC:29090]
ENSG00000101605.12	7.0536	0.463832	1	1.61693	0.0725806	1.19976	0.244539	0.0466608	1	-0.417173	1	MYOM1	myomesin 1 [Source:HGNC Symbol;Acc:HGNC:7613]
ENSG00000101608.12	4694.02	-0.297081	0.369699	0.132658	0.571136	0.527148	0.00131941	0.0974103	0.888938	0.394491	0.313924	MYL12A	myosin light chain 12A [Source:HGNC Symbol;Acc:HGNC:16701]
ENSG00000101624.10	143.677	-0.0409849	0.962378	-0.315963	0.373502	0.0811107	0.909432	0.356088	0.587578	0.397073	0.674149	CEP76	centrosomal protein 76 [Source:HGNC Symbol;Acc:HGNC:25727]
ENSG00000101639.18	284.059	-0.389049	0.524147	-0.946772	0.00123253	-0.250738	0.647447	0.306985	0.73845	0.696034	0.354374	CEP192	centrosomal protein 192 [Source:HGNC Symbol;Acc:HGNC:25515]
ENSG00000101654.17	426.845	-0.343202	0.518432	-0.882036	0.000362603	-0.331098	0.388284	0.207736	0.830061	0.550938	0.423555	RNMT	RNA guanine-7 methyltransferase [Source:HGNC Symbol;Acc:HGNC:10075]
ENSG00000101665.8	262.939	0.0157483	0.989715	1.91729	4.27387e-09	2.63528	6.2355e-17	0.733739	0.176869	0.717989	0.483108	SMAD7	SMAD family member 7 [Source:HGNC Symbol;Acc:HGNC:6773]
ENSG00000101670.11	28.3075	-0.982198	1	4.66281	1.69011e-12	5.10426	2.87912e-10	-0.54074	0.761807	0.441453	0.936682	LIPG	lipase G, endothelial type [Source:HGNC Symbol;Acc:HGNC:6623]
ENSG00000101695.8	36.2966	0.00993819	1	0.0421298	0.970276	0.539317	0.542135	0.507125	0.769368	0.497186	0.840432	RNF125	ring finger protein 125 [Source:HGNC Symbol;Acc:HGNC:21150]
ENSG00000101745.16	737.7	-0.416005	0.484729	-0.138401	0.768986	0.253274	0.622072	-0.0243307	0.985638	0.391674	0.701556	ANKRD12	ankyrin repeat domain 12 [Source:HGNC Symbol;Acc:HGNC:29135]
ENSG00000101751.10	184.876	-0.197477	0.723853	-0.693682	0.00699373	-0.167821	0.741348	0.328385	0.607237	0.525861	0.448547	POLI	DNA polymerase iota [Source:HGNC Symbol;Acc:HGNC:9182]
ENSG00000101752.11	552.08	-0.486951	0.490643	0.18589	0.730849	-0.226736	0.73768	-0.899577	0.0371627	-0.412626	0.754891	MIB1	MIB E3 ubiquitin protein ligase 1 [Source:HGNC Symbol;Acc:HGNC:21086]
ENSG00000101773.18	589.039	-0.27774	0.620047	-0.365937	0.253528	0.415618	0.237079	0.503815	0.234348	0.781555	0.155599	RBBP8	RB binding protein 8, endonuclease [Source:HGNC Symbol;Acc:HGNC:9891]
ENSG00000101782.14	795.421	-0.240301	0.44873	0.440648	0.00269518	1.07116	1.17354e-16	0.390206	0.0375612	0.630507	0.0115517	RIOK3	RIO kinase 3 [Source:HGNC Symbol;Acc:HGNC:11451]
ENSG00000101811.13	782.867	0.100752	0.832637	0.149835	0.605309	0.0539039	0.91973	0.00482027	0.996394	-0.0959314	0.944623	CSTF2	cleavage stimulation factor subunit 2 [Source:HGNC Symbol;Acc:HGNC:2484]
ENSG00000101843.18	900.053	-0.189046	0.676243	0.267045	0.308057	0.0824282	0.87363	-0.373663	0.303051	-0.184617	0.848984	PSMD10	proteasome 26S subunit, non-ATPase 10 [Source:HGNC Symbol;Acc:HGNC:9555]
ENSG00000101844.17	261.891	-0.129718	0.82317	0.33094	0.26013	0.239606	0.555069	-0.221051	0.777439	-0.0913338	0.960003	ATG4A	autophagy related 4A cysteine peptidase [Source:HGNC Symbol;Acc:HGNC:16489]
[truncated: 13,071 more rows]
