# Supplementary material for: HSF1 Can Prevent Inflammation following Heat Shock by Inhibiting the Excessive Activation of the ATF3 and JUN&FOS Genes
Source: Cells. 2022 Aug 12;11(16):2510. doi: 10.3390/cells11162510 (PMC9406379; doi:10.3390/cells11162510)
Supplement: Supplementary file 1 [file cells-11-02510-s001.zip › cells-1819492-supplementary/Supplementary File S2.xlsx]

## Sheet: HSF1_Ctr_input_annotated peaks
PeakID (cmd=annotatePeaks.pl /Users/tomaszstokowy/Desktop/Current Projects/WWidlak_200423/HSF1_K_Input_peaks.bed hg19)	Chr	Start	End	Strand	Peak Score	Focus Ratio/Region Size	Annotation	Detailed Annotation	Distance to TSS	Nearest PromoterID	Entrez ID	Nearest Unigene	Nearest Refseq	Nearest Ensembl	Gene Name	Gene Alias	Gene Description	Gene Type
MACS_peak_633	chr14	102553078	102554013	+	3100.00	NA	promoter-TSS (NM_005348)	promoter-TSS (NM_005348)	-33	NM_005348	3320	Hs.525600	NM_005348	ENSG00000080824	HSP90AA1	EL52|HEL-S-65p|HSP86|HSP89A|HSP90A|HSP90N|HSPC1|HSPCA|HSPCAL1|HSPCAL4|HSPN|Hsp89|Hsp90|LAP-2|LAP2	heat shock protein 90kDa alpha (cytosolic), class A member 1	protein-coding
MACS_peak_1298	chr2	198364374	198365307	+	3100.00	NA	promoter-TSS (NM_002156)	promoter-TSS (NM_002156)	119	NM_001202485	100529241	Hs.633165	NM_001202485		HSPE1-MOB4	HSPE1-PHOCN	HSPE1-MOB4 readthrough	protein-coding
MACS_peak_1516	chr22	41252387	41253244	+	2976.81	NA	promoter-TSS (NM_022098)	promoter-TSS (NM_022098)	197	NM_003932	6767	Hs.712713	NM_003932	ENSG00000100380	ST13	AAG2|FAM10A1|FAM10A4|HIP|HOP|HSPABP|HSPABP1|P48|PRO0786|SNC6	suppression of tumorigenicity 13 (colon carcinoma) (Hsp70 interacting protein)	protein-coding
MACS_peak_935	chr17	16283785	16284633	+	2963.13	NA	promoter-TSS (NM_001281720)	promoter-TSS (NM_001281720)	98	NM_018955	7314	Hs.356190	NM_018955	ENSG00000170315	UBB	HEL-S-50	ubiquitin B	protein-coding
MACS_peak_990	chr17	54910427	54911608	+	2670.85	NA	promoter-TSS (NM_003647)	promoter-TSS (NM_003647)	239	NM_001085430	339210	Hs.658949	NM_001085430	ENSG00000214226	C17orf67	-	chromosome 17 open reading frame 67	protein-coding
MACS_peak_1870	chr7	6035103	6035826	+	2484.78	NA	intron (NR_003085, intron 7 of 14)	intron (NR_003085, intron 7 of 14)	13273	NM_000535	5395	Hs.632637	NM_000535	ENSG00000122512	PMS2	HNPCC4|MLH4|PMS2CL|PMSL2	PMS1 homolog 2, mismatch repair system component	protein-coding
MACS_peak_412	chr11	122932574	122933341	+	2350.45	NA	promoter-TSS (NM_006597)	promoter-TSS (NM_006597)	86	NM_006597	3312	Hs.180414	NM_006597	ENSG00000109971	HSPA8	HEL-33|HEL-S-72p|HSC54|HSC70|HSC71|HSP71|HSP73|HSPA10|LAP-1|LAP1|NIP71	heat shock 70kDa protein 8	protein-coding
MACS_peak_1973	chr7	157128945	157129848	+	2181.03	NA	promoter-TSS (NM_005494)	promoter-TSS (NM_005494)	-314	NM_005494	10049	Hs.490745	NM_005494	ENSG00000105993	DNAJB6	DJ4|DnaJ|HHDJ1|HSJ-2|HSJ2|LGMD1D|LGMD1E|MRJ|MSJ-1	DnaJ (Hsp40) homolog, subfamily B, member 6	protein-coding
MACS_peak_1035	chr17	64562976	64563833	+	2169.03	NA	intron (NM_002737, intron 3 of 16)	intron (NM_002737, intron 3 of 16)	-150432	NR_110822	101928001	Hs.650730	NR_110822		PRKCA-AS1	-	PRKCA antisense RNA 1	ncRNA
MACS_peak_532	chr13	31191451	31192175	+	2157.94	NA	promoter-TSS (NM_005800)	promoter-TSS (NM_005800)	-17	NM_005800	10208	Hs.533831	NM_005800	ENSG00000132952	USPL1	C13orf22|D13S106E|bA121O19.1	ubiquitin specific peptidase like 1	protein-coding
MACS_peak_534	chr13	31735733	31736476	+	2153.16	NA	promoter-TSS (NM_006644)	promoter-TSS (NM_006644)	54	NM_001286503	10808	Hs.743267	NM_006644	ENSG00000120694	HSPH1	HSP105|HSP105A|HSP105B|NY-CO-25	heat shock 105kDa/110kDa protein 1	protein-coding
MACS_peak_561	chr14	24058220	24058887	+	2017.73	NA	Intergenic	Intergenic	-10544	NM_032452	84502	Hs.597841	NM_032452	ENSG00000092051	JPH4	JP4|JPHL1	junctophilin 4	protein-coding
MACS_peak_2217	chrX	102942579	102943337	+	1974.31	NA	non-coding (NR_038978, exon 2 of 3)	non-coding (NR_038978, exon 2 of 3)	128	NM_001142420	9643	Hs.326387	NM_012286	ENSG00000123562	MORF4L2	MORFL2|MRGX	mortality factor 4 like 2	protein-coding
MACS_peak_415	chr12	2903563	2904361	+	1963.23	NA	promoter-TSS (NM_002014)	promoter-TSS (NM_002014)	-146	NM_002014	2288	Hs.524183	NM_002014	ENSG00000004478	FKBP4	FKBP51|FKBP52|FKBP59|HBI|Hsp56|PPIase|p52	FK506 binding protein 4	protein-coding
MACS_peak_1914	chr7	75931283	75932142	+	1955.53	NA	promoter-TSS (NM_001540)	promoter-TSS (NM_001540)	-163	NM_001540	3315	Hs.520973	NM_001540	ENSG00000106211	HSPB1	CMT2F|HEL-S-102|HMN2B|HS.76067|HSP27|HSP28|Hsp25|SRP27	heat shock 27kDa protein 1	protein-coding
MACS_peak_2164	chr9	136253212	136253972	+	1840.86	NA	non-coding (NR_103997, exon 6 of 14)	non-coding (NR_103997, exon 6 of 14)	-8772	NM_001280788	6836	Hs.512465	NM_033161	ENSG00000148248	SURF4	ERV29	surfeit 4	protein-coding
MACS_peak_2168	chr9	137248831	137250000	+	1812.73	NA	intron (NM_002957, intron 1 of 9)	intron (NM_002957, intron 1 of 9)	-21726	NM_001291920	6256	Hs.590886	NM_002957		RXRA	NR2B1	retinoid X receptor alpha	protein-coding
MACS_peak_354	chr11	63952652	63953999	+	1802.97	NA	promoter-TSS (NM_006819)	promoter-TSS (NM_006819)	-262	NM_006819	10963	Hs.337295	NM_006819	ENSG00000168439	STIP1	HEL-S-94n|HOP|IEF-SSP-3521|P60|STI1|STI1L	stress-induced phosphoprotein 1	protein-coding
MACS_peak_2085	chr9	33024708	33025632	+	1774.27	NA	promoter-TSS (NM_001539)	promoter-TSS (NM_001539)	-31	NM_001314039	3301	Hs.445203	NM_001539		DNAJA1	DJ-2|DjA1|HDJ2|HSDJ|HSJ-2|HSJ2|HSPF4|NEDD7|hDJ-2	DnaJ (Hsp40) homolog, subfamily A, member 1	protein-coding
MACS_peak_1812	chr6	44213910	44214562	+	1648.07	NA	promoter-TSS (NM_007355)	promoter-TSS (NM_007355)	333	NM_001271970	3326	Hs.509736	NM_007355	ENSG00000096384	HSP90AB1	D6S182|HSP84|HSP90B|HSPC2|HSPCB	heat shock protein 90kDa alpha (cytosolic), class B member 1	protein-coding
MACS_peak_521	chr12	133286790	133287555	+	1605.30	NA	promoter-TSS (NM_001170544)	promoter-TSS (NM_001170544)	-221	NM_138575	192111	Hs.102558	NM_138575	ENSG00000247077	PGAM5	BXLBV68	PGAM family member 5, serine/threonine protein phosphatase, mitochondrial	protein-coding
MACS_peak_1136	chr19	14628430	14629561	+	1585.31	NA	promoter-TSS (NM_001300914)	promoter-TSS (NM_001300914)	-321	NM_001300914	3337	Hs.515210	NM_006145	ENSG00000132002	DNAJB1	HSPF1|Hdj1|Hsp40|RSPH16B|Sis1	DnaJ (Hsp40) homolog, subfamily B, member 1	protein-coding
MACS_peak_1233	chr2	62115315	62116156	+	1528.77	NA	promoter-TSS (NM_006430)	promoter-TSS (NM_006430)	71	NM_006430	10575	Hs.421509	NM_006430	ENSG00000115484	CCT4	CCT-DELTA|Cctd|SRB	chaperonin containing TCP1, subunit 4 (delta)	protein-coding
MACS_peak_887	chr16	87615145	87615948	+	1517.10	NA	Intergenic	L1ME3A|LINE|L1	-19895	NR_073379	57338	Hs.592068	NM_020655	ENSG00000154118	JPH3	CAGL237|HDL2|JP-3|JP3|TNRC22	junctophilin 3	protein-coding
MACS_peak_1110	chr19	1354254	1354910	+	1497.65	NA	promoter-TSS (NM_032853)	promoter-TSS (NM_032853)	-394	NM_032853	84939	Hs.515016	NM_032853	ENSG00000160953	MUM1	EXPAND1|HSPC211|MUM-1	melanoma associated antigen (mutated) 1	protein-coding
MACS_peak_359	chr11	65189383	65190456	+	1489.49	NA	promoter-TSS (NR_131012)	promoter-TSS (NR_131012)	-350	NR_131012	283131	Hs.523789	NR_002802		NEAT1	LINC00084|NCRNA00084|TncRNA|VINC	nuclear paraspeckle assembly transcript 1 (non-protein coding)	ncRNA
MACS_peak_537	chr13	34116666	34117326	+	1462.45	NA	intron (NM_001243476, intron 3 of 17)	CpG	133976	NM_001243476	90627	Hs.156551	NM_052851	ENSG00000133121	STARD13	ARHGAP37|DLC2|GT650|LINC00464	StAR-related lipid transfer domain containing 13	protein-coding
MACS_peak_1419	chr20	57125476	57126231	+	1392.92	NA	intron (NR_034147, intron 6 of 6)	intron (NR_034147, intron 6 of 6)	35418	NR_034147	149773	Hs.685214	NR_034147	ENSG00000231290	APCDD1L-AS1	-	APCDD1L antisense RNA 1 (head to head)	ncRNA
MACS_peak_1793	chr6	31782361	31783498	+	1368.91	NA	promoter-TSS (NM_005527).4	promoter-TSS (NM_005527).4	-94	NM_005527	3305	Hs.690634	NM_005527	ENSG00000204390	HSPA1L	HSP70-1L|HSP70-HOM|HSP70T|hum70t	heat shock 70kDa protein 1-like	protein-coding
MACS_peak_1510	chr22	29168370	29169170	+	1360.12	NA	promoter-TSS (NM_001284265)	promoter-TSS (NM_001284265)	108	NM_001284263	150275	Hs.406460	NM_173510	ENSG00000159873	CCDC117	dJ366L4.1	coiled-coil domain containing 117	protein-coding
MACS_peak_1187	chr19	50529024	50529675	+	1348.66	NA	promoter-TSS (NM_001025778)	promoter-TSS (NM_001025778)	286	NM_001006656	25888	Hs.440553	NM_015428	ENSG00000142528	ZNF473	HZFP100|ZN473	zinc finger protein 473	protein-coding
MACS_peak_512	chr12	125398961	125400288	+	1323.45	NA	promoter-TSS (NM_021009)	promoter-TSS (NM_021009)	-37	NM_021009	7316	Hs.520348	NM_021009	ENSG00000150991	UBC	HMG20	ubiquitin C	protein-coding
MACS_peak_1616	chr3	185655710	185656418	+	1321.76	NA	promoter-TSS (NM_004593)	promoter-TSS (NM_004593)	-140	NM_004593	6434	Hs.533122	NM_004593		TRA2B	Htra2-beta|PPP1R156|SFRS10|SRFS10|TRA2-BETA|TRAN2B	transformer 2 beta homolog (Drosophila)	protein-coding
MACS_peak_158	chr1	156307681	156308370	+	1316.11	NA	promoter-TSS (NM_001304826)	promoter-TSS (NM_001304826)	181	NM_005998	7203	Hs.491494	NM_005998	ENSG00000163468	CCT3	CCT-gamma|CCTG|PIG48|TCP-1-gamma|TRIC5	chaperonin containing TCP1, subunit 3 (gamma)	protein-coding
MACS_peak_28	chr1	16161933	16162604	+	1285.06	NA	non-coding (NR_024279, exon 2 of 2)	non-coding (NR_024279, exon 2 of 2)	-12091	NM_015001	23013	Hs.744843	NM_015001	ENSG00000065526	SPEN	HIAA0929|MINT|RBM15C|SHARP	spen family transcriptional repressor	protein-coding
MACS_peak_477	chr12	95968506	95969229	+	1281.09	NA	Intergenic	Intergenic	-23601	NM_032147	84101	Hs.646421	NM_032147	ENSG00000136014	USP44	-	ubiquitin specific peptidase 44	protein-coding
MACS_peak_367	chr11	65769521	65770371	+	1256.18	NA	promoter-TSS (NM_032325)	promoter-TSS (NM_032325)	-309	NM_001242484	84285	Hs.425178	NM_032325	ENSG00000175376	EIF1AD	haponin	eukaryotic translation initiation factor 1A domain containing	protein-coding
MACS_peak_1813	chr6	44215070	44215903	+	1202.17	NA	intron (NM_001271971, intron 1 of 11)	CpG	791	NM_007355	3326	Hs.509736	NM_007355	ENSG00000096384	HSP90AB1	D6S182|HSP84|HSP90B|HSPC2|HSPCB	heat shock protein 90kDa alpha (cytosolic), class B member 1	protein-coding
MACS_peak_390	chr11	75272799	75273518	+	1053.30	NA	promoter-TSS (NM_001235)	promoter-TSS (NM_001235)	57	NM_001235	871	Hs.596449	NM_001235	ENSG00000149257	SERPINH1	AsTP3|CBP1|CBP2|HSP47|OI10|PIG14|PPROM|RA-A47|SERPINH2|gp46	serpin peptidase inhibitor, clade H (heat shock protein 47), member 1, (collagen binding protein 1)	protein-coding
MACS_peak_905	chr17	782824	783440	+	1037.63	NA	intron (NM_022463, intron 1 of 7)	intron (NM_022463, intron 1 of 7)	-15781	NM_001205319	64359	Hs.527989	NM_022463	ENSG00000167693	NXN	NRX|TRG-4	nucleoredoxin	protein-coding
MACS_peak_42	chr1	18791005	18791637	+	1024.93	NA	Intergenic	Intergenic	-16103	NM_152375	127707	Hs.406913	NM_152375	ENSG00000179023	KLHDC7A	-	kelch domain containing 7A	protein-coding
MACS_peak_80	chr1	111505599	111506257	+	1003.59	NA	intron (NM_018372, intron 1 of 3)	CpG	638	NM_018372	55791	Hs.25245	NM_018372	ENSG00000121931	LRIF1	C1orf103|RIF1	ligand dependent nuclear receptor interacting factor 1	protein-coding
MACS_peak_2094	chr9	86322795	86323481	+	973.60	NA	promoter-TSS (NM_053067)	promoter-TSS (NM_053067)	30	NM_013438	29979	Hs.9589	NM_013438	ENSG00000135018	UBQLN1	DA41|DSK2|PLIC-1|UBQN|XDRP1	ubiquilin 1	protein-coding
MACS_peak_1066	chr17	74456530	74457108	+	941.19	NA	intron (NM_001166579, intron 2 of 6)	intron (NM_001166579, intron 2 of 6)	-6811	NM_001088	15	Hs.431417	NM_001088	ENSG00000129673	AANAT	DSPS|SNAT	aralkylamine N-acetyltransferase	protein-coding
MACS_peak_389	chr11	75083299	75083958	+	941.05	NA	Intergenic	Intergenic	-20753	NM_004041	408	Hs.503284	NM_004041	ENSG00000137486	ARRB1	ARB1|ARR1	arrestin, beta 1	protein-coding
MACS_peak_1710	chr5	73612134	73612700	+	921.25	NA	Intergenic	Intergenic	-5894	NR_105010	101929082	Hs.434316	NR_105010	ENSG00000249343	LINC01333	-	long intergenic non-protein coding RNA 1333	ncRNA
MACS_peak_2202	chrX	47400332	47400866	+	902.32	NA	Intergenic	Intergenic	-19900	NM_001654	369	Hs.446641	NM_001654	ENSG00000078061	ARAF	A-RAF|ARAF1|PKS2|RAFA1	A-Raf proto-oncogene, serine/threonine kinase	protein-coding
MACS_peak_558	chr14	23387962	23388664	+	842.15	NA	promoter-TSS (NM_001077352)	promoter-TSS (NM_001077352)	83	NM_001308044	55147	Hs.4997	NM_018107	ENSG00000100461	RBM23	CAPERbeta|PP239|RNPC4	RNA binding motif protein 23	protein-coding
MACS_peak_1667	chr4	103748581	103749307	+	839.72	NA	promoter-TSS (NR_131186)	promoter-TSS (NR_131186)	161	NM_181888	7323	Hs.518773	NM_003340	ENSG00000109332	UBE2D3	E2(17)KB3|UBC4/5|UBCH5C	ubiquitin conjugating enzyme E2D 3	protein-coding
MACS_peak_503	chr12	123010900	123011444	+	819.15	NA	promoter-TSS (NM_014708)	promoter-TSS (NM_014708)	388	NR_036434	65117	Hs.432996	NM_023012	ENSG00000111011	RSRC2	-	arginine/serine-rich coiled-coil 2	protein-coding
MACS_peak_1193	chr19	54691899	54692450	+	808.97	NA	exon (NM_001146082, exon 3 of 7)	exon (NM_001146082, exon 3 of 7)	1559	NM_001146056	79143	Hs.467279	NM_024298	ENSG00000125505	MBOAT7	BB1|LENG4|LPIAT|LRC4|MBOA7|OACT7|hMBOA-7	membrane bound O-acyltransferase domain containing 7	protein-coding
MACS_peak_527	chr13	21517588	21518242	+	780.35	NA	intron (NR_104058, intron 2 of 5)	intron (NR_104058, intron 2 of 5)	5652	NR_104058	101930748	Hs.637638	NR_104058	ENSG00000233780	LINC00367	-	long intergenic non-protein coding RNA 367	ncRNA
MACS_peak_1081	chr17	80061914	80062569	+	773.30	NA	intron (NM_198082, intron 16 of 16)	intron (NM_198082, intron 16 of 16)	-6135	NM_004104	2194	Hs.83190	NM_004104	ENSG00000169710	FASN	FAS|OA-519|SDR27X1	fatty acid synthase	protein-coding
MACS_peak_1333	chr2	242834501	242835113	+	772.69	NA	intron (NR_110220, intron 2 of 3)	intron (NR_110220, intron 2 of 3)	11293	NR_110220	101927289	Hs.130180	NR_110220	ENSG00000233806	LINC01237	-	long intergenic non-protein coding RNA 1237	ncRNA
MACS_peak_802	chr16	25130814	25131492	+	759.22	NA	intron (NM_016309, intron 1 of 10)	intron (NM_016309, intron 1 of 10)	8106	NM_016309	51451	Hs.337730	NM_016309	ENSG00000205629	LCMT1	CGI-68|LCMT|PPMT1	leucine carboxyl methyltransferase 1	protein-coding
MACS_peak_602	chr14	77474254	77474906	+	744.90	NA	Intergenic	Intergenic	20462	NM_024496	64207	Hs.179260	NM_024496	ENSG00000119669	IRF2BPL	C14orf4|EAP1	interferon regulatory factor 2 binding protein-like	protein-coding
MACS_peak_931	chr17	15549484	15549992	+	741.55	NA	intron (NM_006470, intron 4 of 8)	intron (NM_006470, intron 4 of 8)	-26720	NM_001282540	374286	Hs.548021	NM_006382	ENSG00000241322	CDRT1	C170RF1|C17ORF1|C17ORF1A|FBXW10B|FBXW10P1|HREP|SM25H2	CMT1A duplicated region transcript 1	protein-coding
MACS_peak_1094	chr18	19284591	19285180	+	740.77	NA	promoter-TSS (NM_001308256)	promoter-TSS (NM_001308256)	-119	NM_001308256	171586	Hs.397978	NM_138340	ENSG00000158201	ABHD3	LABH3	abhydrolase domain containing 3	protein-coding
MACS_peak_1734	chr5	135547696	135548309	+	713.91	NA	TTS (NM_001167577)	TTS (NM_001167577)	-19151	NR_024418	389332	Hs.127680	NR_024418	ENSG00000271824	LOC389332	-	uncharacterized LOC389332	ncRNA
MACS_peak_1100	chr18	60330862	60331459	+	712.34	NA	Intergenic	Intergenic	-51512	NM_194449	23239	Hs.465337	NM_194449	ENSG00000081913	PHLPP1	PHLPP|PLEKHE1|SCOP	PH domain and leucine rich repeat protein phosphatase 1	protein-coding
MACS_peak_1844	chr6	160210584	160211127	+	712.28	NA	promoter-TSS (NM_014161)	promoter-TSS (NM_014161)	-120	NM_030752	6950	Hs.363137	NM_030752	ENSG00000120438	TCP1	CCT-alpha|CCT1|CCTa|D6S230E|TCP-1-alpha	t-complex 1	protein-coding
MACS_peak_1911	chr7	75507808	75508482	+	711.60	NA	promoter-TSS (NM_001040457)	promoter-TSS (NM_001040457)	-172	NM_001040456	57414	Hs.488827	NM_020684	ENSG00000005486	RHBDD2	NPD007|RHBDL7	rhomboid domain containing 2	protein-coding
MACS_peak_156	chr1	155214410	155214935	+	710.37	NA	promoter-TSS (NM_001171811)	promoter-TSS (NM_001171811)	-19	NM_001171811	2629	Hs.282997	NM_000157	ENSG00000177628	GBA	GBA1|GCB|GLUC	glucosidase, beta, acid	protein-coding
MACS_peak_1247	chr2	85766397	85767118	+	696.40	NA	promoter-TSS (NR_038942)	promoter-TSS (NR_038942)	656	NM_005911	4144	Hs.516157	NM_005911	ENSG00000168906	MAT2A	MATA2|MATII|SAMS2	methionine adenosyltransferase II, alpha	protein-coding
MACS_peak_942	chr17	18621635	18622290	+	696.25	NA	Intergenic	Intergenic	-3440	NM_001037330	147166	Hs.164324	NM_001037330	ENSG00000108448	TRIM16L	TRIM70	tripartite motif containing 16-like	protein-coding
MACS_peak_1143	chr19	18438929	18439456	+	695.81	NA	Intergenic	Intergenic	-5191	NM_001252129	25804	Hs.515255	NM_012321	ENSG00000130520	LSM4	GRP|YER112W	LSM4 homolog, U6 small nuclear RNA and mRNA degradation associated	protein-coding
MACS_peak_1086	chr17	81022333	81023001	+	690.85	NA	Intergenic	Intergenic	-12981	NM_001009905	146712	Hs.607824	NM_001009905	ENSG00000175711	B3GNTL1	B3GNT8	UDP-GlcNAc:betaGal beta-1,3-N-acetylglucosaminyltransferase-like 1	protein-coding
MACS_peak_674	chr15	51108002	51108818	+	679.16	NA	Intergenic	Intergenic	-50500	NM_032802	84888	Hs.401537	NM_032802		SPPL2A	IMP3|PSL2	signal peptide peptidase like 2A	protein-coding
MACS_peak_2212	chrX	100670383	100670865	+	669.80	NA	Intergenic	Intergenic	-2627	NR_028407	100131755	Hs.729062	NM_152583	ENSG00000196440	ARMCX4	CXorf35|GASP4	armadillo repeat containing, X-linked 4	protein-coding
MACS_peak_170	chr1	174968640	174969479	+	659.43	NA	5' UTR (NM_014412, exon 1 of 6)	5' UTR (NM_014412, exon 1 of 6)	167	NM_014412	27101	Hs.508524	NM_014412	ENSG00000116161	CACYBP	GIG5|PNAS-107|S100A6BP|SIP	calcyclin binding protein	protein-coding
MACS_peak_1023	chr17	61919493	61920711	+	656.01	NA	5' UTR (NM_001098426, exon 1 of 13)	5' UTR (NM_001098426, exon 1 of 13)	249	NM_001098426	6603	Hs.250581	NM_003077	ENSG00000108604	SMARCD2	BAF60B|CRACD2|PRO2451|Rsc6p	SWI/SNF related, matrix associated, actin dependent regulator of chromatin, subfamily d, member 2	protein-coding
MACS_peak_1160	chr19	42721424	42722105	+	652.19	NA	intron (NM_001270614, intron 1 of 4)	CpG-13832	180	NM_001270615	162989	Hs.515432	NM_133328	ENSG00000160570	DEDD2	FLAME-3	death effector domain containing 2	protein-coding
MACS_peak_1689	chr5	10249527	10250954	+	648.64	NA	promoter-TSS (NM_199133)	promoter-TSS (NM_199133)	207	NM_001306154	22948	Hs.1600	NM_012073	ENSG00000150753	CCT5	CCT-epsilon|CCTE|HEL-S-69|PNAS-102|TCP-1-epsilon	chaperonin containing TCP1, subunit 5 (epsilon)	protein-coding
MACS_peak_1794	chr6	31789665	31790311	+	644.36	NA	Intergenic	Intergenic	-5524	NM_005346	3304	Hs.274402	NM_005346	ENSG00000204388	HSPA1B	HSP70-1B|HSP70-2|HSP70.2	heat shock 70kDa protein 1B	protein-coding
MACS_peak_1228	chr2	47595697	47596337	+	641.56	NA	promoter-TSS (NM_002354)	promoter-TSS (NM_002354)	-270	NM_002354	4072	Hs.542050	NM_002354	ENSG00000119888	EPCAM	DIAR5|EGP-2|EGP314|EGP40|ESA|HNPCC8|KS1/4|KSA|M4S1|MIC18|MK-1|TACSTD1|TROP1	epithelial cell adhesion molecule	protein-coding
MACS_peak_1216	chr2	27008251	27008848	+	639.73	NA	promoter-TSS (NM_001042426)	promoter-TSS (NM_001042426)	-333	NM_001809	1058	Hs.1594	NM_001809	ENSG00000115163	CENPA	CENP-A|CenH3	centromere protein A	protein-coding
MACS_peak_1011	chr17	60786879	60788080	+	639.13	NA	intron (NM_001100875, intron 9 of 10)	intron (NM_001100875, intron 9 of 10)	-11379	NR_036146	100422923		NR_036146	ENSG00000265005	MIR548W	-	microRNA 548w	ncRNA
MACS_peak_1949	chr7	129917877	129918438	+	638.56	NA	intron (NM_001869, intron 8 of 10)	intron (NM_001869, intron 8 of 10)	11454	NM_001869	1358	Hs.490038	NM_001869	ENSG00000158516	CPA2	-	carboxypeptidase A2 (pancreatic)	protein-coding
MACS_peak_1958	chr7	142153076	142153733	+	634.26	NA	Intergenic	Intergenic	-181336	NR_036483	207147	Hs.604069	NR_036483	ENSG00000186163	TRY2P	-	trypsinogen-like pseudogene	pseudo
MACS_peak_207	chr1	223254515	223255035	+	633.38	NA	Intergenic	Intergenic	61849	NM_003268	7100	Hs.604542	NM_003268	ENSG00000187554	TLR5	MELIOS|SLE1|SLEB1|TIL3	toll-like receptor 5	protein-coding
MACS_peak_1617	chr3	186500905	186501872	+	628.98	NA	promoter-TSS (NM_001967)	promoter-TSS (NM_001967)	27	NM_001967	1974	Hs.518475	NM_001967	ENSG00000156976	EIF4A2	BM-010|DDX2B|EIF4A|EIF4F|eIF-4A-II|eIF4A-II	eukaryotic translation initiation factor 4A2	protein-coding
MACS_peak_1795	chr6	31795066	31795576	+	618.57	NA	promoter-TSS (NM_005346)	promoter-TSS (NM_005346)	-191	NM_005346	3304	Hs.274402	NM_005346	ENSG00000204388	HSPA1B	HSP70-1B|HSP70-2|HSP70.2	heat shock 70kDa protein 1B	protein-coding
MACS_peak_1467	chr21	35445096	35445833	+	612.67	NA	promoter-TSS (NM_032476)	promoter-TSS (NM_032476)	-359	NM_006933	6526	Hs.302742	NM_006933	ENSG00000198743	SLC5A3	BCW2|SMIT|SMIT1|SMIT2	solute carrier family 5 (sodium/myo-inositol cotransporter), member 3	protein-coding
MACS_peak_1937	chr7	101652147	101652986	+	611.94	NA	intron (NM_001202544, intron 2 of 21)	intron (NM_001202544, intron 2 of 21)	191684	NM_181552	1523	Hs.191482	NM_001913	ENSG00000257923	CUX1	CASP|CDP|CDP/Cut|CDP1|COY1|CUTL1|CUX|Clox|Cux/CDP|GOLIM6|Nbla10317|p100|p110|p200|p75	cut-like homeobox 1	protein-coding
MACS_peak_1565	chr3	101567593	101568149	+	611.89	NA	promoter-TSS (NM_031419)	promoter-TSS (NM_031419)	-487	NM_031419	64332	Hs.319171	NM_031419	ENSG00000144802	NFKBIZ	IKBZ|INAP|MAIL	nuclear factor of kappa light polypeptide gene enhancer in B-cells inhibitor, zeta	protein-coding
MACS_peak_1121	chr19	4084201	4084879	+	609.21	NA	Intergenic	Intergenic	-17724	NM_015898	51341	Hs.591384	NM_015898	ENSG00000178951	ZBTB7A	FBI-1|FBI1|LRF|ZBTB7|ZNF857A|pokemon	zinc finger and BTB domain containing 7A	protein-coding
MACS_peak_1243	chr2	73461144	73461750	+	605.03	NA	promoter-TSS (NM_001166284)	promoter-TSS (NM_001166284)	83	NM_006429	10574	Hs.368149	NM_006429	ENSG00000135624	CCT7	CCTETA|CCTH|NIP7-1|TCP1ETA	chaperonin containing TCP1, subunit 7 (eta)	protein-coding
MACS_peak_1297	chr2	197664124	197664680	+	604.52	NA	promoter-TSS (NM_012086)	promoter-TSS (NM_012086)	90	NM_001206774	9330	Hs.470996	NM_012086	ENSG00000119041	GTF3C3	TFIIIC102|TFIIICgamma|TFiiiC2-102	general transcription factor IIIC subunit 3	protein-coding
MACS_peak_1736	chr5	137910647	137911364	+	601.31	NA	exon (NM_004134, exon 1 of 17)	exon (NM_004134, exon 1 of 17)	313	NM_004134	3313	Hs.184233	NM_004134	ENSG00000113013	HSPA9	CRP40|CSA|GRP-75|GRP75|HEL-S-124m|HSPA9B|MOT|MOT2|MTHSP75|PBP74	heat shock 70kDa protein 9 (mortalin)	protein-coding
MACS_peak_971	chr17	45401078	45401879	+	585.71	NA	promoter-TSS (NR_110881)	promoter-TSS (NR_110881)	151	NM_001195192	124989	Hs.463303	NM_152347	ENSG00000178852	EFCAB13	C17orf57	EF-hand calcium binding domain 13	protein-coding
MACS_peak_754	chr15	102192606	102193573	+	577.50	NA	promoter-TSS (NM_025141)	promoter-TSS (NM_025141)	-495	NM_001308026	80213	Hs.288912	NM_025141	ENSG00000184277	TM2D3	BLP2	TM2 domain containing 3	protein-coding
MACS_peak_1156	chr19	38548626	38549225	+	575.79	NA	intron (NM_015073, intron 2 of 21)	intron (NM_015073, intron 2 of 21)	151064	NM_015073	23094	Hs.655502	NM_015073	ENSG00000105738	SIPA1L3	SPAL3	signal-induced proliferation-associated 1 like 3	protein-coding
MACS_peak_50	chr1	27247690	27248276	+	571.85	NA	promoter-TSS (NM_006600)	promoter-TSS (NM_006600)	-230	NM_006600	10726	Hs.263812	NM_006600	ENSG00000090273	NUDC	HNUDC|MNUDC|NPD011	nudC nuclear distribution protein	protein-coding
MACS_peak_1690	chr5	10310491	10311137	+	570.45	NA	Intergenic	Intergenic	-2646	NM_138809	134147	Hs.192586	NM_138809		CMBL	JS-1	carboxymethylenebutenolidase homolog (Pseudomonas)	protein-coding
MACS_peak_111	chr1	145723192	145723856	+	562.05	NA	intron (NM_001302371, intron 68 of 89)	intron (NM_001302371, intron 68 of 89)	-4142	NM_001201325	5174	Hs.444751	NM_002614	ENSG00000174827	PDZK1	CAP70|CLAMP|NHERF-3|NHERF3|PDZD1	PDZ domain containing 1	protein-coding
MACS_peak_1242	chr2	73114778	73115300	+	558.15	NA	intron (NM_003124, intron 1 of 2)	intron (NM_003124, intron 1 of 2)	527	NM_003124	6697	Hs.301540	NM_003124	ENSG00000116096	SPR	SDR38C1	sepiapterin reductase (7,8-dihydrobiopterin:NADP+ oxidoreductase)	protein-coding
MACS_peak_183	chr1	201278363	201279014	+	555.71	NA	intron (NM_000299, intron 2 of 14)	intron (NM_000299, intron 2 of 14)	26108	NM_000299	5317	Hs.497350	NM_000299	ENSG00000081277	PKP1	B6P	plakophilin 1	protein-coding
MACS_peak_1294	chr2	190406825	190407327	+	552.49	NA	Intergenic	Intergenic	38461	NM_014585	30061	Hs.643005	NM_014585	ENSG00000138449	SLC40A1	FPN1|HFE4|IREG1|MST079|MSTP079|MTP1|SLC11A3	solute carrier family 40 (iron-regulated transporter), member 1	protein-coding
MACS_peak_197	chr1	206621883	206622621	+	551.21	NA	intron (NM_015326, intron 15 of 19)	intron (NM_015326, intron 15 of 19)	-21334	NM_001193321	9641	Hs.321045	NM_014002	ENSG00000263528	IKBKE	IKK-E|IKK-i|IKKE|IKKI	inhibitor of kappa light polypeptide gene enhancer in B-cells, kinase epsilon	protein-coding
MACS_peak_43	chr1	20113320	20113816	+	544.70	NA	5' UTR (NM_181719, exon 3 of 16)	5' UTR (NM_181719, exon 3 of 16)	12842	NM_181719	255104	Hs.656313	NM_181719	ENSG00000162542	TMCO4	-	transmembrane and coiled-coil domains 4	protein-coding
MACS_peak_858	chr16	81527204	81528047	+	543.17	NA	intron (NM_198390, intron 1 of 20)	intron (NM_198390, intron 1 of 20)	-1329	NM_030629	80790	Hs.594095	NM_030629	ENSG00000153815	CMIP	TCMIP	c-Maf inducing protein	protein-coding
MACS_peak_2033	chr8	117000095	117000549	+	540.92	NA	intron (NR_046215, intron 7 of 13)	intron (NR_046215, intron 7 of 13)	-319067	NM_014112	7227	Hs.657018	NM_014112	ENSG00000104447	TRPS1	GC79|LGCR	trichorhinophalangeal syndrome I	protein-coding
MACS_peak_907	chr17	1156820	1157305	+	539.88	NA	Intergenic	Intergenic	-16796	NM_001164405	727857	Hs.723790	NM_001164405		BHLHA9	BHLHF42	basic helix-loop-helix family, member a9	protein-coding
MACS_peak_1210	chr2	11787846	11788415	+	536.32	NA	Intergenic	Intergenic	22199	NM_012344	23620	Hs.131138	NM_012344	ENSG00000169006	NTSR2	NTR2	neurotensin receptor 2	protein-coding
MACS_peak_2222	chrX	108779383	108780010	+	534.24	NA	promoter-TSS (NM_001242618)	promoter-TSS (NM_001242618)	-363	NM_001242617	55916	Hs.25010	NM_018698	ENSG00000101888	NXT2	P15-2	nuclear transport factor 2-like export factor 2	protein-coding
MACS_peak_920	chr17	7790561	7791089	+	533.37	NA	intron (NM_001005271, intron 1 of 39)	intron (NM_001005271, intron 1 of 39)	-1344	NM_005852	1107	Hs.25601	NM_005852	ENSG00000170004	CHD3	Mi-2a|Mi2-ALPHA|ZFH	chromodomain helicase DNA binding protein 3	protein-coding
MACS_peak_1815	chr6	52704365	52704883	+	531.99	NA	intron (NM_153699, intron 2 of 6)	intron (NM_153699, intron 2 of 6)	6269	NM_153699	221357	Hs.646984	NM_153699	ENSG00000182793	GSTA5	-	glutathione S-transferase alpha 5	protein-coding
MACS_peak_2101	chr9	91925483	91926109	+	530.35	NA	promoter-TSS (NM_001827)	promoter-TSS (NM_001827)	-314	NM_001827	1164	Hs.83758	NM_001827	ENSG00000123975	CKS2	CKSHS2	CDC28 protein kinase regulatory subunit 2	protein-coding
MACS_peak_1577	chr3	129809326	129809913	+	524.51	NA	intron (NM_001136152, intron 1 of 7)	intron (NM_001136152, intron 1 of 7)	8945	NM_001136152	644974	Hs.722197	NM_001136152	ENSG00000251287	ALG1L2	-	ALG1, chitobiosyldiphosphodolichol beta-mannosyltransferase-like 2	protein-coding
MACS_peak_968	chr17	44859619	44860156	+	521.48	NA	intron (NM_030753, intron 1 of 4)	intron (NM_030753, intron 1 of 4)	36239	NM_030753	7473	Hs.445884	NM_030753	ENSG00000108379	WNT3	INT4|TETAMS	wingless-type MMTV integration site family, member 3	protein-coding
MACS_peak_1454	chr20	62496124	62497709	+	519.65	NA	intron (NM_001243892, intron 1 of 5)	CpG	335	NM_001243892	7165	Hs.473296	NM_003288	ENSG00000101150	TPD52L2	D54|TPD54	tumor protein D52-like 2	protein-coding
MACS_peak_6	chr1	1933084	1933694	+	516.13	NA	intron (NM_001304360, intron 1 of 38)	L1MC4|LINE|L1	1887	NM_001304360	85452	Hs.232092	NM_001003808	ENSG00000142609	CFAP74	C1orf222|KIAA1751	cilia and flagella associated protein 74	protein-coding
MACS_peak_1838	chr6	151006866	151007383	+	499.35	NA	intron (NM_001029884, intron 2 of 16)	intron (NM_001029884, intron 2 of 16)	86125	NM_001029884	57480	Hs.189781	NM_001029884	ENSG00000120278	PLEKHG1	ARHGEF41	pleckstrin homology domain containing, family G (with RhoGef domain) member 1	protein-coding
MACS_peak_1058	chr17	73553124	73554604	+	495.29	NA	intron (NM_001015002, intron 3 of 9)	intron (NM_001015002, intron 3 of 9)	-30275	NM_001309242	80022	Hs.390817	NM_001080847	ENSG00000266714	MYO15B	MYO15BP	myosin XVB	protein-coding
MACS_peak_1050	chr17	70506500	70506977	+	494.30	NA	intron (NR_036488, intron 1 of 3)	intron (NR_036488, intron 1 of 3)	82205	NR_036488	100499467	Hs.157726	NR_036488		LINC00673	HI-LNC75	long intergenic non-protein coding RNA 673	ncRNA
MACS_peak_1878	chr7	26239684	26240742	+	491.55	NA	promoter-TSS (NM_007276)	promoter-TSS (NM_007276)	200	NM_031243	3181	Hs.487774	NM_002137	ENSG00000122566	HNRNPA2B1	HNRNPA2|HNRNPB1|HNRPA2|HNRPA2B1|HNRPB1|IBMPFD2|RNPA2|SNRPB1	heterogeneous nuclear ribonucleoprotein A2/B1	protein-coding
MACS_peak_454	chr12	57081881	57082420	+	490.24	NA	promoter-TSS (NR_104219)	promoter-TSS (NR_104219)	42	NM_001282604	10728	Hs.50425	NM_006601	ENSG00000110958	PTGES3	P23|TEBP|cPGES	prostaglandin E synthase 3 (cytosolic)	protein-coding
MACS_peak_1303	chr2	203130169	203130686	+	486.10	NA	promoter-TSS (NM_015934)	promoter-TSS (NM_015934)	-88	NM_015934	51602	Hs.471104	NM_015934	ENSG00000055044	NOP58	HSPC120|NOP5|NOP5/NOP58	NOP58 ribonucleoprotein	protein-coding
MACS_peak_1429	chr20	58030756	58031351	+	484.68	NA	Intergenic	Intergenic	-121511	NM_001199505	116154	Hs.473218	NM_080672	ENSG00000087495	PHACTR3	C20orf101|H17739|PPP1R123|SCAPIN1|SCAPININ	phosphatase and actin regulator 3	protein-coding
MACS_peak_1083	chr17	80372439	80372932	+	483.32	NA	intron (NR_033265, intron 2 of 9)	intron (NR_033265, intron 2 of 9)	-3567	NM_173620	284004	Hs.744207	NM_173620	ENSG00000169660	HEXDC	-	hexosaminidase (glycosyl hydrolase family 20, catalytic domain) containing	protein-coding
MACS_peak_605	chr14	77923958	77924830	+	477.39	NA	promoter-TSS (NM_001193317)	promoter-TSS (NM_001193317)	21	NM_012111	10598	Hs.204041	NM_012111	ENSG00000100591	AHSA1	AHA1|C14orf3|p38	AHA1, activator of heat shock 90kDa protein ATPase homolog 1 (yeast)	protein-coding
MACS_peak_1883	chr7	32982494	32983172	+	476.32	NA	promoter-TSS (NR_003500)	promoter-TSS (NR_003500)	-51	NR_003500	441212	Hs.648086	NM_001039754	ENSG00000205763	RP9P	-	retinitis pigmentosa 9 pseudogene	pseudo
MACS_peak_997	chr17	55978538	55979509	+	471.74	NA	intron (NM_001271875, intron 1 of 10)	intron (NM_001271875, intron 1 of 10)	1727	NM_001292025	404093	Hs.46679	NM_001271875	ENSG00000180891	CUEDC1	-	CUE domain containing 1	protein-coding
MACS_peak_965	chr17	43248648	43249244	+	470.27	NA	Intergenic	Intergenic	9720	NM_001303444	124790	Hs.56382	NM_144608	ENSG00000168517	HEXIM2	L3	hexamethylene bis-acetamide inducible 2	protein-coding
MACS_peak_1134	chr19	13994385	13994920	+	468.26	NA	intron (NM_024323, intron 7 of 7)	intron (NM_024323, intron 7 of 7)	6589	NM_001098622	342977	Hs.127982	NM_001098622		NANOS3	NANOS1L|NOS3	nanos homolog 3 (Drosophila)	protein-coding
MACS_peak_1104	chr18	71814907	71815531	+	467.69	NA	promoter-TSS (NM_014177)	promoter-TSS (NM_014177)	-119	NM_001142958	201456	Hs.664011	NM_152676	ENSG00000141665	FBXO15	FBX15	F-box protein 15	protein-coding
MACS_peak_1175	chr19	48281908	48282792	+	467.39	NA	intron (NM_003009, intron 1 of 5)	CpG	508	NM_003009	6415	Hs.631549	NM_003009	ENSG00000178980	SEPW1	selW	selenoprotein W, 1	protein-coding
MACS_peak_669	chr15	44092437	44092879	+	463.36	NA	promoter-TSS (NM_001199885)	promoter-TSS (NM_001199885)	39	NM_001199885	25764	Hs.730672	NM_016400	ENSG00000140264	HYPK	C15orf63|HSPC136	huntingtin interacting protein K	protein-coding
MACS_peak_381	chr11	69008002	69008573	+	462.25	NA	Intergenic	MIR3|SINE|MIR	-53318	NM_001300923	26579	Hs.523848	NM_138768	ENSG00000172927	MYEOV	OCIM	myeloma overexpressed	protein-coding
MACS_peak_1982	chr8	17345388	17345893	+	462.09	NA	Intergenic	Intergenic	-8957	NM_001008539	6542	Hs.448520	NM_003046	ENSG00000003989	SLC7A2	ATRC2|CAT2|HCAT2	solute carrier family 7 (cationic amino acid transporter, y+ system), member 2	protein-coding
MACS_peak_1481	chr21	44394719	44395269	+	461.83	NA	intron (NM_004571, intron 1 of 10)	CpG	374	NM_004571	5316	Hs.431043	NM_004571	ENSG00000160199	PKNOX1	PREP1|pkonx1c	PBX/knotted 1 homeobox 1	protein-coding
MACS_peak_1483	chr21	44763058	44764052	+	459.40	NA	Intergenic	Intergenic	-11636	NR_103713	100126693	Hs.473952	NR_103713		LINC00322	C21orf136|NCRNA00322	long intergenic non-protein coding RNA 322	ncRNA
MACS_peak_1036	chr17	64721736	64722556	+	456.39	NA	intron (NM_002737, intron 8 of 16)	LTR16C|LTR|ERVL	-61044	NR_030364	693219		NR_030364	ENSG00000207943	MIR634	MIRN634|hsa-mir-634	microRNA 634	ncRNA
MACS_peak_1913	chr7	75923920	75924390	+	455.95	NA	Intergenic	Intergenic	-7720	NM_001540	3315	Hs.520973	NM_001540	ENSG00000106211	HSPB1	CMT2F|HEL-S-102|HMN2B|HS.76067|HSP27|HSP28|Hsp25|SRP27	heat shock 27kDa protein 1	protein-coding
MACS_peak_1526	chr3	5099476	5100031	+	448.29	NA	Intergenic	AluJb|SINE|Alu	-64177	NM_018184	55207	Hs.250009	NM_018184	ENSG00000134108	ARL8B	ARL10C|Gie1	ADP-ribosylation factor like GTPase 8B	protein-coding
MACS_peak_1392	chr20	49192401	49193028	+	445.55	NA	intron (NM_001278618, intron 4 of 8)	intron (NM_001278618, intron 4 of 8)	-9609	NR_030375	693230		NR_030375	ENSG00000208018	MIR645	MIRN645|hsa-mir-645	microRNA 645	ncRNA
MACS_peak_203	chr1	212731696	212732547	+	445.38	NA	Intergenic	CpG	-6555	NM_001030287	467	Hs.460	NM_001674	ENSG00000162772	ATF3	-	activating transcription factor 3	protein-coding
MACS_peak_377	chr11	67980662	67981616	+	444.41	NA	promoter-TSS (NM_017635)	promoter-TSS (NM_017635)	100	NM_001300908	51111	Hs.632120	NM_016028	ENSG00000110066	KMT5B	CGI-85|CGI85|SUV420H1	lysine (K)-specific methyltransferase 5B	protein-coding
MACS_peak_105	chr1	145299489	145300058	+	441.85	NA	exon (NM_001039703, exon 6 of 86)	exon (NM_001039703, exon 6 of 86)	6402	NM_001039703	100132406	Hs.714127	NM_001039703	ENSG00000271425	NBPF10	AB6|AG1|NBPF9	neuroblastoma breakpoint family, member 10	protein-coding
MACS_peak_1684	chr5	1128295	1128892	+	438.82	NA	Intergenic	Intergenic	-16421	NM_006598	10723	Hs.172613	NM_006598	ENSG00000113504	SLC12A7	KCC4	solute carrier family 12 (potassium/chloride transporter), member 7	protein-coding
MACS_peak_284	chr10	72648189	72648702	+	433.69	NA	promoter-TSS (NM_000281)	promoter-TSS (NM_000281)	98	NM_000281	5092	Hs.3192	NM_000281	ENSG00000166228	PCBD1	DCOH|PCBD|PCD|PHS	pterin-4 alpha-carbinolamine dehydratase/dimerization cofactor of hepatocyte nuclear factor 1 alpha	protein-coding
MACS_peak_286	chr10	80516205	80516886	+	433.17	NA	Intergenic	Intergenic	310660	NR_024429	283050	Hs.309176	NR_015429	ENSG00000224596	ZMIZ1-AS1	-	ZMIZ1 antisense RNA 1	ncRNA
MACS_peak_1819	chr6	74161811	74162420	+	431.81	NA	promoter-TSS (NM_138441)	promoter-TSS (NM_138441)	-72	NM_138441	115004	Hs.658405	NM_138441		MB21D1	C6orf150|cGAS|h-cGAS	Mab-21 domain containing 1	protein-coding
MACS_peak_717	chr15	77828254	77828768	+	431.41	NA	Intergenic	MLT1J|LTR|ERVL-MaLR	96358	NM_032808	84894	Hs.656765	NM_032808	ENSG00000169783	LINGO1	LERN1|LRRN6A|UNQ201	leucine rich repeat and Ig domain containing 1	protein-coding
MACS_peak_1272	chr2	121387663	121388214	+	425.95	NA	Intergenic	Intergenic	-164013	NR_027181	84931	Hs.334519	NM_032845	ENSG00000280409	LINC01101	-	long intergenic non-protein coding RNA 1101	ncRNA
MACS_peak_270	chr10	29413568	29414152	+	425.18	NA	Intergenic	MIR3|SINE|MIR	-164130	NM_032517	84569	Hs.558572	NM_032517	ENSG00000120563	LYZL1	KAAG648|LYC2|PRO1278|bA534G20.1	lysozyme-like 1	protein-coding
MACS_peak_587	chr14	65688936	65689498	+	419.78	NA	promoter-TSS (NR_103769)	promoter-TSS (NR_103769)	-152	NR_103769	100128233	Hs.497323	NR_103769	ENSG00000255002	LOC100128233	-	uncharacterized LOC100128233	ncRNA
MACS_peak_1063	chr17	73996367	73996873	+	418.83	NA	promoter-TSS (NM_001258)	promoter-TSS (NM_001258)	-367	NM_001258	1018	Hs.706766	NM_001258	ENSG00000250506	CDK3	-	cyclin-dependent kinase 3	protein-coding
MACS_peak_684	chr15	63671640	63672287	+	416.69	NA	intron (NM_206925, intron 1 of 9)	intron (NM_206925, intron 1 of 9)	2346	NM_001218	771	Hs.210995	NM_001218		CA12	CAXII|HsT18816	carbonic anhydrase XII	protein-coding
MACS_peak_1185	chr19	50354538	50355095	+	412.08	NA	intron (NM_001305105, intron 1 of 12)	CpG	117	NR_040037	100506033	Hs.654814	NR_040037	ENSG00000268006	PTOV1-AS1	-	PTOV1 antisense RNA 1	ncRNA
MACS_peak_118	chr1	146401568	146402013	+	410.83	NA	exon (NM_001278141, exon 12 of 37)	exon (NM_001278141, exon 12 of 37)	27933	NM_001278141	149013	Hs.666981	NM_001278141	ENSG00000268043	NBPF12	COAS1|KIAA1245	neuroblastoma breakpoint family, member 12	protein-coding
MACS_peak_1207	chr2	9143798	9144344	+	410.49	NA	promoter-TSS (NM_138799)	promoter-TSS (NM_138799)	-195	NM_138799	129642	Hs.467634	NM_138799		MBOAT2	LPCAT4|OACT2	membrane bound O-acyltransferase domain containing 2	protein-coding
MACS_peak_1924	chr7	97852796	97853334	+	409.81	NA	intron (NM_015395, intron 19 of 25)	intron (NM_015395, intron 19 of 25)	11499	NM_177455	168620	Hs.511979	NM_177455	ENSG00000180535	BHLHA15	BHLHB8|MIST1	basic helix-loop-helix family, member a15	protein-coding
MACS_peak_1957	chr7	142115650	142116154	+	409.26	NA	Intergenic	Intergenic	-143834	NR_036483	207147	Hs.604069	NR_036483	ENSG00000186163	TRY2P	-	trypsinogen-like pseudogene	pseudo
MACS_peak_1743	chr5	148872736	148873241	+	405.41	NA	Intergenic	L1MC4|LINE|L1	56906	NM_001271742	1452	Hs.529862	NM_001892	ENSG00000113712	CSNK1A1	CK1|CK1a|CKIa|HEL-S-77p|HLCDGP1|PRO2975	casein kinase 1, alpha 1	protein-coding
MACS_peak_1573	chr3	126738239	126738774	+	405.20	NA	intron (NM_032242, intron 19 of 30)	intron (NM_032242, intron 19 of 30)	31069	NM_032242	5361	Hs.432329	NM_032242	ENSG00000114554	PLXNA1	NOV|NOVP|PLEXIN-A1|PLXN1	plexin A1	protein-coding
MACS_peak_1569	chr3	119421356	119421805	+	403.50	NA	promoter-TSS (NM_033364)	promoter-TSS (NM_033364)	-289	NM_033364	89876	Hs.341906	NM_033364	ENSG00000183833	MAATS1	AAT1|AAT1alpha|C3orf15|CaM-IP2|SPATA26	MYCBP-associated, testis expressed 1	protein-coding
MACS_peak_376	chr11	67780486	67781082	+	398.14	NA	intron (NM_001290059, intron 1 of 8)	intron (NM_001290059, intron 1 of 8)	3009	NM_001290058	221	Hs.523841	NM_000694	ENSG00000006534	ALDH3B1	ALDH4|ALDH7	aldehyde dehydrogenase 3 family, member B1	protein-coding
MACS_peak_708	chr15	74681714	74682231	+	390.46	NA	Intergenic	Intergenic	21801	NR_106941	102465530		NR_106941	ENSG00000277391	MIR6881	hsa-mir-6881	microRNA 6881	ncRNA
MACS_peak_1537	chr3	13493192	13493707	+	389.33	NA	Intergenic	MER66A|LTR|ERV1	28104	NR_046690	100874101	Hs.535701	NR_046690	ENSG00000244502	HDAC11-AS1	-	HDAC11 antisense RNA 1	ncRNA
MACS_peak_406	chr11	118306628	118307350	+	383.78	NA	promoter-TSS (NM_005933)	promoter-TSS (NM_005933)	-216	NM_001197104	4297	Hs.258855	NM_005933	ENSG00000118058	KMT2A	ALL-1|CXXC7|HRX|HTRX1|MLL|MLL-AF9|MLL/GAS7|MLL1|MLL1A|TET1-MLL|TRX1|WDSTS	lysine (K)-specific methyltransferase 2A	protein-coding
MACS_peak_1948	chr7	129588945	129589478	+	382.69	NA	intron (NM_001202498, intron 1 of 6)	intron (NM_001202498, intron 1 of 6)	3572	NM_001202498	7328	Hs.643548	NM_003344	ENSG00000186591	UBE2H	E2-20K|GID3|UBC8|UBCH|UBCH2	ubiquitin conjugating enzyme E2H	protein-coding
MACS_peak_1034	chr17	64448065	64448816	+	382.35	NA	intron (NM_002737, intron 2 of 16)	intron (NM_002737, intron 2 of 16)	-35468	NR_110822	101928001	Hs.650730	NR_110822		PRKCA-AS1	-	PRKCA antisense RNA 1	ncRNA
MACS_peak_1177	chr19	49122311	49123018	+	379.46	NA	promoter-TSS (NM_000979)	promoter-TSS (NM_000979)	11	NM_001270490	6141	Hs.515517	NM_000979	ENSG00000063177	RPL18	L18	ribosomal protein L18	protein-coding
MACS_peak_1605	chr3	180630000	180630710	+	379.40	NA	5' UTR (NM_005087, exon 1 of 17)	5' UTR (NM_005087, exon 1 of 17)	121	NM_001013439	8087	Hs.478407	NM_005087	ENSG00000114416	FXR1	FXR1P	fragile X mental retardation, autosomal homolog 1	protein-coding
MACS_peak_1731	chr5	133706474	133707120	+	378.79	NA	promoter-TSS (NM_003337)	promoter-TSS (NM_003337)	-59	NM_001300853	51265	Hs.719926	NM_016508	ENSG00000006837	CDKL3	NKIAMRE	cyclin-dependent kinase-like 3	protein-coding
MACS_peak_1897	chr7	69507438	69507880	+	376.00	NA	intron (NM_001127231, intron 2 of 17)	intron (NM_001127231, intron 2 of 17)	443754	NM_001127231	26053	Hs.21631	NM_015570	ENSG00000158321	AUTS2	FBRSL2|MRD26	autism susceptibility candidate 2	protein-coding
MACS_peak_1327	chr2	239924536	239925062	+	375.87	NA	Intergenic	Intergenic	65811	NR_039642	100616397		NR_039642	ENSG00000266109	MIR4440	mir-4440	microRNA 4440	ncRNA
MACS_peak_619	chr14	91615968	91616512	+	375.38	NA	intron (NM_001286470, intron 4 of 16)	intron (NM_001286470, intron 4 of 16)	23470	NR_003709	100124539	Hs.693444	NR_003709	ENSG00000221102	SNORA11B	-	small nucleolar RNA, H/ACA box 11B	snoRNA
MACS_peak_898	chr16	89227598	89228184	+	375.19	NA	non-coding (NR_024347, exon 3 of 4)	non-coding (NR_024347, exon 3 of 4)	2263	NR_024347	283860	Hs.739138	NM_173617	ENSG00000180422	LINC00304	C16orf81|NCRNA00304	long intergenic non-protein coding RNA 304	ncRNA
MACS_peak_1817	chr6	57037476	57038238	+	373.64	NA	promoter-TSS (NR_110742)	promoter-TSS (NR_110742)	753	NM_004282	9532	Hs.745046	NM_004282		BAG2	BAG-2|dJ417I1.2	BCL2-associated athanogene 2	protein-coding
MACS_peak_1651	chr4	41134243	41134809	+	371.50	NA	intron (NM_004307, intron 2 of 17)	intron (NM_004307, intron 2 of 17)	82109	NM_001166050	323	Hs.479602	NM_004307	ENSG00000163697	APBB2	FE65L|FE65L1	amyloid beta (A4) precursor protein-binding, family B, member 2	protein-coding
MACS_peak_1621	chr3	193588211	193588913	+	370.47	NA	Intergenic	Intergenic	123465	NR_027764	100128023	Hs.730112	NR_027764		DPPA2P3	-	developmental pluripotency associated 2 pseudogene 3	pseudo
MACS_peak_801	chr16	25051860	25052458	+	368.71	NA	Intergenic	L4|LINE|RTE	9097	NR_038379	554206	Hs.552959	NR_038379	ENSG00000262587	LOC554206	-	leucine carboxyl methyltransferase 1 pseudogene	pseudo
MACS_peak_1422	chr20	57225025	57226771	+	366.08	NA	promoter-TSS (NM_001134773)	promoter-TSS (NM_001134773)	-411	NR_037943	8675	Hs.307913	NM_003763	ENSG00000124222	STX16	SYN16	syntaxin 16	protein-coding
MACS_peak_236	chr10	592807	593672	+	365.63	NA	intron (NM_014974, intron 1 of 36)	intron (NM_014974, intron 1 of 36)	94479	NR_049884	100847086		NR_049884	ENSG00000263511	MIR5699	mir-5699	microRNA 5699	ncRNA
MACS_peak_772	chr16	4147858	4148373	+	364.46	NA	intron (NM_001116, intron 2 of 10)	intron (NM_001116, intron 2 of 10)	18071	NM_001116	115	Hs.391860	NM_001116	ENSG00000162104	ADCY9	AC9|ACIX	adenylate cyclase 9	protein-coding
MACS_peak_2029	chr8	103875070	103875664	+	364.21	NA	intron (NM_148174, intron 1 of 11)	CpG	1061	NM_148174	51582	Hs.459106	NM_015878	ENSG00000155096	AZIN1	AZI|AZIA1|OAZI|OAZIN|ODC1L	antizyme inhibitor 1	protein-coding
MACS_peak_1915	chr7	75932719	75933258	+	362.84	NA	intron (NM_001540, intron 1 of 2)	intron (NM_001540, intron 1 of 2)	1113	NM_001540	3315	Hs.520973	NM_001540	ENSG00000106211	HSPB1	CMT2F|HEL-S-102|HMN2B|HS.76067|HSP27|HSP28|Hsp25|SRP27	heat shock 27kDa protein 1	protein-coding
MACS_peak_418	chr12	9217433	9217994	+	361.03	NA	promoter-TSS (NR_034140)	promoter-TSS (NR_034140)	-47	NR_034140	253128	Hs.408739	NM_001039381	ENSG00000214851	LINC00612	C12orf33	long intergenic non-protein coding RNA 612	ncRNA
MACS_peak_231	chr1	235106538	235107155	+	361.01	NA	Intergenic	Intergenic	-7100	NR_125945	101927851	Hs.520684	NR_125945	ENSG00000238005	LOC101927851	-	uncharacterized LOC101927851	ncRNA
MACS_peak_1779	chr6	15274857	15275416	+	360.91	NA	intron (NM_001267040, intron 1 of 17)	intron (NM_001267040, intron 1 of 17)	26050	NM_001267040	3720	Hs.269059	NM_004973	ENSG00000008083	JARID2	JMJ	jumonji, AT rich interactive domain 2	protein-coding
MACS_peak_1704	chr5	68823663	68824257	+	360.24	NA	intron (NM_002538, intron 4 of 8)	intron (NM_002538, intron 4 of 8)	23956	NM_001205255	100506658	Hs.592605	NM_002538	ENSG00000197822	OCLN	BLCPMG|PPP1R115	occludin	protein-coding
MACS_peak_1612	chr3	183852407	183853193	+	359.54	NA	promoter-TSS (NM_003907)	promoter-TSS (NM_003907)	-10	NM_003907	8893	Hs.283551	NM_003907	ENSG00000145191	EIF2B5	CACH|CLE|EIF-2B|EIF2Bepsilon|LVWM	eukaryotic translation initiation factor 2B, subunit 5 epsilon, 82kDa	protein-coding
MACS_peak_190	chr1	204332170	204333025	+	357.31	NA	Intergenic	Intergenic	-3540	NM_014935	22874	Hs.253146	NM_014935	ENSG00000143850	PLEKHA6	PEPP-3|PEPP3	pleckstrin homology domain containing, family A member 6	protein-coding
MACS_peak_1431	chr20	58638888	58639652	+	356.78	NA	intron (NM_173644, intron 2 of 3)	intron (NM_173644, intron 2 of 3)	8290	NM_001302813	284756	Hs.335319	NM_173644		C20orf197	-	chromosome 20 open reading frame 197	protein-coding
MACS_peak_384	chr11	70317243	70317727	+	356.75	NA	non-coding (NR_110766, exon 9 of 9)	non-coding (NR_110766, exon 9 of 9)	72873	NM_138565	2017	Hs.596164	NM_005231	ENSG00000085733	CTTN	EMS1	cortactin	protein-coding
MACS_peak_1071	chr17	77070505	77071022	+	356.31	NA	promoter-TSS (NM_001042573)	promoter-TSS (NM_001042573)	-256	NM_001042573	64772	Hs.29288	NM_022759		ENGASE	-	endo-beta-N-acetylglucosaminidase	protein-coding
MACS_peak_361	chr11	65254810	65255739	+	355.44	NA	Intergenic	Intergenic	-9959	NR_002819	378938	Hs.621695	NR_002819	ENSG00000251562	MALAT1	HCN|LINC00047|NCRNA00047|NEAT2|PRO2853|mascRNA	metastasis associated lung adenocarcinoma transcript 1 (non-protein coding)	ncRNA
MACS_peak_1946	chr7	117259668	117260143	+	353.40	NA	intron (NM_000492, intron 21 of 26)	intron (NM_000492, intron 21 of 26)	139888	NM_000492	1080	Hs.489786	NM_000492	ENSG00000001626	CFTR	ABC35|ABCC7|CF|CFTR/MRP|MRP7|TNR-CFTR|dJ760C5.1	cystic fibrosis transmembrane conductance regulator	protein-coding
MACS_peak_363	chr11	65274822	65275480	+	353.21	NA	Intergenic	Intergenic	9918	NR_002819	378938	Hs.621695	NR_002819	ENSG00000251562	MALAT1	HCN|LINC00047|NCRNA00047|NEAT2|PRO2853|mascRNA	metastasis associated lung adenocarcinoma transcript 1 (non-protein coding)	ncRNA
MACS_peak_1089	chr17_gl000205_random	84005	88141	+	349.54	NA	Intergenic	Intergenic	-30550	NR_003682	403340	Hs.572501	NR_003682		MGC70870	-	C-terminal binding protein 2 pseudogene	pseudo
MACS_peak_258	chr10	17223704	17224290	+	349.54	NA	intron (NM_004412, intron 1 of 10)	MLT1K|LTR|ERVL-MaLR	20073	NM_004412	1787	Hs.351665	NM_004412		TRDMT1	DMNT2|DNMT2|MHSAIIP|PUMET|RNMT1	tRNA aspartic acid methyltransferase 1	protein-coding
MACS_peak_1701	chr5	56469319	56469990	+	347.23	NA	promoter-TSS (NM_001203246)	promoter-TSS (NM_001203246)	-121	NM_022913	65056	Hs.444279	NM_022913	ENSG00000062194	GPBP1	GPBP|SSH6|VASCULIN	GC-rich promoter binding protein 1	protein-coding
MACS_peak_2158	chr9	134180043	134180827	+	346.95	NA	intron (NM_032728, intron 1 of 1)	L1MB5|LINE|L1	15354	NM_032728	84814	Hs.134292	NM_032728	ENSG00000160539	PLPP7	C9orf67|NET39|PPAPDC3	phospholipid phosphatase 7 (inactive)	protein-coding
MACS_peak_93	chr1	119910003	119910534	+	346.26	NA	Intergenic	Intergenic	-1131	NM_016527	51179	Hs.659767	NM_016527	ENSG00000116882	HAO2	GIG16|HAOX2	hydroxyacid oxidase 2 (long chain)	protein-coding
MACS_peak_533	chr13	31734814	31735297	+	346.08	NA	intron (NM_001286504, intron 1 of 17)	intron (NM_001286504, intron 1 of 17)	1103	NM_001286503	10808	Hs.743267	NM_006644	ENSG00000120694	HSPH1	HSP105|HSP105A|HSP105B|NY-CO-25	heat shock 105kDa/110kDa protein 1	protein-coding
MACS_peak_2233	chrX	133895797	133896349	+	344.95	NA	intron (NM_001316887, intron 1 of 3)	L1ME3A|LINE|L1	2279	NM_001316887	10761	Hs.496811	NM_021796	ENSG00000170965	PLAC1	CT92|OOSP2L	placenta specific 1	protein-coding
MACS_peak_1264	chr2	106536275	106536806	+	343.99	NA	Intergenic	Intergenic	68336	NM_001004720	8440	Hs.529244	NM_003581	ENSG00000071051	NCK2	GRB4|NCKbeta	NCK adaptor protein 2	protein-coding
MACS_peak_1553	chr3	48003343	48003883	+	342.60	NA	intron (NM_001134364, intron 3 of 17)	MER66C|LTR|ERV1	112568	NR_031595	100302232		NR_031595	ENSG00000221585	MIR1226	MIRN1226|hsa-mir-1226|mir-1226	microRNA 1226	ncRNA
MACS_peak_1038	chr17	64948162	64948937	+	342.16	NA	Intergenic	Intergenic	-12431	NM_014405	27092	Hs.514423	NM_014405	ENSG00000075461	CACNG4	-	calcium channel, voltage-dependent, gamma subunit 4	protein-coding
MACS_peak_1472	chr21	40685333	40685987	+	341.84	NA	promoter-TSS (NM_018963)	promoter-TSS (NM_018963)	52	NM_001007246	54014	Hs.627139	NM_018963	ENSG00000185658	BRWD1	C21orf107|N143|WDR9	bromodomain and WD repeat domain containing 1	protein-coding
MACS_peak_718	chr15	78556548	78557000	+	339.42	NA	promoter-TSS (NM_001130182)	promoter-TSS (NM_001130182)	-215	NM_001130182	55466	Hs.513053	NM_018602	ENSG00000140403	DNAJA4	MST104|MSTP104|PRO1472	DnaJ (Hsp40) homolog, subfamily A, member 4	protein-coding
MACS_peak_116	chr1	146250737	146251108	+	338.96	NA	intron (NR_104217, intron 2 of 17).2	intron (NR_104217, intron 2 of 17).2	-122935	NM_001278141	149013	Hs.666981	NM_001278141	ENSG00000268043	NBPF12	COAS1|KIAA1245	neuroblastoma breakpoint family, member 12	protein-coding
MACS_peak_1131	chr19	11248593	11249114	+	330.59	NA	Intergenic	Intergenic	17635	NM_001317032	147841	Hs.381225	NM_182513		SPC24	SPBC24	SPC24, NDC80 kinetochore complex component	protein-coding
MACS_peak_1391	chr20	49047178	49048162	+	326.24	NA	Intergenic	Intergenic	-79188	NM_002827	5770	Hs.417549	NM_002827	ENSG00000196396	PTPN1	PTP1B	protein tyrosine phosphatase, non-receptor type 1	protein-coding
MACS_peak_1152	chr19	36389373	36389959	+	324.88	NA	5' UTR (NM_139239, exon 2 of 12)	5' UTR (NM_139239, exon 2 of 12)	1886	NM_139239	84807	Hs.466531	NM_139239	ENSG00000167604	NFKBID	IkappaBNS|TA-NFKBH	nuclear factor of kappa light polypeptide gene enhancer in B-cells inhibitor, delta	protein-coding
MACS_peak_1135	chr19	14317517	14318483	+	322.21	NA	Intergenic	CpG-13106	-1003	NM_014921	22859	Hs.94229	NM_014921	ENSG00000072071	ADGRL1	CIRL1|CL1|LEC2|LPHN1	adhesion G protein-coupled receptor L1	protein-coding
MACS_peak_294	chr10	105691101	105691669	+	322.05	NA	Intergenic	Intergenic	-13340	NM_024928	79991	Hs.62314	NM_024928		OBFC1	AAF-44|AAF44|RPA-32|STN1|bA541N10.2	oligonucleotide/oligosaccharide-binding fold containing 1	protein-coding
MACS_peak_956	chr17	38883199	38883669	+	321.87	NA	Intergenic	MIRc|SINE|MIR	-23432	NM_019016	192666	Hs.87383	NM_019016	ENSG00000167916	KRT24	K24|KA24	keratin 24, type I	protein-coding
MACS_peak_1052	chr17	71470498	71470942	+	320.78	NA	intron (NM_001144952, intron 2 of 44)	intron (NM_001144952, intron 2 of 44)	-162577	NM_012121	23580	Hs.3903	NM_012121	ENSG00000179604	CDC42EP4	BORG4|CEP4|KAIA1777	CDC42 effector protein (Rho GTPase binding) 4	protein-coding
MACS_peak_1304	chr2	208489099	208489777	+	320.62	NA	intron (NM_001127395, intron 1 of 3)	CpG	258	NM_145280	151194	Hs.664764	NM_145280	ENSG00000144401	METTL21A	FAM119A|HCA557b|HSPA-KMT	methyltransferase like 21A	protein-coding
MACS_peak_1226	chr2	46165718	46166317	+	320.05	NA	intron (NM_005400, intron 2 of 14)	intron (NM_005400, intron 2 of 14)	286974	NM_005400	5581	Hs.580351	NM_005400	ENSG00000171132	PRKCE	PKCE|nPKC-epsilon	protein kinase C, epsilon	protein-coding
MACS_peak_2014	chr8	98655671	98656673	+	319.55	NA	promoter-TSS (NM_178812)	promoter-TSS (NM_178812)	-235	NM_178812	92140	Hs.377155	NM_178812	ENSG00000147649	MTDH	3D3|AEG-1|AEG1|LYRIC|LYRIC/3D3	metadherin	protein-coding
MACS_peak_873	chr16	85429386	85429897	+	319.41	NA	Intergenic	Intergenic	-89710	NR_049816	100847022		NR_049816	ENSG00000266307	MIR5093	-	microRNA 5093	ncRNA
MACS_peak_2228	chrX	123094488	123095013	+	318.99	NA	promoter-TSS (NM_001042750)	promoter-TSS (NM_001042750)	340	NM_001042749	10735	Hs.496710	NM_006603	ENSG00000101972	STAG2	SA-2|SA2|SCC3B|bA517O1.1	stromal antigen 2	protein-coding
MACS_peak_543	chr13	45492376	45492955	+	318.23	NA	Intergenic	Intergenic	70948	NM_012345	26747	Hs.525006	NM_012345	ENSG00000083635	NUFIP1	NUFIP|bA540M5.1	nuclear fragile X mental retardation protein interacting protein 1	protein-coding
MACS_peak_728	chr15	86338199	86338755	+	317.29	NA	promoter-TSS (NM_022480)	promoter-TSS (NM_022480)	-288	NM_022480	64410	Hs.498371	NM_022480	ENSG00000183655	KLHL25	ENC-2|ENC2	kelch-like family member 25	protein-coding
MACS_peak_1755	chr5	172962736	172963352	+	316.39	NA	Intergenic	Intergenic	-43593	NR_027108	285593	Hs.409730	NR_027108	ENSG00000253955	LOC285593	-	uncharacterized LOC285593	ncRNA
MACS_peak_479	chr12	96717288	96717785	+	315.09	NA	intron (NM_002595, intron 3 of 16)	intron (NM_002595, intron 3 of 16)	68298	NM_001303511	2004	Hs.46523	NM_005230	ENSG00000111145	ELK3	ERP|NET|SAP-2|SAP2	ELK3, ETS-domain protein (SRF accessory protein 2)	protein-coding
MACS_peak_1315	chr2	223779848	223780361	+	314.21	NA	intron (NM_004457, intron 4 of 16)	intron (NM_004457, intron 4 of 16)	54372	NM_203372	2181	Hs.655772	NM_004457		ACSL3	ACS3|FACL3|PRO2194	acyl-CoA synthetase long-chain family member 3	protein-coding
MACS_peak_1459	chr21	9825436	9827687	+	312.65	NA	TTS (NR_037421)	TTS (NR_037421)	358	NR_128714	103504728		NR_128714		MIR3687-2	hsa-mir-3687-2	microRNA 3687-2	ncRNA
MACS_peak_504	chr12	123446349	123446947	+	311.48	NA	intron (NM_001243014, intron 1 of 11)	intron (NM_001243014, intron 1 of 11)	4408	NM_203444	23457	Hs.511951	NM_019624	ENSG00000150967	ABCB9	EST122234|TAPL	ATP binding cassette subfamily B member 9	protein-coding
MACS_peak_562	chr14	24364554	24365136	+	310.23	NA	Intergenic	Intergenic	-58099	NM_001282988	10901	Hs.528385	NM_021004	ENSG00000157326	DHRS4	CR|NRDR|PHCR|PSCD|SCAD-SRL|SDR-SRL|SDR25C1|SDR25C2	dehydrogenase/reductase (SDR family) member 4	protein-coding
MACS_peak_773	chr16	4148515	4149095	+	310.23	NA	intron (NM_001116, intron 2 of 10)	intron (NM_001116, intron 2 of 10)	17381	NM_001116	115	Hs.391860	NM_001116	ENSG00000162104	ADCY9	AC9|ACIX	adenylate cyclase 9	protein-coding
MACS_peak_362	chr11	65266097	65266647	+	310.22	NA	non-coding (NR_002819, exon 1 of 1)	non-coding (NR_002819, exon 1 of 1)	1139	NR_002819	378938	Hs.621695	NR_002819	ENSG00000251562	MALAT1	HCN|LINC00047|NCRNA00047|NEAT2|PRO2853|mascRNA	metastasis associated lung adenocarcinoma transcript 1 (non-protein coding)	ncRNA
MACS_peak_778	chr16	10670175	10670783	+	309.62	NA	intron (NM_001424, intron 1 of 4)	intron (NM_001424, intron 1 of 4)	4094	NM_001424	2013	Hs.531561	NM_001424	ENSG00000213853	EMP2	XMP	epithelial membrane protein 2	protein-coding
MACS_peak_1231	chr2	61404317	61404851	+	309.44	NA	promoter-TSS (NM_152392)	promoter-TSS (NM_152392)	29	NM_152392	130872	Hs.655602	NM_152392	ENSG00000173209	AHSA2	Hch1	AHA1, activator of heat shock 90kDa protein ATPase homolog 2 (yeast)	protein-coding
MACS_peak_1420	chr20	57185649	57186840	+	307.73	NA	intron (NR_034147, intron 6 of 6)	intron (NR_034147, intron 6 of 6)	-23584	NR_125359	79160	Hs.280135	NR_125359	ENSG00000268941	LOC79160	-	uncharacterized LOC79160	ncRNA
MACS_peak_1263	chr2	102447753	102448188	+	306.64	NA	intron (NM_145686, intron 6 of 30)	intron (NM_145686, intron 6 of 30)	133432	NM_145687	9448	Hs.701013	NM_004834	ENSG00000071054	MAP4K4	FLH21957|HEL-S-31|HGK|MEKKK4|NIK	mitogen-activated protein kinase kinase kinase kinase 4	protein-coding
MACS_peak_985	chr17	48929276	48929904	+	306.53	NA	Intergenic	Intergenic	14125	NM_001243885	10140	Hs.703321	NM_005749	ENSG00000141232	TOB1	APRO6|PIG49|TOB|TROB|TROB1	transducer of ERBB2, 1	protein-coding
MACS_peak_551	chr13	107678234	107678672	+	305.35	NA	Intergenic	Intergenic	372225	NR_047026	100874173	Hs.569297	NR_047026	ENSG00000230156	LINC00443	-	long intergenic non-protein coding RNA 443	ncRNA
MACS_peak_1607	chr3	182441510	182442056	+	304.36	NA	Intergenic	Intergenic	-69508	NM_014616	23200	Hs.478429	NM_014616	ENSG00000058063	ATP11B	ATPIF|ATPIR	ATPase, class VI, type 11B	protein-coding
MACS_peak_13	chr1	6453446	6453960	+	304.13	NA	5' UTR (NM_007274, exon 1 of 9)	5' UTR (NM_007274, exon 1 of 9)	123	NM_007274	11332	Hs.126137	NM_007274	ENSG00000097021	ACOT7	ACH1|ACT|BACH|CTE-II|LACH|LACH1|hBACH	acyl-CoA thioesterase 7	protein-coding
MACS_peak_696	chr15	69895970	69896535	+	302.72	NA	intron (NR_126438, intron 1 of 3)	intron (NR_126438, intron 1 of 3)	11713	NR_126437	104472713	Hs.430824	NR_126437	ENSG00000259641	PCAT29	-	prostate cancer associated transcript 29 (non-protein coding)	ncRNA
MACS_peak_1952	chr7	139115735	139116278	+	301.46	NA	Intergenic	L1ME2|LINE|L1	-3734	NR_033999	100129148	Hs.744449	NR_033999		LOC100129148	-	uncharacterized LOC100129148	ncRNA
MACS_peak_378	chr11	68083026	68083571	+	300.70	NA	intron (NM_002335, intron 1 of 22)	intron (NM_002335, intron 1 of 22)	3221	NM_002335	4041	Hs.6347	NM_002335	ENSG00000162337	LRP5	BMND1|EVR1|EVR4|HBM|LR3|LRP-5|LRP7|OPPG|OPS|OPTA1|VBCH2	LDL receptor related protein 5	protein-coding
MACS_peak_2102	chr9	92044173	92044581	+	298.13	NA	intron (NM_001142287, intron 2 of 20)	intron (NM_001142287, intron 2 of 20)	50234	NM_006378	10507	Hs.494406	NM_006378	ENSG00000187764	SEMA4D	C9orf164|CD100|M-sema-G|SEMAJ|coll-4	sema domain, immunoglobulin domain (Ig), transmembrane domain (TM) and short cytoplasmic domain, (semaphorin) 4D	protein-coding
MACS_peak_2211	chrX	77359220	77359752	+	297.35	NA	promoter-TSS (NM_000291)	promoter-TSS (NM_000291)	-180	NM_000291	5230	Hs.78771	NM_000291		PGK1	HEL-S-68p|MIG10|PGKA	phosphoglycerate kinase 1	protein-coding
MACS_peak_426	chr12	39837027	39837664	+	296.63	NA	promoter-TSS (NM_001173463)	promoter-TSS (NM_001173463)	-153	NM_001173465	55605	Hs.374201	NM_017641	ENSG00000139116	KIF21A	CFEOM1|FEOM1|FEOM3A	kinesin family member 21A	protein-coding
MACS_peak_2198	chrX	23825431	23825892	+	295.77	NA	Intergenic	Intergenic	24386	NR_027783	6303	Hs.28491	NM_002970	ENSG00000130066	SAT1	DC21|KFSD|KFSDX|SAT|SSAT|SSAT-1	spermidine/spermine N1-acetyltransferase 1	protein-coding
MACS_peak_1057	chr17	73520687	73522707	+	295.40	NA	promoter-TSS (NM_001031803)	promoter-TSS (NM_001031803)	-86	NM_001015002	3993	Hs.514477	NM_004524	ENSG00000073350	LLGL2	HGL|Hugl-2|LGL2	lethal giant larvae homolog 2 (Drosophila)	protein-coding
MACS_peak_397	chr11	89956029	89956541	+	295.28	NA	5' UTR (NM_001144073, exon 1 of 10)	5' UTR (NM_001144073, exon 1 of 10)	247	NM_012124	26973	Hs.22857	NM_012124		CHORDC1	CHP1	cysteine and histidine rich domain containing 1	protein-coding
MACS_peak_421	chr12	13036378	13036969	+	295.07	NA	Intergenic	Intergenic	-7283	NM_003979	9052	Hs.631733	NM_003979		GPRC5A	GPCR5A|PEIG-1|RAI3|RAIG1|TIG1	G protein-coupled receptor, class C, group 5, member A	protein-coding
MACS_peak_1902	chr7	73154927	73155416	+	294.44	NA	Intergenic	Intergenic	-1974	NM_001301058	83451	Hs.647045	NM_148912	ENSG00000106077	ABHD11	PP1226|WBSCR21	abhydrolase domain containing 11	protein-coding
MACS_peak_1750	chr5	168124220	168124737	+	293.40	NA	intron (NM_001271946, intron 27 of 35)	intron (NM_001271946, intron 27 of 35)	-9454	NR_130737	101927969	Hs.661903	NR_130737		LOC101927969	-	uncharacterized LOC101927969	ncRNA
MACS_peak_1306	chr2	211036057	211036667	+	293.37	NA	promoter-TSS (NM_152519)	promoter-TSS (NM_152519)	-268	NM_001307976	151050	Hs.282260	NM_152519	ENSG00000144445	KANSL1L	C2orf67|MSL1v2	KAT8 regulatory NSL complex subunit 1 like	protein-coding
MACS_peak_753	chr15	101469273	101470098	+	292.64	NA	intron (NM_024652, intron 2 of 33)	intron (NM_024652, intron 2 of 33)	10265	NM_024652	79705	Hs.407918	NM_024652	ENSG00000154237	LRRK1	RIPK6|Roco1	leucine-rich repeat kinase 1	protein-coding
MACS_peak_151	chr1	154968161	154968582	+	292.48	NA	Intergenic	Intergenic	2309	NM_018655	55891	Hs.272399	NM_018655	ENSG00000163352	LENEP	LEP503	lens epithelial protein	protein-coding
MACS_peak_72	chr1	97428498	97429021	+	291.18	NA	Intergenic	Intergenic	-132720	NR_046590	100873932	Hs.682651	NR_046590	ENSG00000232878	DPYD-AS1	-	DPYD antisense RNA 1	ncRNA
MACS_peak_727	chr15	84240570	84241112	+	290.96	NA	intron (NM_001301109, intron 7 of 11)	intron (NM_001301109, intron 7 of 11)	-81997	NM_207517	57188	Hs.459162	NM_207517	ENSG00000156218	ADAMTSL3	ADAMTSL-3	ADAMTS like 3	protein-coding
MACS_peak_1645	chr4	25301536	25301961	+	290.78	NA	Intergenic	Intergenic	-12648	NM_024936	29063	Hs.278945	NM_024936	ENSG00000168228	ZCCHC4	HSPC052|ZGRF4	zinc finger, CCHC domain containing 4	protein-coding
MACS_peak_150	chr1	154947348	154947822	+	290.58	NA	promoter-TSS (NM_001202859)	promoter-TSS (NM_001202859)	467	NM_001826	1163	Hs.374378	NM_001826	ENSG00000173207	CKS1B	CKS1|PNAS-16|PNAS-18|ckshs1	CDC28 protein kinase regulatory subunit 1B	protein-coding
MACS_peak_173	chr1	180991856	180992495	+	288.68	NA	promoter-TSS (NM_001286210)	promoter-TSS (NM_001286210)	82	NM_005819	10228	Hs.518417	NM_005819	ENSG00000135823	STX6	-	syntaxin 6	protein-coding
MACS_peak_1606	chr3	181568550	181569075	+	287.61	NA	Intergenic	Intergenic	-101340	NR_104146	100996490	Hs.606987	NR_104146	ENSG00000242512	LINC01206	-	long intergenic non-protein coding RNA 1206	ncRNA
MACS_peak_1191	chr19	53193688	53194278	+	287.09	NA	promoter-TSS (NM_001277947)	promoter-TSS (NM_001277947)	-149	NM_001277949	55769	Hs.467210	NM_018300	ENSG00000167766	ZNF83	HPF1|ZNF816B	zinc finger protein 83	protein-coding
MACS_peak_10	chr1	3400247	3400783	+	286.46	NA	Intergenic	Intergenic	29368	NM_014448	27237	Hs.87435	NM_014448	ENSG00000130762	ARHGEF16	GEF16|NBR	Rho guanine nucleotide exchange factor 16	protein-coding
MACS_peak_1205	chr2	1629041	1629578	+	286.10	NA	Intergenic	Intergenic	119010	NM_012293	7837	Hs.332197	NM_012293	ENSG00000130508	PXDN	COPOA|D2S448|D2S448E|MG50|PRG2|PXN|VPO	peroxidasin	protein-coding
MACS_peak_2121	chr9	117415425	117416012	+	285.67	NA	Intergenic	LTR41|LTR|ERVL	28651	NM_001199233	100505478	Hs.200101	NM_001199233		LOC100505478	-	uncharacterized LOC100505478	protein-coding
MACS_peak_1067	chr17	74722454	74722945	+	284.04	NA	promoter-TSS (NM_001080510)	promoter-TSS (NM_001080510)	182	NM_015167	23210	Hs.514505	NM_015167	ENSG00000070495	JMJD6	PSR|PTDSR|PTDSR1	jumonji domain containing 6	protein-coding
MACS_peak_2086	chr9	34989014	34989532	+	283.54	NA	promoter-TSS (NM_001135005)	promoter-TSS (NM_001135005)	103	NR_109756	101926900	Hs.545814	NR_109756	ENSG00000281491	DNAJB5-AS1	-	DNAJB5 antisense RNA 1 (head to head)	ncRNA
MACS_peak_1115	chr19	2269507	2269976	+	282.82	NA	exon (NM_004152, exon 1 of 5)	exon (NM_004152, exon 1 of 5)	256	NM_004152	4946	Hs.446427	NM_004152	ENSG00000104904	OAZ1	AZI|OAZ	ornithine decarboxylase antizyme 1	protein-coding
MACS_peak_2170	chr9	137253407	137253909	+	280.12	NA	intron (NM_002957, intron 1 of 9)	intron (NM_002957, intron 1 of 9)	-17483	NM_001291920	6256	Hs.590886	NM_002957		RXRA	NR2B1	retinoid X receptor alpha	protein-coding
MACS_peak_303	chr10	118430991	118431653	+	278.72	NA	3' UTR (NM_025015, exon 12 of 12)	3' UTR (NM_025015, exon 12 of 12)	-1841	NM_144661	143379	Hs.121347	NM_144661	ENSG00000165863	C10orf82	-	chromosome 10 open reading frame 82	protein-coding
MACS_peak_904	chr17	200506	200937	+	278.35	NA	intron (NM_006987, intron 1 of 9)	intron (NM_006987, intron 1 of 9)	1912	NM_001190413	9501	Hs.651925	NM_006987	ENSG00000181031	RPH3AL	NOC2	rabphilin 3A-like (without C2 domains)	protein-coding
MACS_peak_339	chr11	48186228	48186684	+	278.29	NA	intron (NM_002843, intron 24 of 24)	intron (NM_002843, intron 24 of 24)	-51906	NM_001005470	119765	Hs.553566	NM_001005470	ENSG00000175619	OR4B1	OR11-106|OST208	olfactory receptor, family 4, subfamily B, member 1	protein-coding
MACS_peak_954	chr17	36388696	36389162	+	278.06	NA	intron (NR_036750, intron 2 of 11)	Tigger7|DNA|TcMar-Tigger	24327	NR_036750	440434	Hs.443837	NR_036750	ENSG00000274487	LOC440434	-	aminopeptidase puromycin sensitive pseudogene	pseudo
MACS_peak_1633	chr4	1359213	1359673	+	276.62	NA	intron (NM_020894, intron 7 of 13)	intron (NM_020894, intron 7 of 13)	18339	NM_020894	57654	Hs.380475	NM_020894	ENSG00000163945	UVSSA	KIAA1530|UVSS3	UV stimulated scaffold protein A	protein-coding
MACS_peak_51	chr1	27293390	27293863	+	276.17	NA	Intergenic	MIRb|SINE|MIR	-6725	NM_152365	126695	Hs.188881	NM_152365	ENSG00000175707	KDF1	C1orf172	keratinocyte differentiation factor 1	protein-coding
MACS_peak_545	chr13	45914466	45914962	+	275.07	NA	promoter-TSS (NR_024458)	promoter-TSS (NR_024458)	705	NM_003295	7178	Hs.374596	NM_003295	ENSG00000133112	TPT1	HRF|TCTP|p02|p23	tumor protein, translationally-controlled 1	protein-coding
MACS_peak_1001	chr17	57287019	57287790	+	274.73	NA	promoter-TSS (NM_018149)	promoter-TSS (NM_018149)	33	NM_018149	55181	Hs.7296	NM_018149	ENSG00000167447	SMG8	C17orf71	SMG8 nonsense mediated mRNA decay factor	protein-coding
MACS_peak_624	chr14	95002989	95003495	+	272.05	NA	Intergenic	MER66C|LTR|ERV1	-19061	NM_173850	145264	Hs.99476	NM_173850	ENSG00000165953	SERPINA12	OL-64	serpin peptidase inhibitor, clade A (alpha-1 antiproteinase, antitrypsin), member 12	protein-coding
MACS_peak_526	chr13	20965615	20966112	+	272.05	NA	Intergenic	Intergenic	42122	NR_039721	100616304		NR_039721	ENSG00000263978	MIR4499	-	microRNA 4499	ncRNA
MACS_peak_404	chr11	117947234	117947875	+	270.30	NA	promoter-TSS (NM_001083947)	promoter-TSS (NM_001083947)	-173	NM_019894	56649	Hs.161985	NM_019894	ENSG00000137648	TMPRSS4	CAPH2|MT-SP2|TMPRSS3	transmembrane protease, serine 4	protein-coding
MACS_peak_379	chr11	68574323	68574744	+	266.70	NA	intron (NM_001876, intron 4 of 18)	intron (NM_001876, intron 4 of 18)	34866	NM_001876	1374	Hs.503043	NM_001876	ENSG00000110090	CPT1A	CPT1|CPT1-L|L-CPT1	carnitine palmitoyltransferase 1A (liver)	protein-coding
MACS_peak_1362	chr20	40321840	40322866	+	266.12	NA	Intergenic	Intergenic	-75220	NM_032221	84181	Hs.740645	NM_032221	ENSG00000124177	CHD6	CHD-6|CHD5|RIGB	chromodomain helicase DNA binding protein 6	protein-coding
MACS_peak_5	chr1	1098841	1099304	+	265.86	NA	Intergenic	CpG	-3412	NR_029639	406984		NR_029639	ENSG00000207730	MIR200B	MIRN200B|mir-200b	microRNA 200b	ncRNA
MACS_peak_567	chr14	32036919	32037371	+	265.74	NA	intron (NR_120408, intron 3 of 9)	intron (NR_120408, intron 3 of 9)	6554	NR_120408	80224	Hs.288981	NM_025152	ENSG00000151413	NUBPL	C14orf127|IND1|huInd1	nucleotide binding protein-like	protein-coding
MACS_peak_1959	chr7	142172171	142172626	+	265.13	NA	Intergenic	Intergenic	-200330	NR_036483	207147	Hs.604069	NR_036483	ENSG00000186163	TRY2P	-	trypsinogen-like pseudogene	pseudo
MACS_peak_56	chr1	33592728	33593200	+	262.52	NA	Intergenic	CpG	45185	NM_001301826	113451	Hs.101807	NM_052998	ENSG00000142920	AZIN2	ADC|AZI2|AZIB1|ODC-p|ODC1L|ODCp	antizyme inhibitor 2	protein-coding
MACS_peak_2092	chr9	83933425	83933911	+	261.59	NA	Intergenic	MIR3|SINE|MIR	370782	NM_001303103	7088	Hs.197320	NM_005077	ENSG00000196781	TLE1	ESG|ESG1|GRG1	transducin-like enhancer of split 1 (E(sp1) homolog, Drosophila)	protein-coding
MACS_peak_478	chr12	96199650	96200151	+	260.73	NA	Intergenic	Intergenic	-15364	NM_021229	59277	Hs.201034	NM_021229	ENSG00000074527	NTN4	PRO3091	netrin 4	protein-coding
MACS_peak_707	chr15	74674901	74675426	+	259.50	NA	Intergenic	Intergenic	-15082	NM_000781	1583	Hs.303980	NM_000781	ENSG00000140459	CYP11A1	CYP11A|CYPXIA1|P450SCC	cytochrome P450, family 11, subfamily A, polypeptide 1	protein-coding
MACS_peak_1715	chr5	76721740	76722320	+	258.91	NA	intron (NM_001029854, intron 20 of 20)	intron (NM_001029854, intron 20 of 20)	66302	NM_018268	55255	Hs.482573	NM_018268	ENSG00000164253	WDR41	MSTP048	WD repeat domain 41	protein-coding
MACS_peak_679	chr15	52544759	52545344	+	258.10	NA	intron (NM_018728, intron 12 of 40)	intron (NM_018728, intron 12 of 40)	24346	NR_031670	100302202		NR_031670		MIR1266	MIRN1266|hsa-mir-1266|mir-1266	microRNA 1266	ncRNA
MACS_peak_1111	chr19	1470108	1470449	+	256.34	NA	3' UTR (NM_005883, exon 15 of 15)	3' UTR (NM_005883, exon 15 of 15)	8950	NM_152482	148223	Hs.532840	NM_152482	ENSG00000119559	C19orf25	-	chromosome 19 open reading frame 25	protein-coding
MACS_peak_246	chr10	6339796	6340276	+	256.26	NA	Intergenic	Intergenic	-28471	NR_040079	399715		NR_040079	ENSG00000215244	LOC399715	-	uncharacterized LOC399715	ncRNA
MACS_peak_1697	chr5	50254688	50255207	+	255.28	NA	Intergenic	Intergenic	11074	NR_104653	100287592	Hs.519298	NR_104653	ENSG00000251573	LOC100287592	-	uncharacterized LOC100287592	ncRNA
MACS_peak_101	chr1	144621212	144621804	+	253.22	NA	exon (NM_001037501, exon 6 of 20)	exon (NM_001037501, exon 6 of 20)	6549	NM_001037675	400818	Hs.445080	NM_001037675	ENSG00000269713	NBPF9	AE01	neuroblastoma breakpoint family, member 9	protein-coding
MACS_peak_2227	chrX	118925451	118925898	+	252.74	NA	promoter-TSS (NM_001000)	promoter-TSS (NM_001000)	-52	NM_001000	6170	Hs.300141	NM_001000	ENSG00000198918	RPL39	L39|RPL39P42|RPL39_23_1806	ribosomal protein L39	protein-coding
MACS_peak_401	chr11	112045779	112046267	+	252.38	NA	promoter-TSS (NM_001256398)	promoter-TSS (NM_001256398)	-185	NM_031938	83875	Hs.728325	NM_031938	ENSG00000197580	BCO2	B-DIOX-II|BCDO2	beta-carotene oxygenase 2	protein-coding
MACS_peak_1909	chr7	74026710	74027109	+	251.88	NA	Intergenic	Intergenic	-45082	NM_032999	2969	Hs.647041	NM_001518	ENSG00000263001	GTF2I	BAP135|BTKAP1|DIWS|GTFII-I|IB291|SPIN|TFII-I|WBS|WBSCR6	general transcription factor IIi	protein-coding
MACS_peak_908	chr17	1501647	1502149	+	251.88	NA	intron (NM_001284498, intron 5 of 14)	intron (NM_001284498, intron 5 of 14)	6430	NM_001284499	124935	Hs.160550	NM_152346	ENSG00000167703	SLC43A2	LAT4	solute carrier family 43 (amino acid system L transporter), member 2	protein-coding
MACS_peak_2026	chr8	103817814	103818370	+	251.59	NA	Intergenic	Intergenic	58336	NM_148174	51582	Hs.459106	NM_015878	ENSG00000155096	AZIN1	AZI|AZIA1|OAZI|OAZIN|ODC1L	antizyme inhibitor 1	protein-coding
MACS_peak_689	chr15	65825122	65825731	+	251.31	NA	intron (NM_016395, intron 1 of 10)	intron (NM_016395, intron 1 of 10)	2599	NM_016395	51495	Hs.512973	NM_016395	ENSG00000074696	HACD3	B-IND1|BIND1|HSPC121|PTPLAD1	3-hydroxyacyl-CoA dehydratase 3	protein-coding
MACS_peak_1943	chr7	103086458	103087011	+	251.06	NA	promoter-TSS (NM_198999)	promoter-TSS (NM_198999)	-110	NM_206885	375611	Hs.585146	NM_198999	ENSG00000170615	SLC26A5	DFNB61|PRES	solute carrier family 26 (anion exchanger), member 5	protein-coding
MACS_peak_1178	chr19	49164140	49164645	+	250.86	NA	TTS (NM_145807)	TTS (NM_145807)	11946	NM_145807	126147	Hs.326217	NM_145807	ENSG00000142233	NTN5	-	netrin 5	protein-coding
MACS_peak_278	chr10	43277874	43278381	+	250.18	NA	5' UTR (NM_014753, exon 1 of 23)	5' UTR (NM_014753, exon 1 of 23)	173	NM_014753	9790	Hs.10848	NM_014753	ENSG00000165733	BMS1	ACC|BMS1L	BMS1 ribosome biogenesis factor	protein-coding
MACS_peak_1284	chr2	161098371	161098840	+	250.00	NA	Intergenic	Intergenic	29801	NR_103775	100505984	Hs.729532	NR_103775	ENSG00000115221	LOC100505984	-	uncharacterized LOC100505984	ncRNA
MACS_peak_2022	chr8	102479857	102480490	+	249.94	NA	Intergenic	Intergenic	-24495	NM_024915	79977	Hs.661088	NM_024915	ENSG00000083307	GRHL2	BOM|DFNA28|ECTDS|TFCP2L3	grainyhead-like transcription factor 2	protein-coding
MACS_peak_648	chr14	106040521	106040943	+	249.68	NA	Intergenic	Intergenic	-46721	NR_107059	102466889		NR_107059	ENSG00000277030	MIR8071-2	hsa-mir-8071-2	microRNA 8071-2	ncRNA
MACS_peak_463	chr12	67986944	67987450	+	249.00	NA	Intergenic	Intergenic	-55315	NM_006482	8445	Hs.173135	NM_003583		DYRK2	-	dual specificity tyrosine-(Y)-phosphorylation regulated kinase 2	protein-coding
MACS_peak_2215	chrX	102118754	102119144	+	248.45	NA	intron (NR_038988, intron 6 of 7)	intron (NR_038988, intron 6 of 7)	-73251	NM_001031834	282808	Hs.449517	NM_001031834		RAB40AL	MRXSMP|RAR2|RLGP	RAB40A, member RAS oncogene family-like	protein-coding
MACS_peak_1021	chr17	61904273	61905440	+	246.37	NA	promoter-TSS (NM_001199163)	promoter-TSS (NM_001199163)	86	NM_002805	5705	Hs.79387	NM_002805	ENSG00000087191	PSMC5	S8|SUG-1|SUG1|TBP10|TRIP1|p45|p45/SUG	proteasome 26S subunit, ATPase 5	protein-coding
MACS_peak_799	chr16	23568220	23568843	+	245.55	NA	promoter-TSS (NM_019116)	promoter-TSS (NM_019116)	165	NR_003501	124454	Hs.620541	NM_001083614	ENSG00000103356	EARS2	COXPD12|MSE1|gluRS	glutamyl-tRNA synthetase 2, mitochondrial	protein-coding
MACS_peak_1977	chr7_gl000195_random	29925	33420	+	245.29	NA	Intergenic	Intergenic	55047	NM_001242480	389831	Hs.743984	NM_001242480		LOC389831	-	uncharacterized LOC389831	protein-coding
MACS_peak_119	chr1	146407824	146408222	+	244.65	NA	exon (NM_001278141, exon 17 of 37)	exon (NM_001278141, exon 17 of 37)	34166	NM_001278141	149013	Hs.666981	NM_001278141	ENSG00000268043	NBPF12	COAS1|KIAA1245	neuroblastoma breakpoint family, member 12	protein-coding
MACS_peak_1132	chr19	11545970	11546460	+	243.49	NA	promoter-TSS (NM_145045)	promoter-TSS (NM_145045)	137	NM_001289103	5589	Hs.610830	NM_002743	ENSG00000130175	PRKCSH	AGE-R2|G19P1|PCLD|PKCSH|PLD1	protein kinase C substrate 80K-H	protein-coding
MACS_peak_929	chr17	10718191	10718807	+	242.99	NA	TTS (NR_073458)	TTS (NR_073458)	-11083	NR_036581	100289255	Hs.306721	NR_036581	ENSG00000263429	LINC00675	-	long intergenic non-protein coding RNA 675	ncRNA
MACS_peak_1674	chr4	159643904	159644386	+	241.23	NA	intron (NM_005038, intron 1 of 9)	intron (NM_005038, intron 1 of 9)	407	NM_005038	5481	Hs.183958	NM_005038	ENSG00000171497	PPID	CYP-40|CYPD	peptidylprolyl isomerase D	protein-coding
MACS_peak_739	chr15	93289085	93289615	+	240.82	NA	Intergenic	MER110|LTR|ERV1	-49364	NR_033769	728619	Hs.684129	NR_033769		ASB9P1	-	ankyrin repeat and SOCS box containing 9 pseudogene 1	pseudo
MACS_peak_584	chr14	64668055	64668611	+	240.34	NA	intron (NM_182914, intron 99 of 115)	intron (NM_182914, intron 99 of 115)	-12526	NM_182913	23224	Hs.745014	NM_015180	ENSG00000054654	SYNE2	EDMD5|NUA|NUANCE|Nesp2|Nesprin-2|SYNE-2|TROPH	spectrin repeat containing, nuclear envelope 2	protein-coding
MACS_peak_422	chr12	13288507	13289004	+	239.93	NA	Intergenic	Intergenic	-32125	NM_001206842	83445	Hs.240053	NM_031289	ENSG00000111305	GSG1	-	germ cell associated 1	protein-coding
MACS_peak_338	chr11	48071366	48071786	+	239.10	NA	intron (NM_002843, intron 1 of 24)	intron (NM_002843, intron 1 of 24)	-46758	NR_036119	100423000		NR_036119	ENSG00000263693	MIR3161	-	microRNA 3161	ncRNA
MACS_peak_977	chr17	47109718	47110345	+	239.09	NA	intron (NM_001160423, intron 5 of 12)	intron (NM_001160423, intron 5 of 12)	35257	NM_001160423	10642	Hs.144936	NM_006546	ENSG00000159217	IGF2BP1	CRD-BP|CRDBP|IMP-1|IMP1|VICKZ1|ZBP1	insulin-like growth factor 2 mRNA binding protein 1	protein-coding
MACS_peak_1269	chr2	114006783	114007326	+	238.46	NA	intron (NM_013952, intron 2 of 11)	intron (NM_013952, intron 2 of 11)	13208	NR_015377	654433	Hs.656660	NR_015377	ENSG00000189223	PAX8-AS1	-	PAX8 antisense RNA 1	ncRNA
MACS_peak_461	chr12	64474130	64474737	+	237.62	NA	intron (NM_020762, intron 10 of 21)	intron (NM_020762, intron 10 of 21)	141643	NM_001300940	144577	Hs.444671	NM_152440	ENSG00000174206	C12orf66	-	chromosome 12 open reading frame 66	protein-coding
MACS_peak_1512	chr22	31527631	31528094	+	237.61	NA	intron (NM_001284289, intron 11 of 14)	intron (NM_001284289, intron 11 of 14)	8731	NM_015715	50487	Hs.149623	NM_015715	ENSG00000100078	PLA2G3	GIII-SPLA2|SPLA2III|sPLA2-III	phospholipase A2, group III	protein-coding
MACS_peak_1018	chr17	61677933	61678584	+	237.50	NA	promoter-TSS (NM_016360)	promoter-TSS (NM_016360)	27	NM_016360	51204	Hs.174134	NM_016360	ENSG00000136463	TACO1	CCDC44	translational activator of mitochondrially encoded cytochrome c oxidase I	protein-coding
MACS_peak_1056	chr17	73511316	73512838	+	237.39	NA	promoter-TSS (NM_020753)	promoter-TSS (NM_020753)	-413	NM_020753	57513	Hs.274408	NM_020753	ENSG00000177303	CASKIN2	ANKS5B	CASK interacting protein 2	protein-coding
MACS_peak_1192	chr19	54162611	54162973	+	237.25	NA	Intergenic	Intergenic	-7135	NR_030181	574459		NR_030181	ENSG00000207644	MIR512-2	MIRN512-2|mir-512-2	microRNA 512-2	ncRNA
MACS_peak_1470	chr21	39542594	39543185	+	237.12	NA	Intergenic	Intergenic	-35361	NR_027695	259234	Hs.147695	NM_148676	ENSG00000233316	DSCR10	-	Down syndrome critical region 10 (non-protein coding)	ncRNA
MACS_peak_473	chr12	93529000	93529351	+	236.92	NA	intron (NR_040096, intron 3 of 4)	intron (NR_040096, intron 3 of 4)	-38967	NR_120492	102724933	Hs.663947	NR_120492	ENSG00000258171	LOC102724933	-	uncharacterized LOC102724933	ncRNA
MACS_peak_1859	chr7	1199683	1200220	+	236.66	NA	promoter-TSS (NM_182491)	promoter-TSS (NM_182491)	-59	NR_110069	101927021	Hs.529566	NR_110065		LOC101927021	-	uncharacterized LOC101927021	ncRNA
MACS_peak_548	chr13	53226717	53227210	+	236.61	NA	5' UTR (NM_006704, exon 1 of 13)	5' UTR (NM_006704, exon 1 of 13)	132	NM_006704	10910	Hs.281902	NM_006704		SUGT1	SGT1	SGT1 homolog, MIS12 kinetochore complex assembly cochaperone	protein-coding
MACS_peak_1232	chr2	61764087	61764541	+	236.03	NA	intron (NM_003400, intron 1 of 24)	intron (NM_003400, intron 1 of 24)	1104	NM_003400	7514	Hs.370770	NM_003400	ENSG00000082898	XPO1	CRM1|emb|exp1	exportin 1	protein-coding
MACS_peak_511	chr12	125382717	125383159	+	235.67	NA	Intergenic	L1MB5|LINE|L1	16649	NM_021009	7316	Hs.520348	NM_021009	ENSG00000150991	UBC	HMG20	ubiquitin C	protein-coding
MACS_peak_1517	chr22	41682172	41682701	+	233.97	NA	promoter-TSS (NM_002883)	promoter-TSS (NM_002883)	-181	NM_002883	5905	Hs.183800	NM_002883	ENSG00000100401	RANGAP1	Fug1|RANGAP|SD	Ran GTPase activating protein 1	protein-coding
MACS_peak_1876	chr7	24860493	24861008	+	233.36	NA	intron (NR_104111, intron 15 of 21)	intron (NR_104111, intron 15 of 21)	-63111	NM_001127454	1687	Hs.520708	NM_004403	ENSG00000105928	DFNA5	ICERE-1	deafness, autosomal dominant 5	protein-coding
MACS_peak_400	chr11	107798960	107799383	+	233.10	NA	promoter-TSS (NM_017516)	promoter-TSS (NM_017516)	-30	NM_017516	54734	Hs.354906	NM_017516	ENSG00000179331	RAB39A	RAB39	RAB39A, member RAS oncogene family	protein-coding
MACS_peak_721	chr15	80631618	80632023	+	232.60	NA	intron (NR_033833, intron 1 of 2)	intron (NR_033833, intron 1 of 2)	2327	NR_033833	283688	Hs.525933	NR_033833	ENSG00000259361	LINC00927	-	long intergenic non-protein coding RNA 927	ncRNA
MACS_peak_1758	chr5	174921000	174921556	+	231.75	NA	intron (NM_022754, intron 2 of 10)	L1ME1|LINE|L1	15764	NM_022754	94081	Hs.369440	NM_022754	ENSG00000164466	SFXN1	-	sideroflexin 1	protein-coding
MACS_peak_1488	chr21	45148173	45148662	+	231.21	NA	intron (NM_003681, intron 1 of 10)	intron (NM_003681, intron 1 of 10)	9439	NM_003681	8566	Hs.284491	NM_003681	ENSG00000160209	PDXK	C21orf124|C21orf97|HEL-S-1a|PKH|PNK|PRED79	pyridoxal (pyridoxine, vitamin B6) kinase	protein-coding
MACS_peak_1223	chr2	39342193	39342606	+	230.84	NA	intron (NM_005633, intron 1 of 22)	L1ME1|LINE|L1	5205	NM_005633	6654	Hs.709893	NM_005633	ENSG00000115904	SOS1	GF1|GGF1|GINGF|HGF|NS4	SOS Ras/Rac guanine nucleotide exchange factor 1	protein-coding
MACS_peak_249	chr10	8106293	8106702	+	230.75	NA	intron (NM_001002295, intron 4 of 5)	intron (NM_001002295, intron 4 of 5)	9830	NM_001002295	2625	Hs.524134	NM_002051	ENSG00000107485	GATA3	HDR|HDRS	GATA binding protein 3	protein-coding
MACS_peak_2194	chrX	12759585	12760024	+	229.83	NA	Intergenic	Intergenic	-49670	NM_002765	5634	Hs.654581	NM_002765	ENSG00000101911	PRPS2	PRSII	phosphoribosyl pyrophosphate synthetase 2	protein-coding
MACS_peak_1961	chr7	142246210	142246645	+	228.80	NA	Intergenic	Intergenic	-127704	NM_001190487	100463482		NM_001190487	ENSG00000270672	MTRNR2L6	HN6	MT-RNR2-like 6	protein-coding
MACS_peak_1329	chr2	241393995	241394453	+	228.30	NA	intron (NR_024014, intron 1 of 1)	intron (NR_024014, intron 1 of 1)	-1194	NR_029702	406941		NR_029702	ENSG00000207611	MIR149	MIRN149|mir-149	microRNA 149	ncRNA
MACS_peak_2037	chr8	124408552	124409235	+	228.29	NA	promoter-TSS (NM_014109)	promoter-TSS (NM_014109)	-188	NM_014109	29028	Hs.370834	NM_014109	ENSG00000156802	ATAD2	ANCCA|CT137|PRO2000	ATPase family, AAA domain containing 2	protein-coding
MACS_peak_913	chr17	5323098	5323563	+	227.96	NA	promoter-TSS (NM_002532)	promoter-TSS (NM_002532)	-271	NM_002532	4927	Hs.584784	NM_002532	ENSG00000108559	NUP88	-	nucleoporin 88kDa	protein-coding
MACS_peak_1825	chr6	88558242	88558763	+	227.31	NA	intron (NR_110869, intron 2 of 4)	intron (NR_110869, intron 2 of 4)	63924	NR_110869	101928911	Hs.571178	NR_110869		LOC101928911	-	uncharacterized LOC101928911	ncRNA
MACS_peak_1146	chr19	18740634	18741055	+	227.30	NA	Intergenic	L2a|LINE|L2	-6994	NM_018316	55295	Hs.250632	NM_018316		KLHL26	-	kelch-like family member 26	protein-coding
MACS_peak_820	chr16	30546885	30547377	+	226.66	NA	promoter-TSS (NM_023931)	promoter-TSS (NM_023931)	-840	NM_001305019	65988	Hs.592032	NM_023931	ENSG00000169955	ZNF747	-	zinc finger protein 747	protein-coding
MACS_peak_2174	chr9	137594925	137595414	+	226.65	NA	intron (NM_000093, intron 4 of 65)	intron (NM_000093, intron 4 of 65)	61518	NM_000093	1289	Hs.210283	NM_000093	ENSG00000130635	COL5A1	EDSC	collagen, type V, alpha 1	protein-coding
MACS_peak_1865	chr7	2300499	2300921	+	226.60	NA	intron (NM_013321, intron 7 of 10)	intron (NM_013321, intron 7 of 10)	-3498	NR_106895	102465503		NR_106895	ENSG00000277102	MIR6836	hsa-mir-6836	microRNA 6836	ncRNA
MACS_peak_1220	chr2	33620785	33621207	+	226.60	NA	intron (NM_206943, intron 32 of 33)	intron (NM_206943, intron 32 of 33)	-22587	NR_039628	100616136		NR_039628		MIR4430	-	microRNA 4430	ncRNA
MACS_peak_196	chr1	206173415	206174014	+	226.44	NA	Intergenic	Intergenic	34803	NM_001123168	729533	Hs.661924	NM_001123168		FAM72A	LMPIP	family with sequence similarity 72, member A	protein-coding
MACS_peak_1016	chr17	61522738	61524334	+	225.96	NA	promoter-TSS (NM_001017916)	promoter-TSS (NM_001017916)	9	NM_001017916	1534	Hs.355264	NM_001915	ENSG00000008283	CYB561	CYB561A1|FRRS2	cytochrome b561	protein-coding
MACS_peak_1741	chr5	147505091	147505617	+	224.21	NA	TTS (NM_001127699)	TTS (NM_001127699)	-42755	NM_001001325	408187	Hs.553815	NM_001001325	ENSG00000196800	SPINK14	SPINK5L2	serine peptidase inhibitor, Kazal type 14 (putative)	protein-coding
MACS_peak_261	chr10	19534782	19535394	+	222.86	NA	intron (NM_001142308, intron 18 of 39)	intron (NM_001142308, intron 18 of 39)	197388	NM_001142308	340895	Hs.646734	NM_001142308	ENSG00000204740	MALRD1	C10orf112|DIET1|bA265G8.2	MAM and LDL receptor class A domain containing 1	protein-coding
MACS_peak_319	chr11	1855381	1855807	+	222.65	NA	promoter-TSS (NM_138567)	promoter-TSS (NM_138567)	54	NM_001290332	90019	Hs.161031	NM_138567	ENSG00000149043	SYT8	-	synaptotagmin VIII	protein-coding
MACS_peak_451	chr12	54238654	54239092	+	222.61	NA	Intergenic	Intergenic	-88055	NR_104332	102216268	Hs.742074	NR_104332	ENSG00000260492	CISTR	CISTR-ACT|CISTRACT|re52431	chondrogenesis-associated transcript	ncRNA
MACS_peak_1637	chr4	3829586	3830040	+	222.27	NA	Intergenic	Intergenic	61517	NM_000683	152	Hs.123022	NM_000683	ENSG00000184160	ADRA2C	ADRA2L2|ADRA2RL2|ADRARL2|ALPHA2CAR	adrenoceptor alpha 2C	protein-coding
MACS_peak_829	chr16	33238260	33241315	+	222.00	NA	Intergenic	(GCTG)n|Simple_repeat|Simple_repeat	-22331	NR_110910	24150	Hs.592038	NM_015369	ENSG00000183632	TP53TG3	P53TG3|TP53TG3A	TP53 target 3	protein-coding
MACS_peak_1405	chr20	56017962	56018799	+	221.76	NA	Intergenic	Intergenic	51926	NM_001291780	55544	Hs.236361	NM_017495	ENSG00000132819	RBM38	HSRNASEB|RNPC1|SEB4B|SEB4D|dJ800J21.2	RNA binding motif protein 38	protein-coding
MACS_peak_2059	chr8	143751179	143751574	+	221.70	NA	promoter-TSS (NM_003724)	promoter-TSS (NM_003724)	36	NM_003724	8629	Hs.535903	NM_003724	ENSG00000234616	JRK	JH8|jerky	Jrk helix-turn-helix protein	protein-coding
MACS_peak_770	chr16	3179245	3179865	+	221.46	NA	non-coding (NR_110900, exon 4 of 6)	non-coding (NR_110900, exon 4 of 6)	5328	NR_110900	100507458	Hs.522143	NR_110900		ZNF213-AS1	-	ZNF213 antisense RNA 1 (head to head)	ncRNA
MACS_peak_923	chr17	8129375	8129949	+	220.81	NA	non-coding (NR_046431, exon 22 of 22)	non-coding (NR_046431, exon 22 of 22)	-2301	NR_026951	284029	Hs.121692	NM_173621	ENSG00000178977	LINC00324	C17orf44|NCRNA00324	long intergenic non-protein coding RNA 324	ncRNA
MACS_peak_1991	chr8	30278510	30278942	+	220.56	NA	intron (NM_001008711, intron 1 of 9)	intron (NM_001008711, intron 1 of 9)	-35809	NR_046205	100128750	Hs.126813	NR_046205	ENSG00000254109	RBPMS-AS1	-	RBPMS antisense RNA 1	ncRNA
MACS_peak_402	chr11	116268321	116268781	+	220.27	NA	Intergenic	Intergenic	375163	NM_032725	84811	Hs.437341	NM_032725	ENSG00000137656	BUD13	Cwc26|fSAP71	BUD13 homolog	protein-coding
MACS_peak_1085	chr17	80550919	80551409	+	219.56	NA	intron (NM_004514, intron 8 of 8)	intron (NM_004514, intron 8 of 8)	55247	NM_019613	56270	Hs.132161	NM_019613	ENSG00000141580	WDR45B	WDR45L|WIPI-3|WIPI3	WD repeat domain 45B	protein-coding
MACS_peak_960	chr17	40273208	40273671	+	219.28	NA	promoter-TSS (NM_021078)	promoter-TSS (NM_021078)	-57	NM_021078	2648	Hs.463045	NM_021078	ENSG00000108773	KAT2A	GCN5|GCN5L2|PCAF-b|hGCN5	K(lysine) acetyltransferase 2A	protein-coding
MACS_peak_2070	chr8	145653550	145654085	+	218.63	NA	TTS (NM_013432)	TTS (NM_013432)	129	NM_183057	51160	Hs.418175	NM_016208	ENSG00000160948	VPS28	-	vacuolar protein sorting 28 homolog (S. cerevisiae)	protein-coding
MACS_peak_353	chr11	63438737	63439257	+	218.63	NA	5' UTR (NM_015459, exon 1 of 13)	5' UTR (NM_015459, exon 1 of 13)	205	NM_015459	25923	Hs.356719	NM_015459	ENSG00000184743	ATL3	HSN1F	atlastin GTPase 3	protein-coding
MACS_peak_1280	chr2	138863075	138863524	+	218.63	NA	Intergenic	Intergenic	141491	NM_001024075	3176	Hs.42151	NM_006895	ENSG00000150540	HNMT	HMT|HNMT-S1|HNMT-S2	histamine N-methyltransferase	protein-coding
MACS_peak_1761	chr5	175901430	175902011	+	218.24	NA	intron (NM_014613, intron 1 of 10)	L2a|LINE|L2	26364	NM_014613	23197	Hs.484242	NM_014613	ENSG00000113194	FAF2	ETEA|UBXD8|UBXN3B	Fas associated factor family member 2	protein-coding
MACS_peak_1555	chr3	57041058	57041581	+	218.18	NA	intron (NM_001128615, intron 2 of 12)	intron (NM_001128615, intron 2 of 12)	-53150	NM_181727	353324	Hs.129794	NM_181727	ENSG00000186451	SPATA12	SRG5	spermatogenesis associated 12	protein-coding
MACS_peak_482	chr12	104571713	104572214	+	217.68	NA	Intergenic	Intergenic	-37594	NM_001093771	7296	Hs.654922	NM_003330	ENSG00000198431	TXNRD1	GRIM-12|TR|TR1|TRXR1|TXNR	thioredoxin reductase 1	protein-coding
MACS_peak_2237	chrX	148576923	148577391	+	217.65	NA	intron (NR_104128, intron 6 of 8)	intron (NR_104128, intron 6 of 8)	9727	NM_000202	3423	Hs.460960	NM_000202	ENSG00000010404	IDS	MPS2|SIDS	iduronate 2-sulfatase	protein-coding
MACS_peak_692	chr15	68176836	68177389	+	217.60	NA	Intergenic	Intergenic	-44729	NR_125730	103625684		NR_125730	ENSG00000207357	RNU6-2	U6-2	RNA, U6 small nuclear 2	snRNA
MACS_peak_1664	chr4	84560910	84561320	+	217.30	NA	Intergenic	Intergenic	103645	NM_032717	84803	Hs.99196	NM_032717	ENSG00000138678	GPAT3	AGPAT 10|AGPAT8|AGPAT9|HMFN0839|LPAAT-theta|MAG1	glycerol-3-phosphate acyltransferase 3	protein-coding
MACS_peak_2146	chr9	131940521	131941026	+	216.72	NA	promoter-TSS (NM_203434)	promoter-TSS (NM_203434)	-233	NM_203434	389792	Hs.529857	NM_203434	ENSG00000188483	IER5L	bA247A12.2	immediate early response 5-like	protein-coding
MACS_peak_930	chr17	12449318	12449769	+	216.31	NA	Intergenic	Intergenic	-3742	NR_034145	284034	Hs.376614	NR_034144	ENSG00000179136	LINC00670	-	long intergenic non-protein coding RNA 670	ncRNA
MACS_peak_282	chr10	63043968	63044414	+	215.81	NA	Intergenic	Intergenic	-168206	NR_120643	101928781	Hs.568856	NR_120643		TMEM26-AS1	-	TMEM26 antisense RNA 1	ncRNA
MACS_peak_1159	chr19	42388168	42388650	+	215.51	NA	promoter-TSS (NM_199002)	promoter-TSS (NM_199002)	-37	NM_199002	9138	Hs.631550	NM_004706	ENSG00000076928	ARHGEF1	GEF1|LBCL2|LSC|P115-RHOGEF|SUB1.5	Rho guanine nucleotide exchange factor 1	protein-coding
MACS_peak_2238	chrX	150094698	150095174	+	215.07	NA	Intergenic	Intergenic	-27647	NM_134446	83692	Hs.522805	NM_031462	ENSG00000102181	CD99L2	CD99B|MIC2L1	CD99 molecule-like 2	protein-coding
MACS_peak_1671	chr4	128702945	128703570	+	214.79	NA	promoter-TSS (NM_014278)	promoter-TSS (NM_014278)	-196	NM_014278	22824	Hs.135554	NM_014278		HSPA4L	APG-1|HSPH3|Osp94	heat shock 70kDa protein 4-like	protein-coding
MACS_peak_2034	chr8	121997113	121997622	+	213.50	NA	Intergenic	Intergenic	-173058	NM_021021	6641	Hs.46701	NM_021021	ENSG00000172164	SNTB1	59-DAP|A1B|BSYN2|DAPA1B|SNT2|SNT2B1|TIP-43	syntrophin, beta 1 (dystrophin-associated protein A1, 59kDa, basic component 1)	protein-coding
MACS_peak_809	chr16	29471103	29471693	+	213.49	NA	intron (NM_001017390, intron 1 of 7)	intron (NM_001017390, intron 1 of 7)	191	NM_177552	6818	Hs.460558	NM_003166	ENSG00000261052	SULT1A3	HAST|HAST3|M-PST|ST1A3|ST1A3/ST1A4|ST1A5|STM|TL-PST	sulfotransferase family 1A member 3	protein-coding
MACS_peak_1466	chr21	35296372	35296826	+	213.18	NA	Intergenic	Intergenic	-6917	NR_038883	100506334	Hs.532855	NR_038883	ENSG00000237945	LINC00649	-	long intergenic non-protein coding RNA 649	ncRNA
MACS_peak_408	chr11	118560543	118561132	+	212.30	NA	Intergenic	Intergenic	-10456	NM_007180	11181	Hs.129712	NM_007180	ENSG00000118094	TREH	TRE|TREA	trehalase	protein-coding
MACS_peak_95	chr1	120874284	120874755	+	212.21	NA	Intergenic	Intergenic	-31515	NR_027337	337875	Hs.742189	NR_027337		HIST2H2BA	-	histone cluster 2, H2ba (pseudogene)	pseudo
MACS_peak_242	chr10	5530732	5531170	+	212.00	NA	Intergenic	Intergenic	10582	NM_017422	51806	Hs.180142	NM_017422	ENSG00000178372	CALML5	CLSP	calmodulin-like 5	protein-coding
MACS_peak_434	chr12	49628821	49629307	+	211.93	NA	intron (NM_001303114, intron 1 of 3)	intron (NM_001303114, intron 1 of 3)	7355	NM_001303114	84790	Hs.652390	NM_032704	ENSG00000167553	TUBA1C	TUBA6|bcm948	tubulin, alpha 1c	protein-coding
MACS_peak_2129	chr9	129483685	129484134	+	211.28	NA	Intergenic	Intergenic	-83376	NM_014007	23099	Hs.355581	NM_014007	ENSG00000169155	ZBTB43	ZBTB22B|ZNF-X|ZNF297B	zinc finger and BTB domain containing 43	protein-coding
MACS_peak_1632	chr4	714899	715360	+	210.91	NA	intron (NM_006315, intron 1 of 10)	intron (NM_006315, intron 1 of 10)	15556	NM_006315	10336	Hs.144309	NM_006315	ENSG00000185619	PCGF3	DONG1|RNF3|RNF3A	polycomb group ring finger 3	protein-coding
MACS_peak_1008	chr17	60555156	60557410	+	210.60	NA	promoter-TSS (NM_006852)	promoter-TSS (NM_006852)	-103	NM_006852	11011	Hs.445078	NM_006852		TLK2	HsHPK|PKU-ALPHA	tousled-like kinase 2	protein-coding
MACS_peak_313	chr10	133487227	133487689	+	210.59	NA	Intergenic	Intergenic	135077	NR_038365	399827	Hs.523353	NM_001001677	ENSG00000189275	LINC01164	-	long intergenic non-protein coding RNA 1164	ncRNA
MACS_peak_1105	chr18	74827406	74827955	+	210.55	NA	intron (NM_001025100, intron 1 of 3)	intron (NM_001025100, intron 1 of 3)	17094	NM_001025100	4155	Hs.551713	NM_002385	ENSG00000197971	MBP	-	myelin basic protein	protein-coding
MACS_peak_791	chr16	20096033	20096604	+	210.44	NA	Intergenic	Intergenic	-11218	NM_001002911	124274	Hs.446875	NM_001002911		GPR139	GPRg1|PGR3	G protein-coupled receptor 139	protein-coding
MACS_peak_235	chr10	572435	573022	+	209.58	NA	intron (NM_014974, intron 1 of 36)	intron (NM_014974, intron 1 of 36)	114990	NR_049884	100847086		NR_049884	ENSG00000263511	MIR5699	mir-5699	microRNA 5699	ncRNA
MACS_peak_824	chr16	30968699	30969453	+	209.31	NA	5' UTR (NM_014712, exon 1 of 19)	5' UTR (NM_014712, exon 1 of 19)	461	NM_014712	9739	Hs.297483	NM_014712	ENSG00000099381	SETD1A	KMT2F|Set1|Set1A	SET domain containing 1A	protein-coding
MACS_peak_1171	chr19	47852440	47853105	+	208.85	NA	intron (NM_014681, intron 1 of 16)	CpG	234	NM_014681	9704	Hs.151706	NM_014681	ENSG00000134815	DHX34	DDX34|HRH1	DEAH (Asp-Glu-Ala-His) box polypeptide 34	protein-coding
MACS_peak_130	chr1	148739533	148740010	+	208.70	NA	intron (NR_104217, intron 2 of 17).3	intron (NR_104217, intron 2 of 17).3	-66244	NM_001144032	730262		NM_001144032	ENSG00000271567	PPIAL4E	COAS2	peptidylprolyl isomerase A (cyclophilin A)-like 4E	protein-coding
MACS_peak_670	chr15	44580447	44580973	+	208.62	NA	promoter-TSS (NM_177974)	promoter-TSS (NM_177974)	-199	NM_177974	113201	Hs.512867	NM_138423	ENSG00000166734	CASC4	H63	cancer susceptibility candidate 4	protein-coding
MACS_peak_607	chr14	82458306	82458694	+	208.05	NA	Intergenic	Intergenic	-369095	NR_110074	101928559	Hs.525499	NR_110074	ENSG00000258977	LINC01467	-	long intergenic non-protein coding RNA 1467	ncRNA
MACS_peak_1168	chr19	47071726	47072156	+	206.49	NA	intron (NM_001205281, intron 1 of 3)	AluSz|SINE|Alu	32516	NM_001205281	100506012	Hs.671661	NM_001205281	ENSG00000230510	PPP5D1	-	PPP5 tetratricopeptide repeat domain containing 1	protein-coding
MACS_peak_1753	chr5	172199242	172199901	+	206.43	NA	Intergenic	CpG-21390	-1368	NM_004417	1843	Hs.171695	NM_004417	ENSG00000120129	DUSP1	CL100|HVH1|MKP-1|MKP1|PTPN10	dual specificity phosphatase 1	protein-coding
MACS_peak_320	chr11	2278573	2278995	+	205.58	NA	Intergenic	Intergenic	13398	NM_005170	430	Hs.152475	NM_005170	ENSG00000183734	ASCL2	ASH2|HASH2|MASH2|bHLHa45	achaete-scute family bHLH transcription factor 2	protein-coding
MACS_peak_2204	chrX	48489555	48490033	+	205.57	NA	Intergenic	Intergenic	33570	NM_001166426	64743	Hs.521973	NM_017883	ENSG00000101940	WDR13	MG21	WD repeat domain 13	protein-coding
MACS_peak_498	chr12	120934255	120934680	+	205.20	NA	promoter-TSS (NR_038854)	promoter-TSS (NR_038854)	608	NM_001037495	8655	Hs.5120	NM_003746	ENSG00000088986	DYNLL1	DLC1|DLC8|DNCL1|DNCLC1|LC8|LC8a|PIN|hdlc1	dynein, light chain, LC8-type 1	protein-coding
MACS_peak_1547	chr3	37034871	37035244	+	204.82	NA	promoter-TSS (NM_014805)	promoter-TSS (NM_014805)	-211	NM_001167619	4292	Hs.195364	NM_000249	ENSG00000076242	MLH1	COCA2|FCC2|HNPCC|HNPCC2|hMLH1	mutL homolog 1	protein-coding
MACS_peak_2147	chr9	132175071	132175619	+	204.80	NA	Intergenic	Intergenic	-75594	NR_038955	100506190	Hs.529860	NR_038955		LINC00963	-	long intergenic non-protein coding RNA 963	ncRNA
MACS_peak_1254	chr2	87834045	87834508	+	204.39	NA	Intergenic	Intergenic	79302	NR_024206	112597	Hs.652166	NM_052871	ENSG00000222041	LINC00152	C2orf59|NCRNA00152	long intergenic non-protein coding RNA 152	ncRNA
MACS_peak_1443	chr20	61002435	61002988	+	204.09	NA	promoter-TSS (NM_080833)	promoter-TSS (NM_080833)	-82	NM_080833	140893	Hs.180374	NM_080833	ENSG00000130701	RBBP8NL	C20orf151	RBBP8 N-terminal like	protein-coding
MACS_peak_470	chr12	82752025	82752752	+	203.42	NA	promoter-TSS (NM_014167)	promoter-TSS (NM_014167)	112	NM_032230	84190	Hs.506222	NM_032230	ENSG00000127720	METTL25	C12orf26	methyltransferase like 25	protein-coding
MACS_peak_1775	chr6	12485519	12485970	+	203.35	NA	Intergenic	Intergenic	195215	NM_001955	1906	Hs.511899	NM_001955	ENSG00000078401	EDN1	ARCND3|ET1|HDLCQ7|PPET1|QME	endothelin 1	protein-coding
MACS_peak_1792	chr6	31275973	31276404	+	202.61	NA	Intergenic	Intergenic	-36275	NM_002117	3107	Hs.77961	NM_002117	ENSG00000204525	HLA-C	D6S204|HLA-JY3|HLC-C|PSORS1	major histocompatibility complex, class I, C	protein-coding
MACS_peak_1963	chr7	150020513	150020998	+	201.98	NA	promoter-TSS (NM_001164458)	promoter-TSS (NM_001164458)	3	NM_001164458	653857	Hs.664579	NM_001164458	ENSG00000106526	ACTR3C	ARP11	ARP3 actin-related protein 3 homolog C (yeast)	protein-coding
MACS_peak_433	chr12	49454250	49454779	+	200.95	NA	Intergenic	CpG	-5407	NM_003482	8085	Hs.731384	NM_003482	ENSG00000167548	KMT2D	AAD10|ALR|CAGL114|KABUK1|KMS|MLL2|MLL4|TNRC21	lysine (K)-specific methyltransferase 2D	protein-coding
MACS_peak_747	chr15	98986606	98987397	+	200.30	NA	intron (NM_182562, intron 5 of 6)	intron (NM_182562, intron 5 of 6)	70610	NM_182562	283777	Hs.668070	NM_182562	ENSG00000185087	FAM169B	-	family with sequence similarity 169, member B	protein-coding
MACS_peak_1301	chr2	201170950	201171454	+	200.07	NA	promoter-TSS (NM_001100423)	promoter-TSS (NM_001100423)	-154	NM_001100423	26010	Hs.120323	NM_015535	ENSG00000196141	SPATS2L	DNAPTP6|SGNP	spermatogenesis associated, serine-rich 2-like	protein-coding
MACS_peak_951	chr17	26819330	26819798	+	199.15	NA	intron (NR_027384, intron 7 of 12)	L2c|LINE|L2	18900	NR_027384	9058	Hs.102307	NM_003984	ENSG00000007216	SLC13A2	NADC1|NaCT|NaDC-1|SDCT1	solute carrier family 13 (sodium-dependent dicarboxylate transporter), member 2	protein-coding
MACS_peak_615	chr14	90974775	90975562	+	197.16	NA	Intergenic	MER31A|LTR|ERV1	53594	NR_033986	400238	Hs.131037	NR_033986	ENSG00000233208	LINC00642	-	long intergenic non-protein coding RNA 642	ncRNA
MACS_peak_33	chr1	16918196	16918836	+	197.14	NA	exon (NM_017940, exon 7 of 29)	exon (NM_017940, exon 7 of 29)	21584	NM_017940	55672	Hs.467587	NM_017940	ENSG00000219481	NBPF1	AB13|AB14|AB23|AD2|NBG|NBPF	neuroblastoma breakpoint family, member 1	protein-coding
MACS_peak_466	chr12	77271828	77272293	+	197.00	NA	intron (NM_001300965, intron 1 of 5)	intron (NM_001300965, intron 1 of 5)	760	NM_001321	1466	Hs.530904	NM_001321	ENSG00000175183	CSRP2	CRP2|LMO5|SmLIM	cysteine and glycine-rich protein 2	protein-coding
MACS_peak_2036	chr8	124287025	124287742	+	196.95	NA	promoter-TSS (NM_001204180)	promoter-TSS (NM_001204180)	398	NR_037873	11244	Hs.521800	NM_007222	ENSG00000165156	ZHX1	-	zinc fingers and homeoboxes 1	protein-coding
MACS_peak_1165	chr19	44716265	44716819	+	196.88	NA	promoter-TSS (NM_001289166)	promoter-TSS (NM_001289166)	-139	NM_001289166	7770	Hs.298089	NM_182490	ENSG00000131115	ZNF227	-	zinc finger protein 227	protein-coding
MACS_peak_2063	chr8	144152316	144152725	+	196.75	NA	Intergenic	Intergenic	31894	NM_173687	286122	Hs.660382	NM_173687	ENSG00000177335	C8orf31	-	chromosome 8 open reading frame 31	protein-coding
MACS_peak_1843	chr6	157040904	157041354	+	196.56	NA	Intergenic	CpG	-57935	NM_017519	57492	Hs.291587	NM_017519	ENSG00000049618	ARID1B	6A3-5|BAF250B|BRIGHT|DAN15|ELD/OSA1|MRD12|OSA2|P250R	AT rich interactive domain 1B (SWI1-like)	protein-coding
MACS_peak_198	chr1	206785456	206786062	+	196.06	NA	5' UTR (NM_001201478, exon 1 of 13)	5' UTR (NM_001201478, exon 1 of 13)	145	NM_006893	1939	Hs.497581	NM_006893	ENSG00000143486	EIF2D	HCA56|LGTN	eukaryotic translation initiation factor 2D	protein-coding
MACS_peak_1003	chr17	57695904	57697506	+	195.85	NA	promoter-TSS (NM_004859)	promoter-TSS (NM_004859)	-345	NM_004859	1213	Hs.491351	NM_004859	ENSG00000141367	CLTC	CHC|CHC17|CLH-17|CLTCL2|Hc	clathrin, heavy chain (Hc)	protein-coding
MACS_peak_240	chr10	4775353	4775947	+	195.79	NA	Intergenic	MLT1H2|LTR|ERVL-MaLR	-55388	NR_024475	100216001	Hs.634869	NR_024475	ENSG00000231298	LINC00704	-	long intergenic non-protein coding RNA 704	ncRNA
MACS_peak_730	chr15	89600776	89601267	+	195.42	NA	Intergenic	Intergenic	-30360	NM_007011	11057	Hs.122337	NM_007011	ENSG00000140526	ABHD2	HS1-2|LABH2|PHPS1-2	abhydrolase domain containing 2	protein-coding
MACS_peak_1398	chr20	52479122	52485051	+	195.09	NA	Intergenic	Intergenic	10162	NR_002189	391257	Hs.449977	NR_002189		SUMO1P1	PIC1L|UBL2|UBL6	SUMO1 pseudogene 1	pseudo
MACS_peak_516	chr12	131769618	131770019	+	194.33	NA	Intergenic	Intergenic	-62197	NR_103736	338797	Hs.592007	NM_001025466		LOC338797	-	uncharacterized LOC338797	ncRNA
MACS_peak_1145	chr19	18618041	18618571	+	194.07	NA	intron (NM_006532, intron 1 of 11)	intron (NM_006532, intron 1 of 11)	14631	NM_006532	8178	Hs.515260	NM_006532	ENSG00000105656	ELL	C19orf17|ELL1|MEN|PPP1R68	elongation factor RNA polymerase II	protein-coding
MACS_peak_1725	chr5	111966020	111966455	+	193.87	NA	non-coding (NR_104672, exon 3 of 3)	non-coding (NR_104672, exon 3 of 3)	2104	NR_104672	102467214	Hs.124613	NR_104672		LOC102467214	-	uncharacterized LOC102467214	ncRNA
MACS_peak_1142	chr19	18402439	18403019	+	193.73	NA	Intergenic	CpG	9842	NR_036155	100422833		NR_036155	ENSG00000267959	MIR3188	mir-3188	microRNA 3188	ncRNA
MACS_peak_699	chr15	72523325	72524028	+	193.67	NA	5' UTR (NM_001206798, exon 1 of 11)	5' UTR (NM_001206798, exon 1 of 11)	289	NM_001206796	5315	Hs.534770	NM_002654	ENSG00000067225	PKM	CTHBP|HEL-S-30|OIP3|PK3|PKM2|TCB|THBP1	pyruvate kinase, muscle	protein-coding
MACS_peak_416	chr12	6373650	6374087	+	193.23	NA	Intergenic	MIRb|SINE|MIR	-45734	NM_018173	55200	Hs.631660	NM_018173	ENSG00000008323	PLEKHG6	MyoGEF	pleckstrin homology domain containing, family G (with RhoGef domain) member 6	protein-coding
MACS_peak_1460	chr21	30445448	30445924	+	193.23	NA	5' UTR (NM_001282907, exon 1 of 16)	5' UTR (NM_001282907, exon 1 of 16)	432	NM_001282909	10694	Hs.125113	NM_006585	ENSG00000156261	CCT8	C21orf112|Cctq|D21S246|PRED71	chaperonin containing TCP1, subunit 8 (theta)	protein-coding
MACS_peak_1894	chr7	56438088	56440790	+	191.33	NA	Intergenic	Intergenic	76629	NR_029420	650226	Hs.448401	NR_029420		LOC650226	-	ankyrin repeat domain 26 pseudogene	pseudo
MACS_peak_2160	chr9	135819907	135820374	+	191.26	NA	promoter-TSS (NM_001162427)	promoter-TSS (NM_001162427)	-120	NM_001162426	7248	Hs.370854	NM_000368	ENSG00000165699	TSC1	LAM|TSC	tuberous sclerosis 1	protein-coding
MACS_peak_2053	chr8	135732763	135733251	+	191.11	NA	Intergenic	Intergenic	-7715	NM_001174157	57623	Hs.446172	NM_020863	ENSG00000066827	ZFAT	AITD3|ZFAT1|ZNF406	zinc finger and AT hook domain containing	protein-coding
MACS_peak_1740	chr5	145968009	145968478	+	190.80	NA	TTS (NM_001271948)	TTS (NM_001271948)	-72567	NM_194251	134391	Hs.483732	NM_194251		GPR151	GALR4|GALRL|GPCR|PGR7	G protein-coupled receptor 151	protein-coding
MACS_peak_1324	chr2	233520006	233520449	+	189.89	NA	intron (NM_001308395, intron 2 of 4)	intron (NM_001308395, intron 2 of 4)	22020	NM_025202	80303	Hs.516769	NM_025202	ENSG00000115468	EFHD1	MST133|MSTP133|PP3051|SWS2	EF-hand domain family member D1	protein-coding
MACS_peak_469	chr12	79943268	79943727	+	189.78	NA	Intergenic	Intergenic	92846	NR_049889	100847013		NR_049889	ENSG00000264580	MIR5692B	-	microRNA 5692b	ncRNA
MACS_peak_1425	chr20	57464771	57466261	+	189.74	NA	promoter-TSS (NM_001077489)	promoter-TSS (NM_001077489)	-842	NM_001077489	2778	Hs.125898	NM_000516	ENSG00000087460	GNAS	AHO|C20orf45|GNAS1|GPSA|GSA|GSP|NESP|POH|SCG6|SgVI	GNAS complex locus	protein-coding
MACS_peak_834	chr16	50279451	50279867	+	189.45	NA	Intergenic	Intergenic	-20792	NM_001286057	113	Hs.513578	NM_001114	ENSG00000121281	ADCY7	AC7	adenylate cyclase 7	protein-coding
MACS_peak_2200	chrX	40869695	40870140	+	189.28	NA	Intergenic	LTR33C|LTR|ERVL	-74971	NM_001039590	8239	Hs.77578	NM_004652	ENSG00000124486	USP9X	DFFRX|FAF|FAM|MRX99	ubiquitin specific peptidase 9, X-linked	protein-coding
MACS_peak_103	chr1	145208182	145209350	+	189.00	NA	promoter-TSS (NM_203458)	promoter-TSS (NM_203458)	-347	NM_203458	388677	Hs.655156	NM_203458		NOTCH2NL	N2N	notch 2 N-terminal like	protein-coding
MACS_peak_115	chr1	146244517	146244825	+	188.85	NA	intron (NR_104217, intron 2 of 17).2	intron (NR_104217, intron 2 of 17).2	-129186	NM_001278141	149013	Hs.666981	NM_001278141	ENSG00000268043	NBPF12	COAS1|KIAA1245	neuroblastoma breakpoint family, member 12	protein-coding
MACS_peak_830	chr16	33293733	33294511	+	188.56	NA	Intergenic	(GCTG)n|Simple_repeat|Simple_repeat	4580	NR_033866	390705	Hs.278513	NR_033866		LOC390705	-	protein phosphatase 2, regulatory subunit B'', beta pseudogene	pseudo
MACS_peak_535	chr13	33113050	33113423	+	188.53	NA	promoter-TSS (NM_033111)	promoter-TSS (NM_033111)	-214	NM_033111	10443	Hs.507680	NM_014887	ENSG00000244754	N4BP2L2	92M18.3|CG005|PFAAP5	NEDD4 binding protein 2-like 2	protein-coding
MACS_peak_1533	chr3	10202544	10202879	+	188.42	NA	Intergenic	MER66B|LTR|ERV1	-3852	NM_001570	3656	Hs.449207	NM_001570	ENSG00000134070	IRAK2	IRAK-2	interleukin 1 receptor associated kinase 2	protein-coding
MACS_peak_976	chr17	47091628	47092194	+	187.86	NA	intron (NM_001160423, intron 2 of 12)	intron (NM_001160423, intron 2 of 12)	17137	NM_001160423	10642	Hs.144936	NM_006546	ENSG00000159217	IGF2BP1	CRD-BP|CRDBP|IMP-1|IMP1|VICKZ1|ZBP1	insulin-like growth factor 2 mRNA binding protein 1	protein-coding
MACS_peak_748	chr15	99270807	99271401	+	187.54	NA	intron (NM_001291858, intron 2 of 20)	intron (NM_001291858, intron 2 of 20)	-56551	NR_039864	100616432		NR_039864	ENSG00000264480	MIR4714	-	microRNA 4714	ncRNA
MACS_peak_2051	chr8	131054612	131055093	+	187.32	NA	Intergenic	Intergenic	-25955	NR_046361	51571	Hs.126941	NM_016623	ENSG00000153310	FAM49B	BM-009|L1	family with sequence similarity 49, member B	protein-coding
MACS_peak_134	chr1	149431079	149431574	+	187.32	NA	Intergenic	Intergenic	62032	NR_027484	100132417	Hs.77424	NM_001128589	ENSG00000265531	FCGR1C	CD64c|FCRIC|IGFR1|IGFRC	Fc fragment of IgG, high affinity Ic, receptor (CD64), pseudogene	pseudo
MACS_peak_2197	chrX	21992009	21992461	+	187.17	NA	intron (NM_004595, intron 4 of 10)	intron (NM_004595, intron 4 of 10)	33544	NM_001258423	6611	Hs.724874	NM_004595	ENSG00000102172	SMS	MRSR|SPMSY|SRS|SpS	spermine synthase	protein-coding
MACS_peak_1469	chr21	37246500	37246868	+	187.13	NA	Intergenic	Intergenic	130281	NR_110418	101928269	Hs.589909	NR_110418	ENSG00000159216	LOC101928269	-	uncharacterized LOC101928269	ncRNA
MACS_peak_169	chr1	174122607	174123118	+	187.05	NA	intron (NR_121197, intron 3 of 3)	L1ME1|LINE|L1	5563	NR_121197	102724601	Hs.563791	NR_121197	ENSG00000227373	LOC102724601	-	uncharacterized LOC102724601	ncRNA
MACS_peak_1988	chr8	28268980	28269463	+	186.72	NA	Intergenic	GC_rich|Low_complexity|Low_complexity	-25244	NM_018660	55893	Hs.435535	NM_018660	ENSG00000186918	ZNF395	HDBP-2|HDBP2|HDRF-2|PBF|PRF-1|PRF1|Si-1-8-14	zinc finger protein 395	protein-coding
MACS_peak_2080	chr9	7052690	7053090	+	185.61	NA	intron (NM_015061, intron 17 of 21)	(GA)n|Simple_repeat|Simple_repeat	295249	NM_001304341	23081	Hs.709425	NM_015061	ENSG00000107077	KDM4C	GASC1|JHDM3C|JMJD2C|TDRD14C	lysine (K)-specific demethylase 4C	protein-coding
MACS_peak_510	chr12	125367925	125368271	+	185.50	NA	Intergenic	Intergenic	-19579	NM_001082959	949	Hs.731377	NM_005505	ENSG00000073060	SCARB1	CD36L1|CLA-1|CLA1|HDLQTL6|SR-BI|SRB1	scavenger receptor class B, member 1	protein-coding
MACS_peak_2240	chrX	152989215	152989589	+	185.09	NA	promoter-TSS (NM_000033)	promoter-TSS (NM_000033)	154	NM_001139457	10134	Hs.522817	NM_005745	ENSG00000185825	BCAP31	6C6-AG|BAP31|CDM|DDCH|DXS1357E	B-cell receptor-associated protein 31	protein-coding
MACS_peak_1841	chr6	151990094	151990600	+	184.89	NA	Intergenic	Intergenic	-21284	NM_001122742	2099	Hs.208124	NM_000125	ENSG00000091831	ESR1	ER|ESR|ESRA|ESTRR|Era|NR3A1	estrogen receptor 1	protein-coding
MACS_peak_1862	chr7	1500840	1501356	+	184.43	NA	Intergenic	Intergenic	-1989	NM_182924	79778	Hs.376617	NM_024723	ENSG00000164877	MICALL2	JRAB|MICAL-L2	MICAL-like 2	protein-coding
MACS_peak_9	chr1	3048783	3049275	+	184.18	NA	intron (NM_022114, intron 1 of 16)	intron (NM_022114, intron 1 of 16)	4490	NR_036215	100422968		NR_036215		MIR4251	-	microRNA 4251	ncRNA
MACS_peak_1140	chr19	17131887	17132412	+	183.82	NA	intron (NM_015692, intron 2 of 41)	intron (NM_015692, intron 2 of 41)	5476	NM_015692	27151	Hs.631644	NM_015692	ENSG00000160111	CPAMD8	K-CAP|VIP	C3 and PZP-like, alpha-2-macroglobulin domain containing 8	protein-coding
MACS_peak_2114	chr9	108006398	108006933	+	183.18	NA	promoter-TSS (NM_001286730)	promoter-TSS (NM_001286730)	-229	NM_080546	23446	Hs.573495	NM_022109	ENSG00000070214	SLC44A1	CD92|CDW92|CHTL1|CTL1	solute carrier family 44 (choline transporter), member 1	protein-coding
MACS_peak_1279	chr2	137114260	137114692	+	182.96	NA	Intergenic	Intergenic	-238751	NM_003467	7852	Hs.593413	NM_003467	ENSG00000121966	CXCR4	CD184|D2S201E|FB22|HM89|HSY3RR|LAP-3|LAP3|LCR1|LESTR|NPY3R|NPYR|NPYRL|NPYY3R|WHIM|WHIMS	chemokine (C-X-C motif) receptor 4	protein-coding
MACS_peak_1331	chr2	242041405	242041971	+	182.60	NA	promoter-TSS (NR_028051)	promoter-TSS (NR_028051)	59	NR_028049	130916	Hs.159556	NM_182501	ENSG00000122085	MTERF4	MTERFD2	mitochondrial transcription termination factor 4	protein-coding
MACS_peak_758	chr16	219990	220372	+	182.43	NA	Intergenic	Intergenic	-2665	NM_000517	3040	Hs.449630	NM_000517	ENSG00000188536	HBA2	HBA-T2|HBH	hemoglobin, alpha 2	protein-coding
MACS_peak_612	chr14	90848917	90849413	+	182.32	NA	Intergenic	CpG	-14162	NM_006888	801	Hs.282410	NM_006888	ENSG00000198668	CALM1	CALML2|CAMI|CPVT4|DD132|LQT14|PHKD|caM	calmodulin 1 (phosphorylase kinase, delta)	protein-coding
MACS_peak_2003	chr8	82754441	82755082	+	182.30	NA	promoter-TSS (NM_152837)	promoter-TSS (NM_152837)	-240	NM_022133	64089	Hs.492121	NM_022133	ENSG00000104497	SNX16	-	sorting nexin 16	protein-coding
MACS_peak_1887	chr7	41744488	41744994	+	182.07	NA	intron (NR_027118, intron 1 of 3)	intron (NR_027118, intron 1 of 3)	-2035	NM_002192	3624	Hs.583348	NM_002192		INHBA	EDF|FRP	inhibin beta A	protein-coding
MACS_peak_1896	chr7	68195823	68196305	+	181.67	NA	Intergenic	Intergenic	710824	NR_120514	102723427	Hs.583491	NR_120514	ENSG00000225209	LOC102723427	-	uncharacterized LOC102723427	ncRNA
MACS_peak_1567	chr3	107694937	107695420	+	181.50	NA	Intergenic	Intergenic	93126	NR_015394	285205	Hs.134882	NR_015394	ENSG00000240423	LINC00636	-	long intergenic non-protein coding RNA 636	ncRNA
MACS_peak_163	chr1	161438892	161439508	+	181.45	NA	Intergenic	CpG	-36005	NM_021642	2212	Hs.352642	NM_021642	ENSG00000143226	FCGR2A	CD32|CD32A|CDw32|FCG2|FCGR2|FCGR2A1|FcGR|IGFR2	Fc fragment of IgG, low affinity IIa, receptor (CD32)	protein-coding
MACS_peak_744	chr15	96868424	96868961	+	181.33	NA	promoter-TSS (NM_001145155)	promoter-TSS (NM_001145155)	-465	NM_001145155	7026	Hs.347991	NM_021005	ENSG00000185551	NR2F2	ARP1|CHTD4|COUPTFB|COUPTFII|NF-E3|NR2F1|SVP40|TFCOUP2	nuclear receptor subfamily 2, group F, member 2	protein-coding
MACS_peak_159	chr1	161067290	161067736	+	180.26	NA	promoter-TSS (NM_001007255)	promoter-TSS (NM_001007255)	-638	NR_033386	126823	Hs.507290	NM_152366	ENSG00000162755	KLHDC9	KARCA1	kelch domain containing 9	protein-coding
MACS_peak_157	chr1	156252551	156252958	+	179.58	NA	promoter-TSS (NM_015327)	promoter-TSS (NM_015327)	50	NR_026678	84283	Hs.347408	NM_032323	ENSG00000163472	TMEM79	MATT	transmembrane protein 79	protein-coding
MACS_peak_1237	chr2	69990388	69990895	+	178.37	NA	intron (NM_001153, intron 1 of 12)	intron (NM_001153, intron 1 of 12)	21514	NM_001153	307	Hs.422986	NM_001153	ENSG00000196975	ANXA4	ANX4|HEL-S-274|PIG28|ZAP36	annexin A4	protein-coding
MACS_peak_2115	chr9	111612631	111613054	+	178.32	NA	Intergenic	Intergenic	5433	NM_006686	10880	Hs.534390	NM_006686		ACTL7B	Tact1	actin-like 7B	protein-coding
MACS_peak_1778	chr6	15037043	15037517	+	178.01	NA	Intergenic	Intergenic	-208926	NM_004973	3720	Hs.269059	NM_004973	ENSG00000008083	JARID2	JMJ	jumonji, AT rich interactive domain 2	protein-coding
MACS_peak_306	chr10	122759303	122759728	+	177.82	NA	intron (NR_049879, intron 4 of 4)	intron (NR_049879, intron 4 of 4)	-148824	NR_033850	283089	Hs.568750	NR_033850	ENSG00000227165	WDR11-AS1	-	WDR11 antisense RNA 1	ncRNA
MACS_peak_673	chr15	50647044	50647903	+	177.53	NA	promoter-TSS (NR_026891)	promoter-TSS (NR_026891)	132	NM_181427	2553	Hs.654350	NM_002041	ENSG00000104064	GABPB1	BABPB2|E4TF1|E4TF1-47|E4TF1-53|E4TF1B|GABPB|GABPB2|NRF2B1|NRF2B2	GA binding protein transcription factor, beta subunit 1	protein-coding
MACS_peak_854	chr16	78133194	78133691	+	177.10	NA	non-coding (NR_120436, exon 1 of 6)	non-coding (NR_120436, exon 1 of 6)	132	NM_001291997	51741	Hs.461453	NM_016373	ENSG00000186153	WWOX	D16S432E|EIEE28|FOR|FRA16D|HHCMA56|PRO0128|SCAR12|SDR41C1|WOX1	WW domain containing oxidoreductase	protein-coding
MACS_peak_307	chr10	123753702	123754325	+	177.08	NA	intron (NM_206861, intron 1 of 19)	intron (NM_206861, intron 1 of 19)	5324	NM_206861	10579	Hs.501252	NM_006997	ENSG00000138162	TACC2	AZU-1|ECTACC	transforming, acidic coiled-coil containing protein 2	protein-coding
MACS_peak_816	chr16	30210434	30211247	+	177.03	NA	intron (NM_001017390, intron 1 of 7).2	AluJr|SINE|Alu	291	NM_177552	6818	Hs.460558	NM_003166	ENSG00000261052	SULT1A3	HAST|HAST3|M-PST|ST1A3|ST1A3/ST1A4|ST1A5|STM|TL-PST	sulfotransferase family 1A member 3	protein-coding
MACS_peak_194	chr1	205180619	205181123	+	176.80	NA	promoter-TSS (NM_199462)	promoter-TSS (NM_199462)	-144	NM_199462	25778	Hs.6874	NM_015375	ENSG00000133059	DSTYK	CAKUT1|DustyPK|HDCMD38P|RIP5|RIPK5	dual serine/threonine and tyrosine protein kinase	protein-coding
MACS_peak_1257	chr2	97304004	97304433	+	176.62	NA	promoter-TSS (NR_047658)	promoter-TSS (NR_047658)	-102	NR_047654	55683	Hs.516341	NM_017991	ENSG00000114982	KANSL3	KIAA1310|NSL3|Rcd1	KAT8 regulatory NSL complex subunit 3	protein-coding
MACS_peak_1157	chr19	40927136	40927625	+	176.59	NA	Intergenic	Intergenic	4552	NM_013376	29950	Hs.269898	NM_013376		SERTAD1	SEI1|TRIP-Br1	SERTA domain containing 1	protein-coding
MACS_peak_1575	chr3	127803570	127804028	+	176.49	NA	intron (NM_003707, intron 9 of 10)	intron (NM_003707, intron 9 of 10)	9146	NR_046645	100874089	Hs.581603	NR_046645	ENSG00000239608	RUVBL1-AS1	-	RUVBL1 antisense RNA 1	ncRNA
MACS_peak_875	chr16	85482459	85483167	+	176.14	NA	Intergenic	Intergenic	-142882	NR_049816	100847022		NR_049816	ENSG00000266307	MIR5093	-	microRNA 5093	ncRNA
MACS_peak_1511	chr22	29664314	29664775	+	175.93	NA	promoter-TSS (NM_012265)	promoter-TSS (NM_012265)	546	NM_001163285	2130	Hs.374477	NM_005243	ENSG00000182944	EWSR1	EWS|EWS-FLI1|bK984G1.4	EWS RNA binding protein 1	protein-coding
MACS_peak_1355	chr20	31366320	31366755	+	174.85	NA	intron (NM_001207055, intron 1 of 18)	AluJr|SINE|Alu	-1121	NM_175850	1789	Hs.643024	NM_006892	ENSG00000088305	DNMT3B	ICF|ICF1|M.HsaIIIB	DNA (cytosine-5-)-methyltransferase 3 beta	protein-coding
MACS_peak_1463	chr21	34143979	34144445	+	174.52	NA	promoter-TSS (NM_013329)	promoter-TSS (NM_013329)	-43	NM_016631	94104	Hs.644004	NM_013329	ENSG00000159086	PAXBP1	BM020|C21orf66|FSAP105|GCFC|GCFC1	PAX3 and PAX7 binding protein 1	protein-coding
MACS_peak_458	chr12	59424260	59424738	+	174.50	NA	Intergenic	Intergenic	-110180	NM_153377	121227	Hs.253736	NM_153377	ENSG00000139263	LRIG3	LIG3	leucine-rich repeats and immunoglobulin-like domains 3	protein-coding
MACS_peak_1025	chr17	62658221	62659074	+	174.48	NA	promoter-TSS (NM_022739)	promoter-TSS (NM_022739)	-261	NM_022739	64750	Hs.515011	NM_022739		SMURF2	-	SMAD specific E3 ubiquitin protein ligase 2	protein-coding
MACS_peak_1092	chr18	14958721	14959188	+	174.25	NA	intron (NR_104164, intron 1 of 3)	MER44B|DNA|TcMar-Tigger	11513	NR_110783	101927642	Hs.711242	NR_110783	ENSG00000264301	LINC01444	-	long intergenic non-protein coding RNA 1444	ncRNA
MACS_peak_2032	chr8	109260550	109261163	+	173.95	NA	exon (NM_001568, exon 1 of 13)	exon (NM_001568, exon 1 of 13)	103	NM_001568	3646	Hs.405590	NM_001568	ENSG00000104408	EIF3E	EIF3-P48|EIF3S6|INT6|eIF3-p46	eukaryotic translation initiation factor 3, subunit E	protein-coding
MACS_peak_949	chr17	25833756	25834288	+	173.47	NA	intron (NM_014238, intron 2 of 20)	MER33|DNA|hAT-Charlie	34986	NM_014238	8844	Hs.133534	NM_014238	ENSG00000141068	KSR1	KSR|RSU2	kinase suppressor of ras 1	protein-coding
MACS_peak_358	chr11	64863334	64863836	+	172.79	NA	promoter-TSS (NM_013265)	promoter-TSS (NM_013265)	-2	NR_073519	738	Hs.277517	NM_013265	ENSG00000149823	VPS51	ANG2|ANG3|C11orf2|C11orf3|FFR	vacuolar protein sorting 51 homolog (S. cerevisiae)	protein-coding
MACS_peak_475	chr12	94486489	94486964	+	172.52	NA	Intergenic	Intergenic	-55773	NM_005761	10154	Hs.584845	NM_005761	ENSG00000136040	PLXNC1	CD232|PLXN-C1|VESPR	plexin C1	protein-coding
MACS_peak_1073	chr17	77966302	77966704	+	172.34	NA	intron (NM_019020, intron 3 of 11)	intron (NM_019020, intron 3 of 11)	-41847	NM_001271846	125058	Hs.369819	NM_019020	ENSG00000167291	TBC1D16	-	TBC1 domain family, member 16	protein-coding
MACS_peak_1620	chr3	193509397	193509811	+	171.70	NA	Intergenic	Intergenic	-164483	NR_046634	100873941	Hs.679364	NR_046634	ENSG00000224855	OPA1-AS1	-	OPA1 antisense RNA 1	ncRNA
MACS_peak_2083	chr9	16257540	16257847	+	171.25	NA	intron (NR_073471, intron 1 of 3)	L2a|LINE|L2	-4588	NM_001271829	100129385	Hs.586441	NM_001271829	ENSG00000205549	C9orf92	Em:AL513424.1	chromosome 9 open reading frame 92	protein-coding
MACS_peak_1974	chr7	157177027	157177481	+	170.67	NA	intron (NM_058246, intron 6 of 9)	intron (NM_058246, intron 6 of 9)	47543	NM_058246	10049	Hs.490745	NM_005494	ENSG00000105993	DNAJB6	DJ4|DnaJ|HHDJ1|HSJ-2|HSJ2|LGMD1D|LGMD1E|MRJ|MSJ-1	DnaJ (Hsp40) homolog, subfamily B, member 6	protein-coding
MACS_peak_147	chr1	154415702	154416241	+	170.67	NA	intron (NM_181359, intron 6 of 8)	intron (NM_181359, intron 6 of 8)	38302	NM_181359	3570	Hs.135087	NM_000565	ENSG00000160712	IL6R	CD126|IL-6R-1|IL-6RA|IL6Q|IL6RA|IL6RQ|gp80	interleukin 6 receptor	protein-coding
MACS_peak_897	chr16	89159921	89160382	+	170.67	NA	promoter-TSS (NR_104293)	promoter-TSS (NR_104293)	-66	NM_001243279	197322	Hs.461727	NM_174917	ENSG00000176715	ACSF3	-	acyl-CoA synthetase family member 3	protein-coding
MACS_peak_29	chr1	16162633	16163127	+	170.67	NA	non-coding (NR_024279, exon 2 of 2)	non-coding (NR_024279, exon 2 of 2)	-11479	NM_015001	23013	Hs.744843	NM_015001	ENSG00000065526	SPEN	HIAA0929|MINT|RBM15C|SHARP	spen family transcriptional repressor	protein-coding
MACS_peak_280	chr10	57991061	57991452	+	170.60	NA	Intergenic	Tigger7|DNA|TcMar-Tigger	129778	NM_007057	11130	Hs.591363	NM_007057	ENSG00000122952	ZWINT	HZwint-1|KNTC2AP|SIP30|ZWINT1	ZW10 interacting kinetochore protein	protein-coding
MACS_peak_229	chr1	234735747	234736259	+	170.47	NA	Intergenic	CpG	9268	NM_182972	359948	Hs.350268	NM_182972	ENSG00000168264	IRF2BP2	-	interferon regulatory factor 2 binding protein 2	protein-coding
MACS_peak_1174	chr19	48232645	48233110	+	170.16	NA	intron (NM_014601, intron 4 of 5)	intron (NM_014601, intron 4 of 5)	-15916	NM_015710	29997	Hs.421907	NM_015710	ENSG00000105373	GLTSCR2	PICT-1|PICT1	glioma tumor suppressor candidate region gene 2	protein-coding
MACS_peak_1251	chr2	87641520	87642644	+	169.66	NA	Intergenic	(CAGC)n|Simple_repeat|Simple_repeat	-112892	NR_024204	112597	Hs.652166	NM_052871	ENSG00000222041	LINC00152	C2orf59|NCRNA00152	long intergenic non-protein coding RNA 152	ncRNA
MACS_peak_1122	chr19	4717513	4717938	+	169.14	NA	intron (NM_139159, intron 3 of 21)	intron (NM_139159, intron 3 of 21)	6130	NM_139159	91039	Hs.515081	NM_139159	ENSG00000142002	DPP9	DP9|DPLP9|DPRP-2|DPRP2	dipeptidyl-peptidase 9	protein-coding
MACS_peak_1222	chr2	38993799	38994244	+	168.79	NA	Intergenic	AluY|SINE|Alu	-11306	NM_024775	79833	Hs.143818	NM_024775		GEMIN6	-	gem nuclear organelle associated protein 6	protein-coding
MACS_peak_310	chr10	126812488	126812945	+	168.58	NA	intron (NM_001083914, intron 1 of 10)	intron (NM_001083914, intron 1 of 10)	34668	NM_001290215	1488	Hs.501345	NM_001329		CTBP2	-	C-terminal binding protein 2	protein-coding
MACS_peak_2220	chrX	106243565	106244022	+	168.58	NA	promoter-TSS (NM_001085354)	promoter-TSS (NM_001085354)	-319	NM_001085354	79710	Hs.496544	NM_024657	ENSG00000133131	MORC4	ZCW4|ZCWCC2|dJ75H8.2	MORC family CW-type zinc finger 4	protein-coding
MACS_peak_2055	chr8	141475114	141475567	+	168.12	NA	Intergenic	L2c|LINE|L2	-6662	NM_031466	83696	Hs.654911	NM_031466	ENSG00000167632	TRAPPC9	IBP|IKBKBBP|MRT13|NIBP|T1|TRS120	trafficking protein particle complex 9	protein-coding
MACS_peak_856	chr16	79406446	79406987	+	167.40	NA	Intergenic	L2b|LINE|L2	227906	NM_005360	4094	Hs.134859	NM_005360	ENSG00000178573	MAF	AYGRP|CCA4|CTRCT21|c-MAF	v-maf avian musculoaponeurotic fibrosarcoma oncogene homolog	protein-coding
MACS_peak_67	chr1	78470345	78470719	+	167.02	NA	promoter-TSS (NM_007034)	promoter-TSS (NM_007034)	-104	NM_007034	11080	Hs.13852	NM_007034		DNAJB4	DNAJW|DjB4|HLJ1	DnaJ (Hsp40) homolog, subfamily B, member 4	protein-coding
MACS_peak_576	chr14	54423307	54423742	+	166.03	NA	promoter-TSS (NM_001202)	promoter-TSS (NM_001202)	30	NM_130850	652	Hs.68879	NM_001202	ENSG00000125378	BMP4	BMP2B|BMP2B1|MCOPS6|OFC11|ZYME	bone morphogenetic protein 4	protein-coding
MACS_peak_1492	chr21	46359600	46360103	+	165.48	NA	promoter-TSS (NR_027129)	promoter-TSS (NR_027129)	-23	NR_027129	84536	Hs.534504	NM_058188	ENSG00000183250	LINC01547	C21orf67|C21orf69|PRED54	long intergenic non-protein coding RNA 1547	ncRNA
MACS_peak_153	chr1	155092661	155093104	+	165.29	NA	Intergenic	Intergenic	-7467	NM_004428	1942	Hs.516664	NM_004428	ENSG00000169242	EFNA1	B61|ECKLG|EFL1|EPLG1|LERK-1|LERK1|TNFAIP4	ephrin-A1	protein-coding
MACS_peak_102	chr1	144811542	144812055	+	165.18	NA	intron (NM_001037675, intron 7 of 20)	intron (NM_001037675, intron 7 of 20)	120567	NM_001002811	9659	Hs.584841	NM_014644	ENSG00000178104	PDE4DIP	CMYA2|MMGL	phosphodiesterase 4D interacting protein	protein-coding
MACS_peak_413	chr12	73903	74526	+	164.90	NA	intron (NR_130745, intron 1 of 10)	CpG	489	NR_130745	100288778	Hs.459573	NR_130745	ENSG00000226210	LOC100288778	-	WAS protein family homolog 1 pseudogene	pseudo
MACS_peak_1993	chr8	40263402	40263813	+	164.60	NA	Intergenic	LTR36|LTR|ERV1	252620	NM_020130	56892	Hs.591849	NM_020130	ENSG00000176907	C8orf4	TC-1|TC1	chromosome 8 open reading frame 4	protein-coding
MACS_peak_1307	chr2	211528315	211528736	+	164.52	NA	intron (NM_001875, intron 33 of 37)	intron (NM_001875, intron 33 of 37)	46230	NR_002763	29034	Hs.658398	NR_002763	ENSG00000280837	CPS1-IT1	CPS1-IT|CPS1IT|CPS1IT1|PRO0132	CPS1 intronic transcript 1	ncRNA
MACS_peak_1093	chr18	18654759	18655171	+	164.31	NA	intron (NM_005406, intron 1 of 32)	L2|LINE|L2	36847	NM_005406	6093	Hs.306307	NM_005406		ROCK1	P160ROCK|ROCK-I	Rho-associated, coiled-coil containing protein kinase 1	protein-coding
MACS_peak_1990	chr8	29940703	29941115	+	164.31	NA	promoter-TSS (NM_001284239)	promoter-TSS (NM_001284239)	-185	NM_001284239	51669	Hs.521487	NM_016127	ENSG00000133872	SARAF	FOAP-7|HSPC035|TMEM66|XTP3	store-operated calcium entry-associated regulatory factor	protein-coding
MACS_peak_2140	chr9	131320645	131321254	+	163.77	NA	intron (NM_001195532, intron 1 of 54)	intron (NM_001195532, intron 1 of 54)	6112	NM_003127	6709	Hs.372331	NM_003127	ENSG00000197694	SPTAN1	EIEE5|NEAS|SPTA2	spectrin, alpha, non-erythrocytic 1	protein-coding
MACS_peak_1076	chr17	79075014	79075522	+	163.35	NA	intron (NM_006340, intron 7 of 14)	intron (NM_006340, intron 7 of 14)	23905	NR_030394	724027		NR_030394	ENSG00000207736	MIR657	MIRN657|hsa-mir-657	microRNA 657	ncRNA
MACS_peak_1718	chr5	81121093	81121509	+	163.15	NA	Intergenic	Intergenic	-74229	NM_001256736	23635	Hs.102735	NM_012446	ENSG00000145687	SSBP2	HSPC116|SOSS-B2	single-stranded DNA binding protein 2	protein-coding
MACS_peak_735	chr15	90809324	90809770	+	163.11	NA	promoter-TSS (NR_102428)	promoter-TSS (NR_102428)	-556	NR_102428	10519	Hs.715556	NM_006384	ENSG00000185043	CIB1	CIB|CIBP|KIP1|PRKDCIP|SIP2-28	calcium and integrin binding 1 (calmyrin)	protein-coding
MACS_peak_1019	chr17	61756425	61756984	+	162.95	NA	intron (NM_203351, intron 7 of 16)	intron (NM_203351, intron 7 of 16)	20815	NM_030576	80774	Hs.591166	NM_030576	ENSG00000136490	LIMD2	-	LIM domain containing 2	protein-coding
MACS_peak_570	chr14	35024985	35025882	+	162.94	NA	Intergenic	U1|snRNA|snRNA	-16490	NM_018453	55837	Hs.433269	NM_018453	ENSG00000129518	EAPP	BM036|C14orf11	E2F-associated phosphoprotein	protein-coding
MACS_peak_550	chr13	107569659	107570076	+	162.86	NA	Intergenic	Intergenic	263639	NR_047026	100874173	Hs.569297	NR_047026	ENSG00000230156	LINC00443	-	long intergenic non-protein coding RNA 443	ncRNA
MACS_peak_2046	chr8	127639731	127640166	+	162.51	NA	Intergenic	Intergenic	-69237	NM_174911	157638	Hs.741352	NM_174911	ENSG00000168672	FAM84B	BCMP101|NSE2	family with sequence similarity 84, member B	protein-coding
MACS_peak_683	chr15	63340973	63341357	+	162.49	NA	intron (NM_001301289, intron 1 of 7)	CpG	529	NM_001018008	7168	Hs.133892	NM_000366	ENSG00000140416	TPM1	C15orf13|CMD1Y|CMH3|HEL-S-265|HTM-alpha|LVNC9|TMSA	tropomyosin 1 (alpha)	protein-coding
MACS_peak_2187	chr9	140317418	140317904	+	162.14	NA	promoter-TSS (NM_006647)	promoter-TSS (NM_006647)	53	NM_001286823	54932	Hs.495553	NM_017820	ENSG00000187609	EXD3	mut-7	exonuclease 3'-5' domain containing 3	protein-coding
MACS_peak_225	chr1	231275700	231276120	+	162.01	NA	Intergenic	Intergenic	-22764	NM_001300889	440730	Hs.655089	NM_001004342	ENSG00000119283	TRIM67	TNL	tripartite motif containing 67	protein-coding
MACS_peak_1648	chr4	31660679	31661071	+	161.53	NA	Intergenic	Intergenic	-338126	NR_125936	102723828	Hs.575118	NR_125936	ENSG00000251129	LOC102723828	-	uncharacterized LOC102723828	ncRNA
MACS_peak_1266	chr2	112173385	112173908	+	161.36	NA	intron (NR_015395, intron 1 of 1)	intron (NR_015395, intron 1 of 1)	79046	NR_015395	541471	Hs.560805	NR_015395	ENSG00000172965	MIR4435-2HG	AGD2|AK001796|LINC00978|MIR4435-1HG	MIR4435-2 host gene	ncRNA
MACS_peak_1271	chr2	121164253	121164835	+	161.35	NA	Intergenic	Intergenic	59381	NR_027181	84931	Hs.334519	NM_032845	ENSG00000280409	LINC01101	-	long intergenic non-protein coding RNA 1101	ncRNA
MACS_peak_1983	chr8	22626072	22626524	+	160.86	NA	intron (NM_144962, intron 4 of 6)	intron (NM_144962, intron 4 of 6)	-75483	NM_004430	1960	Hs.534313	NM_004430	ENSG00000179388	EGR3	EGR-3|PILOT	early growth response 3	protein-coding
MACS_peak_474	chr12	94135465	94135951	+	160.84	NA	intron (NM_003805, intron 2 of 2)	intron (NM_003805, intron 2 of 2)	-4109	NR_110092	101928731	Hs.659971	NR_110092	ENSG00000258274	LOC101928731	-	uncharacterized LOC101928731	ncRNA
MACS_peak_603	chr14	77502881	77503265	+	160.50	NA	Intergenic	Intergenic	-4319	NR_110554	283575	Hs.651736	NR_110554	ENSG00000246548	LOC283575	-	uncharacterized LOC283575	ncRNA
MACS_peak_152	chr1	154973280	154973826	+	160.49	NA	Intergenic	CpG	-1553	NR_049765	51043	Hs.729279	NM_001252406	ENSG00000160685	ZBTB7B	CKROX|THPOK|ZBTB15|ZFP-67|ZFP67|ZNF857B|c-KROX|hcKROX	zinc finger and BTB domain containing 7B	protein-coding
MACS_peak_918	chr17	7620378	7620998	+	160.47	NA	promoter-TSS (NM_001303270)	promoter-TSS (NM_001303270)	16	NM_020877	146754	Hs.367649	NM_020877	ENSG00000183914	DNAH2	DNAHC2|DNHD3	dynein, axonemal, heavy chain 2	protein-coding
MACS_peak_274	chr10	35028386	35028841	+	160.45	NA	intron (NM_019619, intron 1 of 24)	intron (NM_019619, intron 1 of 24)	75640	NM_001184791	56288	Hs.131489	NM_019619	ENSG00000148498	PARD3	ASIP|Baz|PAR3|PAR3alpha|PARD-3|PARD3A|PPP1R118|SE2-5L16|SE2-5LT1|SE2-5T2	par-3 family cell polarity regulator	protein-coding
MACS_peak_86	chr1	114446295	114449242	+	160.24	NA	promoter-TSS (NM_001253853)	promoter-TSS (NM_001253853)	-22	NM_001253853	10717	Hs.515048	NM_006594	ENSG00000134262	AP4B1	BETA-4|CPSQ5|SPG47	adaptor-related protein complex 4, beta 1 subunit	protein-coding
MACS_peak_2119	chr9	116172608	116173209	+	159.97	NA	promoter-TSS (NM_001278630)	promoter-TSS (NM_001278630)	-16	NM_001278629	257169	Hs.632691	NM_152786	ENSG00000157653	C9orf43	-	chromosome 9 open reading frame 43	protein-coding
MACS_peak_592	chr14	70234233	70234771	+	159.92	NA	promoter-TSS (NR_029378)	promoter-TSS (NR_029378)	-72	NR_029378	100289511	Hs.729250	NR_029378		LOC100289511	-	uncharacterized LOC100289511	ncRNA
MACS_peak_54	chr1	32480092	32480614	+	159.87	NA	intron (NM_001271878, intron 1 of 7)	CpG	1058	NR_073498	10657	Hs.445893	NM_006559	ENSG00000121774	KHDRBS1	Sam68|p62|p68	KH domain containing, RNA binding, signal transduction associated 1	protein-coding
MACS_peak_1920	chr7	88391210	88391677	+	159.61	NA	intron (NM_181646, intron 1 of 3)	intron (NM_181646, intron 1 of 3)	2761	NM_181646	219578	Hs.684410	NM_181646	ENSG00000182348	ZNF804B	-	zinc finger protein 804B	protein-coding
MACS_peak_1074	chr17	78143634	78144190	+	159.61	NA	intron (NR_047566, intron 1 of 21)	intron (NR_047566, intron 1 of 21)	121	NR_047566	79092	Hs.675480	NM_024110	ENSG00000141527	CARD14	BIMP2|CARMA2|PRP|PSORS2|PSS1	caspase recruitment domain family, member 14	protein-coding
MACS_peak_182	chr1	200638626	200639379	+	159.50	NA	5' UTR (NM_001031725, exon 1 of 8)	5' UTR (NM_001031725, exon 1 of 8)	124	NM_001031725	83479	Hs.497332	NM_031306	ENSG00000118197	DDX59	OFD5|ZNHIT5	DEAD (Asp-Glu-Ala-Asp) box polypeptide 59	protein-coding
MACS_peak_1695	chr5	43042691	43043151	+	159.42	NA	non-coding (NR_015447, exon 1 of 2)	non-coding (NR_015447, exon 1 of 2)	685	NR_015447	153684	Hs.259625	NR_015447	ENSG00000215068	LOC153684	-	uncharacterized LOC153684	ncRNA
MACS_peak_996	chr17	55926790	55927804	+	159.36	NA	intron (NM_016070, intron 1 of 4)	CpG	136	NM_016070	51649	Hs.5836	NM_016070		MRPS23	CGI-138|HSPC329|MRP-S23	mitochondrial ribosomal protein S23	protein-coding
MACS_peak_688	chr15	64752430	64752887	+	158.88	NA	Intergenic	CpG	-38961	NM_015042	23060	Hs.595451	NM_015042	ENSG00000180357	ZNF609	-	zinc finger protein 609	protein-coding
MACS_peak_1530	chr3	9464792	9465259	+	158.76	NA	intron (NM_001292043, intron 1 of 24)	intron (NM_001292043, intron 1 of 24)	25641	NM_001292043	55209	Hs.288164	NM_018187	ENSG00000168137	SETD5	-	SET domain containing 5	protein-coding
MACS_peak_1749	chr5	162864026	162864530	+	157.21	NA	promoter-TSS (NM_199246)	promoter-TSS (NM_199246)	-299	NM_199246	900	Hs.79101	NM_004060	ENSG00000113328	CCNG1	CCNG	cyclin G1	protein-coding
MACS_peak_135	chr1	149765257	149765741	+	157.03	NA	intron (NM_001161334, intron 1 of 1)	intron (NM_001161334, intron 1 of 1)	11249	NM_000566	2209	Hs.77424	NM_000566	ENSG00000150337	FCGR1A	CD64|CD64A|FCRI|IGFR1	Fc fragment of IgG, high affinity Ia, receptor (CD64)	protein-coding
MACS_peak_2052	chr8	135724774	135725383	+	156.79	NA	intron (NM_001289394, intron 1 of 16)	CpG	214	NM_020863	57623	Hs.446172	NM_020863	ENSG00000066827	ZFAT	AITD3|ZFAT1|ZNF406	zinc finger and AT hook domain containing	protein-coding
MACS_peak_680	chr15	52581823	52582335	+	156.56	NA	intron (NM_018728, intron 1 of 40)	intron (NM_018728, intron 1 of 40)	5916	NM_018728	55930	Hs.487036	NM_018728	ENSG00000128833	MYO5C	-	myosin VC	protein-coding
MACS_peak_755	chr15	102501616	102502022	+	155.97	NA	non-coding (NR_003659, exon 1 of 11)	non-coding (NR_003659, exon 1 of 11)	803	NR_003659	374666	Hs.459573	NM_199163		WASH3P	FAM39DP	WAS protein family homolog 3 pseudogene	pseudo
MACS_peak_1822	chr6	79787708	79788431	+	155.58	NA	promoter-TSS (NM_017934)	promoter-TSS (NM_017934)	-58	NM_017934	55023	Hs.511817	NM_017934	ENSG00000146247	PHIP	BRWD2|DCAF14|WDR11|ndrp	pleckstrin homology domain interacting protein	protein-coding
MACS_peak_636	chr14	103242333	103242787	+	154.87	NA	Intergenic	Intergenic	-1256	NM_001199427	7187	Hs.510528	NM_003300	ENSG00000131323	TRAF3	CAP-1|CAP1|CD40bp|CRAF1|IIAE5|LAP1	TNF receptor-associated factor 3	protein-coding
MACS_peak_599	chr14	76100813	76101522	+	154.82	NA	intron (NM_001195283, intron 4 of 9)	intron (NM_001195283, intron 4 of 9)	26371	NM_007176	11161	Hs.15106	NM_007176		C14orf1	ERG28|NET51	chromosome 14 open reading frame 1	protein-coding
MACS_peak_1002	chr17	57642476	57643541	+	154.45	NA	5' UTR (NM_001166301, exon 1 of 17)	5' UTR (NM_001166301, exon 1 of 17)	122	NM_024612	79665	Hs.29403	NM_024612	ENSG00000108406	DHX40	ARG147|DDX40|PAD	DEAH (Asp-Glu-Ala-His) box polypeptide 40	protein-coding
MACS_peak_604	chr14	77564244	77564600	+	154.15	NA	promoter-TSS (NM_033426)	promoter-TSS (NM_033426)	-156	NM_033426	85457	Hs.709066	NM_033426	ENSG00000198894	CIPC	KIAA1737	CLOCK-interacting pacemaker	protein-coding
MACS_peak_341	chr11	60927314	60927739	+	153.95	NA	intron (NM_017966, intron 1 of 4)	MIR|SINE|MIR	1390	NM_017966	55048	Hs.523715	NM_017966	ENSG00000167987	VPS37C	-	vacuolar protein sorting 37 homolog C (S. cerevisiae)	protein-coding
MACS_peak_958	chr17	39928328	39928633	+	153.29	NA	intron (NM_002230, intron 1 of 13)	intron (NM_002230, intron 1 of 13)	14484	NM_002230	3728	Hs.514174	NM_002230	ENSG00000173801	JUP	ARVD12|CTNNG|DP3|DPIII|PDGB|PKGB	junction plakoglobin	protein-coding
MACS_peak_1489	chr21	45626368	45626777	+	153.20	NA	Intergenic	LTR37A|LTR|ERV1	34315	NM_001283050	23308	Hs.14155	NM_015259	ENSG00000160223	ICOSLG	B7-H2|B7H2|B7RP-1|B7RP1|CD275|GL50|ICOS-L|ICOSL|LICOS	inducible T-cell co-stimulator ligand	protein-coding
MACS_peak_1498	chr21	46974661	46975123	+	153.16	NA	Intergenic	CpG	-12507	NM_194255	6573	Hs.84190	NM_003056	ENSG00000173638	SLC19A1	CHMD|FOLT|IFC1|REFC|RFC1	solute carrier family 19 (folate transporter), member 1	protein-coding
MACS_peak_1259	chr2	99410769	99411287	+	153.07	NA	exon (NM_207362, exon 10 of 10)	exon (NM_207362, exon 10 of 10)	-22667	NR_126337	101927070	Hs.469395	NR_126337		LOC101927070	-	uncharacterized LOC101927070	ncRNA
MACS_peak_672	chr15	49912862	49913486	+	152.76	NA	promoter-TSS (NM_020234)	promoter-TSS (NM_020234)	-52	NM_001144955	56986	Hs.127432	NM_020234		DTWD1	MDS009	DTW domain containing 1	protein-coding
MACS_peak_890	chr16	87984145	87985029	+	152.63	NA	promoter-TSS (NM_001173541)	promoter-TSS (NM_001173541)	-451	NM_001173540	54971	Hs.461705	NM_017869	ENSG00000172530	BANP	BEND1|SMAR1|SMARBP1	BTG3 associated nuclear protein	protein-coding
MACS_peak_1826	chr6	106583115	106583539	+	152.45	NA	Intergenic	Intergenic	36590	NM_182907	639	Hs.436023	NM_001198	ENSG00000057657	PRDM1	BLIMP1|PRDI-BF1	PR domain containing 1, with ZNF domain	protein-coding
MACS_peak_767	chr16	2390951	2391471	+	152.43	NA	promoter-TSS (NM_001089)	promoter-TSS (NM_001089)	288	NR_003574	650655	Hs.376281	NR_003574	ENSG00000238098	ABCA17P	ABCA17	ATP binding cassette subfamily A member 17, pseudogene	pseudo
MACS_peak_1415	chr20	56870184	56870705	+	152.22	NA	intron (NR_003505, intron 2 of 16)	intron (NR_003505, intron 2 of 16)	14051	NR_003505	55370	Hs.473179	NM_018498		PPP4R1L	C20orf192|PPP4R1P1|PRO1085	protein phosphatase 4, regulatory subunit 1-like (pseudogene)	pseudo
MACS_peak_1024	chr17	62502139	62503315	+	151.96	NA	promoter-TSS (NM_004396)	promoter-TSS (NM_004396)	-127	NM_138363	90799	Hs.569713	NM_138363	ENSG00000258890	CEP95	CCDC45	centrosomal protein 95kDa	protein-coding
MACS_peak_1531	chr3	9773005	9773463	+	151.93	NA	promoter-TSS (NM_004634)	promoter-TSS (NM_004634)	-200	NM_001003694	7862	Hs.1004	NM_004634	ENSG00000156983	BRPF1	BR140	bromodomain and PHD finger containing 1	protein-coding
MACS_peak_1317	chr2	228410535	228410931	+	151.77	NA	intron (NM_004504, intron 10 of 12)	L1PA5|LINE|L1	73845	NM_001135189	3267	Hs.352962	NM_004504	ENSG00000173744	AGFG1	HRB|RAB|RIP	ArfGAP with FG repeats 1	protein-coding
MACS_peak_174	chr1	181081524	181081996	+	151.69	NA	Intergenic	Intergenic	24122	NM_016545	51278	Hs.15725	NM_016545		IER5	SBBI48	immediate early response 5	protein-coding
MACS_peak_2165	chr9	136283057	136283500	+	151.54	NA	promoter-TSS (NM_001279349)	promoter-TSS (NM_001279349)	14	NM_001279351	57109	Hs.438409	NM_020385	ENSG00000148300	REXO4	REX4|XPMC2|XPMC2H	REX4 homolog, 3'-5' exonuclease	protein-coding
MACS_peak_676	chr15	51199532	51200116	+	151.49	NA	Intergenic	Charlie1|DNA|hAT-Charlie	-1045	NM_007347	23431	Hs.413366	NM_007347	ENSG00000081014	AP4E1	CPSQ4|SPG51	adaptor-related protein complex 4, epsilon 1 subunit	protein-coding
MACS_peak_1646	chr4	25314204	25314572	+	151.27	NA	promoter-TSS (NM_024936)	promoter-TSS (NM_024936)	-8	NM_024936	29063	Hs.278945	NM_024936	ENSG00000168228	ZCCHC4	HSPC052|ZGRF4	zinc finger, CCHC domain containing 4	protein-coding
MACS_peak_1705	chr5	68855792	68856249	+	150.64	NA	promoter-TSS (NM_001098728)	promoter-TSS (NM_001098728)	-31	NM_001098728	728340	Hs.191356	NM_001098728	ENSG00000183474	GTF2H2C	GTF2H2C_2	GTF2H2 family member C	protein-coding
MACS_peak_787	chr16	14466840	14467231	+	150.43	NA	Intergenic	Intergenic	-2912	NR_131191	105447648	Hs.554151	NR_131191		LOC105447648	-	uncharacterized LOC105447648	ncRNA
MACS_peak_1379	chr20	48504555	48505458	+	150.37	NA	non-coding (NR_048539, exon 14 of 14)	non-coding (NR_048539, exon 14 of 14)	25270	NM_001135773	9825	Hs.48513	NM_006038	ENSG00000158480	SPATA2	PD1|PPP1R145|tamo	spermatogenesis associated 2	protein-coding
MACS_peak_388	chr11	75064021	75064550	+	150.29	NA	Intergenic	Intergenic	-1410	NM_004041	408	Hs.503284	NM_004041	ENSG00000137486	ARRB1	ARB1|ARR1	arrestin, beta 1	protein-coding
MACS_peak_878	chr16	85604712	85605311	+	149.97	NA	Intergenic	MER3|DNA|hAT-Charlie	-40018	NM_001134473	23199	Hs.461647	NM_014615	ENSG00000131149	GSE1	KIAA0182	Gse1 coiled-coil protein	protein-coding
MACS_peak_617	chr14	91294323	91294703	+	149.96	NA	Intergenic	Intergenic	-11752	NM_001010854	145567	Hs.655697	NM_001010854		TTC7B	TTC7L1|c14_5685	tetratricopeptide repeat domain 7B	protein-coding
MACS_peak_245	chr10	5655816	5656276	+	149.36	NA	Intergenic	Intergenic	52512	NR_037164	79754	Hs.445899	NM_024701	ENSG00000196372	ASB13	-	ankyrin repeat and SOCS box containing 13	protein-coding
MACS_peak_1387	chr20	48806758	48808226	+	148.96	NA	5' UTR (NM_001285879, exon 1 of 1)	5' UTR (NM_001285879, exon 1 of 1)	372	NM_005194	1051	Hs.517106	NM_005194	ENSG00000172216	CEBPB	C/EBP-beta|IL6DBP|NF-IL6|TCF5	CCAAT/enhancer binding protein (C/EBP), beta	protein-coding
MACS_peak_881	chr16	85672427	85672767	+	148.86	NA	intron (NM_014615, intron 2 of 15)	intron (NM_014615, intron 2 of 15)	25755	NM_001278184	23199	Hs.461647	NM_014615	ENSG00000131149	GSE1	KIAA0182	Gse1 coiled-coil protein	protein-coding
MACS_peak_121	chr1	147592695	147593147	+	148.35	NA	non-coding (NR_046188, exon 11 of 25).2	non-coding (NR_046188, exon 11 of 25).2	15171	NM_001101663	200030	Hs.721588	NM_183372	ENSG00000263956	NBPF11	NBPF24	neuroblastoma breakpoint family, member 11	protein-coding
MACS_peak_356	chr11	64084929	64085321	+	148.15	NA	promoter-TSS (NM_181652)	promoter-TSS (NM_181652)	431	NM_001286082	51504	Hs.333579	NM_016404	ENSG00000173113	TRMT112	HSPC152|HSPC170|TRM112|TRMT11-2	tRNA methyltransferase 11-2 homolog (S. cerevisiae)	protein-coding
MACS_peak_946	chr17	21131322	21131733	+	147.62	NA	Intergenic	Intergenic	-13619	NM_003876	8834	Hs.592945	NM_003876		TMEM11	C17orf35|PM1|PMI	transmembrane protein 11	protein-coding
MACS_peak_1806	chr6	36954007	36954450	+	147.43	NA	promoter-TSS (NM_001271641)	promoter-TSS (NM_001271641)	99	NR_130739	23787	Hs.485262	NM_014341	ENSG00000137409	MTCH1	CGI-64|PIG60|PSAP|SLC25A49	mitochondrial carrier 1	protein-coding
MACS_peak_1169	chr19	47104031	47104539	+	147.42	NA	promoter-TSS (NM_005184)	promoter-TSS (NM_005184)	172	NM_001205281	100506012	Hs.671661	NM_001205281	ENSG00000230510	PPP5D1	-	PPP5 tetratricopeptide repeat domain containing 1	protein-coding
MACS_peak_662	chr15	34475170	34475522	+	147.32	NA	intron (NM_024713, intron 1 of 9)	intron (NM_024713, intron 1 of 9)	26951	NM_024713	79768	Hs.633566	NM_024713	ENSG00000134152	KATNBL1	C15orf29	katanin p80 subunit B-like 1	protein-coding
MACS_peak_1477	chr21	43101264	43101941	+	147.25	NA	intron (NR_024367, intron 1 of 2)	intron (NR_024367, intron 1 of 2)	2140	NR_024367	54090	Hs.570442	NR_024367		LINC00111	C21orf21|NCRNA00111	long intergenic non-protein coding RNA 111	ncRNA
MACS_peak_1739	chr5	141737000	141737414	+	146.81	NA	intron (NR_120664, intron 3 of 3)	intron (NR_120664, intron 3 of 3)	32349	NR_120664	101926941	Hs.658945	NR_120664	ENSG00000231185	LOC101926941	-	uncharacterized LOC101926941	ncRNA
MACS_peak_126	chr1	148340159	148340589	+	146.72	NA	exon (NM_015383, exon 6 of 66)	exon (NM_015383, exon 6 of 66)	6382	NM_015383	25832	Hs.534675	NM_015383	ENSG00000270629	NBPF14	DJ328E19.C1.1|NBPF	neuroblastoma breakpoint family, member 14	protein-coding
MACS_peak_39	chr1	17571951	17572335	+	146.65	NA	3' UTR (NM_013358, exon 16 of 16)	3' UTR (NM_013358, exon 16 of 16)	-3450	NM_016233	51702	Hs.149195	NM_016233	ENSG00000142619	PADI3	PAD3|PDI3	peptidyl arginine deiminase, type III	protein-coding
MACS_peak_1473	chr21	41696162	41696636	+	146.45	NA	intron (NR_073202, intron 8 of 32)	intron (NR_073202, intron 8 of 32)	-58611	NR_038898	100506492	Hs.667053	NR_038896	ENSG00000235123	DSCAM-AS1	M41	DSCAM antisense RNA 1	ncRNA
MACS_peak_569	chr14	35016146	35016771	+	146.35	NA	Intergenic	Intergenic	-7515	NM_018453	55837	Hs.433269	NM_018453	ENSG00000129518	EAPP	BM036|C14orf11	E2F-associated phosphoprotein	protein-coding
MACS_peak_369	chr11	65836915	65837415	+	146.10	NA	promoter-TSS (NM_018026)	promoter-TSS (NM_018026)	-659	NM_018026	55690	Hs.644326	NM_018026	ENSG00000175115	PACS1	MRD17	phosphofurin acidic cluster sorting protein 1	protein-coding
MACS_peak_621	chr14	91857181	91857651	+	145.24	NA	intron (NM_001080414, intron 3 of 29)	MIRb|SINE|MIR	26772	NM_001080414	440193	Hs.525536	NM_001080414	ENSG00000015133	CCDC88C	DAPLE|HKRP2|KIAA1509|SCA40	coiled-coil domain containing 88C	protein-coding
MACS_peak_167	chr1	172076524	172076944	+	144.93	NA	intron (NM_001278252, intron 13 of 14)	intron (NM_001278252, intron 13 of 14)	-31214	NR_036066	100422882		NR_036066		MIR3120	mir-3120	microRNA 3120	ncRNA
MACS_peak_2149	chr9	132245727	132246292	+	144.87	NA	Intergenic	Intergenic	-4930	NR_038955	100506190	Hs.529860	NR_038955		LINC00963	-	long intergenic non-protein coding RNA 963	ncRNA
MACS_peak_250	chr10	8378583	8379236	+	144.75	NA	Intergenic	Intergenic	-68641	NR_108058	100507143	Hs.258979	NR_108058	ENSG00000232170	LINC00708	GS1-756B1.2	long intergenic non-protein coding RNA 708	ncRNA
MACS_peak_1551	chr3	41240599	41241119	+	144.62	NA	promoter-TSS (NM_001098210)	promoter-TSS (NM_001098210)	-83	NM_001904	1499	Hs.476018	NM_001904	ENSG00000168036	CTNNB1	CTNNB|MRD19|armadillo	catenin (cadherin-associated protein), beta 1	protein-coding
MACS_peak_577	chr14	54810105	54810456	+	144.42	NA	Intergenic	Intergenic	-53393	NM_001130851	1033	Hs.84113	NM_005192	ENSG00000100526	CDKN3	CDI1|CIP2|KAP|KAP1	cyclin-dependent kinase inhibitor 3	protein-coding
MACS_peak_666	chr15	40728335	40728697	+	144.38	NA	Intergenic	Intergenic	-3404	NM_001301132	22893	Hs.22109	NM_014952	ENSG00000140320	BAHD1	-	bromo adjacent homology domain containing 1	protein-coding
MACS_peak_677	chr15	51200545	51201076	+	144.00	NA	promoter-TSS (NM_001252127)	promoter-TSS (NM_001252127)	-59	NM_007347	23431	Hs.413366	NM_007347	ENSG00000081014	AP4E1	CPSQ4|SPG51	adaptor-related protein complex 4, epsilon 1 subunit	protein-coding
MACS_peak_1563	chr3	87416682	87417209	+	143.84	NA	Intergenic	MLT1F1|LTR|ERVL-MaLR	-91208	NM_001122757	5449	Hs.591654	NM_000306	ENSG00000064835	POU1F1	CPHD1|GHF-1|PIT1|POU1F1a|Pit-1	POU class 1 homeobox 1	protein-coding
MACS_peak_637	chr14	103800280	103800842	+	143.84	NA	promoter-TSS (NM_183004)	promoter-TSS (NM_183004)	222	NM_001969	1983	Hs.433702	NM_001969	ENSG00000100664	EIF5	EIF-5|EIF-5A	eukaryotic translation initiation factor 5	protein-coding
MACS_peak_1249	chr2	87623698	87624111	+	143.83	NA	Intergenic	(CAGC)n|Simple_repeat|Simple_repeat	-131070	NR_024204	112597	Hs.652166	NM_052871	ENSG00000222041	LINC00152	C2orf59|NCRNA00152	long intergenic non-protein coding RNA 152	ncRNA
MACS_peak_30	chr1	16840242	16840945	+	143.65	NA	Intergenic	Intergenic	-21397	NR_023386	114819	Hs.597881	NR_023386	ENSG00000080947	CROCCP3	CROCCL2|dJ798A10.2	ciliary rootlet coiled-coil, rootletin pseudogene 3	pseudo
MACS_peak_1491	chr21	45940476	45940969	+	143.28	NA	intron (NM_144991, intron 9 of 11)	intron (NM_144991, intron 9 of 11)	3624	NR_026547	114043	Hs.592163	NM_153204		TSPEAR-AS2	C21orf90	TSPEAR antisense RNA 2	ncRNA
MACS_peak_2226	chrX	118924815	118925148	+	143.13	NA	intron (NM_001000, intron 1 of 2)	intron (NM_001000, intron 1 of 2)	641	NM_001000	6170	Hs.300141	NM_001000	ENSG00000198918	RPL39	L39|RPL39P42|RPL39_23_1806	ribosomal protein L39	protein-coding
MACS_peak_1202	chr19	59031104	59031532	+	143.12	NA	promoter-TSS (NM_001316978)	promoter-TSS (NM_001316978)	58	NM_001316979	84878	Hs.515662	NM_032792	ENSG00000119574	ZBTB45	ZNF499	zinc finger and BTB domain containing 45	protein-coding
MACS_peak_643	chr14	105282255	105282699	+	142.80	NA	Intergenic	CpG	-5061	NR_024396	196872	Hs.352220	NR_024396	ENSG00000258701	LINC00638	-	long intergenic non-protein coding RNA 638	ncRNA
MACS_peak_1149	chr19	31154904	31155432	+	142.80	NA	Intergenic	(TC)n|Simple_repeat|Simple_repeat	291868	NM_014717	9745	Hs.378901	NM_014717	ENSG00000198597	ZNF536	-	zinc finger protein 536	protein-coding
MACS_peak_726	chr15	83680254	83680679	+	142.77	NA	promoter-TSS (NM_001160115)	promoter-TSS (NM_001160115)	-73	NM_001160113	123207	Hs.352541	NM_144597	ENSG00000169609	C15orf40	-	chromosome 15 open reading frame 40	protein-coding
MACS_peak_828	chr16	33237208	33238244	+	142.77	NA	Intergenic	(GCTG)n|Simple_repeat|Simple_repeat	-24392	NR_110910	24150	Hs.592038	NM_015369	ENSG00000183632	TP53TG3	P53TG3|TP53TG3A	TP53 target 3	protein-coding
MACS_peak_1102	chr18	61771249	61771648	+	142.51	NA	non-coding (NR_033881, exon 1 of 10)	non-coding (NR_033881, exon 1 of 10)	123	NR_033881	284294	Hs.385642	NR_033881	ENSG00000267134	LOC284294	-	uncharacterized LOC284294	ncRNA
MACS_peak_403	chr11	117688820	117689292	+	142.05	NA	Intergenic	Intergenic	6403	NM_001680	486	Hs.731865	NM_001680	ENSG00000137731	FXYD2	ATP1G1|HOMG2	FXYD domain containing ion transport regulator 2	protein-coding
MACS_peak_1314	chr2	223641897	223642362	+	141.92	NA	Intergenic	Intergenic	-83603	NM_004457	2181	Hs.655772	NM_004457		ACSL3	ACS3|FACL3|PRO2194	acyl-CoA synthetase long-chain family member 3	protein-coding
MACS_peak_761	chr16	1204540	1204973	+	141.84	NA	intron (NM_021098, intron 2 of 34)	intron (NM_021098, intron 2 of 34)	1515	NM_021098	8912	Hs.459642	NM_021098	ENSG00000196557	CACNA1H	CACNA1HB|Cav3.2|ECA6|EIG6	calcium channel, voltage-dependent, T type, alpha 1H subunit	protein-coding
MACS_peak_438	chr12	52463255	52463672	+	141.79	NA	promoter-TSS (NM_021934)	promoter-TSS (NM_021934)	-295	NM_001098673	60673	Hs.9911	NM_021934	ENSG00000123395	ATG101	C12orf44	autophagy related 101	protein-coding
MACS_peak_1599	chr3	161134322	161134776	+	141.21	NA	Intergenic	Intergenic	-9666	NR_102265	101243545	Hs.737526	NR_102265	ENSG00000240567	LOC101243545	-	uncharacterized LOC101243545	ncRNA
MACS_peak_40	chr1	17887981	17888394	+	141.18	NA	intron (NM_018125, intron 1 of 28)	intron (NM_018125, intron 1 of 28)	-18861	NM_001011722	55160	Hs.443460	NM_018125	ENSG00000074964	ARHGEF10L	GrinchGEF	Rho guanine nucleotide exchange factor 10 like	protein-coding
MACS_peak_1860	chr7	1311187	1311683	+	141.08	NA	Intergenic	Intergenic	38781	NM_001080461	340260	Hs.232272	NM_001080461		UNCX	UNCX4.1	UNC homeobox	protein-coding
MACS_peak_1738	chr5	140700464	140700908	+	140.79	NA	promoter-TSS (NM_005642)	promoter-TSS (NM_005642)	-335	NM_005642	6879	Hs.438838	NM_005642	ENSG00000178913	TAF7	TAF2F|TAFII55	TAF7 RNA polymerase II, TATA box binding protein (TBP)-associated factor, 55kDa	protein-coding
MACS_peak_1655	chr4	54511184	54511688	+	140.55	NA	Intergenic	Intergenic	-50632	NR_125918	100506444	Hs.636176	NR_125918	ENSG00000249341	LOC100506444	-	uncharacterized LOC100506444	ncRNA
MACS_peak_180	chr1	192777646	192778191	+	140.53	NA	promoter-TSS (NM_002923)	promoter-TSS (NM_002923)	-251	NM_002923	5997	Hs.78944	NM_002923	ENSG00000116741	RGS2	G0S8	regulator of G-protein signaling 2	protein-coding
MACS_peak_425	chr12	38710179	38710708	+	140.15	NA	promoter-TSS (NM_001013620)	promoter-TSS (NM_001013620)	-114	NM_001308340	144245	Hs.259305	NM_001013620	ENSG00000175548	ALG10B	ALG10|KCR1	ALG10B, alpha-1,2-glucosyltransferase	protein-coding
MACS_peak_1364	chr20	44600593	44601134	+	139.92	NA	promoter-TSS (NM_022095)	promoter-TSS (NM_022095)	-30	NM_022095	63925	Hs.174193	NM_022095	ENSG00000198026	ZNF335	MCPH10|NIF-1|NIF1|NIF2	zinc finger protein 335	protein-coding
MACS_peak_1464	chr21	34198987	34199396	+	139.86	NA	Intergenic	Intergenic	-13138	NM_019596	56245	Hs.517235	NM_019596		C21orf62	B37|C21orf120|PRED81	chromosome 21 open reading frame 62	protein-coding
MACS_peak_909	chr17	2414870	2415311	+	139.83	NA	5' UTR (NM_024086, exon 1 of 10)	5' UTR (NM_024086, exon 1 of 10)	110	NM_024086	79066	Hs.632237	NM_024086	ENSG00000127804	METTL16	METT10D	methyltransferase like 16	protein-coding
MACS_peak_943	chr17	18966821	18967333	+	139.80	NA	Intergenic	CpG	-16741	NM_006613	10750	Hs.567416	NM_006613		GRAP	-	GRB2-related adaptor protein	protein-coding
MACS_peak_1954	chr7	139703724	139704200	+	139.63	NA	intron (NM_001314028, intron 9 of 12)	intron (NM_001314028, intron 9 of 12)	59559	NM_022750	64761	Hs.12646	NM_022750	ENSG00000059378	PARP12	ARTD12|MST109|MSTP109|ZC3H1|ZC3HDC1	poly(ADP-ribose) polymerase family member 12	protein-coding
MACS_peak_1167	chr19	45582221	45582631	+	139.60	NA	promoter-TSS (NM_001007269)	promoter-TSS (NM_001007269)	-92	NM_001007270	79760	Hs.466919	NM_024707	ENSG00000142252	GEMIN7	SIP3	gem nuclear organelle associated protein 7	protein-coding
MACS_peak_528	chr13	22009959	22010396	+	139.57	NA	intron (NR_104486, intron 1 of 14)	LTR16A|LTR|ERVL	23331	NM_153251	253832	Hs.564611	NM_153251	ENSG00000180776	ZDHHC20	4933421L13Rik|DHHC-20	zinc finger, DHHC-type containing 20	protein-coding
MACS_peak_1596	chr3	160992166	160992664	+	139.26	NA	Intergenic	Intergenic	53316	NM_015938	51068	Hs.598836	NM_015938	ENSG00000169251	NMD3	CGI-07	NMD3 ribosome export adaptor	protein-coding
MACS_peak_2100	chr9	91353659	91354169	+	139.18	NA	Intergenic	Intergenic	6906	NR_036252	100423015		NR_036252	ENSG00000265873	MIR4289	-	microRNA 4289	ncRNA
MACS_peak_2045	chr8	127583485	127584163	+	139.08	NA	Intergenic	Intergenic	-13113	NM_174911	157638	Hs.741352	NM_174911	ENSG00000168672	FAM84B	BCMP101|NSE2	family with sequence similarity 84, member B	protein-coding
MACS_peak_1976	chr7	158766854	158767266	+	139.08	NA	Intergenic	CpG	-33985	NR_024394	154822	Hs.544783	NM_198345	ENSG00000231419	LINC00689	-	long intergenic non-protein coding RNA 689	ncRNA
MACS_peak_2095	chr9	86796728	86797192	+	138.97	NA	Intergenic	Intergenic	118602	NR_110995	101927575	Hs.459826	NR_110995	ENSG00000227463	LOC101927575	-	uncharacterized LOC101927575	ncRNA
MACS_peak_649	chr14	106041184	106042017	+	138.83	NA	Intergenic	Intergenic	-45853	NR_107059	102466889		NR_107059	ENSG00000277030	MIR8071-2	hsa-mir-8071-2	microRNA 8071-2	ncRNA
MACS_peak_1195	chr19	55770419	55770877	+	138.47	NA	promoter-TSS (NM_014931)	promoter-TSS (NM_014931)	-610	NM_014931	22870	Hs.515610	NM_014931	ENSG00000105063	PPP6R1	KIAA1115|PP6R1|SAP190|SAPS1	protein phosphatase 6, regulatory subunit 1	protein-coding
MACS_peak_1979	chr8	8313181	8313662	+	138.10	NA	Intergenic	Intergenic	-74077	NM_001080826	157285	Hs.583863	NM_001080826	ENSG00000275342	SGK223	PRAGMIN	homolog of rat pragma of Rnd2	protein-coding
MACS_peak_1462	chr21	33031595	33032035	+	137.82	NA	promoter-TSS (NM_000454)	promoter-TSS (NM_000454)	-120	NM_000454	6647	Hs.443914	NM_000454	ENSG00000142168	SOD1	ALS|ALS1|HEL-S-44|IPOA|SOD|hSod1|homodimer	superoxide dismutase 1, soluble	protein-coding
MACS_peak_1545	chr3	34325838	34326217	+	137.45	NA	Intergenic	Intergenic	485964	NM_001162429	10015	Hs.475896	NM_013374	ENSG00000170248	PDCD6IP	AIP1|ALIX|DRIP4|HP95	programmed cell death 6 interacting protein	protein-coding
MACS_peak_927	chr17	10113405	10113762	+	137.24	NA	Intergenic	Intergenic	-11715	NM_201433	8522	Hs.462214	NM_003644	ENSG00000007237	GAS7	MLL/GAS7	growth arrest-specific 7	protein-coding
MACS_peak_2106	chr9	97854758	97855335	+	137.17	NA	Intergenic	Intergenic	-6670	NR_036109	100422842		NR_036109	ENSG00000207617	MIR3074	mir-3074	microRNA 3074	ncRNA
MACS_peak_113	chr1	146050938	146051318	+	136.95	NA	non-coding (NR_046188, exon 11 of 25)	non-coding (NR_046188, exon 11 of 25)	15128	NM_001101663	200030	Hs.721588	NM_183372	ENSG00000263956	NBPF11	NBPF24	neuroblastoma breakpoint family, member 11	protein-coding
MACS_peak_1748	chr5	159697588	159698096	+	136.94	NA	intron (NR_131769, intron 3 of 7)	intron (NR_131769, intron 3 of 7)	41405	NM_001445	2172	Hs.519719	NM_001445	ENSG00000170231	FABP6	I-15P|I-BABP|I-BALB|I-BAP|ILBP|ILBP3|ILLBP	fatty acid binding protein 6, ileal	protein-coding
MACS_peak_980	chr17	47785095	47785818	+	136.81	NA	promoter-TSS (NM_001278784)	promoter-TSS (NM_001278784)	-143	NM_005827	10237	Hs.154073	NM_005827	ENSG00000121073	SLC35B1	UGTREL1	solute carrier family 35, member B1	protein-coding
MACS_peak_91	chr1	116495340	116495960	+	136.81	NA	intron (NR_125970, intron 2 of 4)	intron (NR_125970, intron 2 of 4)	-23469	NM_018420	55356	Hs.125482	NM_018420	ENSG00000163393	SLC22A15	FLIPT1|PRO34686	solute carrier family 22, member 15	protein-coding
MACS_peak_1680	chr5	9998	11804	+	136.76	NA	Intergenic	(CCCTAA)n|Simple_repeat|Simple_repeat	-129472	NM_052909	153478	Hs.535800	NM_052909	ENSG00000153404	PLEKHG4B	-	pleckstrin homology domain containing, family G (with RhoGef domain) member 4B	protein-coding
MACS_peak_975	chr17	46985481	46986058	+	136.68	NA	promoter-TSS (NM_023079)	promoter-TSS (NM_023079)	38	NM_023079	65264	Hs.514297	NM_023079	ENSG00000159202	UBE2Z	HOYS7|USE1	ubiquitin-conjugating enzyme E2Z	protein-coding
MACS_peak_287	chr10	88470786	88471177	+	136.34	NA	intron (NM_001080114, intron 8 of 12)	CpG	42555	NM_007078	11155	Hs.657271	NM_007078	ENSG00000122367	LDB3	CMD1C|CMH24|CMPD3|CYPHER|LDB3Z1|LDB3Z4|LVNC3|MFM4|ORACLE|PDLIM6|ZASP	LIM domain binding 3	protein-coding
MACS_peak_330	chr11	46638728	46639247	+	136.24	NA	promoter-TSS (NM_173811)	promoter-TSS (NM_173811)	161	NM_001142673	9776	Hs.127403	NM_014741	ENSG00000175224	ATG13	KIAA0652|PARATARG8	autophagy related 13	protein-coding
MACS_peak_1759	chr5	175815676	175816209	+	135.80	NA	promoter-TSS (NM_001291307)	promoter-TSS (NM_001291307)	158	NM_138820	192286	Hs.534575	NM_138820	ENSG00000146066	HIGD2A	RCF1b	HIG1 hypoxia inducible domain family, member 2A	protein-coding
MACS_peak_1675	chr4	169481342	169481736	+	135.55	NA	intron (NM_001166108, intron 2 of 21)	intron (NM_001166108, intron 2 of 21)	63322	NM_016081	23022	Hs.151220	NM_016081	ENSG00000129116	PALLD	CGI-151|CGI151|MYN|PNCA1|SIH002	palladin, cytoskeletal associated protein	protein-coding
MACS_peak_49	chr1	26324663	26325057	+	135.55	NA	promoter-TSS (NM_000437)	promoter-TSS (NM_000437)	-212	NM_000437	5051	Hs.477083	NM_000437	ENSG00000158006	PAFAH2	HSD-PLA2	platelet-activating factor acetylhydrolase 2	protein-coding
MACS_peak_1903	chr7	73156564	73157177	+	135.44	NA	Intergenic	Intergenic	-3673	NM_001301058	83451	Hs.647045	NM_148912	ENSG00000106077	ABHD11	PP1226|WBSCR21	abhydrolase domain containing 11	protein-coding
MACS_peak_336	chr11	47600129	47600774	+	135.37	NA	promoter-TSS (NM_016506)	promoter-TSS (NM_016506)	70	NM_016506	55709	Hs.718483	NM_016506	ENSG00000123444	KBTBD4	BKLHD4|HSPC252	kelch repeat and BTB (POZ) domain containing 4	protein-coding
MACS_peak_1634	chr4	3442089	3442366	+	135.18	NA	TTS (NM_198229)	TTS (NM_198229)	-1433	NM_001297439	3083	Hs.104	NM_001528	ENSG00000109758	HGFAC	HGFA	HGF activator	protein-coding
MACS_peak_591	chr14	69823984	69824499	+	135.09	NA	Intergenic	Intergenic	40780	NM_004450	2079	Hs.509791	NM_004450		ERH	DROER	enhancer of rudimentary homolog (Drosophila)	protein-coding
MACS_peak_99	chr1	144146670	144147079	+	134.91	NA	promoter-TSS (NM_001278267)	promoter-TSS (NM_001278267)	63	NM_001278267	100288142	Hs.445080	NM_001278267	ENSG00000162825	NBPF20	-	neuroblastoma breakpoint family, member 20	protein-coding
MACS_peak_993	chr17	55333490	55334307	+	134.83	NA	promoter-TSS (NM_170721)	promoter-TSS (NM_170721)	-33	NM_138962	124540	Hs.658922	NM_138962	ENSG00000153944	MSI2	MSI2H	musashi RNA binding protein 2	protein-coding
MACS_peak_2060	chr8	143758734	143759206	+	134.41	NA	intron (NR_033343, intron 1 of 2)	intron (NR_033343, intron 1 of 2)	-2904	NM_005672	8000	Hs.652235	NM_005672	ENSG00000167653	PSCA	PRO232	prostate stem cell antigen	protein-coding
MACS_peak_430	chr12	46696903	46697336	+	134.33	NA	Intergenic	Intergenic	-33911	NM_030674	81539	Hs.533770	NM_030674	ENSG00000111371	SLC38A1	ATA1|NAT2|SAT1|SNAT1	solute carrier family 38, member 1	protein-coding
MACS_peak_181	chr1	197737740	197738189	+	134.30	NA	intron (NM_001300858, intron 2 of 15)	intron (NM_001300858, intron 2 of 15)	6659	NM_001300858	163486	Hs.125056	NM_019049	ENSG00000213047	DENND1B	C1ORF18|C1orf218|FAM31B	DENN/MADD domain containing 1B	protein-coding
MACS_peak_2020	chr8	102450575	102451239	+	134.10	NA	Intergenic	Intergenic	-53761	NM_024915	79977	Hs.661088	NM_024915	ENSG00000083307	GRHL2	BOM|DFNA28|ECTDS|TFCP2L3	grainyhead-like transcription factor 2	protein-coding
MACS_peak_117	chr1	146395161	146395703	+	134.08	NA	non-coding (NR_104217, exon 3 of 18).2	non-coding (NR_104217, exon 3 of 18).2	21575	NM_001278141	149013	Hs.666981	NM_001278141	ENSG00000268043	NBPF12	COAS1|KIAA1245	neuroblastoma breakpoint family, member 12	protein-coding
MACS_peak_1693	chr5	39648641	39649139	+	134.07	NA	Intergenic	Intergenic	128357	NR_104632	101926940	Hs.436359	NR_104632	ENSG00000271334	LOC101926940	-	uncharacterized LOC101926940	ncRNA
MACS_peak_1461	chr21	32898477	32898846	+	133.92	NA	intron (NM_003253, intron 1 of 28)	intron (NM_003253, intron 1 of 28)	32629	NM_003253	7074	Hs.517228	NM_003253	ENSG00000156299	TIAM1	-	T-cell lymphoma invasion and metastasis 1	protein-coding
MACS_peak_919	chr17	7740110	7740476	+	133.59	NA	Intergenic	Intergenic	-2942	NM_001080424	23135	Hs.223678	NM_001080424	ENSG00000132510	KDM6B	JMJD3	lysine (K)-specific demethylase 6B	protein-coding
MACS_peak_590	chr14	69809732	69810198	+	133.45	NA	intron (NM_001168368, intron 12 of 14)	MARNA|DNA|TcMar-Mariner	55056	NM_004450	2079	Hs.509791	NM_004450		ERH	DROER	enhancer of rudimentary homolog (Drosophila)	protein-coding
MACS_peak_1810	chr6	40701045	40701381	+	133.42	NA	Intergenic	L1ME2z|LINE|L1	-146010	NM_020737	57497	Hs.250015	NM_020737	ENSG00000156564	LRFN2	FIGLER2|KIAA1246|SALM1	leucine rich repeat and fibronectin type III domain containing 2	protein-coding
MACS_peak_132	chr1	149223088	149224306	+	133.40	NA	Intergenic	Intergenic	-63433	NR_111933	388692	Hs.271249	NM_001013644		LOC388692	-	uncharacterized LOC388692	ncRNA
MACS_peak_859	chr16	82044667	82045307	+	133.33	NA	intron (NM_145168, intron 1 of 2)	CpG	106	NM_145168	93517	Hs.87779	NM_145168		SDR42E1	HSPC105	short chain dehydrogenase/reductase family 42E, member 1	protein-coding
MACS_peak_193	chr1	205091225	205091723	+	132.46	NA	promoter-TSS (NM_001193273)	promoter-TSS (NM_001193273)	-324	NM_001193272	5929	Hs.519230	NM_005057	ENSG00000117222	RBBP5	RBQ3|SWD1	retinoblastoma binding protein 5	protein-coding
MACS_peak_1278	chr2	134399031	134399467	+	132.14	NA	Intergenic	Intergenic	-73218	NM_207363	344148	Hs.537329	NM_207363	ENSG00000176771	NCKAP5	ERIH1|ERIH2|NAP5	NCK-associated protein 5	protein-coding
MACS_peak_883	chr16	87193798	87194182	+	131.82	NA	Intergenic	Intergenic	-51731	NR_110939	101928708	Hs.585717	NR_110939	ENSG00000261095	LOC101928708	-	uncharacterized LOC101928708	ncRNA
MACS_peak_869	chr16	84975557	84976100	+	131.64	NA	Intergenic	Intergenic	69313	NM_017740	55625	Hs.461610	NM_017740	ENSG00000153786	ZDHHC7	DHHC7|SERZ-B|SERZ1|ZNF370	zinc finger, DHHC-type containing 7	protein-coding
MACS_peak_1130	chr19	11230765	11231175	+	131.45	NA	intron (NM_001195803, intron 12 of 15)	intron (NM_001195803, intron 12 of 15)	6820	NR_106946	102465534		NR_106946	ENSG00000273892	MIR6886	hsa-mir-6886	microRNA 6886	ncRNA
MACS_peak_1873	chr7	7143110	7143460	+	131.01	NA	Intergenic	Intergenic	-6868	NR_034022	100131257	Hs.551110	NR_034022		LOC100131257	-	zinc finger protein 655 pseudogene	pseudo
MACS_peak_1403	chr20	55904916	55905518	+	130.94	NA	intron (NM_198265, intron 1 of 11)	intron (NM_198265, intron 1 of 11)	386	NM_198265	23626	Hs.159737	NM_012444	ENSG00000054796	SPO11	CT35|SPATA43|TOPVIA	SPO11 meiotic protein covalently bound to DSB	protein-coding
MACS_peak_2009	chr8	95731838	95732301	+	130.82	NA	promoter-TSS (NM_181787)	promoter-TSS (NM_181787)	-34	NM_181787	286148	Hs.567828	NM_181787	ENSG00000156162	DPY19L4	-	dpy-19-like 4 (C. elegans)	protein-coding
MACS_peak_1486	chr21	44932855	44933321	+	130.80	NA	Intergenic	Intergenic	-34985	NR_026863	114038	Hs.592161	NM_153752	ENSG00000185186	LINC00313	C21orf84|CH507-42P11.5|NCRNA00313	long intergenic non-protein coding RNA 313	ncRNA
MACS_peak_749	chr15	99458925	99459398	+	130.80	NA	intron (NM_001291858, intron 8 of 20)	intron (NM_001291858, intron 8 of 20)	89724	NM_001102612	145814	Hs.592021	NM_001102612	ENSG00000183571	PGPEP1L	-	pyroglutamyl-peptidase I-like	protein-coding
MACS_peak_844	chr16	70740835	70741180	+	130.78	NA	intron (NM_018052, intron 14 of 18)	intron (NM_018052, intron 14 of 18)	-21053	NM_138383	92154	Hs.432387	NM_138383	ENSG00000132613	MTSS1L	ABBA-1	metastasis suppressor 1-like	protein-coding
MACS_peak_631	chr14	100706583	100707057	+	130.63	NA	intron (NM_003403, intron 1 of 4)	CpG	1718	NM_003403	7528	Hs.388927	NM_003403		YY1	DELTA|INO80S|NF-E1|UCRBP|YIN-YANG-1	YY1 transcription factor	protein-coding
MACS_peak_750	chr15	99753321	99753804	+	130.59	NA	intron (NR_109947, intron 7 of 12)	intron (NR_109947, intron 7 of 12)	36262	NM_001288615	64927	Hs.513195	NM_022905	ENSG00000103852	TTC23	HCC-8	tetratricopeptide repeat domain 23	protein-coding
MACS_peak_1049	chr17	70456886	70457362	+	130.25	NA	intron (NR_036488, intron 1 of 3)	L2a|LINE|L2	131819	NR_036488	100499467	Hs.157726	NR_036488		LINC00673	HI-LNC75	long intergenic non-protein coding RNA 673	ncRNA
MACS_peak_2103	chr9	92207948	92208331	+	130.20	NA	Intergenic	Intergenic	-11788	NM_006705	10912	Hs.9701	NM_006705	ENSG00000130222	GADD45G	CR6|DDIT2|GADD45gamma|GRP17	growth arrest and DNA-damage-inducible, gamma	protein-coding
MACS_peak_1289	chr2	173902830	173903250	+	130.17	NA	intron (NM_001282899, intron 26 of 27)	intron (NM_001282899, intron 26 of 27)	-37525	NM_133646	51776	Hs.444451	NM_016653	ENSG00000091436	ZAK	AZK|MLK7|MLT|MLTK|MRK|mlklak|pk	sterile alpha motif and leucine zipper containing kinase AZK	protein-coding
MACS_peak_817	chr16	30406406	30406868	+	130.14	NA	promoter-TSS (NM_152652)	promoter-TSS (NM_152652)	-103	NM_152652	197407	Hs.513501	NM_152652	ENSG00000180035	ZNF48	ZNF553	zinc finger protein 48	protein-coding
MACS_peak_1457	chr20	62587252	62588110	+	129.97	NA	TTS (NM_020713)	TTS (NM_020713)	119	NR_126526	54963	Hs.504998	NM_017859	ENSG00000198276	UCKL1	UCK1L|URKL1	uridine-cytidine kinase 1-like 1	protein-coding
MACS_peak_1752	chr5	171381979	171382399	+	129.88	NA	intron (NM_033644, intron 1 of 12)	intron (NM_033644, intron 1 of 12)	51688	NM_012300	23291	Hs.484138	NM_012300	ENSG00000072803	FBXW11	BTRC2|BTRCP2|FBW1B|FBXW1B|Fbw11|Hos	F-box and WD repeat domain containing 11	protein-coding
MACS_peak_2183	chr9	139736727	139737131	+	129.88	NA	Intergenic	Intergenic	-1938	NM_001080482	389813	Hs.495485	NM_001080482		C9orf172	-	chromosome 9 open reading frame 172	protein-coding
MACS_peak_1981	chr8	11627586	11628003	+	129.71	NA	5' UTR (NM_001135748, exon 2 of 5)	5' UTR (NM_001135748, exon 2 of 5)	622	NM_001135748	252969	Hs.293818	NM_145043	ENSG00000154328	NEIL2	NEH2|NEI2	nei-like DNA glycosylase 2	protein-coding
MACS_peak_581	chr14	58893852	58894468	+	129.36	NA	promoter-TSS (NM_001244190)	promoter-TSS (NM_001244190)	57	NM_001244191	9786	Hs.232532	NM_014749	ENSG00000100578	KIAA0586	Talpid3	KIAA0586	protein-coding
MACS_peak_1712	chr5	74062769	74063290	+	129.34	NA	non-coding (NR_073403, exon 1 of 7)	non-coding (NR_073403, exon 1 of 7)	167	NM_032380	84340	Hs.277154	NM_032380	ENSG00000164347	GFM2	EF-G2mt|EFG2|MRRF2|MST027|MSTP027|RRF2|RRF2mt|hEFG2|mEF-G 2	G elongation factor, mitochondrial 2	protein-coding
MACS_peak_2218	chrX	104747097	104747483	+	129.20	NA	intron (NM_017416, intron 6 of 10)	intron (NM_017416, intron 6 of 10)	-281913	NM_001291277	56157	Hs.567543	NM_031274	ENSG00000268629	TEX13A	-	testis expressed 13A	protein-coding
MACS_peak_465	chr12	76486172	76486577	+	129.05	NA	Intergenic	MER66A|LTR|ERV1	-7561	NM_004537	4673	Hs.524599	NM_004537	ENSG00000187109	NAP1L1	NAP1|NAP1L|NRP	nucleosome assembly protein 1-like 1	protein-coding
MACS_peak_1882	chr7	30634232	30634619	+	128.94	NA	promoter-TSS (NM_001316772)	promoter-TSS (NM_001316772)	74	NM_001316772	2617	Hs.404321	NM_002047	ENSG00000106105	GARS	CMT2D|DSMAV|GlyRS|HMN5|SMAD1	glycyl-tRNA synthetase	protein-coding
MACS_peak_238	chr10	1015970	1016414	+	128.82	NA	Intergenic	L3|LINE|CR1	-18157	NM_012341	23560	Hs.215766	NM_012341		GTPBP4	CRFG|NGB|NOG1	GTP binding protein 4	protein-coding
MACS_peak_1956	chr7	141437880	141438333	+	128.78	NA	promoter-TSS (NM_003143)	promoter-TSS (NM_003143)	-15	NM_001256513	6742	Hs.490394	NM_003143	ENSG00000106028	SSBP1	Mt-SSB|SOSS-B1|SSBP|mtSSB	single-stranded DNA binding protein 1, mitochondrial	protein-coding
MACS_peak_1268	chr2	113916798	113917210	+	128.62	NA	Intergenic	L2a|LINE|L2	-14556	NM_012455	23550	Hs.516306	NM_012455	ENSG00000125637	PSD4	EFA6B|TIC	pleckstrin and Sec7 domain containing 4	protein-coding
MACS_peak_1147	chr19	19080295	19080680	+	128.55	NA	Intergenic	MER44B|DNA|TcMar-Tigger	-28446	NM_004838	9454	Hs.720208	NM_004838	ENSG00000051128	HOMER3	HOMER-3|VESL3	homer scaffolding protein 3	protein-coding
MACS_peak_2151	chr9	132269105	132269512	+	128.14	NA	intron (NR_038955, intron 4 of 4)	intron (NR_038955, intron 4 of 4)	18369	NR_038955	100506190	Hs.529860	NR_038955		LINC00963	-	long intergenic non-protein coding RNA 963	ncRNA
MACS_peak_1694	chr5	41414586	41415045	+	127.71	NA	intron (NM_001005473, intron 1 of 2)	MER44B|DNA|TcMar-Tigger	95915	NM_001005473	345557	Hs.145404	NM_001005473	ENSG00000182836	PLCXD3	-	phosphatidylinositol-specific phospholipase C, X domain containing 3	protein-coding
MACS_peak_1300	chr2	200820130	200820579	+	127.69	NA	non-coding (NR_109907, exon 1 of 7)	non-coding (NR_109907, exon 1 of 7)	105	NR_109905	129450	Hs.204619	NM_152382	ENSG00000162971	TYW5	C2orf60|hTYW5	tRNA-yW synthesizing protein 5	protein-coding
MACS_peak_1910	chr7	75081697	75082053	+	127.69	NA	intron (NM_001099415, intron 3 of 14)	intron (NM_001099415, intron 3 of 14)	33690	NM_001099415	100101267	Hs.712563	NM_001099415	ENSG00000272391	POM121C	POM121-2	POM121 transmembrane nucleoporin C	protein-coding
MACS_peak_786	chr16	14464229	14464612	+	127.47	NA	promoter-TSS (NR_131191)	promoter-TSS (NR_131191)	-297	NR_131191	105447648	Hs.554151	NR_131191		LOC105447648	-	uncharacterized LOC105447648	ncRNA
MACS_peak_842	chr16	69599499	69599999	+	127.36	NA	promoter-TSS (NM_006599)	promoter-TSS (NM_006599)	22	NR_031719	100302119		NR_031719	ENSG00000223109	MIR1538	MIRN1538|hsa-mir-1538	microRNA 1538	ncRNA
MACS_peak_2001	chr8	81083196	81083730	+	127.35	NA	promoter-TSS (NR_105037)	promoter-TSS (NR_105037)	-28	NR_105036	7163	Hs.368433	NM_005079	ENSG00000076554	TPD52	D52|N8L|PC-1|PrLZ|hD52	tumor protein D52	protein-coding
MACS_peak_974	chr17	46125107	46125852	+	127.20	NA	promoter-TSS (NM_003204)	promoter-TSS (NM_003204)	-207	NM_003204	4779	Hs.514284	NM_003204	ENSG00000082641	NFE2L1	LCR-F1|NRF1|TCF11	nuclear factor, erythroid 2-like 1	protein-coding
MACS_peak_1209	chr2	11606256	11606651	+	127.13	NA	promoter-TSS (NM_001278275)	promoter-TSS (NM_001278275)	-150	NM_001278277	1876	Hs.603093	NM_198256	ENSG00000169016	E2F6	E2F-6	E2F transcription factor 6	protein-coding
MACS_peak_2068	chr8	145158494	145158889	+	127.13	NA	promoter-TSS (NM_032272)	promoter-TSS (NM_032272)	447	NR_038270	81858	Hs.529755	NM_030974	ENSG00000179526	SHARPIN	SIPL1	SHANK-associated RH domain interactor	protein-coding
MACS_peak_1310	chr2	219871496	219871891	+	127.13	NA	intron (NM_194302, intron 29 of 34)	intron (NM_194302, intron 29 of 34)	4756	NR_046086	100129175	Hs.147762	NR_046086	ENSG00000224090	LOC100129175	-	uncharacterized LOC100129175	ncRNA
MACS_peak_352	chr11	62648720	62649306	+	127.12	NA	promoter-TSS (NR_037193)	promoter-TSS (NR_037193)	-158	NR_037193	6520	Hs.502769	NM_002394	ENSG00000168003	SLC3A2	4F2|4F2HC|4T2HC|CD98|CD98HC|MDU1|NACAE	solute carrier family 3 (amino acid transporter heavy chain), member 2	protein-coding
MACS_peak_374	chr11	67411672	67411975	+	127.04	NA	intron (NM_080658, intron 7 of 7)	MamGypLTR3|LTR|Gypsy	-4792	NM_005995	347853	Hs.454480	NM_005995	ENSG00000167800	TBX10	TBX13|TBX7	T-box 10	protein-coding
MACS_peak_1404	chr20	55964033	55965235	+	126.94	NA	Intergenic	CpG	-1820	NM_017495	55544	Hs.236361	NM_017495	ENSG00000132819	RBM38	HSRNASEB|RNPC1|SEB4B|SEB4D|dJ800J21.2	RNA binding motif protein 38	protein-coding
MACS_peak_1774	chr6	7547081	7547515	+	126.93	NA	intron (NM_001008844, intron 1 of 23)	intron (NM_001008844, intron 1 of 23)	5428	NM_004415	1832	Hs.519873	NM_004415	ENSG00000096696	DSP	DCWHKTA|DP|DPI|DPII	desmoplakin	protein-coding
MACS_peak_1891	chr7	51209117	51209544	+	126.64	NA	intron (NM_001287436, intron 5 of 13)	intron (NM_001287436, intron 5 of 13)	175185	NM_015198	23242	Hs.99141	NM_015198	ENSG00000106078	COBL	-	cordon-bleu WH2 repeat protein	protein-coding
MACS_peak_775	chr16	4357186	4357550	+	126.06	NA	Intergenic	L2a|LINE|L2	20973	NR_110901	101926896	Hs.670300	NR_110901	ENSG00000262686	GLIS2-AS1	-	GLIS2 antisense RNA 1	ncRNA
MACS_peak_1735	chr5	137688098	137688435	+	125.87	NA	promoter-TSS (NM_016604)	promoter-TSS (NM_016604)	-19	NM_016604	51780	Hs.483486	NM_016604	ENSG00000120733	KDM3B	5qNCA|C5orf7|JMJD1B|NET22	lysine (K)-specific demethylase 3B	protein-coding
MACS_peak_295	chr10	110213009	110213313	+	125.71	NA	Intergenic	Intergenic	-384110	NR_125760	103695365	Hs.648991	NR_125760	ENSG00000229981	LINC01435	TCONS_00018040	long intergenic non-protein coding RNA 1435	ncRNA
MACS_peak_1490	chr21	45660774	45661208	+	125.64	NA	promoter-TSS (NM_001283052)	promoter-TSS (NM_001283052)	-104	NM_015259	23308	Hs.14155	NM_015259	ENSG00000160223	ICOSLG	B7-H2|B7H2|B7RP-1|B7RP1|CD275|GL50|ICOS-L|ICOSL|LICOS	inducible T-cell co-stimulator ligand	protein-coding
MACS_peak_1407	chr20	56121242	56122030	+	125.54	NA	Intergenic	Intergenic	-14501	NM_002591	5105	Hs.1872	NM_002591		PCK1	PEPCK-C|PEPCK1|PEPCKC	phosphoenolpyruvate carboxykinase 1 (soluble)	protein-coding
MACS_peak_515	chr12	131356507	131356909	+	125.40	NA	intron (NM_001300796, intron 1 of 5)	CpG	169	NM_006325	5901	Hs.10842	NM_006325	ENSG00000132341	RAN	ARA24|Gsp1|TC4	RAN, member RAS oncogene family	protein-coding
MACS_peak_1055	chr17	73455518	73456414	+	125.29	NA	intron (NM_014738, intron 1 of 31)	intron (NM_014738, intron 1 of 31)	3302	NM_014738	9772	Hs.514474	NM_014738	ENSG00000177728	TMEM94	KIAA0195	transmembrane protein 94	protein-coding
MACS_peak_1295	chr2	191184461	191184931	+	125.16	NA	promoter-TSS (NM_198047)	promoter-TSS (NM_198047)	75	NM_014362	26275	Hs.656685	NM_014362	ENSG00000198130	HIBCH	HIBYLCOAH	3-hydroxyisobutyryl-CoA hydrolase	protein-coding
MACS_peak_1265	chr2	110097733	110098136	+	125.15	NA	intron (NM_001099289, intron 8 of 9)	intron (NM_001099289, intron 8 of 9)	-167853	NR_036224	100423027		NR_036224	ENSG00000265965	MIR4266	-	microRNA 4266	ncRNA
MACS_peak_1890	chr7	47629120	47629519	+	125.01	NA	Intergenic	Intergenic	-7577	NM_022748	64759	Hs.520814	NM_022748	ENSG00000136205	TNS3	TEM6|TENS1	tensin 3	protein-coding
MACS_peak_1423	chr20	57267227	57268919	+	125.01	NA	exon (NM_024663, exon 1 of 12)	exon (NM_024663, exon 1 of 12)	211	NM_024663	79716	Hs.654868	NM_024663	ENSG00000215440	NPEPL1	bA261P9.2	aminopeptidase-like 1	protein-coding
MACS_peak_298	chr10	114553400	114553741	+	124.78	NA	intron (NM_145206, intron 7 of 7)	intron (NM_145206, intron 7 of 7)	-29685	NR_120684	103344931	Hs.458447	NR_120684	ENSG00000260917	LOC103344931	-	uncharacterized LOC103344931	ncRNA
MACS_peak_2161	chr9	135906094	135906537	+	124.41	NA	5' UTR (NM_012087, exon 1 of 11)	5' UTR (NM_012087, exon 1 of 11)	253	NM_001122823	9328	Hs.495417	NM_012087	ENSG00000148308	GTF3C5	TFIIIC63|TFIIICepsilon|TFiiiC2-63	general transcription factor IIIC subunit 5	protein-coding
MACS_peak_1	chr1	28997	29440	+	124.41	NA	intron (NR_024540, intron 1 of 10)	CpG	152	NR_024540	653635	Hs.446466	NR_024540		WASH7P	FAM39F|WASH5P	WAS protein family homolog 7 pseudogene	pseudo
MACS_peak_1581	chr3	138328109	138328605	+	124.29	NA	intron (NM_018147, intron 1 of 4)	intron (NM_018147, intron 1 of 4)	438	NM_018147	55179	Hs.173438	NM_018147	ENSG00000158234	FAIM	FAIM1	Fas apoptotic inhibitory molecule	protein-coding
MACS_peak_1321	chr2	232650894	232651297	+	124.03	NA	promoter-TSS (NM_001282952)	promoter-TSS (NM_001282952)	2	NM_001282952	64708	Hs.335061	NM_022730	ENSG00000144524	COPS7B	CSN7B|SGN7b	COP9 signalosome subunit 7B	protein-coding
MACS_peak_1399	chr20	55205012	55206025	+	123.47	NA	intron (NM_003222, intron 1 of 6)	CpG-16801	1160	NM_003222	7022	Hs.473152	NM_003222	ENSG00000087510	TFAP2C	AP2-GAMMA|ERF1|TFAP2G|hAP-2g	transcription factor AP-2 gamma (activating enhancer binding protein 2 gamma)	protein-coding
MACS_peak_1827	chr6	108581496	108581847	+	123.40	NA	intron (NM_001300929, intron 1 of 3)	intron (NM_001300929, intron 1 of 3)	793	NM_001300928	8724	Hs.12102	NM_003795	ENSG00000112335	SNX3	Grd19|MCOPS8|SDP3	sorting nexin 3	protein-coding
MACS_peak_1444	chr20	61041955	61042379	+	123.23	NA	intron (NM_080473, intron 3 of 6)	intron (NM_080473, intron 3 of 6)	8859	NM_080473	140628	Hs.352250	NM_080473	ENSG00000130700	GATA5	GATAS|bB379O24.1	GATA binding protein 5	protein-coding
MACS_peak_269	chr10	29412025	29412424	+	123.09	NA	Intergenic	MLT1G1|LTR|ERVL-MaLR	-165766	NM_032517	84569	Hs.558572	NM_032517	ENSG00000120563	LYZL1	KAAG648|LYC2|PRO1278|bA534G20.1	lysozyme-like 1	protein-coding
MACS_peak_687	chr15	64679790	64680264	+	123.09	NA	promoter-TSS (NM_016213)	promoter-TSS (NM_016213)	24	NM_016213	9325	Hs.500340	NM_016213	ENSG00000103671	TRIP4	ASC-1|ASC1|HsT17391|ZC2HC5	thyroid hormone receptor interactor 4	protein-coding
MACS_peak_1313	chr2	221326417	221326798	+	123.08	NA	Intergenic	Intergenic	-555321	NR_036228	100422959		NR_036228	ENSG00000266518	MIR4268	-	microRNA 4268	ncRNA
MACS_peak_1818	chr6	57181517	57181929	+	122.98	NA	promoter-TSS (NM_000947)	promoter-TSS (NM_000947)	-692	NM_000947	5558	Hs.654580	NM_000947	ENSG00000146143	PRIM2	PRIM2A|p58	primase, DNA, polypeptide 2 (58kDa)	protein-coding
MACS_peak_1107	chr19	624076	624488	+	122.98	NA	intron (NM_005035, intron 5 of 20)	L1MB7|LINE|L1	9286	NM_005035	5442	Hs.254113	NM_005035	ENSG00000099821	POLRMT	APOLMT|MTRNAP|MTRPOL|h-mtRPOL	polymerase (RNA) mitochondrial (DNA directed)	protein-coding
MACS_peak_2137	chr9	130797386	130797814	+	122.86	NA	Intergenic	Intergenic	31999	NM_197956	203245	Hs.373606	NM_197956	ENSG00000171169	NAIF1	C9orf90|bA379C10.2	nuclear apoptosis inducing factor 1	protein-coding
MACS_peak_580	chr14	58863153	58863567	+	122.50	NA	intron (NM_207377, intron 2 of 4)	intron (NM_207377, intron 2 of 4)	716	NM_207377	387990	Hs.592307	NM_207377	ENSG00000196860	TOMM20L	UNQ9438	translocase of outer mitochondrial membrane 20 homolog (yeast)-like	protein-coding
MACS_peak_916	chr17	7258228	7258658	+	122.47	NA	promoter-TSS (NM_198154)	promoter-TSS (NM_198154)	-54	NM_198154	339168	Hs.259432	NM_198154	ENSG00000182896	TMEM95	UNQ9390	transmembrane protein 95	protein-coding
MACS_peak_647	chr14	106039289	106039742	+	122.45	NA	Intergenic	Intergenic	46562	NM_025268	80757	Hs.157527	NM_025268	ENSG00000184986	TMEM121	hole	transmembrane protein 121	protein-coding
MACS_peak_880	chr16	85645590	85646124	+	122.42	NA	promoter-TSS (NM_014615)	promoter-TSS (NM_014615)	828	NM_001134473	23199	Hs.461647	NM_014615	ENSG00000131149	GSE1	KIAA0182	Gse1 coiled-coil protein	protein-coding
MACS_peak_2126	chr9	128194392	128194895	+	122.33	NA	Intergenic	Intergenic	133474	NM_001282681	26130	Hs.495134	NM_015635	ENSG00000165219	GAPVD1	GAPEX5|GAPex-5|RAP6	GTPase activating protein and VPS9 domains 1	protein-coding
MACS_peak_334	chr11	47429816	47430282	+	122.31	NA	promoter-TSS (NM_001128225)	promoter-TSS (NM_001128225)	3	NM_001128225	91252	Hs.523664	NM_152264	ENSG00000165915	SLC39A13	-	solute carrier family 39 (zinc transporter), member 13	protein-coding
MACS_peak_1162	chr19	43434505	43434795	+	121.99	NA	intron (NM_001206650, intron 1 of 4)	intron (NM_001206650, intron 1 of 4)	6680	NM_001290042	5676	Hs.709203	NM_002783	ENSG00000221878	PSG7	PSBG-7|PSG1|PSGGA	pregnancy specific beta-1-glycoprotein 7 (gene/pseudogene)	protein-coding
MACS_peak_1354	chr20	31211423	31211873	+	121.97	NA	Intergenic	Intergenic	28135	NM_182584	284805	Hs.353262	NM_182584		C20orf203	-	chromosome 20 open reading frame 203	protein-coding
MACS_peak_1832	chr6	131949201	131949561	+	121.80	NA	promoter-TSS (NM_004830)	promoter-TSS (NM_004830)	-2	NM_015979	9439	Hs.29679	NM_004830	ENSG00000112282	MED23	ARC130|CRSP130|CRSP133|CRSP3|DRIP130|MRT18|SUR-2|SUR2	mediator complex subunit 23	protein-coding
MACS_peak_1180	chr19	49357280	49357568	+	121.79	NA	intron (NM_020904, intron 10 of 19)	intron (NM_020904, intron 10 of 19)	14460	NM_020904	57664	Hs.9469	NM_020904	ENSG00000105559	PLEKHA4	PEPP1	pleckstrin homology domain containing, family A (phosphoinositide binding specific) member 4	protein-coding
MACS_peak_45	chr1	21795030	21795440	+	121.41	NA	non-coding (NR_046176, exon 6 of 18)	non-coding (NR_046176, exon 6 of 18)	28652	NM_001256416	84224	Hs.325422	NM_032264	ENSG00000142794	NBPF3	AE2	neuroblastoma breakpoint family, member 3	protein-coding
MACS_peak_383	chr11	69532445	69532926	+	121.35	NA	Intergenic	Intergenic	-13579	NM_005117	9965	Hs.249200	NM_005117	ENSG00000162344	FGF19	-	fibroblast growth factor 19	protein-coding
MACS_peak_57	chr1	36852130	36852484	+	121.31	NA	promoter-TSS (NM_001282547)	promoter-TSS (NM_001282547)	-779	NM_001282546	83931	Hs.471768	NM_032017	ENSG00000196182	STK40	SHIK|SgK495	serine/threonine kinase 40	protein-coding
MACS_peak_1138	chr19	16176296	16176749	+	121.30	NA	Intergenic	Intergenic	-1795	NM_001145160	7171	Hs.631618	NM_003290	ENSG00000167460	TPM4	HEL-S-108	tropomyosin 4	protein-coding
MACS_peak_136	chr1	149982342	149983014	+	120.93	NA	promoter-TSS (NM_020205)	promoter-TSS (NM_020205)	8	NM_020205	56957	Hs.98322	NM_020205		OTUD7B	CEZANNE|ZA20D1	OTU deubiquitinase 7B	protein-coding
MACS_peak_2232	chrX	133594842	133595230	+	120.83	NA	intron (NM_000194, intron 1 of 8)	intron (NM_000194, intron 1 of 8)	861	NM_000194	3251	Hs.412707	NM_000194	ENSG00000165704	HPRT1	HGPRT|HPRT	hypoxanthine phosphoribosyltransferase 1	protein-coding
MACS_peak_1064	chr17	74050141	74050529	+	120.83	NA	promoter-TSS (NM_001260503)	promoter-TSS (NM_001260503)	-598	NM_001260503	6730	Hs.514495	NM_014230	ENSG00000167881	SRP68	-	signal recognition particle 68kDa	protein-coding
MACS_peak_1505	chr22	21221740	21222123	+	120.46	NA	intron (NM_004782, intron 1 of 4)	intron (NM_004782, intron 1 of 4)	8639	NM_004782	9342	Hs.108002	NM_004782	ENSG00000099940	SNAP29	CEDNIK|SNAP-29	synaptosome associated protein 29kDa	protein-coding
MACS_peak_2135	chr9	130743438	130743981	+	120.19	NA	promoter-TSS (NM_001035254)	promoter-TSS (NM_001035254)	-897	NM_001035254	399665	Hs.535972	NM_203305	ENSG00000167106	FAM102A	C9orf132|EEIG1|SYM-3A|bA203J24.7	family with sequence similarity 102, member A	protein-coding
MACS_peak_2078	chr9	3827231	3827622	+	120.10	NA	3' UTR (NM_001042413, exon 11 of 11)	3' UTR (NM_001042413, exon 11 of 11)	-71220	NR_026663	84850	Hs.676113	NM_032764	ENSG00000237009	GLIS3-AS1	C9orf70	GLIS3 antisense RNA 1	ncRNA
MACS_peak_1780	chr6	16762725	16763134	+	120.03	NA	Intergenic	CpG-21742	-1208	NM_000332	6310	Hs.434961	NM_000332	ENSG00000124788	ATXN1	ATX1|D6S504E|SCA1	ataxin 1	protein-coding
MACS_peak_1649	chr4	38121371	38121699	+	119.93	NA	promoter-TSS (NM_001253915)	promoter-TSS (NM_001253915)	-40	NM_001253915	23216	Hs.176503	NM_015173	ENSG00000065882	TBC1D1	TBC|TBC1	TBC1 (tre-2/USP6, BUB2, cdc16) domain family, member 1	protein-coding
MACS_peak_1714	chr5	76578269	76578823	+	119.91	NA	intron (NM_001029853, intron 1 of 20)	intron (NM_001029853, intron 1 of 20)	71840	NM_001029852	8622	Hs.584830	NM_003719	ENSG00000113231	PDE8B	ADSD|PPNAD3	phosphodiesterase 8B	protein-coding
MACS_peak_568	chr14	34844158	34844540	+	119.66	NA	Intergenic	Intergenic	87119	NM_138288	171546	Hs.740577	NM_138288	ENSG00000165389	SPTSSA	C14orf147|SSSPTA	serine palmitoyltransferase, small subunit A	protein-coding
MACS_peak_1260	chr2	99421962	99422355	+	119.62	NA	intron (NM_207362, intron 7 of 9)	intron (NM_207362, intron 7 of 9)	-33797	NR_126337	101927070	Hs.469395	NR_126337		LOC101927070	-	uncharacterized LOC101927070	ncRNA
MACS_peak_514	chr12	125425021	125425478	+	119.27	NA	Intergenic	L2a|LINE|L2	25156	NR_049820	100847004		NR_049820	ENSG00000265345	MIR5188	mir-5188	microRNA 5188	ncRNA
MACS_peak_2213	chrX	101968224	101968611	+	119.15	NA	intron (NM_001184876, intron 2 of 4)	intron (NM_001184876, intron 2 of 4)	1313	NM_138437	114928	Hs.522729	NM_138437	ENSG00000158301	GPRASP2	GASP2	G protein-coupled receptor associated sorting protein 2	protein-coding
MACS_peak_372	chr11	66495149	66495539	+	119.03	NA	Intergenic	CpG	-6474	NM_006946	6712	Hs.26915	NM_006946	ENSG00000173898	SPTBN2	GTRAP41|SCA5|SCAR14	spectrin, beta, non-erythrocytic 2	protein-coding
MACS_peak_53	chr1	31976733	31977097	+	118.75	NA	Intergenic	MER81|DNA|hAT-Blackjack	5076	NR_034112	149086	Hs.729905	NR_034112	ENSG00000260386	LINC01225	-	long intergenic non-protein coding RNA 1225	pseudo
MACS_peak_120	chr1	146643935	146644490	+	118.72	NA	promoter-TSS (NM_005399)	promoter-TSS (NM_005399)	-44	NM_005399	5565	Hs.50732	NM_005399	ENSG00000131791	PRKAB2	-	protein kinase, AMP-activated, beta 2 non-catalytic subunit	protein-coding
MACS_peak_1934	chr7	101189978	101190373	+	118.65	NA	intron (NM_001278563, intron 7 of 12)	intron (NM_001278563, intron 7 of 12)	22111	NR_103748	100506527	Hs.535863	NR_103747	ENSG00000233123	LINC01007	-	long intergenic non-protein coding RNA 1007	ncRNA
MACS_peak_1095	chr18	20686672	20687104	+	118.34	NA	Intergenic	Intergenic	-27640	NM_001256438	91768	Hs.11108	NM_138375	ENSG00000134508	CABLES1	CABL1|CABLES|HsT2563|IK3-1	Cdk5 and Abl enzyme substrate 1	protein-coding
MACS_peak_2136	chr9	130784484	130785062	+	118.34	NA	Intergenic	Intergenic	-41961	NM_001035254	399665	Hs.535972	NM_203305	ENSG00000167106	FAM102A	C9orf132|EEIG1|SYM-3A|bA203J24.7	family with sequence similarity 102, member A	protein-coding
MACS_peak_1814	chr6	45696206	45696626	+	118.28	NA	Intergenic	Intergenic	208918	NR_045674	53405	Hs.485489	NM_016929	ENSG00000112782	CLIC5	DFNB102|DFNB103|MST130|MSTP130	chloride intracellular channel 5	protein-coding
MACS_peak_241	chr10	5509333	5509800	+	118.27	NA	Intergenic	Intergenic	21052	NR_073040	10276	Hs.25155	NM_005863	ENSG00000173848	NET1	ARHGEF8|NET1A	neuroepithelial cell transforming 1	protein-coding
MACS_peak_172	chr1	179851603	179852153	+	118.13	NA	exon (NM_015602, exon 1 of 10)	exon (NM_015602, exon 1 of 10)	701	NM_001267578	26092	Hs.496459	NM_015602	ENSG00000143337	TOR1AIP1	LAP1|LAP1B	torsin A interacting protein 1	protein-coding
MACS_peak_380	chr11	68671207	68671555	+	118.08	NA	promoter-TSS (NM_002180)	promoter-TSS (NM_002180)	62	NM_002180	3508	Hs.503048	NM_002180	ENSG00000132740	IGHMBP2	CATF1|CMT2S|HCSA|HMN6|SMARD1|SMUBP2|ZFAND7	immunoglobulin mu binding protein 2	protein-coding
MACS_peak_910	chr17	3749361	3749863	+	118.02	NA	promoter-TSS (NM_001114118)	promoter-TSS (NM_001114118)	-67	NM_001114118	55421	Hs.120963	NM_018553		NCBP3	C17orf85|ELG|HSA277841	nuclear cap binding subunit 3	protein-coding
MACS_peak_917	chr17	7464228	7464595	+	117.99	NA	promoter-TSS (NM_015670)	promoter-TSS (NM_015670)	-898	NM_015670	26168	Hs.513926	NM_015670	ENSG00000161956	SENP3	SMT3IP1|SSP3|Ulp1	SUMO1/sentrin/SMT3 specific peptidase 3	protein-coding
MACS_peak_432	chr12	48500315	48500714	+	117.97	NA	promoter-TSS (NM_001267595)	promoter-TSS (NM_001267595)	-423	NM_001267594	29843	Hs.371957	NM_014554	ENSG00000079387	SENP1	SuPr-2	SUMO1/sentrin specific peptidase 1	protein-coding
MACS_peak_886	chr16	87604540	87605108	+	117.78	NA	Intergenic	Intergenic	-30617	NR_073379	57338	Hs.592068	NM_020655	ENSG00000154118	JPH3	CAGL237|HDL2|JP-3|JP3|TNRC22	junctophilin 3	protein-coding
MACS_peak_323	chr11	27507398	27507799	+	117.71	NA	Intergenic	Intergenic	-13264	NM_018490	55366	Hs.502176	NM_018490	ENSG00000205213	LGR4	BNMD17|GPR48	leucine-rich repeat containing G protein-coupled receptor 4	protein-coding
MACS_peak_1206	chr2	3622564	3622972	+	117.61	NA	promoter-TSS (NM_001011)	promoter-TSS (NM_001011)	-85	NM_001011	6201	Hs.534346	NM_001011	ENSG00000171863	RPS7	DBA8|S7	ribosomal protein S7	protein-coding
MACS_peak_1032	chr17	63410569	63411034	+	117.23	NA	Intergenic	Arthur1C|DNA|hAT-Tip100	-42858	NR_131984	105827617		NR_131984		CRAT40	-	cervical cancer-associated transcript 40	ncRNA
MACS_peak_1733	chr5	133968381	133968818	+	117.21	NA	promoter-TSS (NM_001033503)	promoter-TSS (NM_001033503)	-66	NM_016103	51128	Hs.432984	NM_016103	ENSG00000152700	SAR1B	ANDD|CMRD|GTBPB|SARA2	secretion associated, Ras related GTPase 1B	protein-coding
MACS_peak_578	chr14	55518045	55518524	+	117.15	NA	promoter-TSS (NM_144578)	promoter-TSS (NM_144578)	-78	NM_144578	93487	Hs.594338	NM_144578	ENSG00000168175	MAPK1IP1L	C14orf32|MISS|c14_5346	mitogen-activated protein kinase 1 interacting protein 1-like	protein-coding
MACS_peak_1087	chr17	81153410	81153849	+	117.15	NA	Intergenic	Intergenic	-21037	NR_029406	388574	Hs.546918	NR_029406	ENSG00000232938	RPL23AP87	-	ribosomal protein L23a pseudogene 87	pseudo
MACS_peak_764	chr16	1945993	1946302	+	116.72	NA	Intergenic	Intergenic	-11915	NR_033914	64735	Hs.662737	NR_033914	ENSG00000162039	LINC00254	C16orf32|NCRNA00254	long intergenic non-protein coding RNA 254	ncRNA
MACS_peak_214	chr1	228754283	228755372	+	116.70	NA	TTS (NR_106988).5	TTS (NR_106988).5	231	NR_106988	102465753		NR_106988		MIR7641-2	B-ATF|hsa-mir-7641-2	microRNA 7641-2	ncRNA
MACS_peak_891	chr16	88507718	88508077	+	116.49	NA	TTS (NM_001127464)	TTS (NM_001127464)	-12117	NM_153813	161882	Hs.632218	NM_153813		ZFPM1	FOG|FOG1|ZC2HC11A|ZNF408|ZNF89A	zinc finger protein, FOG family member 1	protein-coding
MACS_peak_2182	chr9	139622409	139622937	+	116.31	NA	promoter-TSS (NR_003672)	promoter-TSS (NR_003672)	-37	NR_003672	84973	Hs.495480	NR_003672	ENSG00000233016	SNHG7	NCRNA00061	small nucleolar RNA host gene 7	ncRNA
MACS_peak_201	chr1	207872143	207872640	+	116.24	NA	intron (NM_175710, intron 7 of 11)	intron (NM_175710, intron 7 of 11)	-52992	NM_002389	4179	Hs.510402	NM_002389	ENSG00000117335	CD46	AHUS2|MCP|MIC10|TLX|TRA2.10	CD46 molecule, complement regulatory protein	protein-coding
MACS_peak_3	chr1	522401	522843	+	116.11	NA	Intergenic	MER4D1|LTR|ERV1	41767	NR_125957	101928626	Hs.637667	NR_125957	ENSG00000223659	LOC101928626	-	uncharacterized LOC101928626	ncRNA
MACS_peak_743	chr15	96752585	96753042	+	115.99	NA	intron (NR_125738, intron 2 of 4)	intron (NR_125738, intron 2 of 4)	-116344	NM_001145155	7026	Hs.347991	NM_021005	ENSG00000185551	NR2F2	ARP1|CHTD4|COUPTFB|COUPTFII|NF-E3|NR2F1|SVP40|TFCOUP2	nuclear receptor subfamily 2, group F, member 2	protein-coding
MACS_peak_1986	chr8	27325980	27326323	+	115.95	NA	intron (NM_001282455, intron 4 of 6)	MLT1H1|LTR|ERVL-MaLR	10662	NM_000742	1135	Hs.57718	NM_000742	ENSG00000120903	CHRNA2	-	cholinergic receptor, nicotinic alpha 2	protein-coding
MACS_peak_1673	chr4	158899995	158900277	+	115.84	NA	Intergenic	Intergenic	193582	NM_016613	51313	Hs.567498	NM_016613	ENSG00000164125	FAM198B	AD021|AD036|C4orf18	family with sequence similarity 198, member B	protein-coding
MACS_peak_1217	chr2	27273989	27274507	+	115.68	NA	promoter-TSS (NM_021831)	promoter-TSS (NM_021831)	-243	NM_021831	60509	Hs.138207	NM_021831	ENSG00000084693	AGBL5	CCP5	ATP/GTP binding protein-like 5	protein-coding
MACS_peak_1580	chr3	131221657	131222067	+	115.61	NA	promoter-TSS (NM_007208)	promoter-TSS (NM_007208)	-2	NM_007208	11222	Hs.205163	NM_007208	ENSG00000114686	MRPL3	COXPD9|MRL3|RPML3	mitochondrial ribosomal protein L3	protein-coding
MACS_peak_1139	chr19	16675683	16676261	+	115.22	NA	intron (NM_024881, intron 4 of 5)	intron (NM_024881, intron 4 of 5)	7221	NM_024881	79939	Hs.620596	NM_024881	ENSG00000127526	SLC35E1	-	solute carrier family 35, member E1	protein-coding
MACS_peak_814	chr16	30115494	30116338	+	115.18	NA	TTS (NM_024307)	TTS (NM_024307)	-8379	NM_001145524	83719	Hs.513491	NM_031477	ENSG00000090238	YPEL3	-	yippee like 3	protein-coding
MACS_peak_1518	chr22	42564947	42565262	+	115.07	NA	intron (NM_005650, intron 4 of 5)	intron (NM_005650, intron 4 of 5)	-24528	NR_002570	1564	Hs.333497	NR_002570	ENSG00000205702	CYP2D7	CYP2D|CYP2D7AP|CYP2D7P|CYP2D7P1|CYP2D@|P450C2D|P450DB1|RNA40057	cytochrome P450, family 2, subfamily D, polypeptide 7 (gene/pseudogene)	pseudo
MACS_peak_2011	chr8	96114529	96115169	+	115.04	NA	Intergenic	LTR41|LTR|ERVL	-29439	NR_132986	105375650		NR_132986		LOC105375650	-	uncharacterized LOC105375650	ncRNA
MACS_peak_143	chr1	152019788	152021119	+	114.93	NA	Intergenic	Intergenic	-10942	NM_005620	6282	Hs.417004	NM_005620	ENSG00000163191	S100A11	HEL-S-43|MLN70|S100C	S100 calcium binding protein A11	protein-coding
MACS_peak_940	chr17	17990979	17991460	+	114.89	NA	promoter-TSS (NM_001388)	promoter-TSS (NM_001388)	38	NM_001388	1819	Hs.78582	NM_001388	ENSG00000108591	DRG2	-	developmentally regulated GTP binding protein 2	protein-coding
MACS_peak_2214	chrX	102090826	102091142	+	114.80	NA	intron (NR_038988, intron 4 of 7)	intron (NR_038988, intron 4 of 7)	66889	NR_038988	100287765	Hs.687084	NR_038988	ENSG00000223546	LINC00630	LL0XNC01-157D4.1|LL0XNC01-237H1.2	long intergenic non-protein coding RNA 630	ncRNA
MACS_peak_810	chr16	29481071	29481504	+	114.74	NA	Intergenic	Intergenic	-2388	NR_002557	613038	Hs.569585	NR_002557	ENSG00000258130	LOC613038	-	SAGA complex associated factor 29 pseudogene	pseudo
MACS_peak_731	chr15	89877848	89878427	+	114.74	NA	promoter-TSS (NM_002693)	promoter-TSS (NM_002693)	-111	NM_002693	5428	Hs.706868	NM_002693	ENSG00000140521	POLG	MDP1|MIRAS|MTDPS4A|MTDPS4B|PEO|POLG1|POLGA|SANDO|SCAE	polymerase (DNA directed), gamma	protein-coding
MACS_peak_176	chr1	183440971	183441369	+	114.72	NA	promoter-TSS (NM_201569)	promoter-TSS (NM_201569)	-53	NR_040063	284649	Hs.127384	NR_040063	ENSG00000232860	SMG7-AS1	DKFZP564C196	SMG7 antisense RNA 1	ncRNA
MACS_peak_35	chr1	16970921	16971522	+	114.67	NA	promoter-TSS (NR_027504)	promoter-TSS (NR_027504)	-848	NR_027504	11209	Hs.349110	NR_027504		MST1P2	MSPL-1|MSPL-2|MSPL-3|MSPL1|MSPL2|MSPL3|MSTP1|MSTP2|MSTP3	macrophage stimulating 1 (hepatocyte growth factor-like) pseudogene 2	pseudo
MACS_peak_2075	chr9	998527	999152	+	114.53	NA	Intergenic	CpG	21871	NM_021240	58524	Hs.189174	NM_021240	ENSG00000064218	DMRT3	DMRTA3	doublesex and mab-3 related transcription factor 3	protein-coding
MACS_peak_989	chr17	54864413	54864851	+	114.53	NA	Intergenic	MER44C|DNA|TcMar-Tigger	46624	NM_001085430	339210	Hs.658949	NM_001085430	ENSG00000214226	C17orf67	-	chromosome 17 open reading frame 67	protein-coding
MACS_peak_585	chr14	64977863	64978344	+	114.38	NA	intron (NM_014950, intron 1 of 2)	intron (NM_014950, intron 1 of 2)	-6172	NM_001304508	7597	Hs.654571	NM_006977	ENSG00000089775	ZBTB25	C14orf51|KUP|ZNF46	zinc finger and BTB domain containing 25	protein-coding
MACS_peak_685	chr15	63796527	63796961	+	113.77	NA	promoter-TSS (NR_046341)	promoter-TSS (NR_046341)	34	NR_046342	9960	Hs.458499	NM_006537	ENSG00000140455	USP3	SIH003|UBP	ubiquitin specific peptidase 3	protein-coding
MACS_peak_228	chr1	234669629	234670014	+	113.62	NA	Intergenic	Intergenic	-2296	NR_038426	100506795	Hs.448989	NR_038426	ENSG00000231768	LINC01354	-	long intergenic non-protein coding RNA 1354	ncRNA
MACS_peak_1556	chr3	62105688	62106399	+	113.50	NA	intron (NM_002841, intron 5 of 29)	L2b|LINE|L2	198579	NR_038281	100506994	Hs.656620	NR_038281	ENSG00000241472	PTPRG-AS1	-	PTPRG antisense RNA 1	ncRNA
MACS_peak_70	chr1	94511133	94511588	+	113.31	NA	intron (NM_000350, intron 19 of 49)	intron (NM_000350, intron 19 of 49)	75345	NM_000350	24	Hs.416707	NM_000350	ENSG00000198691	ABCA4	ABC10|ABCR|ARMD2|CORD3|FFM|RMP|RP19|STGD|STGD1	ATP binding cassette subfamily A member 4	protein-coding
MACS_peak_529	chr13	25575521	25575908	+	113.15	NA	Intergenic	Intergenic	-33107	NR_026730	646405	Hs.620592	NM_001126062		TPTE2P1	-	transmembrane phosphoinositide 3-phosphatase and tensin homolog 2 pseudogene 1	pseudo
MACS_peak_2181	chr9	139511281	139511687	+	113.14	NA	Intergenic	Intergenic	-41824	NR_046367	51162	Hs.91481	NM_016215	ENSG00000172889	EGFL7	NEU1|VE-STATIN|ZNEU1	EGF-like-domain, multiple 7	protein-coding
MACS_peak_1141	chr19	17516247	17516602	+	112.92	NA	promoter-TSS (NR_130766)	promoter-TSS (NR_130766)	33	NM_004335	684	Hs.118110	NM_004335	ENSG00000130303	BST2	CD317|TETHERIN	bone marrow stromal cell antigen 2	protein-coding
MACS_peak_1763	chr5	177026775	177027223	+	112.83	NA	promoter-TSS (NM_007255)	promoter-TSS (NM_007255)	-120	NM_007255	11285	Hs.455109	NM_007255	ENSG00000027847	B4GALT7	EDSP1|XGALT1|XGPT1	xylosylprotein beta 1,4-galactosyltransferase, polypeptide 7	protein-coding
MACS_peak_1935	chr7	101385267	101385646	+	112.76	NA	Intergenic	Intergenic	-73728	NM_001913	1523	Hs.191482	NM_001913	ENSG00000257923	CUX1	CASP|CDP|CDP/Cut|CDP1|COY1|CUTL1|CUX|Clox|Cux/CDP|GOLIM6|Nbla10317|p100|p110|p200|p75	cut-like homeobox 1	protein-coding
MACS_peak_311	chr10	127005181	127005604	+	112.68	NA	Intergenic	MLT1L|LTR|ERVL-MaLR	-155768	NM_001083914	1488	Hs.501345	NM_001329		CTBP2	-	C-terminal binding protein 2	protein-coding
MACS_peak_1801	chr6	35997267	35997650	+	112.52	NA	intron (NM_139012, intron 1 of 11)	intron (NM_139012, intron 1 of 11)	2004	NM_139012	1432	Hs.485233	NM_001315	ENSG00000112062	MAPK14	CSBP|CSBP1|CSBP2|CSPB1|EXIP|Mxi2|PRKM14|PRKM15|RK|SAPK2A|p38|p38ALPHA	mitogen-activated protein kinase 14	protein-coding
MACS_peak_1054	chr17	73016475	73016889	+	112.52	NA	exon (NM_001545, exon 5 of 6)	exon (NM_001545, exon 5 of 6)	7923	NM_001303265	3396	Hs.407955	NM_001545	ENSG00000167862	ICT1	DS-1|DS1|MRP-L58	immature colon carcinoma transcript 1	protein-coding
MACS_peak_625	chr14	95065604	95065930	+	112.15	NA	Intergenic	Intergenic	-12947	NM_001085	12	Hs.534293	NM_001085	ENSG00000196136	SERPINA3	AACT|ACT|GIG24|GIG25	serpin peptidase inhibitor, clade A (alpha-1 antiproteinase, antitrypsin), member 3	protein-coding
MACS_peak_16	chr1	8021867	8022193	+	112.15	NA	intron (NM_007262, intron 1 of 6)	CpG	316	NM_001123377	11315	Hs.419640	NM_007262	ENSG00000116288	PARK7	DJ-1|DJ1|HEL-S-67p	parkinson protein 7	protein-coding
MACS_peak_837	chr16	67880394	67880864	+	112.13	NA	promoter-TSS (NM_005796)	promoter-TSS (NM_005796)	-190	NM_005796	10204	Hs.356630	NM_005796		NUTF2	NTF2|PP15	nuclear transport factor 2	protein-coding
MACS_peak_1373	chr20	47247596	47249916	+	112.02	NA	intron (NM_020820, intron 35 of 39)	intron (NM_020820, intron 35 of 39)	195664	NM_020820	57580	Hs.153310	NM_020820	ENSG00000124126	PREX1	P-REX1	phosphatidylinositol-3,4,5-trisphosphate-dependent Rac exchange factor 1	protein-coding
MACS_peak_1211	chr2	15731764	15732089	+	112.01	NA	5' UTR (NM_004939, exon 1 of 26)	5' UTR (NM_004939, exon 1 of 26)	181	NM_004939	1653	Hs.440599	NM_004939	ENSG00000079785	DDX1	DBP-RB|UKVH5d	DEAD (Asp-Glu-Ala-Asp) box helicase 1	protein-coding
MACS_peak_327	chr11	46142606	46143144	+	111.87	NA	5' UTR (NM_001101802, exon 1 of 18)	5' UTR (NM_001101802, exon 1 of 18)	110	NM_001101802	51317	Hs.502458	NM_016621		PHF21A	BHC80|BM-006	PHD finger protein 21A	protein-coding
MACS_peak_2049	chr8	129154472	129155228	+	111.74	NA	Intergenic	MIRb|SINE|MIR	-7512	NR_031613	100302281		NR_031613	ENSG00000221261	MIR1208	MIRN1208|hsa-mir-1208	microRNA 1208	ncRNA
MACS_peak_682	chr15	62352666	62353026	+	111.69	NA	promoter-TSS (NM_017684)	promoter-TSS (NM_017684)	-182	NM_001018088	54832	Hs.511668	NM_017684	ENSG00000129003	VPS13C	-	vacuolar protein sorting 13 homolog C (S. cerevisiae)	protein-coding
MACS_peak_493	chr12	116966076	116966517	+	111.28	NA	Intergenic	Intergenic	-4931	NR_027345	100287569	Hs.441601	NM_207436	ENSG00000196668	LINC00173	NCRNA00173	long intergenic non-protein coding RNA 173	ncRNA
MACS_peak_2023	chr8	102504235	102505201	+	111.01	NA	promoter-TSS (NM_024915)	promoter-TSS (NM_024915)	50	NM_024915	79977	Hs.661088	NM_024915	ENSG00000083307	GRHL2	BOM|DFNA28|ECTDS|TFCP2L3	grainyhead-like transcription factor 2	protein-coding
MACS_peak_65	chr1	59249657	59250123	+	111.01	NA	promoter-TSS (NM_002228)	promoter-TSS (NM_002228)	-105	NM_002228	3725	Hs.696684	NM_002228	ENSG00000177606	JUN	AP-1|AP1|c-Jun	jun proto-oncogene	protein-coding
MACS_peak_202	chr1	207997178	207997541	+	110.96	NA	Intergenic	Intergenic	5635	NR_026817	148696	Hs.125511	NM_001039568		LOC148696	-	uncharacterized LOC148696	ncRNA
MACS_peak_812	chr16	29816728	29817091	+	110.96	NA	promoter-TSS (NR_074080)	promoter-TSS (NR_074080)	-508	NM_001276275	4150	Hs.23650	NM_002383	ENSG00000103495	MAZ	PUR1|Pur-1|SAF-1|SAF-2|SAF-3|ZF87|ZNF801|Zif87	MYC-associated zinc finger protein (purine-binding transcription factor)	protein-coding
MACS_peak_375	chr11	67442084	67442511	+	110.91	NA	promoter-TSS (NM_000695)	promoter-TSS (NM_000695)	-195	NM_000695	222	Hs.87539	NM_000695	ENSG00000132746	ALDH3B2	ALDH8	aldehyde dehydrogenase 3 family, member B2	protein-coding
MACS_peak_841	chr16	68782978	68783341	+	110.68	NA	intron (NM_004360, intron 2 of 15)	intron (NM_004360, intron 2 of 15)	6740	NR_106988	102465753		NR_106988		MIR7641-2	B-ATF|hsa-mir-7641-2	microRNA 7641-2	ncRNA
MACS_peak_2087	chr9	37800624	37800925	+	110.49	NA	promoter-TSS (NM_024345)	promoter-TSS (NM_024345)	-9	NM_024345	79269	Hs.118394	NM_024345	ENSG00000122741	DCAF10	WDR32	DDB1 and CUL4 associated factor 10	protein-coding
MACS_peak_283	chr10	69524076	69524441	+	110.48	NA	Intergenic	CpG	-68309	NM_013266	29119	Hs.21375	NM_013266	ENSG00000183230	CTNNA3	ARVD13|VR22	catenin (cadherin-associated protein), alpha 3	protein-coding
MACS_peak_22	chr1	11018558	11018891	+	110.35	NA	intron (NM_001170754, intron 6 of 12)	intron (NM_001170754, intron 6 of 12)	23370	NM_001170754	148345	Hs.127026	NM_173507	ENSG00000175262	C1orf127	-	chromosome 1 open reading frame 127	protein-coding
MACS_peak_815	chr16	30184463	30184884	+	110.32	NA	Intergenic	L1ME1|LINE|L1	-10058	NM_001193333	11151	Hs.415067	NM_007074	ENSG00000102879	CORO1A	CLABP|CLIPINA|HCORO1|IMD8|TACO|p57	coronin, actin binding protein, 1A	protein-coding
MACS_peak_1322	chr2	233189217	233189583	+	110.24	NA	intron (NR_046476, intron 14 of 20)	intron (NR_046476, intron 14 of 20)	-53844	NM_001632	250	Hs.284255	NM_001632	ENSG00000163283	ALPP	ALP|PALP|PLAP|PLAP-1	alkaline phosphatase, placental	protein-coding
MACS_peak_1124	chr19	5132251	5132721	+	110.19	NA	intron (NM_015015, intron 13 of 22)	intron (NM_015015, intron 13 of 22)	163362	NM_015015	23030	Hs.654816	NM_015015	ENSG00000127663	KDM4B	JMJD2B|TDRD14B	lysine (K)-specific demethylase 4B	protein-coding
MACS_peak_1350	chr20	23870605	23870990	+	110.07	NA	Intergenic	Intergenic	-10417	NM_001900	1473	Hs.121489	NM_001900	ENSG00000170367	CST5	-	cystatin D	protein-coding
MACS_peak_1692	chr5	38832002	38832370	+	109.77	NA	intron (NR_109951, intron 1 of 3)	(TC)n|Simple_repeat|Simple_repeat	13745	NR_109951	101929768	Hs.546623	NR_109951		OSMR-AS1	CTD-2127H9.1	OSMR antisense RNA 1 (head to head)	ncRNA
MACS_peak_1375	chr20	47280777	47283045	+	109.54	NA	intron (NM_020820, intron 15 of 39)	intron (NM_020820, intron 15 of 39)	162509	NM_020820	57580	Hs.153310	NM_020820	ENSG00000124126	PREX1	P-REX1	phosphatidylinositol-3,4,5-trisphosphate-dependent Rac exchange factor 1	protein-coding
MACS_peak_1270	chr2	114341250	114342183	+	109.53	NA	intron (NR_024077, intron 1 of 10)	CpG	486	NR_024077	375260	Hs.446466	NM_198943	ENSG00000146556	WASH2P	FAM39B	WAS protein family homolog 2 pseudogene	pseudo
MACS_peak_424	chr12	34175101	34175563	+	109.52	NA	5' UTR (NM_032834, exon 1 of 3)	5' UTR (NM_032834, exon 1 of 3)	116	NM_032834	84920	Hs.102971	NM_032834	ENSG00000139133	ALG10	ALG10A|DIE2|KCR1	ALG10, alpha-1,2-glucosyltransferase	protein-coding
MACS_peak_471	chr12	83324975	83325363	+	109.40	NA	intron (NM_152588, intron 4 of 11)	intron (NM_152588, intron 4 of 11)	244235	NM_152588	160335	Hs.577775	NM_152588	ENSG00000179104	TMTC2	IBDBP1	transmembrane and tetratricopeptide repeat containing 2	protein-coding
MACS_peak_291	chr10	102133689	102133991	+	109.28	NA	intron (NR_026762, intron 1 of 2)	intron (NR_026762, intron 1 of 2)	507	NR_026762	90271	Hs.628088	NR_026762		OLMALINC	C10orf75|HI-LNC80|LINC00263|NCRNA00263|OLMALINCAS	oligodendrocyte maturation-associated long intergenic non-coding RNA	ncRNA
MACS_peak_1926	chr7	99214211	99214634	+	109.25	NA	promoter-TSS (NM_145115)	promoter-TSS (NM_145115)	-149	NM_145115	221785	Hs.446297	NM_145115	ENSG00000197037	ZSCAN25	ZNF498	zinc finger and SCAN domain containing 25	protein-coding
MACS_peak_1892	chr7	56119204	56119609	+	109.04	NA	promoter-TSS (NM_004577)	promoter-TSS (NM_004577)	28	NM_001009186	908	Hs.82916	NM_001762	ENSG00000146731	CCT6A	CCT-zeta|CCT-zeta-1|CCT6|Cctz|HTR3|MoDP-2|TCP-1-zeta|TCP20|TCPZ|TTCP20	chaperonin containing TCP1, subunit 6A (zeta 1)	protein-coding
MACS_peak_301	chr10	116383231	116383662	+	109.04	NA	intron (NM_001003407, intron 1 of 21)	MER5A|DNA|hAT-Charlie	34612	NM_002313	3983	Hs.438236	NM_002313	ENSG00000099204	ABLIM1	ABLIM|LIMAB1|LIMATIN|abLIM-1	actin binding LIM protein 1	protein-coding
MACS_peak_396	chr11	86013107	86013663	+	109.02	NA	non-coding (NR_024598, exon 1 of 4)	non-coding (NR_024598, exon 1 of 4)	132	NM_016401	51501	Hs.283322	NM_016401	ENSG00000149196	C11orf73	HSPC138|HSPC179|Hikeshi|L7RN6|OPI10	chromosome 11 open reading frame 73	protein-coding
MACS_peak_1823	chr6	84141002	84141404	+	108.90	NA	promoter-TSS (NM_002395)	promoter-TSS (NM_002395)	-265	NM_002395	4199	Hs.21160	NM_002395	ENSG00000065833	ME1	HUMNDME|MES	malic enzyme 1, NADP(+)-dependent, cytosolic	protein-coding
MACS_peak_2108	chr9	98637837	98638347	+	108.80	NA	non-coding (NR_023389, exon 1 of 3)	non-coding (NR_023389, exon 1 of 3)	167	NR_023389	100128782	Hs.494549	NR_023389	ENSG00000175611	LINC00476	C9orf130|NAG11|NAG12	long intergenic non-protein coding RNA 476	ncRNA
MACS_peak_36	chr1	17066891	17067182	+	108.79	NA	Intergenic	U1|snRNA|snRNA	-6080	NM_001282321	729574		NM_001282321	ENSG00000237847	FAM231A	FAM231C	family with sequence similarity 231, member A	protein-coding
MACS_peak_187	chr1	203830367	203830879	+	108.67	NA	promoter-TSS (NM_003094)	promoter-TSS (NM_003094)	-90	NM_001304464	6635	Hs.334612	NM_003094		SNRPE	B-raf|HYPT11|SME|Sm-E	small nuclear ribonucleoprotein polypeptide E	protein-coding
MACS_peak_447	chr12	53339692	53340159	+	108.53	NA	intron (NM_001256293, intron 1 of 8)	intron (NM_001256293, intron 1 of 8)	-2730	NM_199187	3875	Hs.406013	NM_000224	ENSG00000111057	KRT18	CK-18|CYK18|K18	keratin 18, type I	protein-coding
MACS_peak_38	chr1	17222372	17223217	+	108.46	NA	Intergenic	Intergenic	-25651	NM_014675	9696	Hs.309403	NM_014675	ENSG00000058453	CROCC	ROLT	ciliary rootlet coiled-coil, rootletin	protein-coding
MACS_peak_1869	chr7	5491063	5491526	+	108.36	NA	Intergenic	L2b|LINE|L2	-28117	NM_001080495	84629	Hs.520638	NM_001013722	ENSG00000182095	TNRC18	CAGL79|TNRC18A	trinucleotide repeat containing 18	protein-coding
MACS_peak_1281	chr2	149944464	149944894	+	108.35	NA	intron (NM_001317004, intron 1 of 6)	intron (NM_001317004, intron 1 of 6)	10643	NM_001317004	130576	Hs.357567	NM_177964	ENSG00000150556	LYPD6B	CT116|LYPD7	LY6/PLAUR domain containing 6B	protein-coding
MACS_peak_387	chr11	73498699	73499307	+	108.13	NA	promoter-TSS (NM_016055)	promoter-TSS (NM_016055)	86	NM_016055	51642	Hs.503239	NM_016055		MRPL48	CGI-118|HSPC290|L48MT|MRP-L48	mitochondrial ribosomal protein L48	protein-coding
MACS_peak_1548	chr3	37254506	37254881	+	108.12	NA	Intergenic	Intergenic	-29989	NM_002078	2803	Hs.344151	NM_002078	ENSG00000144674	GOLGA4	CRPF46|GCP2|GOLG|MU-RMS-40.18|p230	golgin A4	protein-coding
MACS_peak_46	chr1	22778183	22778558	+	108.12	NA	promoter-TSS (NM_001083621)	promoter-TSS (NM_001083621)	26	NM_001083621	9923	Hs.418966	NM_014870	ENSG00000184677	ZBTB40	ZNF923	zinc finger and BTB domain containing 40	protein-coding
MACS_peak_300	chr10	115925865	115926236	+	108.05	NA	intron (NM_018017, intron 1 of 15)	intron (NM_018017, intron 1 of 15)	7888	NR_031747	100302224		NR_031747	ENSG00000238742	MIR2110	hsa-mir-2110|mir-2110	microRNA 2110	ncRNA
MACS_peak_343	chr11	61197496	61197814	+	108.01	NA	promoter-TSS (NM_001136040)	promoter-TSS (NM_001136040)	58	NM_017841	54949	Hs.313247	NM_017841		SDHAF2	C11orf79|PGL2|SDH5	succinate dehydrogenase complex assembly factor 2	protein-coding
MACS_peak_1726	chr5	117049309	117049648	+	107.88	NA	Intergenic	LTR76|LTR|ERV1	-16578	NR_104997	102467224	Hs.134230	NR_104997		LOC102467224	-	uncharacterized LOC102467224	ncRNA
MACS_peak_1546	chr3	35540263	35540606	+	107.85	NA	Intergenic	L1MC1|LINE|L1	-104919	NR_110817	101928135	Hs.550715	NR_110817		LOC101928135	-	uncharacterized LOC101928135	ncRNA
MACS_peak_20	chr1	9903071	9903351	+	107.83	NA	Intergenic	Intergenic	-18627	NM_014944	22883	Hs.29665	NM_014944	ENSG00000171603	CLSTN1	ALC-ALPHA|CDHR12|CST-1|CSTN1|PIK3CD|XB31alpha|alcalpha1|alcalpha2	calsyntenin 1	protein-coding
MACS_peak_518	chr12	132195262	132195673	+	107.51	NA	promoter-TSS (NM_001261411)	promoter-TSS (NM_001261411)	-165	NM_004592	6433	Hs.308171	NM_004592	ENSG00000061936	SFSWAP	SFRS8|SWAP	splicing factor, suppressor of white-apricot family	protein-coding
MACS_peak_988	chr17	49230603	49231145	+	107.37	NA	promoter-TSS (NM_000269)	promoter-TSS (NM_000269)	-23	NM_001018136	654364	Hs.463456	NM_001018136	ENSG00000011052	NME1-NME2	NM23-LV|NMELV	NME1-NME2 readthrough	protein-coding
MACS_peak_1417	chr20	56963806	56965393	+	107.35	NA	intron (NM_001195677, intron 1 of 2)	CpG	424	NR_036633	9217	Hs.182625	NM_004738	ENSG00000124164	VAPB	ALS8|VAMP-B|VAP-B	VAMP (vesicle-associated membrane protein)-associated protein B and C	protein-coding
MACS_peak_88	chr1	115051581	115055203	+	107.33	NA	exon (NM_033020, exon 1 of 19)	exon (NM_033020, exon 1 of 19)	389	NM_015906	51592	Hs.26837	NM_015906	ENSG00000197323	TRIM33	ECTO|PTC7|RFG7|TF1G|TIF1G|TIF1GAMMA|TIFGAMMA	tripartite motif containing 33	protein-coding
MACS_peak_539	chr13	41345145	41345584	+	107.29	NA	promoter-TSS (NM_005830)	promoter-TSS (NM_005830)	-17	NM_005830	10240	Hs.596607	NM_005830	ENSG00000102738	MRPS31	IMOGN38|MRP-S31|S31mt	mitochondrial ribosomal protein S31	protein-coding
MACS_peak_1578	chr3	130612932	130613394	+	106.98	NA	promoter-TSS (NM_014382)	promoter-TSS (NM_014382)	-129	NM_001199185	27032	Hs.584884	NM_014382	ENSG00000017260	ATP2C1	ATP2C1A|BCPM|HHD|PMR1|SPCA1|hSPCA1	ATPase, Ca++ transporting, type 2C, member 1	protein-coding
MACS_peak_903	chr16	89939421	89939973	+	106.94	NA	promoter-TSS (NM_014972)	promoter-TSS (NM_014972)	-297	NM_014972	22980	Hs.415342	NM_014972	ENSG00000141002	TCF25	FKSG26|Hulp1|NULP1|PRO2620|hKIAA1049	transcription factor 25 (basic helix-loop-helix)	protein-coding
MACS_peak_953	chr17	34746366	34746586	+	106.86	NA	exon (NM_032258, exon 14 of 14)	exon (NM_032258, exon 14 of 14)	10517	NM_001291462	101060321	Hs.454716	NM_001291462	ENSG00000260287	TBC1D3G	-	TBC1 domain family, member 3G	protein-coding
MACS_peak_1186	chr19	50432729	50433110	+	106.74	NA	promoter-TSS (NM_012346)	promoter-TSS (NM_012346)	69	NM_016553	23636	Hs.574492	NM_012346	ENSG00000213024	NUP62	IBSN|SNDI|p62	nucleoporin 62kDa	protein-coding
MACS_peak_243	chr10	5535305	5535905	+	106.71	NA	Intergenic	Intergenic	5928	NM_017422	51806	Hs.180142	NM_017422	ENSG00000178372	CALML5	CLSP	calmodulin-like 5	protein-coding
MACS_peak_740	chr15	95713371	95713774	+	106.67	NA	Intergenic	Intergenic	156757	NR_034095	400456	Hs.536404	NR_034095	ENSG00000248441	LINC01197	-	long intergenic non-protein coding RNA 1197	ncRNA
MACS_peak_1524	chr22	50227053	50227469	+	106.63	NA	Intergenic	MER31-int|LTR|ERV1	-6065	NM_001304808	23774	Hs.127950	NM_014577	ENSG00000100425	BRD1	BRL|BRPF1|BRPF2	bromodomain containing 1	protein-coding
MACS_peak_1766	chr5	177557626	177558445	+	106.55	NA	promoter-TSS (NM_001288794)	promoter-TSS (NM_001288794)	73	NM_001288795	64777	Hs.27222	NM_022762	ENSG00000145916	RMND5B	GID2|GID2B	required for meiotic nuclear division 5 homolog B	protein-coding
MACS_peak_613	chr14	90849444	90849959	+	106.51	NA	Intergenic	CpG	-13626	NM_006888	801	Hs.282410	NM_006888	ENSG00000198668	CALM1	CALML2|CAMI|CPVT4|DD132|LQT14|PHKD|caM	calmodulin 1 (phosphorylase kinase, delta)	protein-coding
MACS_peak_1967	chr7	155142915	155143179	+	106.51	NA	Intergenic	CpG	17581	NR_103545	338436	Hs.521326	NR_103545	ENSG00000204960	BLACE	-	B-cell acute lymphoblastic leukemia expressed	ncRNA
MACS_peak_2173	chr9	137562302	137562918	+	106.44	NA	intron (NM_000093, intron 1 of 65)	intron (NM_000093, intron 1 of 65)	28959	NM_000093	1289	Hs.210283	NM_000093	ENSG00000130635	COL5A1	EDSC	collagen, type V, alpha 1	protein-coding
MACS_peak_1797	chr6	33239409	33239831	+	106.40	NA	promoter-TSS (NM_022551)	promoter-TSS (NM_022551)	122	NM_022553	6293	Hs.480356	NM_022553	ENSG00000223501	VPS52	ARE1|SAC2|SACM2L|dJ1033B10.5	vacuolar protein sorting 52 homolog (S. cerevisiae)	protein-coding
MACS_peak_1663	chr4	84376958	84377368	+	106.09	NA	promoter-TSS (NM_001297769)	promoter-TSS (NM_001297769)	78	NM_001297770	51023	Hs.334772	NM_016067		MRPS18C	CGI-134|MRP-S18-1|MRP-S18-c|MRPS18-1|S18mt-c|mrps18-c	mitochondrial ribosomal protein S18C	protein-coding
MACS_peak_864	chr16	84279349	84279763	+	105.97	NA	Intergenic	MER5B|DNA|hAT-Charlie	-6200	NM_172347	93107	Hs.335877	NM_133490		KCNG4	KV6.3|KV6.4	potassium channel, voltage gated modifier subfamily G, member 4	protein-coding
MACS_peak_290	chr10	99299620	99299848	+	105.80	NA	intron (NM_024954, intron 1 of 2)	intron (NM_024954, intron 1 of 2)	-32464	NM_001291218	26287	Hs.73708	NM_020349	ENSG00000165887	ANKRD2	ARPP	ankyrin repeat domain 2 (stretch responsive muscle)	protein-coding
MACS_peak_1236	chr2	65866664	65867045	+	105.79	NA	Intergenic	Intergenic	-207198	NM_181784	200734	Hs.59332	NM_181784	ENSG00000198369	SPRED2	Spred-2	sprouty-related, EVH1 domain containing 2	protein-coding
MACS_peak_741	chr15	96437175	96437596	+	105.78	NA	Intergenic	Intergenic	-431772	NM_001145155	7026	Hs.347991	NM_021005	ENSG00000185551	NR2F2	ARP1|CHTD4|COUPTFB|COUPTFII|NF-E3|NR2F1|SVP40|TFCOUP2	nuclear receptor subfamily 2, group F, member 2	protein-coding
MACS_peak_439	chr12	52537348	52537654	+	105.71	NA	Intergenic	Intergenic	48283	NM_182507	144501	Hs.140978	NM_182507	ENSG00000167767	KRT80	KB20	keratin 80, type II	protein-coding
MACS_peak_1857	chr7	1015148	1015529	+	105.67	NA	promoter-TSS (NM_001031617)	promoter-TSS (NM_001031617)	-103	NM_001031617	90639	Hs.121593	NM_001031617		COX19	-	COX19 cytochrome c oxidase assembly factor	protein-coding
MACS_peak_1615	chr3	185216542	185216968	+	105.50	NA	promoter-TSS (NM_080652)	promoter-TSS (NM_080652)	90	NM_080652	90407	Hs.677570	NM_080652	ENSG00000163900	TMEM41A	2900010K02Rik	transmembrane protein 41A	protein-coding
MACS_peak_1227	chr2	47403615	47403936	+	105.26	NA	promoter-TSS (NM_001305624)	promoter-TSS (NM_001305624)	-13	NM_001743	805	Hs.468442	NM_001743	ENSG00000143933	CALM2	CAMII|LQT15|PHKD|PHKD2|caM	calmodulin 2 (phosphorylase kinase, delta)	protein-coding
MACS_peak_1148	chr19	19701457	19701804	+	105.16	NA	intron (NR_038198, intron 2 of 7)	intron (NR_038198, intron 2 of 7)	28095	NM_025245	80714	Hs.466257	NM_025245	ENSG00000105717	PBX4	-	pre-B-cell leukemia homeobox 4	protein-coding
MACS_peak_571	chr14	37050232	37050587	+	104.97	NA	exon (NM_014360, exon 2 of 2)	exon (NM_014360, exon 2 of 2)	1377	NM_014360	26257	Hs.234763	NM_014360		NKX2-8	NKX2.8|NKX2H|Nkx2-9	NK2 homeobox 8	protein-coding
MACS_peak_61	chr1	44678890	44679279	+	104.94	NA	promoter-TSS (NM_001034023)	promoter-TSS (NM_001034023)	-41	NM_001034024	55929	Hs.8008	NM_019100	ENSG00000178028	DMAP1	DNMAP1|DNMTAP1|EAF2|MEAF2|SWC4	DNA methyltransferase 1 associated protein 1	protein-coding
MACS_peak_1213	chr2	24299017	24299406	+	104.94	NA	promoter-TSS (NM_001291328)	promoter-TSS (NM_001291328)	103	NM_016047	51639	Hs.177861	NM_016047	ENSG00000115128	SF3B6	CGI-110|HSPC175|Ht006|P14|SAP14|SAP14a|SF3B14|SF3B14a	splicing factor 3b subunit 6	protein-coding
MACS_peak_1366	chr20	45318669	45319114	+	104.89	NA	promoter-TSS (NM_033550)	promoter-TSS (NM_033550)	-615	NM_033550	112858	Hs.440263	NM_033550	ENSG00000172315	TP53RK	BUD32|C20orf64|Nori-2|Nori-2p|PRPK|dJ101A2	TP53 regulating kinase	protein-coding
MACS_peak_227	chr1	234666839	234667195	+	104.73	NA	intron (NR_038426, intron 1 of 2)	intron (NR_038426, intron 1 of 2)	508	NR_038426	100506795	Hs.448989	NR_038426	ENSG00000231768	LINC01354	-	long intergenic non-protein coding RNA 1354	ncRNA
MACS_peak_628	chr14	96968471	96968916	+	104.62	NA	promoter-TSS (NM_032632)	promoter-TSS (NM_032632)	-20	NM_001252007	10914	Hs.253726	NM_032632	ENSG00000090060	PAPOLA	PAP	poly(A) polymerase alpha	protein-coding
MACS_peak_1579	chr3	131162957	131163428	+	104.45	NA	Intergenic	Intergenic	34885	NR_002985	677836	Hs.735762	NR_002985		SNORA58	ACA58	small nucleolar RNA, H/ACA box 58	snoRNA
MACS_peak_1183	chr19	50136588	50136914	+	104.01	NA	Intergenic	MER3|DNA|hAT-Charlie	6649	NM_006270	6237	Hs.515536	NM_006270	ENSG00000126458	RRAS	-	related RAS viral (r-ras) oncogene homolog	protein-coding
MACS_peak_555	chr14	21081420	21081866	+	103.96	NA	Intergenic	Intergenic	-22661	NM_001024822	493901	Hs.729466	NM_001024822	ENSG00000258436	RNASE12	HEL-S-85p|RAI1	ribonuclease, RNase A family, 12 (non-active)	protein-coding
MACS_peak_285	chr10	74109313	74109640	+	103.76	NA	intron (NM_001002762, intron 1 of 7)	intron (NM_001002762, intron 1 of 7)	5431	NM_001002762	54788	Hs.500013	NM_017626	ENSG00000148719	DNAJB12	DJ10	DnaJ (Hsp40) homolog, subfamily B, member 12	protein-coding
MACS_peak_1285	chr2	164548556	164549005	+	103.59	NA	intron (NM_018086, intron 2 of 2)	intron (NM_018086, intron 2 of 2)	43733	NM_018086	55137	Hs.593650	NM_018086		FIGN	-	fidgetin	protein-coding
MACS_peak_1009	chr17	60729424	60730912	+	103.58	NA	intron (NM_006039, intron 1 of 29)	CpG	25406	NM_006039	9902	Hs.7835	NM_006039	ENSG00000011028	MRC2	CD280|CLEC13E|ENDO180|UPARAP	mannose receptor, C type 2	protein-coding
MACS_peak_1874	chr7	22122196	22122557	+	103.57	NA	Intergenic	MER5A|DNA|hAT-Charlie	-136834	NM_001127370	55536	Hs.744069	NM_018719	ENSG00000164649	CDCA7L	JPO2|R1|RAM2	cell division cycle associated 7-like	protein-coding
MACS_peak_234	chr1	246868574	246868902	+	103.52	NA	Intergenic	Intergenic	-18640	NM_016002	51097	Hs.498397	NM_016002	ENSG00000143653	SCCPDH	CGI-49|NET11	saccharopine dehydrogenase (putative)	protein-coding
MACS_peak_2081	chr9	13279006	13279302	+	103.49	NA	intron (NM_001261407, intron 1 of 44)	CpG	409	NM_001261406	8777	Hs.169378	NM_003829	ENSG00000107186	MPDZ	HYC2|MUPP1	multiple PDZ domain protein	protein-coding
MACS_peak_1921	chr7	88657447	88657945	+	103.45	NA	intron (NM_181646, intron 1 of 3)	L2a|LINE|L2	-232665	NM_152706	219557	Hs.112877	NM_152706	ENSG00000164645	C7orf62	-	chromosome 7 open reading frame 62	protein-coding
MACS_peak_536	chr13	33588187	33588556	+	103.32	NA	Intergenic	Intergenic	-2200	NM_004795	9365	Hs.524953	NM_004795	ENSG00000133116	KL	-	klotho	protein-coding
MACS_peak_595	chr14	75229753	75230164	+	103.18	NA	promoter-TSS (NM_019589)	promoter-TSS (NM_019589)	-111	NM_019589	56252	Hs.531111	NM_019589	ENSG00000119596	YLPM1	C14orf170|PPP1R169|ZAP113|ZAP3	YLP motif containing 1	protein-coding
MACS_peak_25	chr1	15197630	15197993	+	103.10	NA	intron (NM_201628, intron 1 of 14)	intron (NM_201628, intron 1 of 14)	-52814	NM_001018000	23254	Hs.368823	NM_015209	ENSG00000189337	KAZN	KAZ	kazrin, periplakin interacting protein	protein-coding
MACS_peak_962	chr17	41771401	41771764	+	103.10	NA	Intergenic	Helitron2Na_Mam|RC|Helitron?	-32320	NM_001040002	4222	Hs.438	NM_004527	ENSG00000005102	MEOX1	KFS2|MOX1	mesenchyme homeobox 1	protein-coding
MACS_peak_700	chr15	73075932	73076336	+	103.08	NA	promoter-TSS (NM_031284)	promoter-TSS (NM_031284)	-8	NM_031284	83440	Hs.562587	NM_031284	ENSG00000159322	ADPGK	2610017G09Rik|ADP-GK	ADP-dependent glucokinase	protein-coding
MACS_peak_1777	chr6	12816155	12816465	+	102.85	NA	intron (NM_030948, intron 4 of 14)	intron (NM_030948, intron 4 of 14)	99273	NM_030948	221692	Hs.436996	NM_030948	ENSG00000112137	PHACTR1	RPEL|RPEL1|dJ257A7.2	phosphatase and actin regulator 1	protein-coding
MACS_peak_609	chr14	89506980	89507307	+	102.84	NA	Intergenic	Intergenic	216646	NM_001288782	123016	Hs.303055	NM_144596	ENSG00000165533	TTC8	BBS8|RP51	tetratricopeptide repeat domain 8	protein-coding
MACS_peak_1700	chr5	55619271	55619608	+	102.83	NA	Intergenic	Intergenic	-90253	NM_024669	79722	Hs.436214	NM_024669	ENSG00000164512	ANKRD55	-	ankyrin repeat domain 55	protein-coding
MACS_peak_966	chr17	43837197	43837496	+	102.71	NA	intron (NM_001303016, intron 3 of 12)	MLT1J|LTR|ERVL-MaLR	-24300	NM_001145146	1394	Hs.417628	NM_004382	ENSG00000120088	CRHR1	CRF-R|CRF-R-1|CRF-R1|CRF1|CRFR-1|CRFR1|CRH-R-1|CRH-R1|CRHR|CRHR1L	corticotropin releasing hormone receptor 1	protein-coding
MACS_peak_328	chr11	46143231	46143780	+	102.66	NA	promoter-TSS (NM_001101802)	promoter-TSS (NM_001101802)	-520	NM_016621	51317	Hs.502458	NM_016621		PHF21A	BHC80|BM-006	PHD finger protein 21A	protein-coding
MACS_peak_1349	chr20	20753315	20753744	+	102.61	NA	Intergenic	Intergenic	-60263	NM_020343	57186	Hs.472285	NM_020343	ENSG00000188559	RALGAPA2	AS250|C20orf74|bA287B20.1|dJ1049G11|dJ1049G11.4|p220	Ral GTPase activating protein, alpha subunit 2 (catalytic)	protein-coding
MACS_peak_1497	chr21	46840389	46840844	+	102.35	NA	non-coding (NR_028082, exon 3 of 3)	non-coding (NR_028082, exon 3 of 3)	4339	NR_028082	378832	Hs.517353	NM_199175	ENSG00000183535	COL18A1-AS1	C21orf123|NCRNA00175|PRED80	COL18A1 antisense RNA 1	ncRNA
MACS_peak_1343	chr20	18118323	18118897	+	102.32	NA	exon (NM_001164811, exon 1 of 2)	exon (NM_001164811, exon 1 of 2)	111	NM_001164811	100303755	Hs.488051	NM_001164811	ENSG00000232838	PET117	CSRP2BP	PET117 homolog	protein-coding
MACS_peak_957	chr17	39819002	39819354	+	102.24	NA	Intergenic	Intergenic	-22727	NR_033415	284116	Hs.725790	NR_033415	ENSG00000214514	KRT42P	-	keratin 42 pseudogene	pseudo
MACS_peak_2234	chrX	134099311	134099652	+	102.24	NA	Intergenic	Intergenic	-25487	NM_001163438	644538	Hs.42239	NM_001163438	ENSG00000184785	SMIM10	CXorf69	small integral membrane protein 10	protein-coding
MACS_peak_601	chr14	77428094	77428396	+	102.24	NA	Intergenic	Intergenic	66797	NM_024496	64207	Hs.179260	NM_024496	ENSG00000119669	IRF2BPL	C14orf4|EAP1	interferon regulatory factor 2 binding protein-like	protein-coding
MACS_peak_1273	chr2	127858429	127858785	+	102.24	NA	intron (NM_004305, intron 1 of 14)	MIRb|SINE|MIR	6296	NM_139343	274	Hs.193163	NM_004305	ENSG00000136717	BIN1	AMPH2|AMPHL|SH3P9	bridging integrator 1	protein-coding
MACS_peak_1539	chr3	14988518	14989024	+	102.03	NA	promoter-TSS (NM_003298)	promoter-TSS (NM_003298)	241	NR_046254	100505641	Hs.517821	NR_046251	ENSG00000225733	FGD5-AS1	-	FGD5 antisense RNA 1	ncRNA
MACS_peak_2104	chr9	95421358	95421742	+	102.02	NA	intron (NM_022755, intron 1 of 12)	intron (NM_022755, intron 1 of 12)	10997	NM_022755	64768	Hs.459896	NM_022755	ENSG00000127080	IPPK	C9orf12|INSP5K2|IP5K|IPK1|bA476B13.1	inositol 1,3,4,5,6-pentakisphosphate 2-kinase	protein-coding
MACS_peak_1722	chr5	102455718	102456117	+	101.72	NA	promoter-TSS (NM_001281471)	promoter-TSS (NM_001281471)	-41	NM_001281471	23262	Hs.212046	NM_015216	ENSG00000145725	PPIP5K2	HISPPD1|IP7K2|VIP2	diphosphoinositol pentakisphosphate kinase 2	protein-coding
MACS_peak_807	chr16	28874624	28874991	+	101.46	NA	promoter-TSS (NM_001145797)	promoter-TSS (NM_001145797)	-271	NM_001145795	25970	Hs.15744	NM_015503	ENSG00000178188	SH2B1	PSM|SH2B	SH2B adaptor protein 1	protein-coding
MACS_peak_1597	chr3	161082305	161082763	+	101.28	NA	intron (NM_001040100, intron 1 of 2)	intron (NM_001040100, intron 1 of 2)	7337	NM_001040100	165679	Hs.369104	NM_145035		SPTSSB	ADMP|C3orf57|SSSPTB	serine palmitoyltransferase, small subunit B	protein-coding
MACS_peak_1585	chr3	149470204	149470581	+	101.18	NA	promoter-TSS (NM_016094)	promoter-TSS (NM_016094)	-106	NM_016094	51122	Hs.432729	NM_016094	ENSG00000114744	COMMD2	HSPC042	COMM domain containing 2	protein-coding
MACS_peak_2084	chr9	19408492	19408936	+	100.84	NA	promoter-TSS (NM_001010887)	promoter-TSS (NM_001010887)	-211	NM_001010887	340485	Hs.41379	NM_001010887		ACER2	ALKCDase2|ASAH3L	alkaline ceramidase 2	protein-coding
MACS_peak_800	chr16	23652516	23652914	+	100.84	NA	promoter-TSS (NM_001199743)	promoter-TSS (NM_001199743)	28	NR_037573	84516	Hs.435941	NM_032486		DCTN5	-	dynactin 5 (p25)	protein-coding
MACS_peak_1590	chr3	155572068	155572530	+	100.81	NA	promoter-TSS (NM_004733)	promoter-TSS (NM_004733)	-51	NM_001190992	9197	Hs.478031	NM_004733	ENSG00000169359	SLC33A1	ACATN|AT-1|AT1|CCHLND|SPG42	solute carrier family 33 (acetyl-CoA transporter), member 1	protein-coding
MACS_peak_1898	chr7	72385593	72385967	+	100.63	NA	intron (NM_001257190, intron 4 of 15)	intron (NM_001257190, intron 4 of 15)	24614	NM_172020	9883	Hs.655217	NM_172020	ENSG00000196313	POM121	P145|POM121A	POM121 transmembrane nucleoporin	protein-coding
MACS_peak_1707	chr5	70363370	70363744	+	100.63	NA	promoter-TSS (NM_001515)	promoter-TSS (NM_001515)	-60	NM_001515	2966	Hs.191356	NM_001515	ENSG00000145736	GTF2H2	BTF2|BTF2P44|T-BTF2P44|TFIIH|p44	general transcription factor IIH subunit 2	protein-coding
MACS_peak_2004	chr8	86573089	86576412	+	100.45	NA	promoter-TSS (NR_003594).9	promoter-TSS (NR_003594).9	-8	NR_003594	100288527	Hs.535056	NR_003594		REXO1L2P	-	REX1, RNA exonuclease 1 homolog-like 2, pseudogene	pseudo
MACS_peak_2018	chr8	101912455	101912912	+	100.40	NA	Intergenic	Intergenic	50116	NM_001135702	7534	Hs.492407	NM_003406	ENSG00000164924	YWHAZ	14-3-3-zeta|HEL-S-3|HEL-S-93|HEL4|KCIP-1|YWHAD	tyrosine 3-monooxygenase/tryptophan 5-monooxygenase activation protein, zeta	protein-coding
MACS_peak_449	chr12	53718372	53718837	+	100.27	NA	Intergenic	Intergenic	-3192	NM_015665	8086	Hs.369144	NM_015665	ENSG00000094914	AAAS	AAA|AAASb|ADRACALA|ADRACALIN|ALADIN|GL003	achalasia, adrenocortical insufficiency, alacrimia	protein-coding
MACS_peak_66	chr1	75198600	75199011	+	100.21	NA	promoter-TSS (NR_027962)	promoter-TSS (NR_027962)	-31	NM_001162916	127253	Hs.348411	NM_138467	ENSG00000162623	TYW3	C1orf171	tRNA-yW synthesizing protein 3 homolog (S. cerevisiae)	protein-coding
MACS_peak_125	chr1	148247162	148248476	+	100.14	NA	intron (NR_102404, intron 6 of 18).2	CpG	-45283	NM_001164261	645142	Hs.730589	NM_001164261		PPIAL4D	-	peptidylprolyl isomerase A (cyclophilin A)-like 4D	protein-coding
MACS_peak_166	chr1	171341954	171342307	+	100.05	NA	Intergenic	AluSz6|SINE|Alu	34095	NR_002719	7151	Hs.661092	NR_002719		TOP1P1	-	topoisomerase (DNA) I pseudogene 1	pseudo
MACS_peak_2169	chr9	137250300	137250664	+	99.84	NA	intron (NM_002957, intron 1 of 9)	intron (NM_002957, intron 1 of 9)	-20659	NM_001291920	6256	Hs.590886	NM_002957		RXRA	NR2B1	retinoid X receptor alpha	protein-coding
MACS_peak_945	chr17	19091290	19091606	+	99.76	NA	Intergenic	U3|snRNA|snRNA	-29263	NM_001291905	388436	Hs.677375	NM_001291905		LOC388436	-	uncharacterized protein ENSP00000382042	protein-coding
MACS_peak_1583	chr3	142315062	142315440	+	99.74	NA	promoter-TSS (NM_001145319)	promoter-TSS (NM_001145319)	22	NM_001145319	5357	Hs.203637	NM_002670	ENSG00000120756	PLS1	-	plastin 1	protein-coding
MACS_peak_1542	chr3	15419534	15419983	+	99.72	NA	Intergenic	MER66C|LTR|ERV1	-36857	NM_001018009	9467	Hs.257761	NM_004844	ENSG00000131370	SH3BP5	SAB|SH3BP-5	SH3-domain binding protein 5 (BTK-associated)	protein-coding
MACS_peak_1995	chr8	54229550	54229988	+	99.70	NA	Intergenic	Intergenic	-65512	NM_001282904	4986	Hs.106795	NM_000912	ENSG00000082556	OPRK1	K-OR-1|KOR|KOR-1|OPRK	opioid receptor, kappa 1	protein-coding
MACS_peak_357	chr11	64472009	64472317	+	99.54	NA	intron (NM_138732, intron 2 of 19)	Tigger15a|DNA|TcMar-Tigger	18497	NM_138732	9379	Hs.372938	NM_015080	ENSG00000110076	NRXN2	-	neurexin 2	protein-coding
MACS_peak_332	chr11	47270220	47270610	+	99.52	NA	promoter-TSS (NM_001130102)	promoter-TSS (NM_001130102)	-17	NM_001302490	53	Hs.532492	NM_001610	ENSG00000134575	ACP2	LAP	acid phosphatase 2, lysosomal	protein-coding
MACS_peak_1717	chr5	81047077	81047446	+	99.30	NA	promoter-TSS (NM_001256736)	promoter-TSS (NM_001256736)	-189	NM_001256736	23635	Hs.102735	NM_012446	ENSG00000145687	SSBP2	HSPC116|SOSS-B2	single-stranded DNA binding protein 2	protein-coding
MACS_peak_1475	chr21	42768486	42768982	+	99.24	NA	intron (NM_002463, intron 7 of 13)	intron (NM_002463, intron 7 of 13)	-23751	NM_001144925	4599	Hs.517307	NM_002462	ENSG00000157601	MX1	IFI-78K|IFI78|MX|MxA	MX dynamin-like GTPase 1	protein-coding
MACS_peak_428	chr12	44409196	44409569	+	99.15	NA	intron (NM_001286212, intron 3 of 6)	intron (NM_001286212, intron 3 of 6)	179718	NM_001286213	84216	Hs.444668	NM_032256	ENSG00000139173	TMEM117	-	transmembrane protein 117	protein-coding
MACS_peak_304	chr10	121410744	121411125	+	99.09	NA	promoter-TSS (NM_004281)	promoter-TSS (NM_004281)	52	NM_004281	9531	Hs.523309	NM_004281	ENSG00000151929	BAG3	BAG-3|BIS|CAIR-1|MFM6	BCL2-associated athanogene 3	protein-coding
MACS_peak_1507	chr22	23599197	23599544	+	99.00	NA	intron (NM_021574, intron 2 of 21)	intron (NM_021574, intron 2 of 21)	-5584	NR_033408	26226	Hs.729589	NR_033408	ENSG00000230701	FBXW4P1	FBW3|FBXW3|SHFM3P1	F-box and WD repeat domain containing 4 pseudogene 1	pseudo
MACS_peak_1027	chr17	62915320	62915909	+	98.95	NA	promoter-TSS (NM_199340)	promoter-TSS (NM_199340)	-16	NM_001303255	374819	Hs.551962	NM_199340	ENSG00000176809	LRRC37A3	LRRC37|LRRC37A	leucine rich repeat containing 37, member A3	protein-coding
MACS_peak_632	chr14	100851493	100851898	+	98.76	NA	intron (NM_001161476, intron 2 of 6)	intron (NM_001161476, intron 2 of 6)	8862	NM_024515	79446	Hs.497600	NM_024515	ENSG00000176473	WDR25	C14orf67	WD repeat domain 25	protein-coding
MACS_peak_1535	chr3	12598263	12598707	+	98.76	NA	promoter-TSS (NM_014160)	promoter-TSS (NM_014160)	-28	NM_001271707	23609	Hs.591666	NM_014160	ENSG00000075975	MKRN2	HSPC070|RNF62	makorin ring finger protein 2	protein-coding
MACS_peak_2139	chr9	131084563	131085008	+	98.76	NA	promoter-TSS (NM_015679)	promoter-TSS (NM_015679)	-2	NM_016035	51117	Hs.98541	NM_016035	ENSG00000167113	COQ4	CGI-92|COQ10D7	coenzyme Q4	protein-coding
MACS_peak_777	chr16	10633191	10633639	+	98.76	NA	intron (NM_001424, intron 3 of 4)	L1ME2|LINE|L1	41158	NM_001424	2013	Hs.531561	NM_001424	ENSG00000213853	EMP2	XMP	epithelial membrane protein 2	protein-coding
MACS_peak_1005	chr17	60341947	60342845	+	98.67	NA	non-coding (NR_027486, exon 14 of 14)	non-coding (NR_027486, exon 14 of 14)	10620	NR_027486	440452	Hs.448884	NR_027486	ENSG00000188755	TBC1D3P2	-	TBC1 domain family, member 3 pseudogene 2	pseudo
MACS_peak_1439	chr20	60934339	60934886	+	98.07	NA	intron (NM_005560, intron 2 of 79)	intron (NM_005560, intron 2 of 79)	6546	NR_109924	101928158	Hs.473256	NR_109922	ENSG00000228812	LAMA5-AS1	-	LAMA5 antisense RNA 1	ncRNA
MACS_peak_1203	chr2	636934	637305	+	97.96	NA	Intergenic	Intergenic	40320	NM_152834	129787	Hs.43899	NM_152834		TMEM18	-	transmembrane protein 18	protein-coding
MACS_peak_1125	chr19	5865154	5865494	+	97.96	NA	TTS (NM_002034)	TTS (NM_002034)	5227	NM_002034	2527	Hs.631843	NM_002034	ENSG00000130383	FUT5	FUC-TV	fucosyltransferase 5 (alpha (1,3) fucosyltransferase)	protein-coding
MACS_peak_2098	chr9	90381655	90382061	+	97.85	NA	Intergenic	MER31A|LTR|ERV1	-5972	NR_027917	392360	Hs.690450	NM_001023564	ENSG00000188029	CTSL3P	CTSL3|HCTSL-s	cathepsin L family member 3, pseudogene	pseudo
MACS_peak_1769	chr5	180258536	180259014	+	97.83	NA	promoter-TSS (NR_045680)	promoter-TSS (NR_045680)	-157	NR_045680	100859930	Hs.655606	NR_045680	ENSG00000278970	HEIH	HCCAT2|LINC-HEIH|LINC00848|lncRNA-HEIH	hepatocellular carcinoma up-regulated EZH2-associated long non-coding RNA	ncRNA
MACS_peak_485	chr12	109490176	109490800	+	97.78	NA	exon (NM_032663, exon 1 of 13)	exon (NM_032663, exon 1 of 13)	113	NM_032663	84749	Hs.486434	NM_032663	ENSG00000135093	USP30	-	ubiquitin specific peptidase 30	protein-coding
MACS_peak_1513	chr22	33024110	33024429	+	97.72	NA	intron (NM_133633, intron 5 of 11)	intron (NM_133633, intron 5 of 11)	153045	NM_001033024	25793	Hs.5912	NM_012179	ENSG00000100225	FBXO7	FBX|FBX07|FBX7|PARK15|PKPS	F-box protein 7	protein-coding
MACS_peak_2028	chr8	103871376	103871876	+	97.67	NA	intron (NM_148174, intron 1 of 11)	intron (NM_148174, intron 1 of 11)	4802	NM_148174	51582	Hs.459106	NM_015878	ENSG00000155096	AZIN1	AZI|AZIA1|OAZI|OAZIN|ODC1L	antizyme inhibitor 1	protein-coding
MACS_peak_2231	chrX	132549474	132549862	+	97.59	NA	promoter-TSS (NM_001448)	promoter-TSS (NM_001448)	-463	NM_001448	2239	Hs.58367	NM_001448		GPC4	K-glypican	glypican 4	protein-coding
MACS_peak_490	chr12	112037171	112037559	+	97.59	NA	non-coding (NR_132311, exon 1 of 24)	non-coding (NR_132311, exon 1 of 24)	112	NM_001310123	6311	Hs.76253	NM_002973	ENSG00000204842	ATXN2	ASL13|ATX2|SCA2|TNRC13	ataxin 2	protein-coding
MACS_peak_2189	chr9	140739567	140740411	+	97.59	NA	Intergenic	Intergenic	7118	NR_030333	693187		NR_030333	ENSG00000207693	MIR602	MIRN602|hsa-mir-602	microRNA 602	ncRNA
MACS_peak_94	chr1	120611816	120612803	+	97.51	NA	promoter-TSS (NM_024408)	promoter-TSS (NM_024408)	8	NM_001200001	4853	Hs.487360	NM_024408	ENSG00000134250	NOTCH2	AGS2|HJCYS|hN2	notch 2	protein-coding
MACS_peak_853	chr16	75410312	75410779	+	97.50	NA	intron (NM_006324, intron 5 of 6)	L1ME2|LINE|L1	56842	NM_006324	10428	Hs.461361	NM_006324	ENSG00000153774	CFDP1	BCNT|BUCENTAUR|CENP-29|CP27|SWC5|Yeti|p97	craniofacial development protein 1	protein-coding
MACS_peak_1987	chr8	27472210	27472562	+	97.49	NA	promoter-TSS (NM_001831)	promoter-TSS (NM_001831)	-58	NM_001831	1191	Hs.436657	NM_001831	ENSG00000120885	CLU	AAG4|APO-J|APOJ|CLI|CLU1|CLU2|KUB1|NA1/NA2|SGP-2|SGP2|SP-40|TRPM-2|TRPM2	clusterin	protein-coding
MACS_peak_281	chr10	61725325	61725679	+	97.42	NA	Intergenic	LTR81C|LTR|Gypsy	-4831	NR_024340	283025	Hs.522955	NM_001017982	ENSG00000235931	LINC01553	C10orf40	long intergenic non-protein coding RNA 1553	ncRNA
MACS_peak_848	chr16	73030922	73031370	+	97.40	NA	intron (NM_006885, intron 1 of 9)	L2|LINE|L2	51128	NM_006885	463	Hs.598297	NM_006885	ENSG00000140836	ZFHX3	ATBF1|ATBT|ZNF927	zinc finger homeobox 3	protein-coding
MACS_peak_1308	chr2	216847017	216847529	+	97.38	NA	intron (NM_018000, intron 2 of 4)	intron (NM_018000, intron 2 of 4)	31073	NM_018000	55686	Hs.620391	NM_018000	ENSG00000118242	MREG	DSU|WDT2	melanoregulin	protein-coding
MACS_peak_1258	chr2	97405209	97405512	+	97.37	NA	intron (NM_030805, intron 1 of 7)	intron (NM_030805, intron 1 of 7)	453	NR_024521	81562	Hs.655743	NM_030805	ENSG00000114988	LMAN2L	VIPL	lectin, mannose-binding 2-like	protein-coding
MACS_peak_1831	chr6	128832576	128832917	+	97.34	NA	intron (NM_001291982, intron 1 of 18)	intron (NM_001291982, intron 1 of 18)	9073	NM_001291983	5796	Hs.155919	NM_002844	ENSG00000152894	PTPRK	R-PTP-kappa	protein tyrosine phosphatase, receptor type, K	protein-coding
MACS_peak_17	chr1	8130448	8130733	+	97.27	NA	Intergenic	Intergenic	-44197	NM_018948	54206	Hs.605445	NM_018948	ENSG00000116285	ERRFI1	GENE-33|MIG-6|MIG6|RALT	ERBB receptor feedback inhibitor 1	protein-coding
MACS_peak_952	chr17	34581238	34581573	+	97.26	NA	exon (NM_001123392, exon 14 of 14).4	exon (NM_001123392, exon 14 of 14).4	10577	NM_001291462	101060321	Hs.454716	NM_001291462	ENSG00000260287	TBC1D3G	-	TBC1 domain family, member 3G	protein-coding
MACS_peak_1997	chr8	56986934	56987325	+	96.96	NA	promoter-TSS (NM_001023)	promoter-TSS (NM_001023)	11	NM_001146227	6224	Hs.8102	NM_001023		RPS20	S20	ribosomal protein S20	protein-coding
MACS_peak_188	chr1	204289523	204289977	+	96.29	NA	intron (NM_014935, intron 1 of 22)	intron (NM_014935, intron 1 of 22)	39307	NM_014935	22874	Hs.253146	NM_014935	ENSG00000143850	PLEKHA6	PEPP-3|PEPP3	pleckstrin homology domain containing, family A member 6	protein-coding
MACS_peak_2131	chr9	130331488	130331921	+	96.13	NA	promoter-TSS (NM_022833)	promoter-TSS (NM_022833)	-308	NM_022833	64855	Hs.522401	NM_022833	ENSG00000136830	FAM129B	C9orf88|MEG-3|MINERVA|OC58|bA356B19.6	family with sequence similarity 129, member B	protein-coding
MACS_peak_733	chr15	90303404	90303837	+	96.13	NA	Intergenic	Intergenic	-9080	NM_018670	55897	Hs.447531	NM_018670		MESP1	bHLHc5	mesoderm posterior bHLH transcription factor 1	protein-coding
MACS_peak_7	chr1	2094813	2095140	+	95.83	NA	intron (NM_002744, intron 10 of 17)	intron (NM_002744, intron 10 of 17)	31238	NM_001282671	199990	Hs.107101	NM_182533	ENSG00000162585	FAAP20	C1orf86|FP7162	Fanconi anemia core complex associated protein 20	protein-coding
MACS_peak_456	chr12	57505903	57506231	+	95.59	NA	promoter-TSS (NM_003153)	promoter-TSS (NM_003153)	-871	NM_001178078	6778	Hs.524518	NM_003153	ENSG00000166888	STAT6	D12S1644|IL-4-STAT|STAT6B|STAT6C	signal transducer and activator of transcription 6, interleukin-4 induced	protein-coding
MACS_peak_524	chr13	20437448	20437879	+	95.53	NA	5' UTR (NM_001039650, exon 1 of 6)	5' UTR (NM_001039650, exon 1 of 6)	113	NM_001142684	9205	Hs.530988	NM_014242	ENSG00000132950	ZMYM5	HSPC050|MYM|ZNF198L1|ZNF237	zinc finger, MYM-type 5	protein-coding
MACS_peak_644	chr14	105725138	105725597	+	95.34	NA	intron (NM_001242788, intron 2 of 16)	L1ME2z|LINE|L1	-9626	NM_001242789	2972	Hs.424484	NM_001519	ENSG00000185024	BRF1	BRF|BRF-1|CFDS|GTF3B|HEL-S-76p|TAF3B2|TAF3C|TAFIII90|TF3B90|TFIIIB90|hBRF	BRF1, RNA polymerase III transcription initiation factor 90 kDa subunit	protein-coding
MACS_peak_1316	chr2	224821948	224822357	+	95.29	NA	promoter-TSS (NM_022915)	promoter-TSS (NM_022915)	31	NM_022915	65080	Hs.203559	NM_022915	ENSG00000135900	MRPL44	COXPD16|L44MT|MRP-L44	mitochondrial ribosomal protein L44	protein-coding
MACS_peak_501	chr12	122228087	122228437	+	95.29	NA	intron (NM_019034, intron 2 of 4)	intron (NM_019034, intron 2 of 4)	3332	NM_019034	54509	Hs.707579	NM_019034	ENSG00000139725	RHOF	ARHF|RIF	ras homolog family member F (in filopodia)	protein-coding
MACS_peak_863	chr16	83988138	83988483	+	95.29	NA	intron (NM_182981, intron 1 of 5)	intron (NM_182981, intron 1 of 5)	1483	NM_182981	29948	Hs.128055	NM_013370	ENSG00000140961	OSGIN1	BDGI|OKL38	oxidative stress induced growth inhibitor 1	protein-coding
MACS_peak_738	chr15	93196017	93196421	+	95.25	NA	intron (NM_207446, intron 1 of 2)	intron (NM_207446, intron 1 of 2)	2812	NM_207446	400451	Hs.27373	NM_207446	ENSG00000185442	FAM174B	-	family with sequence similarity 174, member B	protein-coding
MACS_peak_2177	chr9	138392345	138392726	+	95.21	NA	promoter-TSS (NM_144654)	promoter-TSS (NM_144654)	58	NR_051968	51116	Hs.382044	NM_016034	ENSG00000122140	MRPS2	CGI-91|MRP-S2|S2mt	mitochondrial ribosomal protein S2	protein-coding
MACS_peak_1790	chr6	30028770	30029170	+	95.10	NA	promoter-TSS (NR_026751)	promoter-TSS (NR_026751)	-9	NR_026751	80862	Hs.653168	NR_026751	ENSG00000204623	ZNRD1-AS1	C6orf12|HTEX4|NCRNA00171|TCTEX4|ZNRD1-AS|ZNRD1AS|ZNRD1AS1	ZNRD1 antisense RNA 1	ncRNA
MACS_peak_736	chr15	91191622	91191957	+	94.97	NA	intron (NR_120372, intron 2 of 3)	MER41B|LTR|ERV1	-11676	NR_120371	101929765	Hs.615348	NR_120371	ENSG00000245479	LINC01585	-	long intergenic non-protein coding RNA 1585	ncRNA
MACS_peak_321	chr11	12745291	12745618	+	94.96	NA	intron (NM_021961, intron 2 of 12)	intron (NM_021961, intron 2 of 12)	49485	NM_021961	7003	Hs.655331	NM_021961	ENSG00000187079	TEAD1	AA|NTEF-1|REF1|TCF-13|TCF13|TEAD-1|TEF-1	TEA domain family member 1 (SV40 transcriptional enhancer factor)	protein-coding
MACS_peak_1771	chr5	180633641	180634013	+	94.93	NA	Intergenic	Intergenic	-1534	NM_203293	81786	Hs.487412	NM_033342	ENSG00000146054	TRIM7	GNIP|RNF90	tripartite motif containing 7	protein-coding
MACS_peak_657	chr15	20794106	20794341	+	94.90	NA	Intergenic	L1MDa|LINE|L1	26549	NR_027411	729786	Hs.592025	NR_027411	ENSG00000181984	GOLGA8CP	GOLGA8C	golgin A8 family, member C, pseudogene	pseudo
MACS_peak_1292	chr2	182675499	182675863	+	94.74	NA	Intergenic	Intergenic	-80762	NM_001287504	6744	Hs.196983	NM_006751	ENSG00000138434	SSFA2	CS-1|CS1|KRAP|SPAG13	sperm specific antigen 2	protein-coding
MACS_peak_1665	chr4	88343652	88344032	+	94.71	NA	promoter-TSS (NM_198038)	promoter-TSS (NM_198038)	93	NM_198038	53343	Hs.149500	NM_024047	ENSG00000170502	NUDT9	NUDT10	nudix hydrolase 9	protein-coding
MACS_peak_970	chr17	45144619	45145212	+	94.70	NA	Intergenic	HERVIP10FH-int|LTR|ERV1	-24836	NM_001288811	51326	Hs.559259	NM_016632	ENSG00000185829	ARL17A	ARF1P2|ARL17P1	ADP-ribosylation factor like GTPase 17A	protein-coding
MACS_peak_1133	chr19	13964273	13964619	+	94.60	NA	Intergenic	Tigger7|DNA|TcMar-Tigger	-16973	NR_029495	407010		NR_029495	ENSG00000207980	MIR23A	MIRN23A|hsa-mir-23a|miRNA23A|mir-23a	microRNA 23a	ncRNA
MACS_peak_1751	chr5	169838803	169839153	+	94.60	NA	intron (NR_109899, intron 1 of 2)	L2b|LINE|L2	-22297	NM_004137	3779	Hs.484099	NM_004137		KCNMB1	BKbeta1|K(VCA)beta|SLO-BETA|hbeta1|hslo-beta|k(VCA)beta-1|slo-beta-1	potassium channel subfamily M regulatory beta subunit 1	protein-coding
MACS_peak_63	chr1	48397182	48397528	+	94.60	NA	intron (NM_001194986, intron 2 of 6)	MLT1H1|LTR|ERVL-MaLR	65207	NM_001194986	388630	Hs.61504	NM_001194986	ENSG00000269113	TRABD2B	TIKI2	TraB domain containing 2B	protein-coding
MACS_peak_2142	chr9	131549303	131549710	+	94.36	NA	promoter-TSS (NM_018201)	promoter-TSS (NM_018201)	20	NM_001286772	54662	Hs.3376	NM_018201	ENSG00000107021	TBC1D13	-	TBC1 domain family, member 13	protein-coding
MACS_peak_366	chr11	65686688	65686988	+	94.35	NA	promoter-TSS (NM_001135635)	promoter-TSS (NM_001135635)	110	NM_006442	10589	Hs.356742	NM_006442	ENSG00000175550	DRAP1	NC2-alpha	DR1-associated protein 1 (negative cofactor 2 alpha)	protein-coding
MACS_peak_1155	chr19	37784916	37785636	+	94.29	NA	Intergenic	SST1|Satellite|centr	-25364	NR_029390	284412	Hs.635932	NR_029390		LOC284412	-	uncharacterized LOC284412	ncRNA
MACS_peak_1523	chr22	49412119	49412523	+	94.28	NA	Intergenic	Intergenic	149739	NR_038944	100128946	Hs.535676	NR_038944		LINC01310	WI2-81516E3.1	long intergenic non-protein coding RNA 1310	ncRNA
MACS_peak_47	chr1	23345656	23346097	+	94.24	NA	promoter-TSS (NM_001009999)	promoter-TSS (NM_001009999)	-65	NM_015013	23028	Hs.591518	NM_015013	ENSG00000004487	KDM1A	AOF2|BHC110|KDM1|LSD1	lysine (K)-specific demethylase 1A	protein-coding
MACS_peak_849	chr16	73080833	73081208	+	94.21	NA	intron (NM_006885, intron 1 of 9)	intron (NM_006885, intron 1 of 9)	1254	NM_006885	463	Hs.598297	NM_006885	ENSG00000140836	ZFHX3	ATBF1|ATBT|ZNF927	zinc finger homeobox 3	protein-coding
MACS_peak_78	chr1	110460666	110461033	+	94.07	NA	intron (NM_172211, intron 4 of 8)	L2a|LINE|L2	7616	NM_172211	1435	Hs.173894	NM_000757	ENSG00000184371	CSF1	CSF-1|MCSF	colony stimulating factor 1 (macrophage)	protein-coding
MACS_peak_2134	chr9	130727947	130728383	+	94.04	NA	intron (NM_001035254, intron 1 of 10)	intron (NM_001035254, intron 1 of 10)	14647	NM_001035254	399665	Hs.535972	NM_203305	ENSG00000167106	FAM102A	C9orf132|EEIG1|SYM-3A|bA203J24.7	family with sequence similarity 102, member A	protein-coding
MACS_peak_1944	chr7	107146920	107147286	+	94.02	NA	intron (NM_181733, intron 6 of 20)	L1PB3|LINE|L1	36601	NM_005295	2845	Hs.657277	NM_005295	ENSG00000172209	GPR22	-	G protein-coupled receptor 22	protein-coding
MACS_peak_129	chr1	148598132	148599018	+	93.99	NA	intron (NR_104217, intron 2 of 17).3	CpG	37728	NM_173638	284565	Hs.523572	NM_173638	ENSG00000266338	NBPF15	AB14|AG3|NBPF16	neuroblastoma breakpoint family, member 15	protein-coding
MACS_peak_790	chr16	19132995	19133352	+	93.98	NA	TTS (NR_028028)	TTS (NR_028028)	7919	NR_028028	162073	Hs.530899	NM_001034841	ENSG00000205730	ITPRIPL2	-	inositol 1,4,5-trisphosphate receptor interacting protein-like 2	protein-coding
MACS_peak_104	chr1	145289780	145293877	+	93.94	NA	intron (NR_104217, intron 2 of 17)	intron (NR_104217, intron 2 of 17)	-1543	NM_001302371	100132406	Hs.714127	NM_001039703	ENSG00000271425	NBPF10	AB6|AG1|NBPF9	neuroblastoma breakpoint family, member 10	protein-coding
MACS_peak_1108	chr19	783189	783595	+	93.88	NA	Intergenic	Intergenic	-14000	NM_031991	5725	Hs.172550	NM_002819	ENSG00000011304	PTBP1	HNRNP-I|HNRNPI|HNRPI|PTB|PTB-1|PTB-T|PTB2|PTB3|PTB4|pPTB	polypyrimidine tract binding protein 1	protein-coding
MACS_peak_1595	chr3	158761742	158762059	+	93.85	NA	Intergenic	Arthur1C|DNA|hAT-Tip100	-25141	NM_001042705	654502	Hs.570685	NM_001042705	ENSG00000214216	IQCJ	-	IQ motif containing J	protein-coding
MACS_peak_505	chr12	123756534	123756941	+	93.68	NA	promoter-TSS (NM_004642)	promoter-TSS (NM_004642)	-50	NM_004642	8099	Hs.433201	NM_004642	ENSG00000111328	CDK2AP1	DOC1|DORC1|ST19|doc-1|p12DOC-1	cyclin-dependent kinase 2 associated protein 1	protein-coding
MACS_peak_720	chr15	79164839	79165304	+	93.68	NA	promoter-TSS (NM_006791)	promoter-TSS (NM_006791)	-52	NM_001265603	10933	Hs.374503	NM_006791	ENSG00000185787	MORF4L1	Eaf3|FWP006|HsT17725|MEAF3|MORFRG15|MRG15|S863-6	mortality factor 4 like 1	protein-coding
MACS_peak_629	chr14	100497903	100498462	+	93.65	NA	Intergenic	Intergenic	-33569	NM_016337	51466	Hs.125867	NM_016337	ENSG00000196405	EVL	RNB6	Enah/Vasp-like	protein-coding
MACS_peak_879	chr16	85625250	85625684	+	93.65	NA	Intergenic	MER3|DNA|hAT-Charlie	-19562	NM_001134473	23199	Hs.461647	NM_014615	ENSG00000131149	GSE1	KIAA0182	Gse1 coiled-coil protein	protein-coding
MACS_peak_1951	chr7	138791705	138792077	+	93.50	NA	intron (NM_020119, intron 1 of 12)	intron (NM_020119, intron 1 of 12)	2574	NM_020119	56829	Hs.133512	NM_020119	ENSG00000105939	ZC3HAV1	ARTD13|FLB6421|PARP13|ZAP|ZC3H2|ZC3HDC2	zinc finger CCCH-type, antiviral 1	protein-coding
MACS_peak_1861	chr7	1311718	1312398	+	93.50	NA	Intergenic	Intergenic	39404	NM_001080461	340260	Hs.232272	NM_001080461		UNCX	UNCX4.1	UNC homeobox	protein-coding
MACS_peak_137	chr1	150459505	150460147	+	93.40	NA	promoter-TSS (NM_025150)	promoter-TSS (NM_025150)	-14	NM_025150	80222	Hs.288974	NM_025150	ENSG00000143374	TARS2	COXPD21|TARSL1|thrRS	threonyl-tRNA synthetase 2, mitochondrial (putative)	protein-coding
MACS_peak_1305	chr2	208890166	208890527	+	93.40	NA	promoter-TSS (NM_001080475)	promoter-TSS (NM_001080475)	-62	NM_001080475	389072	Hs.159188	NM_001080475	ENSG00000178385	PLEKHM3	DAPR|PLEKHM1L	pleckstrin homology domain containing, family M, member 3	protein-coding
MACS_peak_128	chr1	148577515	148577976	+	93.40	NA	exon (NM_173638, exon 5 of 19)	exon (NM_173638, exon 5 of 19)	16898	NM_173638	284565	Hs.523572	NM_173638	ENSG00000266338	NBPF15	AB14|AG3|NBPF16	neuroblastoma breakpoint family, member 15	protein-coding
MACS_peak_2141	chr9	131534099	131534536	+	92.93	NA	promoter-TSS (NM_006336)	promoter-TSS (NM_006336)	-104	NM_006336	10444	Hs.147950	NM_006336	ENSG00000160445	ZER1	C9orf60|ZYG|ZYG11BL	zyg-11 related, cell cycle regulator	protein-coding
MACS_peak_1144	chr19	18464225	18464569	+	92.81	NA	intron (NM_001308366, intron 2 of 4)	L1MB5|LINE|L1	13000	NM_001300927	54858	Hs.131776	NM_017712	ENSG00000130517	PGPEP1	PAP-I|PGP|PGP-I|PGPI|Pcp	pyroglutamyl-peptidase I	protein-coding
MACS_peak_933	chr17	15795984	15796396	+	92.81	NA	Intergenic	Intergenic	-52041	NM_000676	136	Hs.167046	NM_000676	ENSG00000170425	ADORA2B	ADORA2	adenosine A2b receptor	protein-coding
MACS_peak_2002	chr8	81278962	81279321	+	92.69	NA	Intergenic	Intergenic	-118713	NM_001277145	65986	Hs.591868	NM_023929	ENSG00000205189	ZBTB10	RINZF	zinc finger and BTB domain containing 10	protein-coding
MACS_peak_1941	chr7	102789486	102790225	+	92.68	NA	promoter-TSS (NM_001122838)	promoter-TSS (NM_001122838)	-286	NM_001122838	222236	Hs.324271	NM_198990	ENSG00000161048	NAPEPLD	FMP30|NAPE-PLD	N-acyl phosphatidylethanolamine phospholipase D	protein-coding
MACS_peak_1969	chr7	155494842	155495243	+	92.55	NA	intron (NM_053043, intron 6 of 17)	intron (NM_053043, intron 6 of 17)	57839	NM_053043	155435	Hs.591815	NM_053043	ENSG00000184863	RBM33	PRR8	RNA binding motif protein 33	protein-coding
MACS_peak_175	chr1	182755701	182756075	+	92.41	NA	Intergenic	Intergenic	-2696	NM_001200052	80896	Hs.496969	NM_030769	ENSG00000135838	NPL	C112|C1orf13|NAL|NPL1	N-acetylneuraminate pyruvate lyase (dihydrodipicolinate synthase)	protein-coding
MACS_peak_610	chr14	89880683	89880988	+	92.31	NA	intron (NM_001085471, intron 1 of 6)	intron (NM_001085471, intron 1 of 6)	2619	NM_005197	1112	Hs.434286	NM_005197	ENSG00000053254	FOXN3	C14orf116|CHES1|PRO1635	forkhead box N3	protein-coding
MACS_peak_2192	chrUn_gl000220	6642	8736	+	92.16	NA	Intergenic	Intergenic	-89440	NR_038958	100507412	Hs.426704	NR_038958		LOC100507412	-	uncharacterized LOC100507412	ncRNA
MACS_peak_822	chr16	30886596	30886991	+	92.13	NA	promoter-TSS (NR_039744)	promoter-TSS (NR_039744)	12	NR_110942	101928736	Hs.303197	NR_110940	ENSG00000260083	MIR762HG	-	MIR762 host gene	ncRNA
MACS_peak_2112	chr9	103360919	103361259	+	91.90	NA	Intergenic	CpG	20728	NM_001018116	347273	Hs.99004	NM_001018116	ENSG00000170681	MURC	CAVIN4|cavin-4	muscle-related coiled-coil protein	protein-coding
MACS_peak_1845	chr6	160263113	160263391	+	91.73	NA	Intergenic	Intergenic	41971	NM_001271862	154197	Hs.349077	NM_173516	ENSG00000146453	PNLDC1	-	poly(A)-specific ribonuclease (PARN)-like domain containing 1	protein-coding
MACS_peak_882	chr16	85768197	85768527	+	91.55	NA	intron (NM_206967, intron 2 of 3)	intron (NM_206967, intron 2 of 3)	6944	NR_031731	100302261		NR_031731		MIR1910	MIRN1910|hsa-mir-1910|mir-1910	microRNA 1910	ncRNA
MACS_peak_1359	chr20	34330099	34330412	+	91.25	NA	promoter-TSS (NM_004902)	promoter-TSS (NM_004902)	3	NM_001242599	9584	Hs.282901	NM_004902	ENSG00000131051	RBM39	CAPER|CAPERalpha|FSAP59|HCC1|RNPC2	RNA binding motif protein 39	protein-coding
MACS_peak_1708	chr5	70585804	70586117	+	91.09	NA	Intergenic	LTR12E|LTR|ERV1	-30838	NR_033968	100049076	Hs.665231	NR_033968		GUSBP9	-	glucuronidase, beta pseudogene 9	pseudo
MACS_peak_1402	chr20	55588544	55589209	+	90.94	NA	Intergenic	Intergenic	-199876	NR_110631	102723590	Hs.667674	NR_110631		BMP7-AS1	-	BMP7 antisense RNA 1	ncRNA
MACS_peak_594	chr14	72398531	72398844	+	90.93	NA	promoter-TSS (NM_001204423)	promoter-TSS (NM_001204423)	-130	NM_001204423	9628	Hs.509872	NM_004296	ENSG00000182732	RGS6	GAP	regulator of G-protein signaling 6	protein-coding
MACS_peak_1452	chr20	62193764	62194154	+	90.85	NA	exon (NM_001037335, exon 9 of 20)	exon (NM_001037335, exon 9 of 20)	5148	NM_033405	85441	Hs.517180	NM_033405	ENSG00000130589	HELZ2	PDIP-1|PRIC285	helicase with zinc finger 2, transcriptional coactivator	protein-coding
MACS_peak_586	chr14	65537135	65537509	+	90.53	NA	intron (NM_001271069, intron 2 of 2)	intron (NM_001271069, intron 2 of 2)	-19314	NR_045122	100506321	Hs.711267	NR_045122	ENSG00000259118	LOC100506321	-	uncharacterized LOC100506321	ncRNA
MACS_peak_1582	chr3	142297544	142297934	+	90.51	NA	promoter-TSS (NM_001184)	promoter-TSS (NM_001184)	-71	NM_001184	545	Hs.271791	NM_001184	ENSG00000175054	ATR	FCTCS|FRP1|MEC1|SCKL|SCKL1	ATR serine/threonine kinase	protein-coding
MACS_peak_347	chr11	62379930	62380354	+	90.37	NA	promoter-TSS (NM_153265)	promoter-TSS (NM_153265)	-71	NM_000327	6094	Hs.281564	NM_000327	ENSG00000149489	ROM1	ROM|ROSP1|RP7|TSPAN23	retinal outer segment membrane protein 1	protein-coding
MACS_peak_1496	chr21	46746271	46746623	+	90.25	NA	Intergenic	Intergenic	15458	NR_103811	388830	Hs.592162	NR_103811	ENSG00000237664	LINC00316	C21orf111|NCRNA00316|PRED59	long intergenic non-protein coding RNA 316	ncRNA
MACS_peak_344	chr11	61348746	61349228	+	90.20	NA	promoter-TSS (NM_004200)	promoter-TSS (NM_004200)	-643	NM_001252065	9066	Hs.131188	NM_004200	ENSG00000011347	SYT7	IPCA-7|IPCA7|PCANAP7|SYT-VII|SYTVII	synaptotagmin VII	protein-coding
MACS_peak_1031	chr17	63119102	63119741	+	90.10	NA	Intergenic	CpG	-14035	NM_001165933	8787	Hs.664380	NM_003835	ENSG00000108370	RGS9	PERRS|RGS9L	regulator of G-protein signaling 9	protein-coding
MACS_peak_27	chr1	15353977	15354331	+	89.82	NA	intron (NM_001018000, intron 2 of 7)	intron (NM_001018000, intron 2 of 7)	81739	NM_001017999	23254	Hs.368823	NM_015209	ENSG00000189337	KAZN	KAZ	kazrin, periplakin interacting protein	protein-coding
MACS_peak_794	chr16	21964319	21964780	+	89.72	NA	5' UTR (NM_003366, exon 1 of 14)	5' UTR (NM_003366, exon 1 of 14)	164	NM_003366	7385	Hs.528803	NM_003366	ENSG00000140740	UQCRC2	MC3DN5|QCR2|UQCR2	ubiquinol-cytochrome c reductase core protein II	protein-coding
MACS_peak_546	chr13	47547966	47548426	+	89.71	NA	Intergenic	Intergenic	-76985	NM_000621	3356	Hs.72630	NM_000621	ENSG00000102468	HTR2A	5-HT2A|HTR2	5-hydroxytryptamine (serotonin) receptor 2A, G protein-coupled	protein-coding
MACS_peak_108	chr1	145399050	145399531	+	89.57	NA	intron (NM_001302371, intron 68 of 89)	tRNA-Glu-GAG_|tRNA|tRNA	-13901	NM_213653	148738	Hs.632436	NM_145277	ENSG00000168509	HFE2	HFE2A|HJV|JH|RGMC	hemochromatosis type 2 (juvenile)	protein-coding
MACS_peak_1190	chr19	51471881	51472202	+	89.42	NA	promoter-TSS (NM_001012965)	promoter-TSS (NM_001012965)	6	NM_001012964	5653	Hs.79361	NM_002774	ENSG00000167755	KLK6	Bssp|Klk7|PRSS18|PRSS9|SP59|hK6	kallikrein related peptidase 6	protein-coding
MACS_peak_1448	chr20	61568937	61569519	+	89.29	NA	promoter-TSS (NM_022105)	promoter-TSS (NM_022105)	76	NM_080797	11083	Hs.517172	NM_022105	ENSG00000101191	DIDO1	BYE1|C20orf158|DATF-1|DATF1|DIDO2|DIDO3|DIO-1|DIO1|dJ885L7.8	death inducer-obliterator 1	protein-coding
MACS_peak_1773	chr6	692974	693296	+	89.20	NA	promoter-TSS (NM_018303)	promoter-TSS (NM_018303)	6	NR_073064	55770	Hs.484412	NM_018303	ENSG00000112685	EXOC2	SEC5|SEC5L1|Sec5p	exocyst complex component 2	protein-coding
MACS_peak_1430	chr20	58514851	58516245	+	89.15	NA	promoter-TSS (NM_006242)	promoter-TSS (NM_006242)	104	NM_001190827	63939	Hs.54973	NM_022106	ENSG00000196227	FAM217B	C20orf177|dJ551D2.5	family with sequence similarity 217, member B	protein-coding
MACS_peak_322	chr11	13073796	13074189	+	88.92	NA	Intergenic	Intergenic	43022	NM_001080521	644943	Hs.134650	NM_001080521	ENSG00000189431	RASSF10	-	Ras association (RalGDS/AF-6) domain family (N-terminal) member 10	protein-coding
MACS_peak_260	chr10	18813969	18814293	+	88.75	NA	intron (NM_201596, intron 9 of 13)	HAL1|LINE|L1	124618	NM_201570	783	Hs.59093	NM_000724	ENSG00000165995	CACNB2	CACNLB2|CAVB2|MYSB	calcium channel, voltage-dependent, beta 2 subunit	protein-coding
MACS_peak_2133	chr9	130621087	130621479	+	88.74	NA	Intergenic	MIRc|SINE|MIR	-4231	NM_001114753	2022	Hs.76753	NM_000118	ENSG00000106991	ENG	END|HHT1|ORW1	endoglin	protein-coding
MACS_peak_1811	chr6	41552705	41553097	+	88.74	NA	intron (NM_001012427, intron 4 of 16)	intron (NM_001012427, intron 4 of 16)	-13560	NR_039784	100616178		NR_039784	ENSG00000266494	MIR4641	-	microRNA 4641	ncRNA
MACS_peak_1409	chr20	56285047	56285872	+	88.65	NA	promoter-TSS (NM_020182)	promoter-TSS (NM_020182)	211	NM_199169	56937	Hs.517155	NM_020182	ENSG00000124225	PMEPA1	STAG1|TMEPAI	prostate transmembrane protein, androgen induced 1	protein-coding
MACS_peak_654	chr14	106163771	106163967	+	88.64	NA	Intergenic	CpG	-24725	NR_046211	2003	Hs.744419	NR_046211		ELK2AP	ELK2|ELK2.1|ELK2P1	ELK2A, member of ETS oncogene family, pseudogene	pseudo
MACS_peak_704	chr15	74211245	74211625	+	88.57	NA	non-coding (NR_040068, exon 3 of 3)	non-coding (NR_040068, exon 3 of 3)	-7354	NM_005576	4016	Hs.65436	NM_005576	ENSG00000129038	LOXL1	LOL|LOXL	lysyl oxidase-like 1	protein-coding
MACS_peak_675	chr15	51178075	51178614	+	88.36	NA	Intergenic	Intergenic	-22525	NM_007347	23431	Hs.413366	NM_007347	ENSG00000081014	AP4E1	CPSQ4|SPG51	adaptor-related protein complex 4, epsilon 1 subunit	protein-coding
MACS_peak_862	chr16	83841471	83842051	+	88.36	NA	intron (NM_001537, intron 1 of 3)	CpG	253	NM_001537	3281	Hs.250899	NM_001537		HSBP1	NPC-A-13	heat shock factor binding protein 1	protein-coding
MACS_peak_1656	chr4	56223284	56223512	+	88.32	NA	intron (NM_024592, intron 1 of 4)	L2a|LINE|L2	11010	NM_024592	79644	Hs.39311	NM_024592	ENSG00000128039	SRD5A3	CDG1P|CDG1Q|KRIZI|SRD5A2L|SRD5A2L1	steroid 5 alpha-reductase 3	protein-coding
MACS_peak_382	chr11	69264311	69264641	+	88.28	NA	Intergenic	Intergenic	-35853	NR_120543	101928292	Hs.736219	NR_120542		LINC01488	BRCAT8	long intergenic non-protein coding RNA 1488	ncRNA
MACS_peak_1858	chr7	1176690	1177062	+	88.21	NA	intron (NM_001134396, intron 1 of 4)	L2a|LINE|L2	1017	NM_001134396	84310	Hs.653258	NM_032350	ENSG00000146540	C7orf50	YCR016W	chromosome 7 open reading frame 50	protein-coding
MACS_peak_1326	chr2	236415993	236416316	+	88.15	NA	TTS (NR_131900)	TTS (NR_131900)	1759	NR_131900	100506749	Hs.684184	NR_131900		AGAP1-IT1	-	AGAP1 intronic transcript 1	ncRNA
MACS_peak_870	chr16	85180971	85181382	+	88.10	NA	intron (NR_033984, intron 2 of 2)	intron (NR_033984, intron 2 of 2)	10420	NR_033984	400548	Hs.592054	NR_033984	ENSG00000278214	LOC400548	-	uncharacterized LOC400548	ncRNA
MACS_peak_1332	chr2	242801577	242801870	+	88.08	NA	promoter-TSS (NM_005018)	promoter-TSS (NM_005018)	-665	NM_005018	5133	Hs.158297	NM_005018	ENSG00000188389	PDCD1	CD279|PD-1|PD1|SLEB2|hPD-1|hPD-l|hSLE1	programmed cell death 1	protein-coding
MACS_peak_623	chr14	93522822	93523187	+	88.03	NA	intron (NM_001142593, intron 3 of 10)	intron (NM_001142593, intron 3 of 10)	-10793	NR_002808	319085	Hs.612888	NR_002808	ENSG00000258730	ITPK1-AS1	C14orf85|ITPK1-AS|ITPK1AS|NCRNA00203	ITPK1 antisense RNA 1	ncRNA
MACS_peak_709	chr15	74890523	74890851	+	87.87	NA	TTS (NM_001307939)	TTS (NM_001307939)	-10026	NM_003992	1198	Hs.511790	NM_001292	ENSG00000179335	CLK3	PHCLK3|PHCLK3/152	CDC like kinase 3	protein-coding
MACS_peak_1765	chr5	177550957	177551652	+	87.77	NA	3' UTR (NM_015111, exon 5 of 5)	3' UTR (NM_015111, exon 5 of 5)	-6658	NM_022762	64777	Hs.27222	NM_022762	ENSG00000145916	RMND5B	GID2|GID2B	required for meiotic nuclear division 5 homolog B	protein-coding
MACS_peak_1479	chr21	43630194	43630535	+	87.53	NA	intron (NM_207628, intron 3 of 16)	MLT1K|LTR|ERVL-MaLR	-5823	NM_207629	9619	Hs.124649	NM_004915	ENSG00000160179	ABCG1	ABC8|WHITE1	ATP binding cassette subfamily G member 1	protein-coding
MACS_peak_1808	chr6	38101657	38102051	+	87.43	NA	intron (NM_021943, intron 5 of 5)	intron (NM_021943, intron 5 of 5)	314547	NM_021943	60685	Hs.36959	NM_021943	ENSG00000156639	ZFAND3	TEX27	zinc finger, AN1-type domain 3	protein-coding
MACS_peak_751	chr15	100105842	100106277	+	87.42	NA	promoter-TSS (NM_001171894)	promoter-TSS (NM_001171894)	-74	NM_005587	4205	Hs.268675	NM_005587	ENSG00000068305	MEF2A	ADCAD1|RSRFC4|RSRFC9|mef2	myocyte enhancer factor 2A	protein-coding
MACS_peak_2093	chr9	86238749	86239114	+	87.42	NA	intron (NR_046421, intron 1 of 3)	intron (NR_046421, intron 1 of 3)	967	NR_046421	414328	Hs.530261	NM_001001551	ENSG00000148057	IDNK	C9orf103|bA522I20.2	idnK, gluconokinase homolog (E. coli)	protein-coding
MACS_peak_1062	chr17	73774446	73775909	+	87.25	NA	exon (NM_005324, exon 2 of 4)	exon (NM_005324, exon 2 of 4)	839	NM_005324	3021	Hs.180877	NM_005324	ENSG00000132475	H3F3B	H3.3B	H3 histone, family 3B (H3.3B)	protein-coding
MACS_peak_1962	chr7	148844341	148844661	+	87.16	NA	promoter-TSS (NM_170686)	promoter-TSS (NM_170686)	-59	NM_170686	57541	Hs.632032	NM_020781	ENSG00000197024	ZNF398	P51|P71|ZER6	zinc finger protein 398	protein-coding
MACS_peak_1928	chr7	100271236	100271617	+	87.09	NA	promoter-TSS (NM_005273)	promoter-TSS (NM_005273)	63	NM_005273	2783	Hs.185172	NM_005273	ENSG00000172354	GNB2	-	guanine nucleotide binding protein (G protein), beta polypeptide 2	protein-coding
MACS_peak_2067	chr8	144896938	144897270	+	87.00	NA	intron (NM_182706, intron 1 of 36)	intron (NM_182706, intron 1 of 36)	445	NM_015356	23513	Hs.436329	NM_015356	ENSG00000180900	SCRIB	CRIB1|SCRB1|SCRIB1|Vartul	scribbled planar cell polarity protein	protein-coding
MACS_peak_658	chr15	21312777	21314224	+	86.98	NA	Intergenic	(GCTG)n|Simple_repeat|Simple_repeat	167733	NR_040094	348120	Hs.116287	NR_040094	ENSG00000258710	LINC01193	CT60	long intergenic non-protein coding RNA 1193	ncRNA
MACS_peak_18	chr1	8138106	8138420	+	86.97	NA	Intergenic	L2c|LINE|L2	-51870	NM_018948	54206	Hs.605445	NM_018948	ENSG00000116285	ERRFI1	GENE-33|MIG-6|MIG6|RALT	ERBB receptor feedback inhibitor 1	protein-coding
MACS_peak_2206	chrX	54071604	54071902	+	86.91	NA	promoter-TSS (NM_001184896)	promoter-TSS (NM_001184896)	-184	NM_001184896	23133	Hs.133352	NM_015107	ENSG00000172943	PHF8	JHDM1F|MRXSSD|ZNF422	PHD finger protein 8	protein-coding
MACS_peak_1484	chr21	44850822	44851271	+	86.77	NA	Intergenic	Intergenic	-4044	NM_173354	150094	Hs.282113	NM_173354	ENSG00000142178	SIK1	EIEE30|MSK|SIK|SNF1LK	salt-inducible kinase 1	protein-coding
MACS_peak_1764	chr5	177540252	177540814	+	86.72	NA	promoter-TSS (NM_015111)	promoter-TSS (NM_015111)	-23	NM_015111	23138	Hs.101761	NM_015111	ENSG00000145911	N4BP3	LZTS4	NEDD4 binding protein 3	protein-coding
MACS_peak_1851	chr7	302875	303254	+	86.69	NA	Intergenic	Intergenic	-27072	NM_001195127	100288524	Hs.702860	NM_001195127		WI2-2373I1.2	-	forkhead box L1-like	protein-coding
MACS_peak_1340	chr20	16710400	16710740	+	86.63	NA	promoter-TSS (NM_003092)	promoter-TSS (NM_003092)	-39	NM_003092	6629	Hs.280378	NM_003092	ENSG00000125870	SNRPB2	Msl1	small nuclear ribonucleoprotein polypeptide B	protein-coding
MACS_peak_1640	chr4	6634588	6634897	+	86.60	NA	Intergenic	MER66B|LTR|ERV1	-7076	NM_001272054	93621	Hs.406590	NM_033296	ENSG00000179010	MRFAP1	PAM14|PGR1	Morf4 family associated protein 1	protein-coding
MACS_peak_1434	chr20	60807074	60807748	+	86.52	NA	Intergenic	Intergenic	-6130	NM_014835	9885	Hs.473254	NM_014835	ENSG00000130703	OSBPL2	DFNA67|DNFA67|ORP-2|ORP2	oxysterol binding protein-like 2	protein-coding
MACS_peak_138	chr1	150533505	150534245	+	86.11	NA	TTS (NM_019032)	TTS (NM_019032)	9470	NR_036211	100422997		NR_036211	ENSG00000264553	MIR4257	-	microRNA 4257	ncRNA
MACS_peak_1000	chr17	56595414	56596170	+	86.09	NA	promoter-TSS (NM_004687)	promoter-TSS (NM_004687)	-541	NM_004687	9110	Hs.514373	NM_004687	ENSG00000108389	MTMR4	FYVE-DSP2|ZFYVE11	myotubularin related protein 4	protein-coding
MACS_peak_244	chr10	5628094	5628399	+	86.00	NA	Intergenic	MIR|SINE|MIR	-60037	NR_120497	100132159	Hs.239600	NR_120496		CALML3-AS1	-	CALML3 antisense RNA 1	ncRNA
MACS_peak_1908	chr7	73984049	73984318	+	85.89	NA	intron (NM_016328, intron 22 of 26)	intron (NM_016328, intron 22 of 26)	-87808	NM_032999	2969	Hs.647041	NM_001518	ENSG00000263001	GTF2I	BAP135|BTKAP1|DIWS|GTFII-I|IB291|SPIN|TFII-I|WBS|WBSCR6	general transcription factor IIi	protein-coding
MACS_peak_1262	chr2	101944242	101944579	+	85.76	NA	Intergenic	Intergenic	18498	NR_049881	100847007		NR_049881	ENSG00000264857	MIR5696	-	microRNA 5696	ncRNA
MACS_peak_1519	chr22	42674272	42674610	+	85.71	NA	intron (NM_005650, intron 1 of 5)	intron (NM_005650, intron 1 of 5)	5492	NM_005650	6942	Hs.475018	NM_005650	ENSG00000100207	TCF20	AR1|SPBP|TCF-20	transcription factor 20 (AR1)	protein-coding
MACS_peak_1114	chr19	2049547	2049817	+	85.64	NA	intron (NM_017572, intron 2 of 13)	intron (NM_017572, intron 2 of 13)	1561	NM_199054	2872	Hs.515032	NM_017572	ENSG00000099875	MKNK2	GPRK7|MNK2	MAP kinase interacting serine/threonine kinase 2	protein-coding
MACS_peak_1572	chr3	126063770	126064008	+	85.60	NA	intron (NM_014079, intron 2 of 2)	L2b|LINE|L2	12347	NM_014079	28999	Hs.272215	NM_014079	ENSG00000163884	KLF15	KKLF	Kruppel-like factor 15	protein-coding
MACS_peak_1940	chr7	102212814	102213321	+	85.55	NA	promoter-TSS (NM_001097615)	promoter-TSS (NM_001097615)	1	NM_001097615	548644	Hs.610255	NM_001015884	ENSG00000168255	POLR2J3	POLR2J2|RPB11b1|RPB11b2	polymerase (RNA) II (DNA directed) polypeptide J3	protein-coding
MACS_peak_496	chr12	118562321	118562696	+	85.52	NA	Intergenic	Intergenic	-11181	NM_002567	5037	Hs.433863	NM_002567	ENSG00000089220	PEBP1	HCNP|HCNPpp|HEL-210|HEL-S-34|HEL-S-96|PBP|PEBP|PEBP-1|RKIP	phosphatidylethanolamine binding protein 1	protein-coding
MACS_peak_1397	chr20	50382932	50384988	+	85.48	NA	intron (NM_006045, intron 1 of 27)	CpG	990	NM_006045	10079	Hs.649234	NM_006045	ENSG00000054793	ATP9A	ATPIIA	ATPase, class II, type 9A	protein-coding
MACS_peak_1732	chr5	133859852	133860192	+	85.46	NA	promoter-TSS (NM_001308143)	promoter-TSS (NM_001308143)	-44	NM_001308143	23338	Hs.732155	NM_015288	ENSG00000043143	JADE2	JADE-2|PHF15	jade family PHD finger 2	protein-coding
MACS_peak_247	chr10	8095439	8095847	+	85.43	NA	promoter-TSS (NR_104327)	promoter-TSS (NR_104327)	-196	NR_024256	399717	Hs.158992	NM_207423	ENSG00000197308	GATA3-AS1	-	GATA3 antisense RNA 1	ncRNA
MACS_peak_574	chr14	39525310	39525678	+	85.32	NA	intron (NM_006364, intron 13 of 19)	LTR76|LTR|ERV1	46943	NM_006364	10484	Hs.272927	NM_006364	ENSG00000100934	SEC23A	CLSD	Sec23 homolog A, COPII coat complex component	protein-coding
MACS_peak_1450	chr20	61810568	61810929	+	85.30	NA	TTS (NR_029670)	TTS (NR_029670)	896	NR_029670	406909		NR_029670	ENSG00000207598	MIR124-3	MIRN124-3|MIRN124A3|mir-124-3	microRNA 124-3	ncRNA
MACS_peak_476	chr12	95712073	95712466	+	85.28	NA	Intergenic	Intergenic	8570	NR_037456	100500802		NR_037456	ENSG00000265917	MIR3685	-	microRNA 3685	ncRNA
MACS_peak_450	chr12	53845540	53845914	+	84.97	NA	promoter-TSS (NM_001128914)	promoter-TSS (NM_001128914)	-159	NM_001128914	5094	Hs.546271	NM_005016	ENSG00000197111	PCBP2	HNRNPE2|HNRPE2|hnRNP-E2	poly(rC) binding protein 2	protein-coding
MACS_peak_1641	chr4	7556789	7557096	+	84.86	NA	intron (NM_020777, intron 3 of 26)	intron (NM_020777, intron 3 of 26)	95187	NR_036238	100422826		NR_036238	ENSG00000266690	MIR4274	-	microRNA 4274	ncRNA
MACS_peak_991	chr17	54990931	54991690	+	84.82	NA	promoter-TSS (NM_005082)	promoter-TSS (NM_005082)	99	NM_005082	7706	Hs.528952	NM_005082	ENSG00000121060	TRIM25	EFP|RNF147|Z147|ZNF147	tripartite motif containing 25	protein-coding
MACS_peak_1613	chr3	183892306	183892567	+	84.76	NA	promoter-TSS (NM_004068)	promoter-TSS (NM_004068)	-198	NM_001025205	1173	Hs.518460	NM_004068	ENSG00000161203	AP2M1	AP50|CLAPM1|mu2	adaptor-related protein complex 2, mu 1 subunit	protein-coding
MACS_peak_2185	chr9	140117825	140118099	+	84.68	NA	Intergenic	CpG	-1125	NM_199001	375791	Hs.495540	NM_199001	ENSG00000197191	CYSRT1	C9orf169	cysteine-rich tail protein 1	protein-coding
MACS_peak_835	chr16	55529864	55530138	+	84.68	NA	intron (NM_001302508, intron 9 of 12)	MER5A|DNA|hAT-Charlie	-12912	NM_017839	54947	Hs.460857	NM_017839	ENSG00000087253	LPCAT2	AYTL1|LysoPAFAT	lysophosphatidylcholine acyltransferase 2	protein-coding
MACS_peak_1504	chr22	17745258	17745601	+	84.66	NA	intron (NR_038398, intron 1 of 2)	intron (NR_038398, intron 1 of 2)	2194	NR_038398	27442	Hs.517394	NR_038398	ENSG00000241832	CECR3	-	cat eye syndrome chromosome region, candidate 3 (non-protein coding)	ncRNA
MACS_peak_1166	chr19	44913941	44914118	+	84.47	NA	Intergenic	Intergenic	-8252	NM_001291489	26974	Hs.709428	NM_152354	ENSG00000267508	ZNF285	ZNF285A	zinc finger protein 285	protein-coding
MACS_peak_263	chr10	25175309	25175618	+	84.42	NA	intron (NM_020200, intron 3 of 8)	intron (NM_020200, intron 3 of 8)	66110	NM_020200	56952	Hs.405619	NM_020200	ENSG00000099256	PRTFDC1	HHGP	phosphoribosyl transferase domain containing 1	protein-coding
MACS_peak_1994	chr8	52763673	52764023	+	84.34	NA	intron (NM_001286783, intron 1 of 5)	intron (NM_001286783, intron 1 of 5)	-41843	NM_144651	137902	Hs.444882	NM_144651	ENSG00000147485	PXDNL	PMR1|PRM1|VPO2	peroxidasin like	protein-coding
MACS_peak_978	chr17	47439290	47439912	+	84.34	NA	promoter-TSS (NM_001145365)	promoter-TSS (NM_001145365)	-125	NM_001145365	22834	Hs.463375	NM_014897	ENSG00000198740	ZNF652	-	zinc finger protein 652	protein-coding
MACS_peak_860	chr16	83837402	83837861	+	84.34	NA	promoter-TSS (NR_120308)	promoter-TSS (NR_120308)	-50	NR_120308	102724163		NR_120308	ENSG00000260228	LOC102724163	-	uncharacterized LOC102724163	ncRNA
MACS_peak_892	chr16	88521354	88521865	+	84.17	NA	intron (NM_153813, intron 1 of 9)	CpG-9711	1595	NM_153813	161882	Hs.632218	NM_153813		ZFPM1	FOG|FOG1|ZC2HC11A|ZNF408|ZNF89A	zinc finger protein, FOG family member 1	protein-coding
MACS_peak_757	chr16	69748	69899	+	84.12	NA	Intergenic	(CCCTAA)n|Simple_repeat|Simple_repeat	-2704	NR_128720	103504738		NR_128720	ENSG00000278739	MIR6859-4	hsa-mir-6859-4	microRNA 6859-4	ncRNA
MACS_peak_2069	chr8	145634544	145634882	+	84.07	NA	promoter-TSS (NM_013291)	promoter-TSS (NM_013291)	20	NM_013291	29894	Hs.493202	NM_013291	ENSG00000071894	CPSF1	CPSF160|HSU37012|P/cl.18	cleavage and polyadenylation specific factor 1	protein-coding
MACS_peak_1534	chr3	10362646	10362950	+	84.07	NA	promoter-TSS (NM_001278946)	promoter-TSS (NM_001278946)	-73	NM_001136232	6396	Hs.166924	NM_030673	ENSG00000157020	SEC13	D3S1231E|SEC13L1|SEC13R|npp-20	SEC13 homolog, nuclear pore and COPII coat complex component	protein-coding
MACS_peak_1299	chr2	198365757	198366122	+	84.07	NA	promoter-TSS (NM_199440)	promoter-TSS (NM_199440)	-941	NM_199440	3329	Hs.595053	NM_002156	ENSG00000144381	HSPD1	CPN60|GROEL|HLD4|HSP-60|HSP60|HSP65|HuCHA60|SPG13	heat shock 60kDa protein 1 (chaperonin)	protein-coding
MACS_peak_1323	chr2	233489291	233489663	+	84.07	NA	intron (NM_001243252, intron 1 of 3)	intron (NM_001243252, intron 1 of 3)	-8730	NM_001308395	80303	Hs.516769	NM_025202	ENSG00000115468	EFHD1	MST133|MSTP133|PP3051|SWS2	EF-hand domain family member D1	protein-coding
MACS_peak_1538	chr3	14185270	14185639	+	84.07	NA	TTS (NM_024334)	TTS (NM_024334)	19014	NM_024334	79188	Hs.517817	NM_024334	ENSG00000170876	TMEM43	ARVC5|ARVD5|EDMD7|LUMA	transmembrane protein 43	protein-coding
MACS_peak_614	chr14	90863213	90863576	+	84.07	NA	promoter-TSS (NM_006888)	promoter-TSS (NM_006888)	67	NM_006888	801	Hs.282410	NM_006888	ENSG00000198668	CALM1	CALML2|CAMI|CPVT4|DD132|LQT14|PHKD|caM	calmodulin 1 (phosphorylase kinase, delta)	protein-coding
MACS_peak_961	chr17	41465947	41466507	+	83.98	NA	promoter-TSS (NR_027413)	promoter-TSS (NR_027413)	39	NR_027412	100130581	Hs.546897	NR_027412	ENSG00000188825	LINC00910	-	long intergenic non-protein coding RNA 910	ncRNA
MACS_peak_1807	chr6	37665718	37665995	+	83.96	NA	promoter-TSS (NM_153487)	promoter-TSS (NM_153487)	-90	NM_153487	266727	Hs.437993	NM_153487	ENSG00000112139	MDGA1	GPIM|MAMDC3	MAM domain containing glycosylphosphatidylinositol anchor 1	protein-coding
MACS_peak_1824	chr6	88333064	88333369	+	83.89	NA	intron (NM_001197259, intron 10 of 18)	intron (NM_001197259, intron 10 of 18)	33431	NM_012381	23595	Hs.410228	NM_012381	ENSG00000135336	ORC3	LAT|LATHEO|ORC3L	origin recognition complex subunit 3	protein-coding
MACS_peak_346	chr11	62358884	62359337	+	83.84	NA	promoter-TSS (NM_022830)	promoter-TSS (NM_022830)	-1	NM_022830	64852	Hs.728983	NM_022830	ENSG00000149016	TUT1	PAPD2|RBM21|STARPAP|TUTase|URLC6	terminal uridylyl transferase 1, U6 snRNA-specific	protein-coding
MACS_peak_350	chr11	62608834	62609391	+	83.75	NA	Intergenic	U2|snRNA|snRNA	-1484	NM_018093	54663	Hs.654620	NM_018093	ENSG00000133316	WDR74	-	WD repeat domain 74	protein-coding
MACS_peak_60	chr1	41819432	41819710	+	83.72	NA	Intergenic	Intergenic	-8032	NM_001291281	100132074	Hs.559677	NM_001291281	ENSG00000204060	FOXO6	-	forkhead box O6	protein-coding
MACS_peak_1829	chr6	111799812	111800165	+	83.69	NA	intron (NM_001286431, intron 2 of 34)	intron (NM_001286431, intron 2 of 34)	-4687	NR_034109	643749	Hs.486228	NR_034108	ENSG00000231889	TRAF3IP2-AS1	C6UAS|C6orf3|NCRNA00248|TRAF3IP2-AS2	TRAF3IP2 antisense RNA 1	ncRNA
MACS_peak_771	chr16	3202362	3202720	+	83.66	NA	Intergenic	Intergenic	8249	NR_132322	197350	Hs.434132	NR_132322	ENST00000428155	CASP16P	CASP16	caspase 16, pseudogene	pseudo
MACS_peak_1112	chr19	1548792	1549140	+	83.63	NA	Intergenic	Intergenic	19091	NM_203304	399664	Hs.436495	NM_203304	ENSG00000181588	MEX3D	MEX-3D|MEX3|OK/SW-cl.4|RKHD1|RNF193|TINO	mex-3 RNA binding family member D	protein-coding
MACS_peak_722	chr15	81097168	81097589	+	83.46	NA	intron (NM_018689, intron 1 of 28)	intron (NM_018689, intron 1 of 28)	25694	NM_001293304	57214	Hs.459088	NM_018689	ENSG00000103888	CEMIP	CCSP1|KIAA1199|TMEM2L	cell migration inducing protein, hyaluronan binding	protein-coding
MACS_peak_288	chr10	95462190	95462535	+	83.44	NA	promoter-TSS (NM_145246)	promoter-TSS (NM_145246)	-33	NM_145246	118924	Hs.586650	NM_145246	ENSG00000148690	FRA10AC1	C10orf4|F26C11.1-like|FRA10A	fragile site, folic acid type, rare, fra(10)(q23.3) or fra(10)(q24.2) candidate 1	protein-coding
MACS_peak_1103	chr18	67873071	67873420	+	83.43	NA	promoter-TSS (NM_173630)	promoter-TSS (NM_173630)	-283	NM_173630	25914	Hs.654809	NM_173630	ENSG00000176225	RTTN	-	rotatin	protein-coding
MACS_peak_846	chr16	71323471	71323869	+	83.30	NA	promoter-TSS (NM_018348)	promoter-TSS (NM_018348)	-161	NM_018348	55783	Hs.72782	NM_018348	ENSG00000180917	CMTR2	AFT|FTSJD1|HMTr2|MTr2	cap methyltransferase 2	protein-coding
MACS_peak_626	chr14	95623494	95623926	+	83.26	NA	promoter-TSS (NM_177438)	promoter-TSS (NM_177438)	49	NM_177438	23405	Hs.87889	NM_030621	ENSG00000100697	DICER1	DCR1|Dicer|Dicer1e|HERNA|K12H4.8-LIKE|MNG1|RMSE2	dicer 1, ribonuclease type III	protein-coding
MACS_peak_1007	chr17	60547976	60548555	+	83.09	NA	Intergenic	L2c|LINE|L2	-8121	NM_006852	11011	Hs.445078	NM_006852		TLK2	HsHPK|PKU-ALPHA	tousled-like kinase 2	protein-coding
MACS_peak_2225	chrX	115001942	115002440	+	83.07	NA	intron (NR_132337, intron 1 of 1)	CpG	83253	NR_132337	642776	Hs.634316	NR_130730	ENSG00000235244	DANT2	-	DXZ4 associated non-coding transcript 2, distal	ncRNA
MACS_peak_1570	chr3	122397630	122398010	+	83.02	NA	Intergenic	Intergenic	-1852	NM_017554	54625	Hs.518203	NM_017554	ENSG00000173193	PARP14	ARTD8|BAL2|PARP-14|pART8	poly(ADP-ribose) polymerase family member 14	protein-coding
MACS_peak_141	chr1	151138274	151138770	+	82.86	NA	promoter-TSS (NM_001136543)	promoter-TSS (NM_001136543)	24	NM_024041	79005	Hs.732060	NM_024041	ENSG00000163156	SCNM1	-	sodium channel modifier 1	protein-coding
MACS_peak_934	chr17	16120292	16120643	+	82.86	NA	promoter-TSS (NM_004278)	promoter-TSS (NM_004278)	-42	NM_004278	9487	Hs.499793	NM_004278	ENSG00000108474	PIGL	CHIME	phosphatidylinositol glycan anchor biosynthesis class L	protein-coding
MACS_peak_663	chr15	35280337	35280689	+	82.82	NA	promoter-TSS (NM_014106)	promoter-TSS (NM_014106)	-16	NM_014106	54989	Hs.744990	NM_014106	ENSG00000198146	ZNF770	PRO1914	zinc finger protein 770	protein-coding
MACS_peak_90	chr1	115299245	115301237	+	82.80	NA	intron (NM_001007553, intron 1 of 19)	intron (NM_001007553, intron 1 of 19)	430	NM_001242892	7812	Hs.69855	NM_007158	ENSG00000009307	CSDE1	D1S155E|UNR	cold shock domain containing E1, RNA binding	protein-coding
MACS_peak_256	chr10	13628609	13629128	+	82.64	NA	promoter-TSS (NM_003675)	promoter-TSS (NM_003675)	-71	NM_003675	8559	Hs.729158	NM_003675	ENSG00000165630	PRPF18	PRP18|hPrp18	pre-mRNA processing factor 18	protein-coding
MACS_peak_1614	chr3	183966525	183966915	+	82.62	NA	promoter-TSS (NM_032331)	promoter-TSS (NM_032331)	39	NM_005787	10195	Hs.478481	NM_005787	ENSG00000214160	ALG3	CDG1D|CDGS4|CDGS6|D16Ertd36e|NOT56L|Not56|not	ALG3, alpha-1,3- mannosyltransferase	protein-coding
MACS_peak_155	chr1	155161156	155161614	+	82.58	NA	intron (NM_001204286, intron 3 of 8)	G-rich|Low_complexity|Low_complexity	1321	NM_001204289	4582	Hs.89603	NM_002456	ENSG00000185499	MUC1	ADMCKD|ADMCKD1|CA 15-3|CD227|EMA|H23AG|KL-6|MAM6|MCD|MCKD|MCKD1|MUC-1|MUC-1/SEC|MUC-1/X|MUC1/ZD|PEM|PEMT|PUM	mucin 1, cell surface associated	protein-coding
MACS_peak_217	chr1	228759075	228759648	+	82.52	NA	TTS (NR_106988).7	TTS (NR_106988).7	132	NR_106988	102465753		NR_106988		MIR7641-2	B-ATF|hsa-mir-7641-2	microRNA 7641-2	ncRNA
MACS_peak_597	chr14	76038549	76038882	+	82.47	NA	Intergenic	Intergenic	-6225	NM_017791	55640	Hs.509966	NM_017791	ENSG00000119686	FLVCR2	C14orf58|CCT|EPV|FLVCRL14q|MFSD7C|PVHH	feline leukemia virus subgroup C cellular receptor family, member 2	protein-coding
MACS_peak_635	chr14	103058500	103058892	+	82.46	NA	promoter-TSS (NM_015156)	promoter-TSS (NM_015156)	-300	NM_015156	23186	Hs.510521	NM_015156	ENSG00000089902	RCOR1	COREST|RCOR	REST corepressor 1	protein-coding
MACS_peak_2073	chr9	470478	470903	+	82.32	NA	intron (NM_001256876, intron 2 of 15)	intron (NM_001256876, intron 2 of 15)	396	NM_001256876	23189	Hs.306764	NM_015158	ENSG00000107104	KANK1	ANKRD15|CPSQ2|KANK	KN motif and ankyrin repeat domains 1	protein-coding
MACS_peak_1905	chr7	73265173	73265550	+	82.30	NA	Intergenic	Intergenic	-8506	NM_152559	155368	Hs.647042	NM_152559	ENSG00000165171	WBSCR27	-	Williams Beuren syndrome chromosome region 27	protein-coding
MACS_peak_1702	chr5	58344847	58345231	+	82.30	NA	intron (NM_001165899, intron 7 of 16)	intron (NM_001165899, intron 7 of 16)	-9700	NM_001197222	5144	Hs.117545	NM_006203	ENSG00000113448	PDE4D	ACRDYS2|DPDE3|HSPDE4D|PDE43|PDE4DN2|STRK1	phosphodiesterase 4D, cAMP-specific	protein-coding
MACS_peak_1662	chr4	78783720	78784054	+	82.24	NA	promoter-TSS (NM_020236)	promoter-TSS (NM_020236)	82	NM_020236	65008	Hs.532019	NM_020236	ENSG00000169288	MRPL1	BM022|L1MT|MRP-L1	mitochondrial ribosomal protein L1	protein-coding
MACS_peak_19	chr1	9405695	9406050	+	82.22	NA	intron (NM_025106, intron 1 of 2)	intron (NM_025106, intron 1 of 2)	52931	NM_025106	80176	Hs.8261	NM_025106	ENSG00000171621	SPSB1	SSB-1|SSB1	splA/ryanodine receptor domain and SOCS box containing 1	protein-coding
MACS_peak_1377	chr20	47443413	47450201	+	82.22	NA	Intergenic	AluJr|SINE|Alu	-2387	NM_020820	57580	Hs.153310	NM_020820	ENSG00000124126	PREX1	P-REX1	phosphatidylinositol-3,4,5-trisphosphate-dependent Rac exchange factor 1	protein-coding
MACS_peak_1711	chr5	74062257	74062515	+	82.15	NA	promoter-TSS (NM_001271665)	promoter-TSS (NM_001271665)	-430	NM_014886	10412	Hs.482526	NM_014886	ENSG00000164346	NSA2	CDK105|HCL-G1|HCLG1|HUSSY-29|HUSSY29|TINP1	NSA2 ribosome biogenesis homolog	protein-coding
MACS_peak_1485	chr21	44924063	44924365	+	82.10	NA	Intergenic	Intergenic	-26111	NR_026863	114038	Hs.592161	NM_153752	ENSG00000185186	LINC00313	C21orf84|CH507-42P11.5|NCRNA00313	long intergenic non-protein coding RNA 313	ncRNA
MACS_peak_1889	chr7	47601658	47601978	+	82.03	NA	intron (NM_022748, intron 1 of 30)	intron (NM_022748, intron 1 of 30)	19924	NM_022748	64759	Hs.520814	NM_022748	ENSG00000136205	TNS3	TEM6|TENS1	tensin 3	protein-coding
MACS_peak_1966	chr7	154861662	154861985	+	81.92	NA	promoter-TSS (NM_024012)	promoter-TSS (NM_024012)	-211	NM_024012	3361	Hs.65791	NM_024012		HTR5A	5-HT5A	5-hydroxytryptamine (serotonin) receptor 5A, G protein-coupled	protein-coding
MACS_peak_513	chr12	125401499	125401966	+	81.81	NA	Intergenic	Intergenic	1639	NR_049820	100847004		NR_049820	ENSG00000265345	MIR5188	mir-5188	microRNA 5188	ncRNA
MACS_peak_326	chr11	38580251	38580587	+	81.79	NA	Intergenic	Intergenic	87487	NR_120555	103312105	Hs.641711	NR_120554	ENSG00000255175	LOC103312105	-	uncharacterized LOC103312105	ncRNA
MACS_peak_540	chr13	41885821	41886162	+	81.73	NA	intron (NM_018527, intron 1 of 9)	CpG	650	NM_001110798	79612	Hs.512914	NM_018527	ENSG00000172766	NAA16	NARG1L	N(alpha)-acetyltransferase 16, NatA auxiliary subunit	protein-coding
MACS_peak_554	chr14	20773942	20774315	+	81.45	NA	promoter-TSS (NM_138376)	promoter-TSS (NM_138376)	25	NM_138376	91875	Hs.98553	NM_138376		TTC5	Strap	tetratricopeptide repeat domain 5	protein-coding
MACS_peak_1931	chr7	100860579	100860958	+	81.36	NA	promoter-TSS (NM_006349)	promoter-TSS (NM_006349)	-217	NM_006349	10467	Hs.211079	NM_006349	ENSG00000106400	ZNHIT1	CG1I|ZNFN4A1	zinc finger, HIT-type containing 1	protein-coding
MACS_peak_759	chr16	740248	740640	+	81.36	NA	promoter-TSS (NM_032259)	promoter-TSS (NM_032259)	-20	NM_032259	84219	Hs.459632	NM_032259	ENSG00000127580	WDR24	C16orf21|JFP7	WD repeat domain 24	protein-coding
MACS_peak_1625	chr3	194393057	194393436	+	81.36	NA	promoter-TSS (NM_018385)	promoter-TSS (NM_018385)	-40	NM_018385	55341	Hs.744061	NM_018385	ENSG00000041802	LSG1	-	large 60S subunit nuclear export GTPase 1	protein-coding
MACS_peak_1309	chr2	218571732	218572145	+	81.36	NA	intron (NR_026597, intron 1 of 12)	intron (NR_026597, intron 1 of 12)	49378	NR_026597	729582	Hs.572788	NR_026597		DIRC3	-	disrupted in renal carcinoma 3	ncRNA
MACS_peak_936	chr17	16709032	16709391	+	81.24	NA	Intergenic	Intergenic	17154	NR_026810	100129396	Hs.712114	NR_026810		FAM106CP	FAM106C	family with sequence similarity 106, member C, pseudogene	ncRNA
MACS_peak_1635	chr4	3476742	3477102	+	81.23	NA	intron (NM_001301071, intron 3 of 9)	intron (NM_001301071, intron 3 of 9)	-9349	NM_001256896	285489	Hs.122110	NM_173660	ENSG00000175920	DOK7	C4orf25|CMS10|CMS1B	docking protein 7	protein-coding
MACS_peak_1787	chr6	28104460	28104858	+	81.18	NA	non-coding (NR_103456, exon 1 of 2)	non-coding (NR_103456, exon 1 of 2)	435	NR_103455	100129195	Hs.659413	NR_103455	ENSG00000269293	ZSCAN16-AS1	-	ZSCAN16 antisense RNA 1	ncRNA
MACS_peak_1970	chr7	155625714	155626112	+	81.13	NA	Intergenic	MER5B|DNA|hAT-Charlie	-20946	NM_000193	6469	Hs.164537	NM_000193		SHH	HHG1|HLP3|HPE3|MCOPCB5|SMMCI|TPT|TPTPS	sonic hedgehog	protein-coding
MACS_peak_262	chr10	19789994	19790211	+	81.12	NA	intron (NM_001142308, intron 31 of 39)	L2a|LINE|L2	227377	NR_120646	101928834	Hs.676482	NR_120646	ENSG00000233968	LOC101928834	-	uncharacterized LOC101928834	ncRNA
MACS_peak_2246	chrY	13739092	13739191	+	81.05	NA	Intergenic	(GAATG)n|Satellite|Satellite	794248	NR_033667	352887	Hs.546221	NR_033667	ENSG00000206159	GYG2P1	GYG2P	glycogenin 2 pseudogene 1	pseudo
MACS_peak_2124	chr9	127177663	127178074	+	81.01	NA	promoter-TSS (NM_002799)	promoter-TSS (NM_002799)	-116	NM_002799	5695	Hs.213470	NM_002799	ENSG00000136930	PSMB7	Z	proteasome subunit beta 7	protein-coding
MACS_peak_2064	chr8	144349298	144349775	+	81.00	NA	promoter-TSS (NM_138465)	promoter-TSS (NM_138465)	-71	NM_138465	2738	Hs.400533	NM_138465	ENSG00000250571	GLI4	HKR4|ZNF928	GLI family zinc finger 4	protein-coding
MACS_peak_1947	chr7	121061029	121061486	+	80.98	NA	Intergenic	L2a|LINE|L2	-24835	NM_001040020	10447	Hs.434053	NM_014888	ENSG00000196937	FAM3C	GS3786|ILEI	family with sequence similarity 3, member C	protein-coding
MACS_peak_531	chr13	31060566	31060968	+	80.98	NA	intron (NM_001313893, intron 1 of 4)	intron (NM_001313893, intron 1 of 4)	-20665	NM_002128	3146	Hs.434102	NM_002128	ENSG00000189403	HMGB1	HMG-1|HMG1|HMG3|SBP-1	high mobility group box 1	protein-coding
MACS_peak_218	chr1	228761168	228762080	+	80.89	NA	TTS (NR_106988).8	TTS (NR_106988).8	111	NR_106988	102465753		NR_106988		MIR7641-2	B-ATF|hsa-mir-7641-2	microRNA 7641-2	ncRNA
MACS_peak_1676	chr4	175750694	175750985	+	80.74	NA	promoter-TSS (NM_001042543)	promoter-TSS (NM_001042543)	-373	NM_006529	8001	Hs.413099	NM_006529	ENSG00000145451	GLRA3	-	glycine receptor alpha 3	protein-coding
MACS_peak_199	chr1	207489729	207490411	+	80.62	NA	Intergenic	Intergenic	-4747	NM_000574	1604	Hs.126517	NM_000574	ENSG00000196352	CD55	CR|CROM|DAF|TC	CD55 molecule, decay accelerating factor for complement (Cromer blood group)	protein-coding
MACS_peak_752	chr15	101211847	101212348	+	80.61	NA	Intergenic	Intergenic	69342	NM_198243	140460	Hs.31845	NM_024708	ENSG00000183475	ASB7	-	ankyrin repeat and SOCS box containing 7	protein-coding
MACS_peak_1408	chr20	56171878	56172440	+	80.59	NA	Intergenic	Intergenic	23473	NM_001160419	81030	Hs.302123	NM_030776	ENSG00000124256	ZBP1	C20orf183|DAI|DLM-1|DLM1	Z-DNA binding protein 1	protein-coding
MACS_peak_2159	chr9	134615428	134615804	+	80.37	NA	promoter-TSS (NM_001304275)	promoter-TSS (NM_001304275)	-285	NM_001304275	2889	Hs.127897	NM_005312	ENSG00000107263	RAPGEF1	C3G|GRF2	Rap guanine nucleotide exchange factor 1	protein-coding
MACS_peak_2163	chr9	136202822	136203233	+	80.37	NA	promoter-TSS (NM_006753)	promoter-TSS (NM_006753)	20	NM_001278942	6838	Hs.274430	NM_006753		SURF6	RRP14	surfeit 6	protein-coding
MACS_peak_1639	chr4	6383783	6384111	+	80.35	NA	promoter-TSS (NM_181876)	promoter-TSS (NM_181876)	-350	NM_181876	5522	Hs.479069	NM_020416	ENSG00000074211	PPP2R2C	B55-GAMMA|IMYPNO|IMYPNO1|PR52|PR55G	protein phosphatase 2, regulatory subunit B, gamma	protein-coding
MACS_peak_191	chr1	204475438	204476008	+	80.29	NA	Intergenic	tRNA-Lys-AAA|tRNA|tRNA	-9784	NM_001278518	4194	Hs.497492	NM_002393	ENSG00000198625	MDM4	HDMX|MDMX|MRP1	MDM4, p53 regulator	protein-coding
MACS_peak_209	chr1	228745732	228746226	+	80.27	NA	TTS (NR_106988)	TTS (NR_106988)	115	NR_106988	102465753		NR_106988		MIR7641-2	B-ATF|hsa-mir-7641-2	microRNA 7641-2	ncRNA
MACS_peak_1339	chr20	16553949	16554277	+	80.25	NA	promoter-TSS (NM_001199866)	promoter-TSS (NM_001199866)	-34	NM_001199866	55614	Hs.101774	NM_024704	ENSG00000089177	KIF16B	C20orf23|KISC20ORF|SNX23	kinesin family member 16B	protein-coding
MACS_peak_472	chr12	89919725	89920124	+	80.11	NA	promoter-TSS (NM_001199777)	promoter-TSS (NM_001199777)	115	NM_001199781	100528030	Hs.25130	NM_001199781	ENSG00000259075	POC1B-GALNT4	-	POC1B-GALNT4 readthrough	protein-coding
MACS_peak_1855	chr7	916012	916464	+	80.09	NA	promoter-TSS (NM_015949)	promoter-TSS (NM_015949)	47	NM_015949	51608	Hs.107387	NM_015949	ENSG00000239857	GET4	C7orf20|CEE|CGI-20|TRC35	golgi to ER traffic protein 4	protein-coding
MACS_peak_2082	chr9	13688992	13689286	+	80.07	NA	Intergenic	Intergenic	-238831	NR_038194	100113404	Hs.149786	NR_038194	ENSG00000205636	LINC00583	C9orf146	long intergenic non-protein coding RNA 583	ncRNA
MACS_peak_216	chr1	228757824	228758430	+	79.92	NA	promoter-TSS (NR_106988).6	promoter-TSS (NR_106988).6	-854	NR_106988	102465753		NR_106988		MIR7641-2	B-ATF|hsa-mir-7641-2	microRNA 7641-2	ncRNA
MACS_peak_417	chr12	9102536	9102887	+	79.91	NA	promoter-TSS (NM_001207024)	promoter-TSS (NM_001207024)	-354	NM_002355	4074	Hs.134084	NM_002355	ENSG00000003056	M6PR	CD-MPR|MPR 46|MPR-46|MPR46|SMPR	mannose-6-phosphate receptor (cation dependent)	protein-coding
MACS_peak_788	chr16	16113244	16113570	+	79.91	NA	intron (NM_004996, intron 5 of 30)	intron (NM_004996, intron 5 of 30)	69973	NM_004996	4363	Hs.391464	NM_004996	ENSG00000103222	ABCC1	ABC29|ABCC|GS-X|MRP|MRP1	ATP binding cassette subfamily C member 1	protein-coding
MACS_peak_560	chr14	23775854	23776138	+	79.83	NA	promoter-TSS (NM_001199839)	promoter-TSS (NM_001199839)	25	NM_001199864	100529063	Hs.707712	NM_001199864		BCL2L2-PABPN1	-	BCL2L2-PABPN1 readthrough	protein-coding
MACS_peak_805	chr16	28503164	28503515	+	79.78	NA	promoter-TSS (NM_000086)	promoter-TSS (NM_000086)	64	NM_001286110	1201	Hs.534667	NM_000086	ENSG00000188603	CLN3	BTS|JNCL	ceroid-lipofuscinosis, neuronal 3	protein-coding
MACS_peak_593	chr14	70826362	70826691	+	79.78	NA	promoter-TSS (NM_001204090)	promoter-TSS (NM_001204090)	-78	NM_016468	51241	Hs.709581	NM_016468	ENSG00000133983	COX16	C14orf112|HSPC203	COX16 cytochrome c oxidase assembly homolog	protein-coding
MACS_peak_1906	chr7	73808837	73809218	+	79.74	NA	intron (NM_032421, intron 12 of 15)	intron (NM_032421, intron 12 of 15)	-59093	NM_005685	9569	Hs.647056	NM_005685	ENSG00000006704	GTF2IRD1	BEN|CREAM1|GTF3|MUSTRD1|RBAP2|WBS|WBSCR11|WBSCR12|hMusTRD1alpha1	GTF2I repeat domain containing 1	protein-coding
MACS_peak_1424	chr20	57445275	57445865	+	79.65	NA	intron (NR_126334, intron 3 of 4)	intron (NR_126334, intron 3 of 4)	17534	NM_001309883	2778	Hs.125898	NM_000516	ENSG00000087460	GNAS	AHO|C20orf45|GNAS1|GPSA|GSA|GSP|NESP|POH|SCG6|SgVI	GNAS complex locus	protein-coding
MACS_peak_177	chr1	184020645	184020997	+	79.56	NA	promoter-TSS (NM_052965)	promoter-TSS (NM_052965)	36	NR_125335	116461	Hs.548197	NM_052965	ENSG00000198860	TSEN15	C1orf19|sen15	TSEN15 tRNA splicing endonuclease subunit	protein-coding
MACS_peak_205	chr1	218458462	218458755	+	79.52	NA	promoter-TSS (NM_016052)	promoter-TSS (NM_016052)	-21	NM_016052	51018	Hs.660109	NM_016052	ENSG00000067533	RRP15	CGI-115|KIAA0507	ribosomal RNA processing 15 homolog	protein-coding
MACS_peak_1428	chr20	57978878	57979476	+	79.43	NA	Intergenic	Intergenic	103695	NM_207032	1908	Hs.1408	NM_000114	ENSG00000124205	EDN3	ET-3|ET3|HSCR4|PPET3|WS4B	endothelin 3	protein-coding
MACS_peak_2013	chr8	96281690	96282056	+	79.42	NA	promoter-TSS (NM_177965)	promoter-TSS (NM_177965)	-411	NM_177965	157657	Hs.548157	NM_177965	ENSG00000156172	C8orf37	CORD16|RP64|smalltalk	chromosome 8 open reading frame 37	protein-coding
MACS_peak_1014	chr17	60938108	60938652	+	79.35	NA	intron (NR_036146, intron 3 of 3)	intron (NR_036146, intron 3 of 3)	-52638	NM_152598	162333	Hs.665663	NM_152598	ENSG00000173838	MARCH10	MARCH-X|RNF190	membrane associated ring finger 10	protein-coding
MACS_peak_1389	chr20	48833015	48834205	+	79.34	NA	Intergenic	L2b|LINE|L2	-25004	NR_125739	101927559	Hs.442486	NR_125739	ENSG00000277449	CEBPB-AS1	-	CEBPB antisense RNA 1	ncRNA
MACS_peak_1604	chr3	178100179	178100596	+	79.30	NA	Intergenic	Intergenic	-36602	NR_046786	100874330	Hs.201902	NR_046786	ENSG00000223941	LINC01014	KCNMB2-IT1	long intergenic non-protein coding RNA 1014	ncRNA
MACS_peak_2047	chr8	128806489	128807122	+	79.21	NA	promoter-TSS (NR_003367)	promoter-TSS (NR_003367)	26	NR_003367	5820	Hs.133107	NR_003367	ENSG00000249859	PVT1	LINC00079|NCRNA00079|onco-lncRNA-100	Pvt1 oncogene (non-protein coding)	ncRNA
MACS_peak_1853	chr7	765551	765815	+	79.13	NA	promoter-TSS (NM_017802)	promoter-TSS (NM_017802)	-655	NM_017802	54919	Hs.535896	NM_017802	ENSG00000164818	DNAAF5	CILD18|HEATR2	dynein, axonemal, assembly factor 5	protein-coding
MACS_peak_686	chr15	64388043	64388397	+	79.12	NA	exon (NM_003099, exon 1 of 15)	exon (NM_003099, exon 1 of 15)	137	NM_003099	6642	Hs.188634	NM_003099		SNX1	HsT17379|VPS5	sorting nexin 1	protein-coding
MACS_peak_314	chr10	133811342	133811641	+	78.98	NA	Intergenic	Intergenic	-15974	NM_004052	664	Hs.144873	NM_004052		BNIP3	NIP3	BCL2/adenovirus E1B 19kDa interacting protein 3	protein-coding
MACS_peak_318	chr11	1051132	1051431	+	78.98	NA	Intergenic	Intergenic	-14575	NM_005961	4588	Hs.528432	NM_005961	ENSG00000184956	MUC6	MUC-6	mucin 6, oligomeric mucus/gel-forming	protein-coding
MACS_peak_1075	chr17	78226506	78226805	+	78.98	NA	3' UTR (NM_001166348, exon 17 of 17)	3' UTR (NM_001166348, exon 17 of 17)	-8005	NM_001256071	57674	Hs.195642	NM_020914	ENSG00000173821	RNF213	ALO17|C17orf27|KIAA1618|MYMY2|MYSTR|NET57	ring finger protein 213	protein-coding
MACS_peak_2236	chrX	137008380	137008645	+	78.90	NA	Intergenic	Intergenic	360166	NM_003413	7547	Hs.111227	NM_003413	ENSG00000156925	ZIC3	HTX|HTX1|VACTERLX|ZNF203	Zic family member 3	protein-coding
MACS_peak_373	chr11	67113825	67114250	+	78.85	NA	intron (NR_024469, intron 2 of 3)	L2|LINE|L2	7030	NM_001256870	57804	Hs.523829	NM_021173	ENSG00000175482	POLD4	POLDS|p12	polymerase (DNA-directed), delta 4, accessory subunit	protein-coding
MACS_peak_2221	chrX	107334232	107334608	+	78.69	NA	promoter-TSS (NM_052936)	promoter-TSS (NM_052936)	454	NM_002814	5716	Hs.522752	NM_002814	ENSG00000101843	PSMD10	dJ889N15.2|p28|p28(GANK)	proteasome 26S subunit, non-ATPase 10	protein-coding
MACS_peak_1342	chr20	17659030	17659426	+	78.62	NA	intron (NM_004587, intron 1 of 24)	intron (NM_004587, intron 1 of 24)	3700	NM_004587	6238	Hs.472213	NM_004587	ENSG00000125844	RRBP1	ES/130|ES130|RRp|hES	ribosome binding protein 1	protein-coding
MACS_peak_161	chr1	161420322	161420953	+	78.52	NA	Intergenic	CpG	-54568	NM_021642	2212	Hs.352642	NM_021642	ENSG00000143226	FCGR2A	CD32|CD32A|CDw32|FCG2|FCGR2|FCGR2A1|FcGR|IGFR2	Fc fragment of IgG, low affinity IIa, receptor (CD32)	protein-coding
MACS_peak_1879	chr7	26240871	26241267	+	78.50	NA	promoter-TSS (NM_031243)	promoter-TSS (NM_031243)	238	NM_007276	11335	Hs.381189	NM_007276	ENSG00000122565	CBX3	HECH|HP1-GAMMA|HP1Hs-gamma	chromobox homolog 3	protein-coding
MACS_peak_541	chr13	42845887	42846154	+	78.43	NA	promoter-TSS (NM_016248)	promoter-TSS (NM_016248)	-269	NM_016248	11215	Hs.105105	NM_016248	ENSG00000023516	AKAP11	AKAP-11|AKAP220|PPP1R44|PRKA11	A kinase (PRKA) anchor protein 11	protein-coding
MACS_peak_1374	chr20	47273153	47274858	+	78.35	NA	intron (NM_020820, intron 17 of 39)	intron (NM_020820, intron 17 of 39)	170415	NM_020820	57580	Hs.153310	NM_020820	ENSG00000124126	PREX1	P-REX1	phosphatidylinositol-3,4,5-trisphosphate-dependent Rac exchange factor 1	protein-coding
MACS_peak_2071	chr8	145733903	145734249	+	78.29	NA	promoter-TSS (NM_138431)	promoter-TSS (NM_138431)	-343	NR_130120	113655	Hs.7678	NM_138431	ENSG00000167700	MFSD3	-	major facilitator superfamily domain containing 3	protein-coding
MACS_peak_189	chr1	204300555	204300871	+	78.19	NA	intron (NM_014935, intron 1 of 22)	intron (NM_014935, intron 1 of 22)	28344	NM_014935	22874	Hs.253146	NM_014935	ENSG00000143850	PLEKHA6	PEPP-3|PEPP3	pleckstrin homology domain containing, family A member 6	protein-coding
MACS_peak_915	chr17	7146103	7146479	+	78.18	NA	promoter-TSS (NM_007278)	promoter-TSS (NM_007278)	-538	NM_007278	11337	Hs.647421	NM_007278		GABARAP	ATG8A|GABARAP-a|MM46	GABA(A) receptor-associated protein	protein-coding
MACS_peak_1244	chr2	73964333	73964709	+	78.18	NA	promoter-TSS (NM_016058)	promoter-TSS (NM_016058)	-4	NM_016058	51002	Hs.157401	NM_016058	ENSG00000144034	TPRKB	CGI-121	TP53RK binding protein	protein-coding
MACS_peak_542	chr13	43632736	43633026	+	78.16	NA	intron (NM_013238, intron 1 of 5)	L1PB1|LINE|L1	35519	NM_013238	29103	Hs.438830	NM_013238		DNAJC15	DNAJD1|HSD18|MCJ	DnaJ (Hsp40) homolog, subfamily C, member 15	protein-coding
MACS_peak_582	chr14	61201286	61201622	+	78.15	NA	promoter-TSS (NM_002431)	promoter-TSS (NM_002431)	-5	NM_001177963	4331	Hs.509523	NM_002431	ENSG00000020426	MNAT1	CAP35|MAT1|RNF66|TFB3	MNAT CDK-activating kinase assembly factor 1	protein-coding
MACS_peak_760	chr16	1075175	1075705	+	78.13	NA	Intergenic	Intergenic	43632	NM_014587	30812	Hs.243678	NM_014587	ENSG00000005513	SOX8	-	SRY box 8	protein-coding
MACS_peak_484	chr12	107498496	107498872	+	78.02	NA	Intergenic	Intergenic	-11049	NM_004075	1407	Hs.151573	NM_004075	ENSG00000008405	CRY1	PHLL1	cryptochrome circadian clock 1	protein-coding
MACS_peak_1312	chr2	221142066	221142451	+	77.98	NA	Intergenic	Intergenic	-370972	NR_036228	100422959		NR_036228	ENSG00000266518	MIR4268	-	microRNA 4268	ncRNA
MACS_peak_2110	chr9	101018104	101018505	+	77.97	NA	promoter-TSS (NM_018421)	promoter-TSS (NM_018421)	-301	NM_001267571	55357	Hs.371016	NM_018421	ENSG00000095383	TBC1D2	PARIS-1|PARIS1|TBC1D2A	TBC1 domain family, member 2	protein-coding
MACS_peak_783	chr16	12623572	12623878	+	77.94	NA	intron (NM_032167, intron 20 of 20)	intron (NM_032167, intron 20 of 20)	-190453	NR_039869	100616195		NR_039869	ENSG00000264733	MIR4718	-	microRNA 4718	ncRNA
MACS_peak_1385	chr20	48781938	48782915	+	77.83	NA	Intergenic	Intergenic	-6681	NR_109943	101927541	Hs.570391	NR_109943	ENSG00000231742	LINC01273	-	long intergenic non-protein coding RNA 1273	ncRNA
MACS_peak_1015	chr17	60953083	60954132	+	77.81	NA	intron (NR_036146, intron 3 of 3)	intron (NR_036146, intron 3 of 3)	-67865	NM_152598	162333	Hs.665663	NM_152598	ENSG00000173838	MARCH10	MARCH-X|RNF190	membrane associated ring finger 10	protein-coding
MACS_peak_1384	chr20	48769987	48771020	+	77.80	NA	promoter-TSS (NR_027889)	promoter-TSS (NR_027889)	-168	NM_199203	387522	Hs.744839	NM_003349	ENSG00000124208	TMEM189-UBE2V1	CROC-1B|CROC1B|KUA-UEV	TMEM189-UBE2V1 readthrough	protein-coding
MACS_peak_701	chr15	73939630	73940133	+	77.73	NA	Intergenic	L1MEc|LINE|L1	-14128	NM_017455	27020	Hs.744867	NM_012428	ENSG00000156642	NPTN	GP55|GP65|SDFR1|SDR1|np55|np65	neuroplastin	protein-coding
MACS_peak_889	chr16	87979303	87979686	+	77.73	NA	Intergenic	MLT1K|LTR|ERVL-MaLR	-5544	NM_001173540	54971	Hs.461705	NM_017869	ENSG00000172530	BANP	BEND1|SMAR1|SMARBP1	BTG3 associated nuclear protein	protein-coding
MACS_peak_154	chr1	155149823	155150128	+	77.70	NA	intron (NM_001256601, intron 5 of 9)	intron (NM_001256601, intron 5 of 9)	2745	NR_046329	80128	Hs.287735	NM_025058	ENSG00000163462	TRIM46	GENEY|TRIFIC	tripartite motif containing 46	protein-coding
MACS_peak_1116	chr19	2398837	2399142	+	77.70	NA	intron (NM_182973, intron 2 of 16)	intron (NM_182973, intron 2 of 16)	9205	NM_182973	360200	Hs.465560	NM_182973	ENSG00000178297	TMPRSS9	-	transmembrane protease, serine 9	protein-coding
MACS_peak_2180	chr9	139505679	139505984	+	77.70	NA	Intergenic	Intergenic	-47477	NR_046367	51162	Hs.91481	NM_016215	ENSG00000172889	EGFL7	NEU1|VE-STATIN|ZNEU1	EGF-like-domain, multiple 7	protein-coding
MACS_peak_861	chr16	83838099	83838423	+	77.64	NA	promoter-TSS (NR_120308)	promoter-TSS (NR_120308)	-680	NR_120308	102724163		NR_120308	ENSG00000260228	LOC102724163	-	uncharacterized LOC102724163	ncRNA
MACS_peak_468	chr12	79803107	79803493	+	77.63	NA	intron (NM_001291901, intron 8 of 9)	intron (NM_001291901, intron 8 of 9)	-9737	NR_031700	100302136		NR_031700	ENSG00000221788	MIR1252	MIRN1252|hsa-mir-1252	microRNA 1252	ncRNA
MACS_peak_1998	chr8	58962935	58963261	+	77.58	NA	intron (NM_147189, intron 3 of 4)	MLT1E3|LTR|ERVL-MaLR	55985	NM_147189	90362	Hs.154652	NM_147189	ENSG00000169122	FAM110B	C8orf72	family with sequence similarity 110, member B	protein-coding
MACS_peak_1241	chr2	71772947	71773253	+	77.49	NA	intron (NM_001130977, intron 16 of 54)	intron (NM_001130977, intron 16 of 54)	79268	NM_001130987	8291	Hs.252180	NM_003494	ENSG00000135636	DYSF	FER1L1|LGMD2B|MMD1	dysferlin	protein-coding
MACS_peak_566	chr14	24836330	24836710	+	77.44	NA	promoter-TSS (NM_004554)	promoter-TSS (NM_004554)	403	NM_001136022	4776	Hs.77810	NM_004554	ENSG00000100968	NFATC4	NF-AT3|NF-ATC4|NFAT3	nuclear factor of activated T-cells, cytoplasmic, calcineurin-dependent 4	protein-coding
MACS_peak_1687	chr5	2756292	2756672	+	77.44	NA	TTS (NM_001306149)	TTS (NM_001306149)	4237	NR_122125	153571	Hs.148486	NM_178569	ENSG00000186493	C5orf38	CEI|IRX2NB	chromosome 5 open reading frame 38	protein-coding
MACS_peak_317	chr10	135490885	135491254	+	77.40	NA	Intergenic	CpG	-50770	NM_001080998	441581	Hs.690471	NM_001080998	ENSG00000225899	FRG2B	-	FSHD region gene 2 family, member B	protein-coding
MACS_peak_1863	chr7	1598609	1598952	+	77.40	NA	Intergenic	Intergenic	-2714	NM_001097620	202915	Hs.592174	NM_152689	ENSG00000164855	TMEM184A	-	transmembrane protein 184A	protein-coding
MACS_peak_983	chr17	48474736	48475122	+	77.40	NA	promoter-TSS (NM_018509)	promoter-TSS (NM_018509)	-15	NM_018509	55379	Hs.370927	NM_018509	ENSG00000108829	LRRC59	PRO1855|p34	leucine rich repeat containing 59	protein-coding
MACS_peak_509	chr12	125169204	125169507	+	77.39	NA	Intergenic	Intergenic	-117345	NM_001206654	9612	Hs.137510	NM_006312	ENSG00000196498	NCOR2	CTG26|N-CoR2|SMAP270|SMRT|SMRTE|SMRTE-tau|TNRC14|TRAC|TRAC-1|TRAC1	nuclear receptor corepressor 2	protein-coding
MACS_peak_544	chr13	45552464	45552767	+	77.39	NA	intron (NM_012345, intron 5 of 9)	intron (NM_012345, intron 5 of 9)	10998	NM_012345	26747	Hs.525006	NM_012345	ENSG00000083635	NUFIP1	NUFIP|bA540M5.1	nuclear fragile X mental retardation protein interacting protein 1	protein-coding
MACS_peak_1871	chr7	6629405	6629823	+	77.36	NA	promoter-TSS (NM_024067)	promoter-TSS (NM_024067)	-38	NM_001303039	79034	Hs.487511	NM_024067	ENSG00000146576	C7orf26	-	chromosome 7 open reading frame 26	protein-coding
MACS_peak_1912	chr7	75830981	75831288	+	77.28	NA	promoter-TSS (NM_001110199)	promoter-TSS (NM_001110199)	-77	NM_001110199	222183	Hs.511025	NM_001039212	ENSG00000177679	SRRM3	-	serine/arginine repetitive matrix 3	protein-coding
MACS_peak_2167	chr9	136930780	136931092	+	77.28	NA	intron (NM_007371, intron 1 of 11)	intron (NM_007371, intron 1 of 11)	2205	NM_007371	8019	Hs.522472	NM_007371	ENSG00000169925	BRD3	ORFX|RING3L	bromodomain containing 3	protein-coding
MACS_peak_1418	chr20	57044283	57044778	+	77.23	NA	TTS (NR_130908)	TTS (NR_130908)	45464	NM_153360	164284	Hs.119286	NM_153360	ENSG00000198768	APCDD1L	-	adenomatosis polyposis coli down-regulated 1-like	protein-coding
MACS_peak_932	chr17	15553240	15553609	+	77.12	NA	intron (NM_006470, intron 4 of 8)	intron (NM_006470, intron 4 of 8)	-30406	NM_001282540	374286	Hs.548021	NM_006382	ENSG00000241322	CDRT1	C170RF1|C17ORF1|C17ORF1A|FBXW10B|FBXW10P1|HREP|SM25H2	CMT1A duplicated region transcript 1	protein-coding
MACS_peak_1724	chr5	111496338	111496754	+	77.08	NA	promoter-TSS (NR_002922)	promoter-TSS (NR_002922)	323	NR_015370	114915	Hs.12082	NM_053000		EPB41L4A-AS1	C5orf26|NCRNA00219|TIGA1	EPB41L4A antisense RNA 1	ncRNA
MACS_peak_851	chr16	74777717	74778138	+	77.07	NA	intron (NM_024306, intron 1 of 6)	intron (NM_024306, intron 1 of 6)	30802	NM_024306	79152	Hs.461329	NM_024306	ENSG00000103089	FA2H	FAAH|FAH1|FAXDC1|SCS7|SPG35	fatty acid 2-hydroxylase	protein-coding
MACS_peak_1106	chr18	77721887	77722232	+	76.95	NA	Intergenic	Intergenic	-2523	NM_001136180	440498	Hs.191582	NM_001136180	ENSG00000226742	HSBP1L1	-	heat shock factor binding protein 1-like 1	protein-coding
MACS_peak_1381	chr20	48598809	48599400	+	76.93	NA	promoter-TSS (NM_005985)	promoter-TSS (NM_005985)	-409	NM_005985	6615	Hs.48029	NM_005985	ENSG00000124216	SNAI1	SLUGH2|SNA|SNAH|SNAIL|SNAIL1|dJ710H13.1	snail family zinc finger 1	protein-coding
MACS_peak_1344	chr20	19654297	19654644	+	76.89	NA	intron (NM_020689, intron 9 of 16)	intron (NM_020689, intron 9 of 16)	-212695	NM_001242581	54453	Hs.472270	NM_018993	ENSG00000132669	RIN2	MACS|RASSF4	Ras and Rab interactor 2	protein-coding
MACS_peak_836	chr16	57570126	57570473	+	76.89	NA	intron (NM_033212, intron 1 of 8)	CpG	178	NM_033212	92922	Hs.644611	NM_033212	ENSG00000135736	CCDC102A	-	coiled-coil domain containing 102A	protein-coding
MACS_peak_1113	chr19	1675160	1675469	+	76.86	NA	Intergenic	Intergenic	-22986	NM_003200	6929	Hs.371282	NM_003200	ENSG00000071564	TCF3	E2A|E47|ITF1|TCF-3|VDIR|bHLHb21	transcription factor 3	protein-coding
MACS_peak_2074	chr9	504220	504529	+	76.86	NA	promoter-TSS (NM_001256877)	promoter-TSS (NM_001256877)	-321	NM_001256877	23189	Hs.306764	NM_015158	ENSG00000107104	KANK1	ANKRD15|CPSQ2|KANK	KN motif and ankyrin repeat domains 1	protein-coding
MACS_peak_1376	chr20	47422498	47425544	+	76.85	NA	intron (NM_020820, intron 1 of 39)	L1ME4a|LINE|L1	20399	NM_020820	57580	Hs.153310	NM_020820	ENSG00000124126	PREX1	P-REX1	phosphatidylinositol-3,4,5-trisphosphate-dependent Rac exchange factor 1	protein-coding
MACS_peak_1383	chr20	48767327	48768170	+	76.83	NA	intron (NM_001162505, intron 1 of 5)	intron (NM_001162505, intron 1 of 5)	2587	NM_001162505	387521	Hs.744839	NM_199129	ENSG00000240849	TMEM189	KUA	transmembrane protein 189	protein-coding
MACS_peak_82	chr1	112298366	112298637	+	76.81	NA	promoter-TSS (NR_125963)	promoter-TSS (NR_125963)	-82	NM_198926	55924	Hs.193406	NM_019099	ENSG00000197852	FAM212B	C1orf183	family with sequence similarity 212, member B	protein-coding
MACS_peak_178	chr1	186124844	186125244	+	76.79	NA	intron (NM_031935, intron 97 of 106)	MER5A|DNA|hAT-Charlie	-140361	NM_001127709	10216	Hs.647723	NM_005807	ENSG00000116690	PRG4	CACP|HAPO|JCAP|MSF|SZP	proteoglycan 4	protein-coding
MACS_peak_564	chr14	24657976	24658369	+	76.68	NA	promoter-TSS (NM_024658)	promoter-TSS (NM_024658)	-48	NR_051979	79711	Hs.411865	NM_024658	ENSG00000196497	IPO4	Imp4	importin 4	protein-coding
MACS_peak_1521	chr22	46770884	46771194	+	76.65	NA	intron (NM_014246, intron 24 of 34)	intron (NM_014246, intron 24 of 34)	39741	NM_001282783	55687	Hs.439524	NM_018006	ENSG00000100416	TRMU	LCAL3|MTO2|MTU1|TRMT|TRMT1|TRNT1	tRNA 5-methylaminomethyl-2-thiouridylate methyltransferase	protein-coding
MACS_peak_1836	chr6	143771776	143772119	+	76.57	NA	promoter-TSS (NM_003630)	promoter-TSS (NM_003630)	29	NM_003630	8504	Hs.7277	NM_003630		PEX3	PBD10A|TRG18	peroxisomal biogenesis factor 3	protein-coding
MACS_peak_1784	chr6	27356593	27356900	+	76.54	NA	5' UTR (NM_001076781, exon 1 of 3)	5' UTR (NM_001076781, exon 1 of 3)	222	NM_001076781	346157	Hs.651176	NM_001013719	ENSG00000124613	ZNF391	dJ153G14.3	zinc finger protein 391	protein-coding
MACS_peak_222	chr1	228772690	228773293	+	76.46	NA	Intergenic	CpG-2319	6644	NR_106988	102465753		NR_106988		MIR7641-2	B-ATF|hsa-mir-7641-2	microRNA 7641-2	ncRNA
MACS_peak_248	chr10	8096201	8096614	+	76.30	NA	promoter-TSS (NR_104327)	promoter-TSS (NR_104327)	-260	NM_002051	2625	Hs.524134	NM_002051	ENSG00000107485	GATA3	HDR|HDRS	GATA binding protein 3	protein-coding
MACS_peak_140	chr1	151042737	151043370	+	76.30	NA	promoter-TSS (NM_144618)	promoter-TSS (NM_144618)	-27	NM_144618	126626	Hs.654699	NM_144618	ENSG00000143458	GABPB2	-	GA binding protein transcription factor, beta subunit 2	protein-coding
MACS_peak_1886	chr7	39851039	39851334	+	76.24	NA	Intergenic	Intergenic	78019	NR_026999	349114	Hs.414183	NM_198284		LINC00265	NCRNA00265	long intergenic non-protein coding RNA 265	ncRNA
MACS_peak_596	chr14	75348519	75348875	+	76.23	NA	non-coding (NR_033814, exon 1 of 14)	non-coding (NR_033814, exon 1 of 14)	103	NM_001244883	1743	Hs.525459	NM_001933	ENSG00000119689	DLST	DLTS	dihydrolipoamide S-succinyltransferase (E2 component of 2-oxo-glutarate complex)	protein-coding
MACS_peak_2216	chrX	102941499	102941835	+	76.15	NA	promoter-TSS (NM_001142423)	promoter-TSS (NM_001142423)	79	NM_001142429	9643	Hs.326387	NM_012286	ENSG00000123562	MORF4L2	MORFL2|MRGX	mortality factor 4 like 2	protein-coding
MACS_peak_1685	chr5	1506374	1506683	+	76.13	NA	intron (NM_024830, intron 1 of 13)	intron (NM_024830, intron 1 of 13)	4443	NR_106723	102466103		NR_106723	ENSG00000273742	MIR6075	hsa-mir-6075	microRNA 6075	ncRNA
MACS_peak_1022	chr17	61915784	61916351	+	76.09	NA	intron (NM_001098426, intron 1 of 12)	intron (NM_001098426, intron 1 of 12)	4284	NM_001098426	6603	Hs.250581	NM_003077	ENSG00000108604	SMARCD2	BAF60B|CRACD2|PRO2451|Rsc6p	SWI/SNF related, matrix associated, actin dependent regulator of chromatin, subfamily d, member 2	protein-coding
MACS_peak_2176	chr9	138295459	138295859	+	76.07	NA	Intergenic	Intergenic	60564	NM_173520	157927	Hs.559511	NM_173520		C9orf62	-	chromosome 9 open reading frame 62	protein-coding
MACS_peak_1261	chr2	99953498	99953844	+	75.99	NA	promoter-TSS (NM_005783)	promoter-TSS (NM_005783)	-163	NM_015904	9669	Hs.158688	NM_015904	ENSG00000158417	EIF5B	IF2	eukaryotic translation initiation factor 5B	protein-coding
MACS_peak_525	chr13	20768788	20769115	+	75.98	NA	Intergenic	Intergenic	-1837	NM_004004	2706	Hs.524894	NM_004004	ENSG00000165474	GJB2	CX26|DFNA3|DFNA3A|DFNB1|DFNB1A|HID|KID|NSRD1|PPK	gap junction protein beta 2	protein-coding
MACS_peak_1754	chr5	172571411	172571669	+	75.96	NA	promoter-TSS (NM_013978)	promoter-TSS (NM_013978)	95	NM_013979	662	Hs.145726	NM_001205	ENSG00000113734	BNIP1	NIP1|SEC20|TRG-8	BCL2/adenovirus E1B 19kDa interacting protein 1	protein-coding
MACS_peak_2006	chr8	87354442	87354905	+	75.88	NA	promoter-TSS (NM_007013)	promoter-TSS (NM_007013)	-321	NM_007013	11059	Hs.655189	NM_007013	ENSG00000123124	WWP1	AIP5|Tiul1|hSDRP1	WW domain containing E3 ubiquitin protein ligase 1	protein-coding
MACS_peak_71	chr1	94583848	94584162	+	75.83	NA	intron (NM_000350, intron 1 of 49)	intron (NM_000350, intron 1 of 49)	2700	NM_000350	24	Hs.416707	NM_000350	ENSG00000198691	ABCA4	ABC10|ABCR|ARMD2|CORD3|FFM|RMP|RP19|STGD|STGD1	ATP binding cassette subfamily A member 4	protein-coding
MACS_peak_1020	chr17	61818740	61819745	+	75.80	NA	promoter-TSS (NM_001165969)	promoter-TSS (NM_001165969)	88	NM_001165969	92335	Hs.514402	NM_153335	ENSG00000266173	STRADA	LYK5|NY-BR-96|PMSE|STRAD|Stlk	STE20-related kinase adaptor alpha	protein-coding
MACS_peak_1286	chr2	164733748	164734063	+	75.63	NA	Intergenic	Intergenic	-141392	NM_018086	55137	Hs.593650	NM_018086		FIGN	-	fidgetin	protein-coding
MACS_peak_896	chr16	89050558	89051025	+	75.58	NA	Intergenic	Intergenic	-7287	NM_005187	863	Hs.513811	NM_005187	ENSG00000129993	CBFA2T3	ETO2|MTG16|MTGR2|ZMYND4	core-binding factor, runt domain, alpha subunit 2; translocated to, 3	protein-coding
MACS_peak_1953	chr7	139131271	139131583	+	75.51	NA	Intergenic	MLT1D|LTR|ERVL-MaLR	-19155	NR_033999	100129148	Hs.744449	NR_033999		LOC100129148	-	uncharacterized LOC100129148	ncRNA
MACS_peak_1877	chr7	26206811	26207152	+	75.48	NA	intron (NM_004289, intron 1 of 3)	intron (NM_004289, intron 1 of 3)	15134	NM_004289	9603	Hs.404741	NM_004289	ENSG00000050344	NFE2L3	NRF3	nuclear factor, erythroid 2-like 3	protein-coding
MACS_peak_1918	chr7	76266331	76266687	+	75.45	NA	Intergenic	Intergenic	-9889	NM_012230	22932	Hs.488877	NM_012230	ENSG00000146707	POMZP3	POM-ZP3|POM121	POM121 and ZP3 fusion	protein-coding
MACS_peak_781	chr16	11453154	11453571	+	75.45	NA	Intergenic	L1MC3|LINE|L1	14067	NM_152308	116028	Hs.347524	NM_152308	ENSG00000175643	RMI2	BLAP18|C16orf75	RecQ mediated genome instability 2	protein-coding
MACS_peak_1283	chr2	159829448	159829775	+	75.44	NA	intron (NM_033394, intron 1 of 26)	intron (NM_033394, intron 1 of 26)	4465	NM_033394	85461	Hs.61590	NM_033394	ENSG00000115183	TANC1	ROLSB|TANC	tetratricopeptide repeat, ankyrin repeat and coiled-coil containing 1	protein-coding
MACS_peak_4	chr1	912285	912447	+	75.33	NA	intron (NM_001291367, intron 3 of 4)	intron (NM_001291367, intron 3 of 4)	5131	NM_001291366	84808	Hs.271462	NM_032722	ENSG00000187642	PERM1	C1orf170	PPARGC1 and ESRR induced regulator, muscle 1	protein-coding
MACS_peak_226	chr1	232458025	232458321	+	75.23	NA	Intergenic	Intergenic	193181	NM_020808	57568	Hs.745009	NM_020808	ENSG00000116991	SIPA1L2	SPAL2	signal-induced proliferation-associated 1 like 2	protein-coding
MACS_peak_713	chr15	75287663	75287980	+	75.22	NA	promoter-TSS (NM_001178112)	promoter-TSS (NM_001178112)	-55	NM_001178111	192683	Hs.374180	NM_138967	ENSG00000198794	SCAMP5	-	secretory carrier membrane protein 5	protein-coding
MACS_peak_520	chr12	133201195	133201539	+	75.17	NA	exon (NM_006231, exon 49 of 49)	exon (NM_006231, exon 49 of 49)	6001	NM_001282165	22953	Hs.258580	NM_012226	ENSG00000187848	P2RX2	DFNA41|P2X2	purinergic receptor P2X, ligand gated ion channel, 2	protein-coding
MACS_peak_840	chr16	68692503	68692785	+	75.07	NA	intron (NM_001793, intron 2 of 15)	intron (NM_001793, intron 2 of 15)	14493	NM_001793	1001	Hs.191842	NM_001793	ENSG00000062038	CDH3	CDHP|HJMD|PCAD	cadherin 3, type 1, P-cadherin (placental)	protein-coding
MACS_peak_1161	chr19	43415623	43415941	+	75.02	NA	intron (NM_001031850, intron 2 of 5)	intron (NM_001031850, intron 2 of 5)	6294	NM_002782	5675	Hs.646353	NM_002782	ENSG00000170848	PSG6	PSBG-10|PSBG-12|PSBG-6|PSG10|PSGGB	pregnancy specific beta-1-glycoprotein 6	protein-coding
MACS_peak_398	chr11	93719655	93719973	+	75.02	NA	Intergenic	Intergenic	-34564	NM_001098672	341208	Hs.669645	NM_001098672	ENSG00000181333	HEPHL1	-	hephaestin-like 1	protein-coding
MACS_peak_1522	chr22	46937996	46938314	+	75.02	NA	Intergenic	Intergenic	-5088	NM_014246	9620	Hs.252387	NM_014246	ENSG00000075275	CELSR1	ADGRC1|CDHF9|FMI2|HFMI2|ME2	cadherin, EGF LAG seven-pass G-type receptor 1	protein-coding
MACS_peak_1099	chr18	46547901	46548219	+	75.02	NA	Intergenic	Intergenic	28078	NR_039898	100616420		NR_039898	ENSG00000263849	MIR4744	-	microRNA 4744	ncRNA
MACS_peak_959	chr17	40168270	40168626	+	74.85	NA	intron (NM_003315, intron 1 of 13)	intron (NM_003315, intron 1 of 13)	735	NM_001144766	7266	Hs.500156	NM_003315	ENSG00000168259	DNAJC7	DJ11|DJC7|TPR2|TTC2	DnaJ (Hsp40) homolog, subfamily C, member 7	protein-coding
MACS_peak_1643	chr4	22964131	22964450	+	74.82	NA	Intergenic	Intergenic	248578	NM_001277225	57733	Hs.653107	NM_020973	ENSG00000249948	GBA3	CBG|CBGL1|GLUC|KLRP	glucosidase, beta, acid 3 (gene/pseudogene)	protein-coding
MACS_peak_1288	chr2	172543690	172544009	+	74.82	NA	promoter-TSS (NM_001271788)	promoter-TSS (NM_001271788)	-70	NM_001271788	1781	Hs.546250	NM_001378		DYNC1I2	DNCI2|IC2	dynein, cytoplasmic 1, intermediate chain 2	protein-coding
MACS_peak_2000	chr8	66560495	66560794	+	74.82	NA	intron (NM_001145839, intron 1 of 6)	L1M5|LINE|L1	3756	NM_014637	9650	Hs.584788	NM_014637	ENSG00000066855	MTFR1	CHPPR|FAM54A2	mitochondrial fission regulator 1	protein-coding
MACS_peak_714	chr15	75660613	75661116	+	74.63	NA	TTS (NM_001145358)	TTS (NM_001145358)	104	NM_001256496	4123	Hs.26232	NM_006715	ENSG00000140400	MAN2C1	MAN6A8|MANA|MANA1	mannosidase, alpha, class 2C, member 1	protein-coding
MACS_peak_547	chr13	50223427	50223747	+	74.62	NA	Intergenic	HAL1|LINE|L1	21152	NM_138450	115761	Hs.558599	NM_138450	ENSG00000152213	ARL11	ARLTS1	ADP-ribosylation factor like GTPase 11	protein-coding
MACS_peak_811	chr16	29789428	29789806	+	74.58	NA	promoter-TSS (NM_152338)	promoter-TSS (NM_152338)	56	NM_152338	653808	Hs.632195	NM_152338		ZG16	JCLN|JCLN1|ZG16A	zymogen granule protein 16	protein-coding
MACS_peak_2193	chrUn_gl000222	84175	84718	+	74.48	NA	Intergenic	CpG	-3095	NR_040005	401074	Hs.528540	NR_040004	ENSG00000242516	LINC00960	-	long intergenic non-protein coding RNA 960	ncRNA
MACS_peak_1296	chr2	191879091	191879376	+	74.43	NA	promoter-TSS (NM_007315)	promoter-TSS (NM_007315)	-257	NM_139266	6772	Hs.642990	NM_007315	ENSG00000115415	STAT1	CANDF7|IMD31A|IMD31B|IMD31C|ISGF-3|STAT91	signal transducer and activator of transcription 1	protein-coding
MACS_peak_431	chr12	48499973	48500294	+	74.42	NA	promoter-TSS (NM_001267595)	promoter-TSS (NM_001267595)	-42	NM_001267594	29843	Hs.371957	NM_014554	ENSG00000079387	SENP1	SuPr-2	SUMO1/sentrin specific peptidase 1	protein-coding
MACS_peak_253	chr10	11395376	11395591	+	74.42	NA	Intergenic	MER66C|LTR|ERV1	-8810	NR_126062	414196	Hs.729598	NM_001012713		CELF2-AS1	C10orf31	CELF2 antisense RNA 1	ncRNA
MACS_peak_1219	chr2	33172971	33173303	+	74.39	NA	intron (NM_206943, intron 1 of 33)	CpG	768	NM_206943	4052	Hs.619315	NM_000627	ENSG00000049323	LTBP1	-	latent transforming growth factor beta binding protein 1	protein-coding
MACS_peak_1137	chr19	15306446	15306805	+	74.30	NA	intron (NM_000435, intron 2 of 32)	CpG	5167	NM_000435	4854	Hs.8546	NM_000435	ENSG00000074181	NOTCH3	CADASIL|CASIL|IMF2|LMNS	notch 3	protein-coding
MACS_peak_906	chr17	900158	900562	+	74.27	NA	promoter-TSS (NM_013337)	promoter-TSS (NM_013337)	3	NM_013337	29928	Hs.745034	NM_013337		TIMM22	TEX4|TIM22	translocase of inner mitochondrial membrane 22 homolog (yeast)	protein-coding
MACS_peak_1478	chr21	43203830	43204379	+	74.25	NA	Intergenic	LTR3B|LTR|ERVK	-16855	NM_020639	54101	Hs.517310	NM_020639	ENSG00000183421	RIPK4	ANKK2|ANKRD3|DIK|NKRD3|PKK|PPS2|RIP4	receptor-interacting serine-threonine kinase 4	protein-coding
MACS_peak_1356	chr20	32319866	32320152	+	74.21	NA	intron (NM_032819, intron 1 of 14)	CpG	443	NM_001282935	84905	Hs.516989	NM_032819	ENSG00000131061	ZNF341	-	zinc finger protein 341	protein-coding
MACS_peak_517	chr12	131914736	131915076	+	74.20	NA	Intergenic	MLT1H1|LTR|ERVL-MaLR	82891	NR_103736	338797	Hs.592007	NM_001025466		LOC338797	-	uncharacterized LOC338797	ncRNA
MACS_peak_2030	chr8	105601372	105601711	+	74.19	NA	promoter-TSS (NM_001135703)	promoter-TSS (NM_001135703)	-289	NM_001135703	29967	Hs.600630	NM_013437	ENSG00000147650	LRP12	ST7	LDL receptor related protein 12	protein-coding
MACS_peak_265	chr10	28694036	28694408	+	74.16	NA	Intergenic	MLT1J2|LTR|ERVL-MaLR	-115943	NR_107053	102465880		NR_107053	ENSG00000275036	MIR8086	hsa-mir-8086	microRNA 8086	ncRNA
MACS_peak_705	chr15	74284439	74284870	+	74.09	NA	promoter-TSS (NM_004809)	promoter-TSS (NM_004809)	35	NM_001256675	9399	Hs.194816	NM_004809	ENSG00000067221	STOML1	SLP-1|STORP|hUNC-24	stomatin (EPB72)-like 1	protein-coding
MACS_peak_1804	chr6	36591127	36591532	+	74.08	NA	Intergenic	Intergenic	-1040	NR_037491	100500885		NR_037491	ENSG00000263894	MIR3925	-	microRNA 3925	ncRNA
MACS_peak_1691	chr5	14665203	14665653	+	74.05	NA	intron (NM_138348, intron 1 of 6)	intron (NM_138348, intron 1 of 6)	645	NM_138348	90268	Hs.406335	NM_138348	ENSG00000154124	OTULIN	FAM105B|GUM	OTU deubiquitinase with linear linkage specificity	protein-coding
MACS_peak_549	chr13	93900769	93901092	+	74.03	NA	intron (NM_005708, intron 1 of 8)	intron (NM_005708, intron 1 of 8)	21852	NM_005708	10082	Hs.444329	NM_005708	ENSG00000183098	GPC6	OMIMD1	glypican 6	protein-coding
MACS_peak_494	chr12	118409970	118410294	+	73.83	NA	Intergenic	MLT1N2|LTR|ERVL-MaLR	-4104	NM_173598	283455	Hs.375836	NM_173598	ENSG00000171435	KSR2	-	kinase suppressor of ras 2	protein-coding
MACS_peak_955	chr17	37123499	37123823	+	73.83	NA	promoter-TSS (NM_001008777)	promoter-TSS (NM_001008777)	-6	NM_001008777	494188	Hs.549536	NM_001008777	ENSG00000204952	FBXO47	-	F-box protein 47	protein-coding
MACS_peak_1394	chr20	49975623	49976060	+	73.70	NA	Intergenic	MLT1J|LTR|ERVL-MaLR	93673	NR_036162	100422889		NR_036162	ENSG00000266761	MIR3194	mir-3194	microRNA 3194	ncRNA
MACS_peak_1629	chr3	196729921	196730290	+	73.67	NA	3' UTR (NM_005929, exon 16 of 16)	3' UTR (NM_005929, exon 16 of 16)	328	NR_038285	100507057	Hs.666451	NR_038285	ENSG00000228109	MFI2-AS1	-	MFI2 antisense RNA 1	ncRNA
MACS_peak_969	chr17	44864143	44864397	+	73.61	NA	intron (NM_030753, intron 1 of 4)	intron (NM_030753, intron 1 of 4)	31856	NM_030753	7473	Hs.445884	NM_030753	ENSG00000108379	WNT3	INT4|TETAMS	wingless-type MMTV integration site family, member 3	protein-coding
MACS_peak_1234	chr2	65659633	65660035	+	73.54	NA	promoter-TSS (NM_181784)	promoter-TSS (NM_181784)	-178	NM_181784	200734	Hs.59332	NM_181784	ENSG00000198369	SPRED2	Spred-2	sprouty-related, EVH1 domain containing 2	protein-coding
MACS_peak_2153	chr9	132404317	132404770	+	73.46	NA	promoter-TSS (NM_001202403)	promoter-TSS (NM_001202403)	-95	NM_017873	140459	Hs.125037	NM_017873	ENSG00000148331	ASB6	-	ankyrin repeat and SOCS box containing 6	protein-coding
MACS_peak_1809	chr6	38509838	38510164	+	73.44	NA	intron (NM_001172418, intron 5 of 10)	L2a|LINE|L2	53842	NM_001172418	114781	Hs.603858	NM_052893	ENSG00000183826	BTBD9	dJ322I12.1	BTB (POZ) domain containing 9	protein-coding
MACS_peak_92	chr1	116961050	116961496	+	73.40	NA	promoter-TSS (NR_027646)	promoter-TSS (NR_027646)	-29	NR_027646	84852	Hs.664752	NM_032766	ENSG00000203865	ATP1A1-AS1	ATP1A1OS|C1orf203	ATP1A1 antisense RNA 1	ncRNA
MACS_peak_763	chr16	1401765	1402055	+	73.37	NA	promoter-TSS (NM_032520)	promoter-TSS (NM_032520)	10	NM_032520	84572	Hs.241575	NM_032520		GNPTG	C16orf27|GNPTAG|LP2537|RJD9	N-acetylglucosamine-1-phosphate transferase, gamma subunit	protein-coding
MACS_peak_1221	chr2	37383342	37383686	+	73.37	NA	intron (NM_002759, intron 1 of 16)	intron (NM_002759, intron 1 of 16)	676	NM_002759	5610	Hs.131431	NM_002759	ENSG00000055332	EIF2AK2	EIF2AK1|PKR|PPP1R83|PRKR	eukaryotic translation initiation factor 2-alpha kinase 2	protein-coding
MACS_peak_1756	chr5	173314701	173315242	+	73.33	NA	promoter-TSS (NM_001308189)	promoter-TSS (NM_001308189)	-360	NM_001308191	80315	Hs.127126	NM_030627	ENSG00000113742	CPEB4	CPE-BP4|hCPEB-4	cytoplasmic polyadenylation element binding protein 4	protein-coding
MACS_peak_1311	chr2	221089995	221090484	+	73.32	NA	Intergenic	AluSc|SINE|Alu	-318953	NR_036228	100422959		NR_036228	ENSG00000266518	MIR4268	-	microRNA 4268	ncRNA
MACS_peak_1158	chr19	41816060	41816443	+	73.30	NA	exon (NM_052848, exon 1 of 5)	exon (NM_052848, exon 1 of 5)	157	NM_052848	90324	Hs.437497	NM_052848	ENSG00000142039	CCDC97	-	coiled-coil domain containing 97	protein-coding
MACS_peak_2132	chr9	130590921	130591217	+	73.30	NA	intron (NM_001278138, intron 3 of 14)	intron (NM_001278138, intron 3 of 14)	18377	NM_001278138	2022	Hs.76753	NM_000118	ENSG00000106991	ENG	END|HHT1|ORW1	endoglin	protein-coding
MACS_peak_838	chr16	68412575	68412902	+	73.25	NA	intron (NM_018667, intron 2 of 8)	MLT1K|LTR|ERVL-MaLR	67721	NM_001290018	54496	Hs.653193	NM_019023	ENSG00000132600	PRMT7	-	protein arginine methyltransferase 7	protein-coding
MACS_peak_1557	chr3	62304520	62306197	+	73.06	NA	promoter-TSS (NR_038283)	promoter-TSS (NR_038283)	640	NM_020685	57415	Hs.47166	NM_020685	ENSG00000114405	C3orf14	HT021	chromosome 3 open reading frame 14	protein-coding
MACS_peak_2090	chr9	79149067	79149395	+	73.05	NA	Intergenic	MLT2D|LTR|ERVL	33682	NM_001097636	2650	Hs.521568	NM_001490	ENSG00000187210	GCNT1	C2GNT|C2GNT-L|C2GNT1|G6NT|NACGT2|NAGCT2	glucosaminyl (N-acetyl) transferase 1, core 2	protein-coding
MACS_peak_2186	chr9	140149513	140149836	+	72.93	NA	promoter-TSS (NM_015456)	promoter-TSS (NM_015456)	-78	NM_015456	25920	Hs.521809	NM_015456	ENSG00000188986	NELFB	COBRA1|NELF-B	negative elongation factor complex member B	protein-coding
MACS_peak_2207	chrX	55515165	55515422	+	72.93	NA	exon (NM_201286, exon 2 of 2)	exon (NM_201286, exon 2 of 2)	338	NM_201286	158880	Hs.40061	NM_201286	ENSG00000247746	USP51	-	ubiquitin specific peptidase 51	protein-coding
MACS_peak_1096	chr18	20839532	20839858	+	72.87	NA	non-coding (NR_023359, exon 7 of 7)	non-coding (NR_023359, exon 7 of 7)	103906	NM_138375	91768	Hs.11108	NM_138375	ENSG00000134508	CABLES1	CABL1|CABLES|HsT2563|IK3-1	Cdk5 and Abl enzyme substrate 1	protein-coding
MACS_peak_1805	chr6	36751965	36752277	+	72.87	NA	intron (NM_020939, intron 8 of 20)	intron (NM_020939, intron 8 of 20)	-26935	NM_001314019	57699	Hs.657869	NM_020939	ENSG00000124772	CPNE5	COPN5|CPN5	copine V	protein-coding
MACS_peak_784	chr16	12897320	12897627	+	72.87	NA	intron (NM_018340, intron 1 of 3)	CpG	271	NM_018340	55313	Hs.460002	NM_018340	ENSG00000103381	CPPED1	CSTP1	calcineurin-like phosphoesterase domain containing 1	protein-coding
MACS_peak_1917	chr7	76235072	76235383	+	72.87	NA	intron (NR_029411, intron 2 of 2)	intron (NR_029411, intron 2 of 2)	21393	NM_152992	22932	Hs.488877	NM_012230	ENSG00000146707	POMZP3	POM-ZP3|POM121	POM121 and ZP3 fusion	protein-coding
MACS_peak_1318	chr2	230271989	230272329	+	72.87	NA	intron (NM_139072, intron 9 of 12)	intron (NM_139072, intron 9 of 12)	-136102	NM_001100818	55022	Hs.745038	NM_017933	ENSG00000153823	PID1	HMFN2073|NYGGF4|P-CLI1|PCLI1	phosphotyrosine interaction domain containing 1	protein-coding
MACS_peak_1341	chr20	17639664	17640011	+	72.87	NA	intron (NM_004587, intron 2 of 24)	intron (NM_004587, intron 2 of 24)	23091	NM_004587	6238	Hs.472213	NM_004587	ENSG00000125844	RRBP1	ES/130|ES130|RRp|hES	ribosome binding protein 1	protein-coding
MACS_peak_1922	chr7	92219549	92219894	+	72.87	NA	promoter-TSS (NM_001040057)	promoter-TSS (NM_001040057)	-13	NR_109929	257415	Hs.18564	NM_152789	ENSG00000234545	FAM133B	-	family with sequence similarity 133, member B	protein-coding
MACS_peak_1574	chr3	127535769	127536064	+	72.87	NA	intron (NM_001003794, intron 2 of 7)	intron (NM_001003794, intron 2 of 7)	5809	NM_007283	11343	Hs.277035	NM_007283	ENSG00000074416	MGLL	HU-K5|HUK5|MAGL|MGL	monoglyceride lipase	protein-coding
MACS_peak_1696	chr5	43066885	43067214	+	72.86	NA	promoter-TSS (NR_034127)	promoter-TSS (NR_034127)	24	NR_034127	100132356	Hs.726831	NM_175919		LOC100132356	-	uncharacterized LOC100132356	ncRNA
MACS_peak_370	chr11	65951153	65951481	+	72.81	NA	intron (NM_018026, intron 1 of 23)	MER66A|LTR|ERV1	-73448	NM_001134775	64837	Hs.280792	NM_022822	ENSG00000174996	KLC2	-	kinesin light chain 2	protein-coding
MACS_peak_1029	chr17	63051940	63052991	+	72.79	NA	promoter-TSS (NM_001282425)	promoter-TSS (NM_001282425)	455	NM_006572	10672	Hs.515018	NM_006572		GNA13	G13	guanine nucleotide binding protein (G protein), alpha 13	protein-coding
MACS_peak_724	chr15	82359654	82360066	+	72.78	NA	Intergenic	Intergenic	-21075	NR_120367	101929690	Hs.176109	NR_120367	ENSG00000259518	LINC01583	-	long intergenic non-protein coding RNA 1583	ncRNA
MACS_peak_616	chr14	90979390	90979806	+	72.76	NA	Intergenic	MamRep4096|DNA|hAT?	58024	NR_033986	400238	Hs.131037	NR_033986	ENSG00000233208	LINC00642	-	long intergenic non-protein coding RNA 642	ncRNA
MACS_peak_224	chr1	228780768	228782039	+	72.56	NA	TTS (NR_106988).10	TTS (NR_106988).10	463	NR_106988	102465753		NR_106988		MIR7641-2	B-ATF|hsa-mir-7641-2	microRNA 7641-2	ncRNA
MACS_peak_1101	chr18	61034755	61035086	+	72.48	NA	promoter-TSS (NM_002035)	promoter-TSS (NM_002035)	-414	NM_002035	2531	Hs.74050	NM_002035	ENSG00000119537	KDSR	DHSR|FVT1|SDR35C1	3-ketodihydrosphingosine reductase	protein-coding
MACS_peak_1275	chr2	130885268	130885527	+	72.48	NA	5' UTR (NM_001099771, exon 2 of 17)	5' UTR (NM_001099771, exon 2 of 17)	1398	NM_001099771	728378	Hs.580547	NM_001099771	ENSG00000196604	POTEF	A26C1B|ACTB|POTE2alpha|POTEACTIN	POTE ankyrin domain family, member F	protein-coding
MACS_peak_1950	chr7	134855382	134855673	+	72.47	NA	promoter-TSS (NM_024033)	promoter-TSS (NM_024033)	51	NM_001243749	78996	Hs.643113	NM_024033	ENSG00000122783	C7orf49	MRI	chromosome 7 open reading frame 49	protein-coding
MACS_peak_823	chr16	30933764	30934041	+	72.42	NA	promoter-TSS (NM_001282351)	promoter-TSS (NM_001282351)	-474	NM_001282351	54620	Hs.152149	NM_019085	ENSG00000099364	FBXL19	CXXC11|Fbl19|JHDM1C	F-box and leucine-rich repeat protein 19	protein-coding
MACS_peak_1500	chr21	47409031	47409326	+	72.33	NA	intron (NM_001848, intron 9 of 34)	intron (NM_001848, intron 9 of 34)	7515	NM_001848	1291	Hs.474053	NM_001848	ENSG00000142156	COL6A1	OPLL	collagen, type VI, alpha 1	protein-coding
MACS_peak_1719	chr5	91083676	91084032	+	72.30	NA	Intergenic	Charlie24|DNA|hAT-Charlie	-404705	NM_020801	57561	Hs.24684	NM_020801	ENSG00000113369	ARRDC3	TLIMP	arrestin domain containing 3	protein-coding
MACS_peak_1745	chr5	150654331	150654557	+	72.30	NA	Intergenic	Intergenic	21831	NM_000405	2760	Hs.483873	NM_000405	ENSG00000196743	GM2A	GM2-AP|SAP-3	GM2 ganglioside activator	protein-coding
MACS_peak_1728	chr5	131563384	131563716	+	72.28	NA	promoter-TSS (NM_004199)	promoter-TSS (NM_004199)	6	NM_001142598	8974	Hs.519568	NM_004199	ENSG00000072682	P4HA2	-	prolyl 4-hydroxylase, alpha polypeptide II	protein-coding
MACS_peak_552	chr13	113242360	113242692	+	72.28	NA	promoter-TSS (NM_001286279)	promoter-TSS (NM_001286279)	-27	NM_001286278	10426	Hs.224152	NM_006322	ENSG00000126216	TUBGCP3	104p|GCP3|Grip104|SPBC98|Spc98|Spc98p	tubulin, gamma complex associated protein 3	protein-coding
MACS_peak_58	chr1	38320130	38320422	+	72.26	NA	intron (NM_005955, intron 2 of 10)	L3|LINE|CR1	5016	NM_005955	4520	Hs.471991	NM_005955	ENSG00000188786	MTF1	MTF-1|ZRF	metal-regulatory transcription factor 1	protein-coding
MACS_peak_37	chr1	17067236	17067646	+	72.23	NA	Intergenic	Intergenic	-6485	NM_001282321	729574		NM_001282321	ENSG00000237847	FAM231A	FAM231C	family with sequence similarity 231, member A	protein-coding
MACS_peak_127	chr1	148346389	148346956	+	72.18	NA	promoter-TSS (NM_015383)	promoter-TSS (NM_015383)	84	NM_015383	25832	Hs.534675	NM_015383	ENSG00000270629	NBPF14	DJ328E19.C1.1|NBPF	neuroblastoma breakpoint family, member 14	protein-coding
MACS_peak_316	chr10	134778860	134779156	+	72.13	NA	promoter-TSS (NR_120627)	promoter-TSS (NR_120627)	-30	NR_046231	399829	Hs.252872	NR_046231	ENSG00000240707	LINC01168	-	long intergenic non-protein coding RNA 1168	ncRNA
MACS_peak_1189	chr19	50995585	50995918	+	72.09	NA	Intergenic	Intergenic	-15748	NM_001308429	112703	Hs.448941	NM_138411	ENSG00000142530	FAM71E1	-	family with sequence similarity 71, member E1	protein-coding
MACS_peak_254	chr10	11940259	11940592	+	72.09	NA	Intergenic	Intergenic	-3716	NR_038222	219731	Hs.576787	NR_038222	ENSG00000225778	PROSER2-AS1	-	PROSER2 antisense RNA 1	ncRNA
MACS_peak_995	chr17	55681711	55682313	+	72.01	NA	intron (NR_110807, intron 2 of 2)	intron (NR_110807, intron 2 of 2)	3761	NR_110807	101927539	Hs.680439	NR_110807	ENSG00000263499	LOC101927539	-	uncharacterized LOC101927539	ncRNA
MACS_peak_655	chr15	20305756	20307029	+	72.01	NA	Intergenic	(GCTG)n|Simple_repeat|Simple_repeat	-181605	NR_038836	646096	Hs.448789	NR_038836	ENSG00000259156	CHEK2P2	-	checkpoint kinase 2 pseudogene 2	pseudo
MACS_peak_1250	chr2	87625296	87625982	+	71.96	NA	Intergenic	(CAGC)n|Simple_repeat|Simple_repeat	-129335	NR_024204	112597	Hs.652166	NM_052871	ENSG00000222041	LINC00152	C2orf59|NCRNA00152	long intergenic non-protein coding RNA 152	ncRNA
MACS_peak_345	chr11	61781132	61781411	+	71.96	NA	Intergenic	Intergenic	-46139	NM_002032	2495	Hs.524910	NM_002032	ENSG00000167996	FTH1	FHC|FTH|FTHL6|HFE5|PIG15|PLIF	ferritin, heavy polypeptide 1	protein-coding
MACS_peak_941	chr17	18265792	18266144	+	71.74	NA	intron (NM_001281786, intron 1 of 10)	intron (NM_001281786, intron 1 of 10)	909	NM_004169	6470	Hs.513987	NM_004169	ENSG00000176974	SHMT1	CSHMT|SHMT	serine hydroxymethyltransferase 1 (soluble)	protein-coding
MACS_peak_297	chr10	112600075	112600373	+	71.72	NA	TTS (NM_001134363)	TTS (NM_001134363)	30438	NR_026932	282997	Hs.599931	NR_026932		PDCD4-AS1	-	PDCD4 antisense RNA 1	ncRNA
MACS_peak_798	chr16	23193655	23193972	+	71.67	NA	promoter-TSS (NM_001039)	promoter-TSS (NM_001039)	-227	NM_001039	6340	Hs.371727	NM_001039	ENSG00000166828	SCNN1G	BESC3|ENaCg|ENaCgamma|PHA1|SCNEG	sodium channel, non voltage gated 1 gamma subunit	protein-coding
MACS_peak_1658	chr4	70296616	70296751	+	71.63	NA	Intergenic	LSU-rRNA_Hsa|rRNA|rRNA	64943	NM_021139	7363	Hs.285887	NM_021139	ENSG00000156096	UGT2B4	HLUG25|UDPGT2B4|UDPGTH1|UDPGTh-1|UGT2B11	UDP glucuronosyltransferase 2 family, polypeptide B4	protein-coding
MACS_peak_2245	chrY	13733489	13733584	+	71.52	NA	Intergenic	(GAATG)n|Satellite|Satellite	799853	NR_033667	352887	Hs.546221	NR_033667	ENSG00000206159	GYG2P1	GYG2P	glycogenin 2 pseudogene 1	pseudo
MACS_peak_1501	chr21	47574514	47574785	+	71.49	NA	intron (NM_206965, intron 1 of 13)	intron (NM_206965, intron 1 of 13)	832	NM_006657	10841	Hs.415846	NM_006657	ENSG00000160282	FTCD	LCHC1	formimidoyltransferase cyclodeaminase	protein-coding
MACS_peak_538	chr13	37574763	37575093	+	71.37	NA	5' UTR (NM_181503, exon 1 of 11)	5' UTR (NM_181503, exon 1 of 11)	250	NM_181503	11340	Hs.294041	NM_181503	ENSG00000120699	EXOSC8	CIP3|EAP2|OIP2|PCH1C|RRP43|Rrp43p|bA421P11.3|p9	exosome component 8	protein-coding
MACS_peak_1179	chr19	49256189	49256526	+	71.34	NA	5' UTR (NM_000148, exon 3 of 4)	5' UTR (NM_000148, exon 3 of 4)	2290	NM_000148	2523	Hs.69747	NM_000148	ENSG00000174951	FUT1	H|HH|HSC	fucosyltransferase 1 (galactoside 2-alpha-L-fucosyltransferase, H blood group)	protein-coding
MACS_peak_877	chr16	85554416	85554847	+	71.31	NA	Intergenic	Intergenic	-90398	NM_001134473	23199	Hs.461647	NM_014615	ENSG00000131149	GSE1	KIAA0182	Gse1 coiled-coil protein	protein-coding
MACS_peak_1904	chr7	73206883	73207244	+	71.28	NA	Intergenic	MER21C|LTR|ERVL	-22463	NM_001306	1365	Hs.647023	NM_001306	ENSG00000165215	CLDN3	C7orf1|CPE-R2|CPETR2|HRVP1|RVP1	claudin 3	protein-coding
MACS_peak_1393	chr20	49547989	49548519	+	71.24	NA	promoter-TSS (NM_015339)	promoter-TSS (NM_015339)	-727	NM_015339	23394	Hs.293736	NM_015339	ENSG00000101126	ADNP	ADNP1|HVDAS|MRD28	activity-dependent neuroprotector homeobox	protein-coding
MACS_peak_2040	chr8	125985108	125985815	+	71.20	NA	promoter-TSS (NM_152412)	promoter-TSS (NM_152412)	-78	NM_152412	137209	Hs.175350	NM_152412	ENSG00000180938	ZNF572	-	zinc finger protein 572	protein-coding
MACS_peak_986	chr17	48981840	48982197	+	71.16	NA	Intergenic	Intergenic	-36679	NM_001243877	10140	Hs.703321	NM_005749	ENSG00000141232	TOB1	APRO6|PIG49|TOB|TROB|TROB1	transducer of ERBB2, 1	protein-coding
MACS_peak_1747	chr5	158938485	158938823	+	71.15	NA	Intergenic	Intergenic	-45370	NR_027110	285627	Hs.552766	NR_027110	ENSG00000253298	LOC285627	-	uncharacterized LOC285627	ncRNA
MACS_peak_1549	chr3	38500539	38500840	+	71.11	NA	intron (NM_001106, intron 1 of 10)	intron (NM_001106, intron 1 of 10)	-4378	NR_028389	100128640	Hs.570596	NR_028389	ENSG00000229589	ACVR2B-AS1	-	ACVR2B antisense RNA 1	ncRNA
MACS_peak_74	chr1	108340218	108340785	+	71.03	NA	intron (NM_006113, intron 2 of 26)	MER5A|DNA|hAT-Charlie	-99344	NR_107006	102465839		NR_107006	ENSG00000275455	MIR7852	hsa-mir-7852	microRNA 7852	ncRNA
MACS_peak_948	chr17	25267191	25268136	+	71.01	NA	Intergenic	(GAATG)n|Satellite|Satellite	353359	NR_039748	100616277		NR_039748	ENSG00000263583	MIR4522	-	microRNA 4522	ncRNA
MACS_peak_2038	chr8	125384802	125385278	+	71.01	NA	promoter-TSS (NM_194291)	promoter-TSS (NM_194291)	-100	NM_194291	157378	Hs.187646	NM_194291		TMEM65	-	transmembrane protein 65	protein-coding
MACS_peak_1592	chr3	156892629	156893076	+	70.98	NA	Intergenic	CpG	-14303	NM_020307	57018	Hs.4859	NM_020307	ENSG00000163660	CCNL1	ANIA6A|BM-001|PRO1073|ania-6a	cyclin L1	protein-coding
MACS_peak_1010	chr17	60780912	60781962	+	70.95	NA	TTS (NM_001288780)	TTS (NM_001288780)	-17421	NR_036146	100422923		NR_036146	ENSG00000265005	MIR548W	-	microRNA 548w	ncRNA
MACS_peak_1932	chr7	100905136	100905462	+	70.92	NA	Intergenic	Intergenic	-16928	NM_016068	51024	Hs.423968	NM_016068	ENSG00000214253	FIS1	CGI-135|TTC11	fission, mitochondrial 1	protein-coding
MACS_peak_522	chr12	133405361	133405702	+	70.91	NA	promoter-TSS (NM_005895)	promoter-TSS (NM_005895)	-105	NM_001172557	2802	Hs.507333	NM_005895	ENSG00000090615	GOLGA3	GCP170|MEA-2	golgin A3	protein-coding
MACS_peak_1767	chr5	179126239	179126583	+	70.91	NA	intron (NM_001746, intron 1 of 14)	intron (NM_001746, intron 1 of 14)	481	NM_001746	821	Hs.567968	NM_001746	ENSG00000127022	CANX	CNX|IP90|P90	calnexin	protein-coding
MACS_peak_1996	chr8	56901583	56901922	+	70.91	NA	intron (NM_001111097, intron 10 of 12)	intron (NM_001111097, intron 10 of 12)	84708	NR_002437	26795		NR_002437	ENSG00000238650	SNORD54	RNU54|U54	small nucleolar RNA, C/D box 54	snoRNA
MACS_peak_839	chr16	68520855	68521232	+	70.91	NA	Intergenic	Intergenic	-38634	NM_018667	55512	Hs.368421	NM_018667	ENSG00000103056	SMPD3	NSMASE2	sphingomyelin phosphodiesterase 3, neutral membrane (neutral sphingomyelinase II)	protein-coding
MACS_peak_2166	chr9	136890303	136890723	+	70.91	NA	promoter-TSS (NR_015427)	promoter-TSS (NR_015427)	-48	NR_015427	266655	Hs.654869	NR_002800		LINC00094	LP2477|NCRNA00094|bA374P20.3	long intergenic non-protein coding RNA 94	ncRNA
MACS_peak_884	chr16	87197317	87197711	+	70.90	NA	Intergenic	LTR33B|LTR|ERVL	-48207	NR_110939	101928708	Hs.585717	NR_110939	ENSG00000261095	LOC101928708	-	uncharacterized LOC101928708	ncRNA
MACS_peak_1730	chr5	132387569	132387853	+	70.82	NA	promoter-TSS (NM_002154)	promoter-TSS (NM_002154)	49	NM_002154	3308	Hs.90093	NM_002154		HSPA4	APG-2|HEL-S-5a|HS24/P52|HSPH2|RY|hsp70|hsp70RY	heat shock 70kDa protein 4	protein-coding
MACS_peak_1109	chr19	1150988	1151291	+	70.71	NA	intron (NM_014963, intron 2 of 31)	intron (NM_014963, intron 2 of 31)	-18866	NM_001100122	22904	Hs.408708	NM_014963	ENSG00000064932	SBNO2	KIAA0963|SNO|STNO	strawberry notch homolog 2 (Drosophila)	protein-coding
MACS_peak_1455	chr20	62580340	62580823	+	70.67	NA	intron (NR_126526, intron 1 of 14)	intron (NR_126526, intron 1 of 14)	1946	NM_001193379	54963	Hs.504998	NM_017859	ENSG00000198276	UCKL1	UCK1L|URKL1	uridine-cytidine kinase 1-like 1	protein-coding
MACS_peak_1437	chr20	60877647	60878056	+	70.59	NA	promoter-TSS (NM_001281438)	promoter-TSS (NM_001281438)	-101	NM_175573	11047	Hs.90107	NM_007002	ENSG00000130706	ADRM1	ARM-1|ARM1|GP110	adhesion regulating molecule 1	protein-coding
MACS_peak_2235	chrX	134909222	134909526	+	70.52	NA	Intergenic	LTR41|LTR|ERVL	25685	NM_001291543	101060211	Hs.535080	NM_001291543	ENSG00000273696	CT45A7	-	cancer/testis antigen family 45, member A7	protein-coding
MACS_peak_1885	chr7	36429825	36430155	+	70.51	NA	promoter-TSS (NM_001100425)	promoter-TSS (NM_001100425)	-256	NM_001100425	23366	Hs.6224	NM_015314	ENSG00000164542	KIAA0895	-	KIAA0895	protein-coding
MACS_peak_994	chr17	55536469	55537104	+	70.47	NA	intron (NM_138962, intron 6 of 13)	intron (NM_138962, intron 6 of 13)	64172	NR_110808	101927557	Hs.639984	NR_110808	ENSG00000266100	LOC101927557	-	uncharacterized LOC101927557	ncRNA
MACS_peak_831	chr16	33909242	33909489	+	70.39	NA	Intergenic	ALR/Alpha|Satellite|centr	53138	NR_038368	649159	Hs.532675	NM_001040069	ENSG00000256642	LINC00273	NCRNA00273|TOP	long intergenic non-protein coding RNA 273	ncRNA
MACS_peak_1348	chr20	19997741	19998002	+	70.33	NA	promoter-TSS (NM_016100)	promoter-TSS (NM_016100)	-63	NM_181528	51126	Hs.368783	NM_016100	ENSG00000173418	NAA20	NAT3|NAT3P|NAT5|NAT5P|dJ1002M8.1	N(alpha)-acetyltransferase 20, NatB catalytic subunit	protein-coding
MACS_peak_185	chr1	202524073	202524496	+	70.30	NA	intron (NM_001197131, intron 1 of 6)	intron (NM_001197131, intron 1 of 6)	15042	NM_001197131	4660	Hs.444403	NM_002481	ENSG00000077157	PPP1R12B	MYPT2|PP1bp55	protein phosphatase 1, regulatory subunit 12B	protein-coding
MACS_peak_2154	chr9	132647830	132648356	+	70.30	NA	Intergenic	CpG	16209	NR_106914	102466750		NR_106914	ENSG00000276124	MIR6855	hsa-mir-6855	microRNA 6855	ncRNA
MACS_peak_2109	chr9	100174106	100174437	+	70.26	NA	promoter-TSS (NM_014290)	promoter-TSS (NM_014290)	-31	NM_014290	23424	Hs.193842	NM_014290	ENSG00000196116	TDRD7	CATC4|PCTAIRE2BP|TRAP	tudor domain containing 7	protein-coding
MACS_peak_1277	chr2	132302425	132302770	+	70.20	NA	Intergenic	Intergenic	17190	NM_001258304	90557	Hs.351461	NM_138770	ENSG00000163040	CCDC74A	-	coiled-coil domain containing 74A	protein-coding
MACS_peak_1833	chr6	134274120	134274464	+	70.08	NA	promoter-TSS (NM_004865)	promoter-TSS (NM_004865)	-9	NM_004865	9519	Hs.486507	NM_004865	ENSG00000028839	TBPL1	MGC:8389|MGC:9620|STUD|TLF|TLP|TRF2	TBP-like 1	protein-coding
MACS_peak_267	chr10	29338054	29338453	+	69.98	NA	Intergenic	Intergenic	202916	NM_001278522	283080		NM_001278522		C10orf126	bA492M23.1	chromosome 10 open reading frame 126	protein-coding
MACS_peak_1791	chr6	30875675	30876061	+	69.98	NA	promoter-TSS (NM_001517).6	promoter-TSS (NM_001517).6	-109	NM_001517	2968	Hs.485070	NM_001517	ENSG00000213780	GTF2H4	P52|TFB2|TFIIH	general transcription factor IIH subunit 4	protein-coding
MACS_peak_1866	chr7	2480241	2480654	+	69.98	NA	intron (NR_108066, intron 1 of 1)	intron (NR_108066, intron 1 of 1)	3049	NR_108066	101927181	Hs.288853	NR_108066		LOC101927181	-	uncharacterized LOC101927181	ncRNA
MACS_peak_900	chr16	89407706	89408048	+	69.98	NA	intron (NR_045839, intron 2 of 9)	intron (NR_045839, intron 2 of 9)	20336	NM_001242885	100287036	Hs.656995	NM_001242885		LOC100287036	-	uncharacterized LOC100287036	protein-coding
MACS_peak_565	chr14	24685073	24685434	+	69.98	NA	promoter-TSS (NM_001199822)	promoter-TSS (NM_001199822)	23	NM_001199821	145553	Hs.220963	NM_138476	ENSG00000213920	MDP1	FN6PASE|MDP-1	magnesium-dependent phosphatase 1	protein-coding
MACS_peak_1482	chr21	44473306	44473649	+	69.98	NA	3' UTR (NM_001178009, exon 18 of 18)	3' UTR (NM_001178009, exon 18 of 18)	22563	NM_000071	875	Hs.533013	NM_000071	ENSG00000160200	CBS	HIP4	cystathionine-beta-synthase	protein-coding
MACS_peak_405	chr11	118147667	118147957	+	69.96	NA	Intergenic	Intergenic	-12561	NM_144765	10205	Hs.116651	NM_005797	ENSG00000149573	MPZL2	EVA|EVA1	myelin protein zero-like 2	protein-coding
MACS_peak_1666	chr4	88581247	88581525	+	69.95	NA	intron (NM_004407, intron 5 of 5)	intron (NM_004407, intron 5 of 5)	9932	NM_001079911	1758	Hs.652366	NM_004407	ENSG00000152592	DMP1	ARHP|ARHR|DMP-1	dentin matrix acidic phosphoprotein 1	protein-coding
MACS_peak_1395	chr20	50071587	50072061	+	69.90	NA	intron (NM_001258297, intron 5 of 9)	L2a|LINE|L2	-2310	NR_036162	100422889		NR_036162	ENSG00000266761	MIR3194	mir-3194	microRNA 3194	ncRNA
MACS_peak_653	chr14	106163374	106163759	+	69.84	NA	Intergenic	Intergenic	-24422	NR_046211	2003	Hs.744419	NR_046211		ELK2AP	ELK2|ELK2.1|ELK2P1	ELK2A, member of ETS oncogene family, pseudogene	pseudo
MACS_peak_464	chr12	75724013	75724368	+	69.84	NA	promoter-TSS (NM_001286547)	promoter-TSS (NM_001286547)	-354	NM_001286547	84698	Hs.733835	NM_032606	ENSG00000180881	CAPS2	UG0636c06	calcyphosine 2	protein-coding
MACS_peak_14	chr1	6683496	6683901	+	69.84	NA	3' UTR (NM_153812, exon 4 of 4)	3' UTR (NM_153812, exon 4 of 4)	-1227	NM_001195753	90326	Hs.689006	NM_138350	ENSG00000041988	THAP3	-	THAP domain containing, apoptosis associated protein 3	protein-coding
MACS_peak_122	chr1	147931080	147931491	+	69.84	NA	intron (NR_102404, intron 17 of 18).2	CpG	24134	NM_001135789	653598	Hs.534674	NM_001135789		PPIAL4C	COAS-2	peptidylprolyl isomerase A (cyclophilin A)-like 4C	protein-coding
MACS_peak_1465	chr21	34961080	34961388	+	69.73	NA	promoter-TSS (NM_017613)	promoter-TSS (NM_017613)	-220	NM_017613	29980	Hs.436341	NM_017613	ENSG00000159147	DONSON	B17|C21orf60	downstream neighbor of SON	protein-coding
MACS_peak_690	chr15	66161256	66161717	+	69.69	NA	promoter-TSS (NM_004663)	promoter-TSS (NM_004663)	-311	NM_001206836	8766	Hs.321541	NM_004663	ENSG00000103769	RAB11A	YL8	RAB11A, member RAS oncogene family	protein-coding
MACS_peak_1536	chr3	13006163	13006523	+	69.69	NA	intron (NM_001134382, intron 1 of 14)	(CA)n|Simple_repeat|Simple_repeat	2855	NM_014869	9922	Hs.475506	NM_014869	ENSG00000144711	IQSEC1	ARF-GEP100|ARFGEP100|BRAG2|GEP100	IQ motif and Sec7 domain 1	protein-coding
MACS_peak_2096	chr9	90162630	90162999	+	69.68	NA	intron (NM_001288729, intron 2 of 25)	MLT2D|LTR|ERVL	49364	NM_001288729	1612	Hs.380277	NM_004938	ENSG00000196730	DAPK1	DAPK	death-associated protein kinase 1	protein-coding
MACS_peak_85	chr1	114354100	114355476	+	69.66	NA	promoter-TSS (NR_125965)	promoter-TSS (NR_125965)	310	NR_130896	54665	Hs.486285	NM_018364	ENSG00000081019	RSBN1	ROSBIN	round spermatid basic protein 1	protein-coding
MACS_peak_1688	chr5	3276325	3276529	+	69.65	NA	Intergenic	G-rich|Low_complexity|Low_complexity	98478	NR_104617	102467074	Hs.575250	NR_104617	ENSG00000249808	LINC01377	-	long intergenic non-protein coding RNA 1377	ncRNA
MACS_peak_271	chr10	29556105	29556374	+	69.58	NA	Intergenic	Intergenic	-21751	NM_032517	84569	Hs.558572	NM_032517	ENSG00000120563	LYZL1	KAAG648|LYC2|PRO1278|bA534G20.1	lysozyme-like 1	protein-coding
MACS_peak_2012	chr8	96228528	96228854	+	69.57	NA	promoter-TSS (NR_046232)	promoter-TSS (NR_046232)	-89	NR_046232	619344	Hs.741630	NR_046232	ENSG00000253351	LINC01298	C8orf69	long intergenic non-protein coding RNA 1298	ncRNA
MACS_peak_1642	chr4	8764296	8764534	+	69.47	NA	Intergenic	L2a|LINE|L2	109128	NM_001306142	3166	Hs.104134	NM_018942	ENSG00000215612	HMX1	H6|NKX5-3	H6 family homeobox 1	protein-coding
MACS_peak_195	chr1	205719378	205719769	+	69.43	NA	promoter-TSS (NM_022731)	promoter-TSS (NM_022731)	-201	NM_022731	64710	Hs.213061	NM_022731	ENSG00000069275	NUCKS1	JC7|NUCKS	nuclear casein kinase and cyclin-dependent kinase substrate 1	protein-coding
MACS_peak_1153	chr19	36768661	36769497	+	69.27	NA	Intergenic	SST1|Satellite|centr	-33166	NR_029389	100134317	Hs.466550	NR_029389		LOC100134317	-	uncharacterized LOC100134317	ncRNA
MACS_peak_981	chr17	47964518	47964826	+	69.26	NA	Intergenic	Intergenic	-39293	NM_001077504	255061	Hs.652130	NM_170685	ENSG00000176358	TAC4	EK|HK-1|HK1|PPT-C	tachykinin 4 (hemokinin)	protein-coding
MACS_peak_857	chr16	80648021	80648334	+	69.26	NA	intron (NM_152342, intron 4 of 6)	MLT1J1|LTR|ERVL-MaLR	-41472	NR_104666	101928276	Hs.149769	NR_104665	ENSG00000260737	LINC01227	-	long intergenic non-protein coding RNA 1227	ncRNA
MACS_peak_1334	chr20	1447334	1447608	+	69.24	NA	non-coding (NR_038164, exon 1 of 8)	non-coding (NR_038164, exon 1 of 8)	866	NM_016143	55968	Hs.12865	NM_016143	ENSG00000088833	NSFL1C	P47|UBX1|UBXD10|UBXN2C|dJ776F14.1	NSFL1 (p97) cofactor (p47)	protein-coding
MACS_peak_1051	chr17	71307138	71307412	+	69.24	NA	intron (NM_012121, intron 1 of 1)	CpG	868	NM_012121	23580	Hs.3903	NM_012121	ENSG00000179604	CDC42EP4	BORG4|CEP4|KAIA1777	CDC42 effector protein (Rho GTPase binding) 4	protein-coding
MACS_peak_208	chr1	228124378	228124652	+	69.24	NA	intron (NM_003395, intron 1 of 3)	intron (NM_003395, intron 1 of 3)	4869	NR_049806	100847072		NR_049806	ENSG00000264483	MIR5008	-	microRNA 5008	ncRNA
MACS_peak_729	chr15	89010487	89011083	+	69.19	NA	promoter-TSS (NM_022163)	promoter-TSS (NM_022163)	101	NM_176805	64963	Hs.111286	NM_022839	ENSG00000181991	MRPS11	HCC-2	mitochondrial ribosomal protein S11	protein-coding
MACS_peak_495	chr12	118472497	118472862	+	69.18	NA	intron (NM_001278557, intron 8 of 8)	intron (NM_001278557, intron 8 of 8)	18173	NM_001130112	5985	Hs.731908	NM_007370	ENSG00000111445	RFC5	RFC36	replication factor C subunit 5	protein-coding
MACS_peak_1644	chr4	25225432	25225781	+	69.14	NA	Intergenic	LTR76|LTR|ERV1	-10047	NM_018323	55300	Hs.191701	NM_018323	ENSG00000038210	PI4K2B	PI4KIIB|PIK42B	phosphatidylinositol 4-kinase type 2 beta	protein-coding
MACS_peak_1396	chr20	50178844	50179602	+	69.08	NA	5' UTR (NM_001136021, exon 1 of 11)	5' UTR (NM_001136021, exon 1 of 11)	147	NM_001136021	4773	Hs.744148	NM_012340	ENSG00000101096	NFATC2	NFAT1|NFATP	nuclear factor of activated T-cells, cytoplasmic, calcineurin-dependent 2	protein-coding
MACS_peak_1163	chr19	43523841	43524108	+	69.06	NA	intron (NM_203287, intron 1 of 4)	intron (NM_203287, intron 1 of 4)	6657	NM_002785	5680	Hs.741150	NM_002785	ENSG00000243130	PSG11	PSBG-11|PSBG-13|PSG13|PSG14	pregnancy specific beta-1-glycoprotein 11	protein-coding
MACS_peak_1660	chr4	75024116	75024391	+	69.03	NA	intron (NM_001144978, intron 1 of 7)	intron (NM_001144978, intron 1 of 7)	424	NM_001144978	441024	Hs.721011	NM_001004346	ENSG00000163738	MTHFD2L	-	methylenetetrahydrofolate dehydrogenase (NADP+ dependent) 2-like	protein-coding
MACS_peak_481	chr12	104531864	104532135	+	69.03	NA	promoter-TSS (NM_006166)	promoter-TSS (NM_006166)	41	NM_006166	4801	Hs.84928	NM_006166	ENSG00000120837	NFYB	CBF-A|CBF-B|HAP3|NF-YB	nuclear transcription factor Y subunit beta	protein-coding
MACS_peak_1239	chr2	70417804	70418079	+	69.03	NA	intron (NM_017880, intron 1 of 9)	CpG	210	NM_017880	54980	Hs.720049	NM_017880	ENSG00000115998	C2orf42	-	chromosome 2 open reading frame 42	protein-coding
MACS_peak_1709	chr5	71146755	71146996	+	69.00	NA	Intergenic	LSU-rRNA_Hsa|rRNA|rRNA	131885	NM_004291	9607	Hs.1707	NM_004291	ENSG00000164326	CARTPT	CART	CART prepropeptide	protein-coding
MACS_peak_15	chr1	7551360	7551672	+	68.96	NA	intron (NM_015215, intron 6 of 22)	intron (NM_015215, intron 6 of 22)	-279813	NM_004781	9341	Hs.66708	NM_004781	ENSG00000049245	VAMP3	CEB	vesicle associated membrane protein 3	protein-coding
MACS_peak_1080	chr17	80023570	80023882	+	68.96	NA	promoter-TSS (NM_022156)	promoter-TSS (NM_022156)	-29	NM_022156	64118	Hs.514599	NM_022156		DUS1L	DUS1|PP3111	dihydrouridine synthase 1-like	protein-coding
MACS_peak_1611	chr3	183728768	183729141	+	68.90	NA	intron (NR_046570, intron 2 of 2)	intron (NR_046570, intron 2 of 2)	4828	NR_046570	100873982	Hs.570696	NR_046570	ENSG00000223882	ABCC5-AS1	-	ABCC5 antisense RNA 1	ncRNA
MACS_peak_112	chr1	145826270	145826796	+	68.84	NA	promoter-TSS (NR_104217).2	promoter-TSS (NR_104217).2	570	NM_001097613	653519	Hs.504320	NM_001097612	ENSG00000117262	GPR89A	GPHR|GPR89|GPR89B|SH120|UNQ192	G protein-coupled receptor 89A	protein-coding
MACS_peak_1561	chr3	75718196	75718840	+	68.83	NA	Intergenic	CpG	-2914	NR_040005	401074	Hs.528540	NR_040004	ENSG00000242516	LINC00960	-	long intergenic non-protein coding RNA 960	ncRNA
MACS_peak_646	chr14	105904054	105904335	+	68.81	NA	intron (NM_001203258, intron 1 of 20)	intron (NM_001203258, intron 1 of 20)	18008	NM_004689	9112	Hs.525629	NM_004689	ENSG00000182979	MTA1	-	metastasis associated 1	protein-coding
MACS_peak_1540	chr3	15140504	15141003	+	68.80	NA	promoter-TSS (NR_126155)	promoter-TSS (NR_126155)	-89	NR_126155	64145	Hs.475565	NM_022340	ENSG00000131381	RBSN	Rabenosyn-5|ZFYVE20	rabenosyn, RAB effector	protein-coding
MACS_peak_480	chr12	101801547	101801891	+	68.76	NA	promoter-TSS (NM_001177)	promoter-TSS (NM_001177)	-121	NM_001301068	400	Hs.372616	NM_001177	ENSG00000120805	ARL1	ARFL1	ADP-ribosylation factor like GTPase 1	protein-coding
MACS_peak_2107	chr9	98189093	98189444	+	68.62	NA	Intergenic	C-rich|Low_complexity|Low_complexity	-36623	NR_038982	100507346	Hs.661847	NR_038982		LOC100507346	-	uncharacterized LOC100507346	ncRNA
MACS_peak_1302	chr2	201983269	201983538	+	68.61	NA	5' UTR (NM_001127183, exon 1 of 10)	5' UTR (NM_001127183, exon 1 of 10)	134	NM_001127183	8837	Hs.390736	NM_003879	ENSG00000003402	CFLAR	CASH|CASP8AP1|CLARP|Casper|FLAME|FLAME-1|FLAME1|FLIP|I-FLICE|MRIT|c-FLIP|c-FLIPL|c-FLIPR|c-FLIPS	CASP8 and FADD like apoptosis regulator	protein-coding
MACS_peak_1770	chr5	180288180	180288484	+	68.54	NA	promoter-TSS (NM_001172638)	promoter-TSS (NM_001172638)	-46	NM_152283	643836	Hs.509227	NM_152283	ENSG00000196670	ZFP62	ZET|ZNF755	ZFP62 zinc finger protein	protein-coding
MACS_peak_651	chr14	106159424	106159720	+	68.48	NA	Intergenic	Intergenic	-20428	NR_046211	2003	Hs.744419	NR_046211		ELK2AP	ELK2|ELK2.1|ELK2P1	ELK2A, member of ETS oncogene family, pseudogene	pseudo
MACS_peak_1907	chr7	73832212	73832523	+	68.47	NA	Intergenic	Intergenic	-35753	NM_005685	9569	Hs.647056	NM_005685	ENSG00000006704	GTF2IRD1	BEN|CREAM1|GTF3|MUSTRD1|RBAP2|WBS|WBSCR11|WBSCR12|hMusTRD1alpha1	GTF2I repeat domain containing 1	protein-coding
MACS_peak_589	chr14	69283105	69283575	+	68.46	NA	Intergenic	CpG	-20380	NM_001244701	677	Hs.85155	NM_004926	ENSG00000185650	ZFP36L1	BRF1|Berg36|ERF-1|ERF1|RNF162B|TIS11B|cMG1	ZFP36 ring finger protein-like 1	protein-coding
MACS_peak_1776	chr6	12570868	12571274	+	68.38	NA	Intergenic	HAL1|LINE|L1	-145966	NM_001242648	221692	Hs.436996	NM_030948	ENSG00000112137	PHACTR1	RPEL|RPEL1|dJ257A7.2	phosphatase and actin regulator 1	protein-coding
MACS_peak_899	chr16	89252836	89253314	+	68.35	NA	intron (NM_004933, intron 5 of 13)	L2b|LINE|L2	13454	NM_001242757	146429	Hs.447544	NM_001242757	ENSG00000259803	SLC22A31	-	solute carrier family 22, member 31	protein-coding
MACS_peak_324	chr11	28131670	28131956	+	68.26	NA	5' UTR (NM_001113528, exon 2 of 7)	5' UTR (NM_001113528, exon 2 of 7)	2015	NM_001297775	196074	Hs.243326	NM_152636	ENSG00000169519	METTL15	METT5D1	methyltransferase like 15	protein-coding
MACS_peak_779	chr16	10688447	10688816	+	68.25	NA	Intergenic	Intergenic	-14058	NM_001424	2013	Hs.531561	NM_001424	ENSG00000213853	EMP2	XMP	epithelial membrane protein 2	protein-coding
MACS_peak_1446	chr20	61145407	61145777	+	68.23	NA	non-coding (NR_033263, exon 2 of 7)	non-coding (NR_033263, exon 2 of 7)	-2068	NM_001302812	128826	Hs.86507	NM_178463		MIR1-1HG	C20orf166|MIR133A2HG|dJ353C17.1	MIR1-1 host gene	protein-coding
MACS_peak_1670	chr4	121898808	121899124	+	68.20	NA	Intergenic	Intergenic	-54945	NM_001300824	11107	Hs.666782	NM_018699	ENSG00000138738	PRDM5	BCS2|PFM2	PR domain containing 5	protein-coding
MACS_peak_660	chr15	22461213	22461529	+	68.15	NA	Intergenic	Intergenic	47909	NR_028067	390539	Hs.666555	NR_028067	ENSG00000259435	OR4N3P	OR15-2	olfactory receptor, family 4, subfamily N, member 3 pseudogene	pseudo
MACS_peak_1927	chr7	99716846	99717157	+	68.13	NA	promoter-TSS (NM_005641)	promoter-TSS (NM_005641)	-6	NR_033792	6878	Hs.489309	NM_005641	ENSG00000106290	TAF6	MGC:8964|TAF(II)70|TAF(II)80|TAF2E|TAFII-70|TAFII-80|TAFII70|TAFII80|TAFII85	TAF6 RNA polymerase II, TATA box binding protein (TBP)-associated factor, 80kDa	protein-coding
MACS_peak_608	chr14	88715068	88715423	+	68.08	NA	intron (NM_021161, intron 2 of 6)	MIRb|SINE|MIR	22010	NM_138318	54207	Hs.560255	NM_021161	ENSG00000100433	KCNK10	K2p10.1|PPP1R97|TREK-2|TREK2	potassium channel, two pore domain subfamily K, member 10	protein-coding
MACS_peak_1856	chr7	923707	923983	+	67.98	NA	intron (NM_015949, intron 1 of 8)	intron (NM_015949, intron 1 of 8)	7654	NM_015949	51608	Hs.107387	NM_015949	ENSG00000239857	GET4	C7orf20|CEE|CGI-20|TRC35	golgi to ER traffic protein 4	protein-coding
MACS_peak_2113	chr9	103476949	103477338	+	67.94	NA	Intergenic	Intergenic	136782	NM_001018116	347273	Hs.99004	NM_001018116	ENSG00000170681	MURC	CAVIN4|cavin-4	muscle-related coiled-coil protein	protein-coding
MACS_peak_162	chr1	161424115	161424795	+	67.92	NA	Intergenic	CpG	-50750	NM_021642	2212	Hs.352642	NM_021642	ENSG00000143226	FCGR2A	CD32|CD32A|CDw32|FCG2|FCGR2|FCGR2A1|FcGR|IGFR2	Fc fragment of IgG, low affinity IIa, receptor (CD32)	protein-coding
MACS_peak_1487	chr21	45079215	45079538	+	67.87	NA	promoter-TSS (NM_007031)	promoter-TSS (NM_007031)	-2	NM_007031	11077	Hs.406157	NM_007031	ENSG00000160207	HSF2BP	-	heat shock transcription factor 2 binding protein	protein-coding
MACS_peak_2205	chrX	54070592	54070910	+	67.82	NA	promoter-TSS (NM_015107)	promoter-TSS (NM_015107)	-144	NM_001184897	23133	Hs.133352	NM_015107	ENSG00000172943	PHF8	JHDM1F|MRXSSD|ZNF422	PHD finger protein 8	protein-coding
MACS_peak_1849	chr6	171043417	171043695	+	67.76	NA	Intergenic	Intergenic	-149776	NM_001199461	5134	Hs.367900	NM_002598	ENSG00000071994	PDCD2	RP8|ZMYND7	programmed cell death 2	protein-coding
MACS_peak_1854	chr7	907378	907666	+	67.60	NA	intron (NM_025154, intron 15 of 17)	intron (NM_025154, intron 15 of 17)	-8669	NM_015949	51608	Hs.107387	NM_015949	ENSG00000239857	GET4	C7orf20|CEE|CGI-20|TRC35	golgi to ER traffic protein 4	protein-coding
MACS_peak_2248	chrY	59001845	59002294	+	67.58	NA	Intergenic	Intergenic	-98334	NM_005840	10251	Hs.381912	NM_005840	ENSG00000168939	SPRY3	spry-3	sprouty RTK signaling antagonist 3	protein-coding
MACS_peak_2243	chrY	13476394	13476744	+	67.56	NA	Intergenic	Intergenic	1056820	NR_033667	352887	Hs.546221	NR_033667	ENSG00000206159	GYG2P1	GYG2P	glycogenin 2 pseudogene 1	pseudo
MACS_peak_123	chr1	148000052	148000576	+	67.56	NA	intron (NR_102404, intron 17 of 18).2	CpG	6168	NR_104086	101954277		NR_104086	ENSG00000275538	RNVU1-19	RNU1-126|RNU1-147|RNVU1-13|vU1.13|vU1.19	RNA, variant U1 small nuclear 19	snRNA
MACS_peak_664	chr15	40373546	40373829	+	67.40	NA	Intergenic	Intergenic	24600	NM_001003942	90427	Hs.591104	NM_033503	ENSG00000104081	BMF	-	Bcl2 modifying factor	protein-coding
MACS_peak_1380	chr20	48552499	48553266	+	67.35	NA	promoter-TSS (NM_018683)	promoter-TSS (NM_018683)	-32	NM_018683	55905	Hs.144949	NM_018683	ENSG00000124226	RNF114	PSORS12|ZNF313	ring finger protein 114	protein-coding
MACS_peak_1672	chr4	152020618	152020939	+	67.26	NA	promoter-TSS (NM_001267699)	promoter-TSS (NM_001267699)	53	NM_001267699	6189	Hs.356572	NM_001006	ENSG00000145425	RPS3A	FTE1|MFTL|S3A	ribosomal protein S3A	protein-coding
MACS_peak_2015	chr8	100025254	100025658	+	67.20	NA	promoter-TSS (NM_017890)	promoter-TSS (NM_017890)	-38	NM_181661	157680	Hs.191540	NM_015243	ENSG00000132549	VPS13B	CHS1|COH1	vacuolar protein sorting 13 homolog B (yeast)	protein-coding
MACS_peak_1850	chr6	171044470	171044684	+	67.19	NA	Intergenic	MER4D1|LTR|ERV1	-150797	NM_001199461	5134	Hs.367900	NM_002598	ENSG00000071994	PDCD2	RP8|ZMYND7	programmed cell death 2	protein-coding
MACS_peak_2048	chr8	128807442	128808024	+	67.15	NA	promoter-TSS (NR_031609)	promoter-TSS (NR_031609)	-475	NR_031609	100302185		NR_031609	ENSG00000275264	MIR1204	hsa-mir-1204	microRNA 1204	ncRNA
MACS_peak_131	chr1	148760037	148760661	+	67.12	NA	intron (NR_104217, intron 2 of 17).3	intron (NR_104217, intron 2 of 17).3	-45666	NM_001144032	730262		NM_001144032	ENSG00000271567	PPIAL4E	COAS2	peptidylprolyl isomerase A (cyclophilin A)-like 4E	protein-coding
MACS_peak_847	chr16	71842821	71843121	+	67.12	NA	promoter-TSS (NM_001128)	promoter-TSS (NM_001128)	5	NM_001030007	164	Hs.461253	NM_001128	ENSG00000166747	AP1G1	ADTG|CLAPG1	adaptor-related protein complex 1, gamma 1 subunit	protein-coding
MACS_peak_165	chr1	161493991	161494240	+	67.02	NA	promoter-TSS (NM_002155)	promoter-TSS (NM_002155)	-215	NM_002155	3310	Hs.654614	NM_002155	ENSG00000173110	HSPA6	-	heat shock 70kDa protein 6 (HSP70B')	protein-coding
MACS_peak_2244	chrY	13489040	13489813	+	66.96	NA	Intergenic	Intergenic	1043963	NR_033667	352887	Hs.546221	NR_033667	ENSG00000206159	GYG2P1	GYG2P	glycogenin 2 pseudogene 1	pseudo
MACS_peak_1276	chr2	132249908	132250123	+	66.95	NA	promoter-TSS (NM_001085365)	promoter-TSS (NM_001085365)	49	NM_001085365	653784	Hs.655067	NM_001085365	ENSG00000173272	MZT2A	FAM128A|MOZART2A	mitotic spindle organizing protein 2A	protein-coding
MACS_peak_588	chr14	65697015	65697334	+	66.90	NA	Intergenic	Intergenic	-8109	NR_103769	100128233	Hs.497323	NR_103769	ENSG00000255002	LOC100128233	-	uncharacterized LOC100128233	ncRNA
MACS_peak_998	chr17	56065343	56066116	+	66.78	NA	promoter-TSS (NM_007146)	promoter-TSS (NM_007146)	-114	NM_007146	7716	Hs.463569	NM_007146		VEZF1	DB1|ZNF161	vascular endothelial zinc finger 1	protein-coding
MACS_peak_1044	chr17	66097299	66098031	+	66.75	NA	promoter-TSS (NR_027418)	promoter-TSS (NR_027418)	-31	NR_027418	100499466	Hs.591212	NR_027418		LINC00674	-	long intergenic non-protein coding RNA 674	ncRNA
MACS_peak_1248	chr2	86668007	86668388	+	66.74	NA	promoter-TSS (NM_001146688)	promoter-TSS (NM_001146688)	-74	NM_018433	55818	Hs.557425	NM_018433	ENSG00000115548	KDM3A	JHDM2A|JHMD2A|JMJD1|JMJD1A|TSGA	lysine (K)-specific demethylase 3A	protein-coding
MACS_peak_1449	chr20	61748362	61748841	+	66.66	NA	Intergenic	Intergenic	-14930	NR_003245	768097	Hs.635159	NR_003245	ENSG00000231133	HAR1B	HAR1R|LINC00065|NCRNA00065	highly accelerated region 1B (non-protein coding)	ncRNA
MACS_peak_1868	chr7	4681563	4681887	+	66.60	NA	Intergenic	CpG	-40205	NM_001037165	221937	Hs.487393	NM_001037165	ENSG00000164916	FOXK1	FOXK1L	forkhead box K1	protein-coding
MACS_peak_1097	chr18	32870101	32870388	+	66.60	NA	promoter-TSS (NM_001112734)	promoter-TSS (NM_001112734)	8	NR_024566	10778	Hs.314246	NM_006629	ENSG00000257267	ZNF271P	CT-ZFP48|HZF7|ZNF-EB|ZNF-dp|ZNF271|ZNFEB	zinc finger protein 271, pseudogene	pseudo
MACS_peak_938	chr17	17494875	17495200	+	66.53	NA	promoter-TSS (NM_001267552)	promoter-TSS (NM_001267552)	-20	NM_001267551	10400	Hs.714193	NM_007169	ENSG00000133027	PEMT	PEAMT|PEMPT|PEMT2|PNMT	phosphatidylethanolamine N-methyltransferase	protein-coding
MACS_peak_1118	chr19	3397278	3397495	+	66.48	NA	intron (NM_001245002, intron 2 of 10)	intron (NM_001245002, intron 2 of 10)	30821	NM_001245004	4782	Hs.170131	NM_005597	ENSG00000141905	NFIC	CTF|CTF5|NF-I|NFI	nuclear factor I/C (CCAAT-binding transcription factor)	protein-coding
MACS_peak_1447	chr20	61435963	61436391	+	66.45	NA	promoter-TSS (NM_007346)	promoter-TSS (NM_007346)	0	NM_007346	11054	Hs.67896	NM_007346	ENSG00000060491	OGFR	-	opioid growth factor receptor	protein-coding
MACS_peak_395	chr11	84772794	84773139	+	66.45	NA	intron (NM_001142699, intron 6 of 27)	intron (NM_001142699, intron 6 of 27)	-138501	NM_001364	1740	Hs.367656	NM_001364	ENSG00000150672	DLG2	PPP1R58|PSD-93|PSD93|chapsyn-110	discs, large homolog 2 (Drosophila)	protein-coding
MACS_peak_797	chr16	22308602	22308969	+	66.41	NA	promoter-TSS (NM_001258035)	promoter-TSS (NM_001258035)	89	NR_047581	55718	Hs.460298	NM_018119	ENSG00000058600	POLR3E	RPC5|SIN	polymerase (RNA) III (DNA directed) polypeptide E (80kD)	protein-coding
MACS_peak_1598	chr3	161089176	161089740	+	66.39	NA	5' UTR (NM_001040100, exon 1 of 3)	5' UTR (NM_001040100, exon 1 of 3)	413	NM_001040100	165679	Hs.369104	NM_145035		SPTSSB	ADMP|C3orf57|SSSPTB	serine palmitoyltransferase, small subunit B	protein-coding
MACS_peak_41	chr1	18052665	18052917	+	66.37	NA	Intergenic	LTR16E2|LTR|ERVL	-29017	NM_030812	81569	Hs.2149	NM_030812	ENSG00000117148	ACTL8	CT57	actin-like 8	protein-coding
MACS_peak_462	chr12	64514130	64514598	+	66.37	NA	intron (NM_020762, intron 18 of 21)	intron (NM_020762, intron 18 of 21)	101712	NM_001300940	144577	Hs.444671	NM_152440	ENSG00000174206	C12orf66	-	chromosome 12 open reading frame 66	protein-coding
MACS_peak_360	chr11	65239683	65240018	+	66.35	NA	Intergenic	Intergenic	-25383	NR_002819	378938	Hs.621695	NR_002819	ENSG00000251562	MALAT1	HCN|LINC00047|NCRNA00047|NEAT2|PRO2853|mascRNA	metastasis associated lung adenocarcinoma transcript 1 (non-protein coding)	ncRNA
MACS_peak_796	chr16	22217409	22217735	+	66.34	NA	promoter-TSS (NM_013302)	promoter-TSS (NM_013302)	-20	NM_013302	29904	Hs.498892	NM_013302	ENSG00000103319	EEF2K	HSU93850|eEF-2K	eukaryotic elongation factor 2 kinase	protein-coding
MACS_peak_702	chr15	73976612	73976915	+	66.33	NA	5' UTR (NM_001024736, exon 1 of 10)	5' UTR (NM_001024736, exon 1 of 10)	141	NM_001024736	80381	Hs.744915	NM_025240	ENSG00000103855	CD276	4Ig-B7-H3|B7-H3|B7H3|B7RP-2	CD276 molecule	protein-coding
MACS_peak_914	chr17	5372291	5372594	+	66.33	NA	promoter-TSS (NM_001199699)	promoter-TSS (NM_001199699)	-62	NM_020162	56919	Hs.250456	NM_020162	ENSG00000005100	DHX33	DDX33	DEAH (Asp-Glu-Ala-His) box polypeptide 33	protein-coding
MACS_peak_2019	chr8	102063790	102064184	+	66.31	NA	promoter-TSS (NR_033962)	promoter-TSS (NR_033962)	-295	NR_033962	441374	Hs.652045	NR_033962	ENSG00000248599	FLJ42969	-	uncharacterized LOC441374	ncRNA
MACS_peak_819	chr16	30537993	30538348	+	66.30	NA	promoter-TSS (NM_024671)	promoter-TSS (NM_024671)	-260	NM_024671	79724	Hs.85658	NM_024671	ENSG00000169957	ZNF768	-	zinc finger protein 768	protein-coding
MACS_peak_780	chr16	11427483	11427853	+	66.25	NA	Intergenic	LTR16A|LTR|ERVL	-11627	NR_130754	116028	Hs.347524	NM_152308	ENSG00000175643	RMI2	BLAP18|C16orf75	RecQ mediated genome instability 2	protein-coding
MACS_peak_443	chr12	52838481	52838754	+	66.25	NA	Intergenic	Intergenic	7293	NM_005555	3854	Hs.708950	NM_005555	ENSG00000185479	KRT6B	CK-6B|CK6B|K6B|KRTL1|PC2|PC4	keratin 6B, type II	protein-coding
MACS_peak_888	chr16	87902880	87903264	+	66.17	NA	promoter-TSS (NM_003486)	promoter-TSS (NM_003486)	28	NM_003486	8140	Hs.513797	NM_003486	ENSG00000103257	SLC7A5	4F2LC|CD98|D16S469E|E16|LAT1|MPE16|hLAT1	solute carrier family 7 (amino acid transporter light chain, L system), member 5	protein-coding
MACS_peak_1128	chr19	9906743	9906996	+	66.16	NA	Intergenic	MER66C|LTR|ERV1	22910	NM_001316942	54850	Hs.12439	NM_017703	ENSG00000127452	FBXL12	Fbl12	F-box and leucine-rich repeat protein 12	protein-coding
MACS_peak_1435	chr20	60847327	60847659	+	66.09	NA	intron (NM_144498, intron 5 of 13)	intron (NM_144498, intron 5 of 13)	-30459	NM_175573	11047	Hs.90107	NM_007002	ENSG00000130706	ADRM1	ARM-1|ARM1|GP110	adhesion regulating molecule 1	protein-coding
MACS_peak_1828	chr6	110299709	110300021	+	66.05	NA	intron (NM_005284, intron 1 of 1)	CpG	406	NM_001286099	2830	Hs.46332	NM_005284	ENSG00000146360	GPR6	-	G protein-coupled receptor 6	protein-coding
MACS_peak_325	chr11	35296436	35296756	+	66.05	NA	intron (NM_001195728, intron 10 of 11)	MER5A|DNA|hAT-Charlie	136179	NM_001202556	960	Hs.502328	NM_000610	ENSG00000026508	CD44	CDW44|CSPG8|ECMR-III|HCELL|HUTCH-I|IN|LHR|MC56|MDU2|MDU3|MIC4|Pgp1	CD44 molecule (Indian blood group)	protein-coding
MACS_peak_2178	chr9	138841150	138841469	+	66.05	NA	intron (NM_016172, intron 3 of 9)	HAL1|LINE|L1	11917	NM_016172	10422	Hs.9194	NM_016172	ENSG00000130560	UBAC1	GBDR1|UBADC1	UBA domain containing 1	protein-coding
MACS_peak_333	chr11	47290826	47291107	+	66.05	NA	promoter-TSS (NM_130476)	promoter-TSS (NM_130476)	39	NM_130470	8567	Hs.82548	NM_003682	ENSG00000110514	MADD	DENN|IG20|RAB3GEP	MAP-kinase activating death domain	protein-coding
MACS_peak_912	chr17	4900679	4900969	+	66.05	NA	promoter-TSS (NM_001167986)	promoter-TSS (NM_001167986)	81	NM_213726	388324	Hs.658926	NM_213726	ENSG00000196388	INCA1	HSD45	inhibitor of CDK, cyclin A1 interacting protein 1	protein-coding
MACS_peak_1880	chr7	29438701	29438994	+	66.05	NA	intron (NM_004067, intron 5 of 12)	intron (NM_004067, intron 5 of 12)	-80481	NM_001293076	1124	Hs.654611	NM_004067	ENSG00000106069	CHN2	ARHGAP3|BCH|CHN2-3|RHOGAP3	chimerin 2	protein-coding
MACS_peak_1650	chr4	39471018	39471319	+	66.05	NA	intron (NM_006859, intron 7 of 10)	intron (NM_006859, intron 7 of 10)	10524	NM_006859	11019	Hs.550502	NM_006859	ENSG00000121897	LIAS	HUSSY-01|LAS|LIP1|LS|PDHLD	lipoic acid synthetase	protein-coding
MACS_peak_2079	chr9	5864533	5864833	+	66.05	NA	Intergenic	Intergenic	-26226	NM_005511	2315	Hs.154069	NM_005511		MLANA	MART-1|MART1	melan-A	protein-coding
MACS_peak_1659	chr4	71553914	71554236	+	66.05	NA	promoter-TSS (NM_020368)	promoter-TSS (NM_020368)	-121	NM_020368	57050	Hs.322901	NM_020368	ENSG00000132467	UTP3	CRL1|CRLZ1|SAS10	UTP3, small subunit (SSU) processome component, homolog (S. cerevisiae)	protein-coding
MACS_peak_2229	chrX	129300103	129300430	+	66.05	NA	promoter-TSS (NM_001130847)	promoter-TSS (NM_001130847)	-405	NM_001130847	9131	Hs.424932	NM_004208	ENSG00000156709	AIFM1	AIF|CMT2D|CMTX4|COWCK|COXPD6|NADMR|NAMSD|PDCD8	apoptosis-inducing factor, mitochondrion-associated, 1	protein-coding
MACS_peak_446	chr12	53295107	53295530	+	66.00	NA	intron (NR_045962, intron 3 of 8)	intron (NR_045962, intron 3 of 8)	3550	NM_002273	3856	Hs.533782	NM_002273	ENSG00000170421	KRT8	CARD2|CK-8|CK8|CYK8|K2C8|K8|KO	keratin 8, type II	protein-coding
MACS_peak_1925	chr7	98067393	98067631	+	65.96	NA	Intergenic	Intergenic	-37085	NM_018842	55971	Hs.656063	NM_018842	ENSG00000006453	BAIAP2L1	IRTKS	BAI1-associated protein 2-like 1	protein-coding
MACS_peak_1603	chr3	177534755	177535081	+	65.90	NA	intron (NR_110826, intron 1 of 2)	intron (NR_110826, intron 1 of 2)	265	NR_110826	102724550	Hs.570526	NR_110826	ENSG00000231574	KCCAT211	-	renal clear cell carcinoma-associated transcript 211	ncRNA
MACS_peak_618	chr14	91582458	91582775	+	65.88	NA	intron (NM_001286471, intron 1 of 13)	MIRc|SINE|MIR	1572	NM_001286471	80017	Hs.309849	NM_024952	ENSG00000133943	C14orf159	-	chromosome 14 open reading frame 159	protein-coding
MACS_peak_1901	chr7	73149113	73149438	+	65.85	NA	promoter-TSS (NR_026690)	promoter-TSS (NR_026690)	-124	NR_026690	171022	Hs.650513	NR_026690	ENSG00000225969	ABHD11-AS1	LINC00035|NCRNA00035|WBSCR26	ABHD11 antisense RNA 1 (tail to tail)	ncRNA
MACS_peak_1799	chr6	33267057	33267312	+	65.73	NA	promoter-TSS (NM_004761).2	promoter-TSS (NM_004761).2	-19	NM_001243738	5863	Hs.509622	NM_004761	ENSG00000237441	RGL2	HKE1.5|KE1.5|RAB2L	ral guanine nucleotide dissociation stimulator-like 2	protein-coding
MACS_peak_573	chr14	38798641	38798994	+	65.69	NA	Intergenic	L1ME3|LINE|L1	-73242	NM_175060	161198	Hs.525307	NM_175060	ENSG00000176435	CLEC14A	C14orf27|CEG1|EGFR-5	C-type lectin domain family 14, member A	protein-coding
MACS_peak_1440	chr20	60968754	60969088	+	65.58	NA	intron (NM_031215, intron 5 of 9)	intron (NM_031215, intron 5 of 9)	6800	NM_001024	6227	Hs.190968	NM_001024	ENSG00000171858	RPS21	HLDF|S21	ribosomal protein S21	protein-coding
MACS_peak_1079	chr17	79670224	79670596	+	65.54	NA	promoter-TSS (NM_002949)	promoter-TSS (NM_002949)	10	NM_002949	6182	Hs.109059	NM_002949	ENSG00000262814	MRPL12	5c5-2|L12mt|MRP-L31/34|MRPL7|MRPL7/L12|RPML12	mitochondrial ribosomal protein L12	protein-coding
MACS_peak_768	chr16	2601233	2601454	+	65.54	NA	intron (NM_031268, intron 1 of 10)	intron (NM_031268, intron 1 of 10)	13378	NM_002613	5170	Hs.459691	NM_002613	ENSG00000140992	PDPK1	PDK1|PDPK2|PDPK2P|PRO0461	3-phosphoinositide dependent protein kinase 1	protein-coding
MACS_peak_1683	chr5	1098202	1098390	+	65.51	NA	intron (NM_006598, intron 1 of 23)	intron (NM_006598, intron 1 of 23)	13876	NM_006598	10723	Hs.172613	NM_006598	ENSG00000113504	SLC12A7	KCC4	solute carrier family 12 (potassium/chloride transporter), member 7	protein-coding
MACS_peak_2138	chr9	130981188	130981541	+	65.50	NA	exon (NM_004408, exon 4 of 21)	exon (NM_004408, exon 4 of 21)	-14702	NM_001131015	25792	Hs.212395	NM_012127	ENSG00000148337	CIZ1	LSFR1|NP94|ZNF356	CDKN1A interacting zinc finger protein 1	protein-coding
MACS_peak_1552	chr3	43814811	43815104	+	65.43	NA	Intergenic	Intergenic	82582	NM_016006	51099	Hs.19385	NM_016006		ABHD5	CDS|CGI58|IECN2|NCIE2	abhydrolase domain containing 5	protein-coding
MACS_peak_1559	chr3	71582083	71582371	+	65.35	NA	intron (NM_001244808, intron 2 of 20)	intron (NM_001244808, intron 2 of 20)	9013	NR_031697	100302112		NR_031697	ENSG00000221264	MIR1284	MIRN1284|hsa-mir-1284|mir-1284	microRNA 1284	ncRNA
MACS_peak_1840	chr6	151773436	151773747	+	65.19	NA	promoter-TSS (NM_017909)	promoter-TSS (NM_017909)	198	NM_001286562	79624	Hs.15929	NM_024573	ENSG00000146476	ARMT1	C6orf211	acidic residue methyltransferase 1	protein-coding
MACS_peak_1503	chr22	17042056	17042276	+	65.19	NA	Intergenic	(CAGC)n|Simple_repeat|Simple_repeat	31534	NM_014406	150160	Hs.128342	NM_014406	ENSG00000198445	CCT8L2	CESK1	chaperonin containing TCP1, subunit 8 (theta)-like 2	protein-coding
MACS_peak_1338	chr20	14745566	14745824	+	65.10	NA	intron (NM_080676, intron 5 of 16)	intron (NM_080676, intron 5 of 16)	164469	NR_110318	100379174	Hs.407533	NR_037841	ENSG00000235914	MACROD2-AS1	BA318C17.1|NCRNA00186	MACROD2 antisense RNA 1	ncRNA
MACS_peak_312	chr10	128373666	128373889	+	65.09	NA	Intergenic	Intergenic	-163767	NM_001004298	118611	Hs.587663	NM_001004298	ENSG00000154493	C10orf90	FATS|bA422P15.2	chromosome 10 open reading frame 90	protein-coding
MACS_peak_69	chr1	94104023	94104318	+	65.05	NA	intron (NM_003567, intron 3 of 11)	intron (NM_003567, intron 3 of 11)	-24468	NM_001261410	8412	Hs.36958	NM_003567	ENSG00000137936	BCAR3	NSP2|SH2D3B	breast cancer anti-estrogen resistance 3	protein-coding
MACS_peak_1661	chr4	76911991	76912286	+	65.05	NA	promoter-TSS (NM_001288983)	promoter-TSS (NM_001288983)	-23	NM_018115	55153	Hs.632604	NM_018115	ENSG00000198301	SDAD1	-	SDA1 domain containing 1	protein-coding
MACS_peak_2	chr1	460457	460951	+	65.04	NA	Intergenic	MER4D1|LTR|ERV1	93045	NM_001005277	81399	Hs.632360	NM_001005277	ENSG00000273547	OR4F16	OR1-1|OR7-21	olfactory receptor, family 4, subfamily F, member 16	protein-coding
MACS_peak_84	chr1	113118196	113118526	+	64.95	NA	intron (NM_138729, intron 11 of 13)	MER44B|DNA|TcMar-Tigger	43400	NM_001308264	54879	Hs.201921	NM_017744	ENSG00000007341	ST7L	FAM4B|ST7R|STLR	suppression of tumorigenicity 7 like	protein-coding
MACS_peak_1893	chr7	56435230	56435348	+	64.95	NA	Intergenic	Intergenic	80779	NR_029420	650226	Hs.448401	NR_029420		LOC650226	-	ankyrin repeat domain 26 pseudogene	pseudo
MACS_peak_1989	chr8	29413218	29413477	+	64.90	NA	Intergenic	Intergenic	192278	NR_026765	619351	Hs.566911	NR_026765	ENSG00000251191	LINC00589	C8orf75	long intergenic non-protein coding RNA 589	ncRNA
MACS_peak_1068	chr17	76374595	76374854	+	64.90	NA	promoter-TSS (NR_111989)	promoter-TSS (NR_111989)	25	NM_024419	9489	Hs.654671	NM_024419	ENSG00000087157	PGS1	-	phosphatidylglycerophosphate synthase 1	protein-coding
MACS_peak_845	chr16	70812768	70813053	+	64.83	NA	intron (NM_018052, intron 9 of 18)	intron (NM_018052, intron 9 of 18)	22151	NM_018052	55697	Hs.445061	NM_018052	ENSG00000103043	VAC14	ArPIKfyve|TAX1BP2|TRX	Vac14 homolog (S. cerevisiae)	protein-coding
MACS_peak_650	chr14	106044832	106045239	+	64.80	NA	Intergenic	Intergenic	-42418	NR_107059	102466889		NR_107059	ENSG00000277030	MIR8071-2	hsa-mir-8071-2	microRNA 8071-2	ncRNA
MACS_peak_420	chr12	13025335	13025754	+	64.77	NA	Intergenic	Intergenic	-2867	NR_003932	387841	Hs.631728	NR_003932	ENSG00000234498	RPL13AP20	RPL13A_9_1211	ribosomal protein L13a pseudogene 20	pseudo
MACS_peak_762	chr16	1232265	1232456	+	64.75	NA	intron (NM_021098, intron 2 of 34)	intron (NM_021098, intron 2 of 34)	29119	NM_021098	8912	Hs.459642	NM_021098	ENSG00000196557	CACNA1H	CACNA1HB|Cav3.2|ECA6|EIG6	calcium channel, voltage-dependent, T type, alpha 1H subunit	protein-coding
MACS_peak_1365	chr20	44616338	44616527	+	64.71	NA	Intergenic	AluJr|SINE|Alu	-15599	NM_022095	63925	Hs.174193	NM_022095	ENSG00000198026	ZNF335	MCPH10|NIF-1|NIF1|NIF2	zinc finger protein 335	protein-coding
MACS_peak_1017	chr17	61554295	61554834	+	64.70	NA	exon (NM_000789, exon 1 of 25)	exon (NM_000789, exon 1 of 25)	142	NM_000789	1636	Hs.298469	NM_000789	ENSG00000159640	ACE	ACE1|CD143|DCP|DCP1|ICH|MVCD3	angiotensin I converting enzyme	protein-coding
MACS_peak_220	chr1	228767821	228768584	+	64.68	NA	Intergenic	CpG-2319	-6467	NR_106988	102465753		NR_106988		MIR7641-2	B-ATF|hsa-mir-7641-2	microRNA 7641-2	ncRNA
MACS_peak_1172	chr19	47987401	47987698	+	64.67	NA	promoter-TSS (NM_007059)	promoter-TSS (NM_007059)	10	NR_038452	100505681	Hs.657320	NR_038452	ENSG00000268061	NAPA-AS1	-	NAPA antisense RNA 1	ncRNA
MACS_peak_2152	chr9	132372579	132372904	+	64.62	NA	intron (NM_001286796, intron 1 of 3)	CpG	1578	NM_001286796	28989	Hs.744027	NM_014064	ENSG00000148335	NTMT1	AD-003|C9orf32|HOMT1A|METTL11A|NRMT|NTM1A	N-terminal Xaa-Pro-Lys N-methyltransferase 1	protein-coding
MACS_peak_411	chr11	118889056	118889363	+	64.62	NA	promoter-TSS (NM_001028)	promoter-TSS (NM_001028)	-32	NM_016146	51399	Hs.132760	NM_016146	ENSG00000196655	TRAPPC4	CGI-104|HSPC172|PTD009|SBDN|SYNBINDIN|TRS23	trafficking protein particle complex 4	protein-coding
MACS_peak_1786	chr6	27870509	27870825	+	64.62	NA	Intergenic	Intergenic	9464	NM_003527	8348	Hs.484991	NM_003527	ENSG00000274641	HIST1H2BO	H2B.2|H2B/n|H2BFN|dJ193B12.2	histone cluster 1, H2bo	protein-coding
MACS_peak_1290	chr2	174625274	174625547	+	64.62	NA	Intergenic	LTR78|LTR|ERV1	203537	NM_001017371	6670	Hs.531587	NM_003111	ENSG00000172845	SP3	SPR2	Sp3 transcription factor	protein-coding
MACS_peak_1543	chr3	23987615	23987999	+	64.62	NA	intron (NM_001145425, intron 1 of 7)	CpG	195	NM_001145425	9975	Hs.37288	NM_005126	ENSG00000174738	NR1D2	BD73|EAR-1R|RVR	nuclear receptor subfamily 1, group D, member 2	protein-coding
MACS_peak_83	chr1	112531563	112532614	+	64.55	NA	promoter-TSS (NM_004980)	promoter-TSS (NM_004980)	-311	NM_004980	3752	Hs.666367	NM_004980	ENSG00000171385	KCND3	BRGDA9|KCND3L|KCND3S|KSHIVB|KV4.3|SCA19|SCA22	potassium channel, voltage gated Shal related subfamily D, member 3	protein-coding
MACS_peak_715	chr15	75939162	75939541	+	64.50	NA	Intergenic	Intergenic	-1997	NM_153271	257364	Hs.8705	NM_153271		SNX33	SH3PX3|SH3PXD3C|SNX30	sorting nexin 33	protein-coding
MACS_peak_1803	chr6	36270307	36270672	+	64.50	NA	intron (NM_001145716, intron 6 of 7)	MER5A|DNA|hAT-Charlie	32252	NM_001145717	285848	Hs.407002	NM_173676	ENSG00000180316	PNPLA1	ARCI10|dJ50J22.1	patatin-like phospholipase domain containing 1	protein-coding
MACS_peak_1351	chr20	25677210	25677620	+	64.50	NA	5' UTR (NM_015655, exon 1 of 5)	5' UTR (NM_015655, exon 1 of 5)	125	NM_015655	26152	Hs.61881	NM_015655	ENSG00000130684	ZNF337	-	zinc finger protein 337	protein-coding
MACS_peak_427	chr12	42690496	42690837	+	64.47	NA	Intergenic	LTR41|LTR|ERVL	26995	NR_107005	102467003		NR_107005	ENSG00000278520	MIR7851	hsa-mir-7851	microRNA 7851	ncRNA
MACS_peak_1622	chr3	193623747	193624133	+	64.47	NA	Intergenic	Intergenic	88087	NR_027764	100128023	Hs.730112	NR_027764		DPPA2P3	-	developmental pluripotency associated 2 pseudogene 3	pseudo
MACS_peak_1532	chr3	10028295	10028653	+	64.46	NA	promoter-TSS (NM_018447)	promoter-TSS (NM_018447)	48	NM_018447	55831	Hs.475392	NM_018447	ENSG00000125037	EMC3	POB|TMEM111	ER membrane protein complex subunit 3	protein-coding
MACS_peak_2190	chrUn_gl000214	64054	65782	+	64.45	NA	NA	Intergenic	NA	NA
MACS_peak_921	chr17	8042001	8042306	+	64.45	NA	Intergenic	Intergenic	6236	NR_106943	102465532		NR_106943	ENSG00000278027	MIR6883	hsa-mir-6883	microRNA 6883	ncRNA
MACS_peak_850	chr16	74513823	74514127	+	64.39	NA	intron (NR_027264, intron 11 of 26)	intron (NR_027264, intron 11 of 26)	-58607	NM_001011880	497190	Hs.454670	NM_001011880	ENSG00000140839	CLEC18B	MRCL2	C-type lectin domain family 18, member B	protein-coding
MACS_peak_1197	chr19	56154788	56155084	+	64.22	NA	promoter-TSS (NM_016535)	promoter-TSS (NM_016535)	-50	NM_016535	51545	Hs.20768	NM_016535	ENSG00000171425	ZNF581	HSPC189	zinc finger protein 581	protein-coding
MACS_peak_1098	chr18	33077862	33078162	+	64.10	NA	promoter-TSS (NM_001098817)	promoter-TSS (NM_001098817)	-57	NM_194281	125476	Hs.464903	NM_194281	ENSG00000153391	INO80C	C18orf37|IES6|hIes6	INO80 complex subunit C	protein-coding
MACS_peak_1480	chr21	43700218	43700620	+	64.10	NA	intron (NM_207628, intron 7 of 16)	intron (NM_207628, intron 7 of 16)	35287	NM_003226	7033	Hs.82961	NM_003226	ENSG00000160180	TFF3	ITF|P1B|TFI	trefoil factor 3	protein-coding
MACS_peak_895	chr16	88803770	88804105	+	64.09	NA	intron (NM_001142864, intron 10 of 50)	CpG	-5238	NR_120387	339059	Hs.449817	NR_120387	ENSG00000182376	LOC339059	-	uncharacterized LOC339059	ncRNA
MACS_peak_2171	chr9	137304221	137304595	+	64.08	NA	intron (NM_002957, intron 4 of 9)	intron (NM_002957, intron 4 of 9)	5980	NM_001291921	6256	Hs.590886	NM_002957		RXRA	NR2B1	retinoid X receptor alpha	protein-coding
MACS_peak_1584	chr3	148997724	148998048	+	64.08	NA	Intergenic	Intergenic	53373	NM_001184723	116441	Hs.22026	NM_138786	ENSG00000163762	TM4SF18	L6D	transmembrane 4 L six family member 18	protein-coding
MACS_peak_1129	chr19	11192306	11192605	+	64.08	NA	Intergenic	Intergenic	-7583	NM_001195799	3949	Hs.213289	NM_000527	ENSG00000130164	LDLR	FH|FHC|LDLCQ2	low density lipoprotein receptor	protein-coding
MACS_peak_1601	chr3	171547815	171548187	+	64.08	NA	Intergenic	Intergenic	-13138	NM_001164436	389177	Hs.642307	NM_001164436	ENSG00000186329	TMEM212	-	transmembrane protein 212	protein-coding
MACS_peak_1772	chr5	180650450	180650732	+	64.08	NA	promoter-TSS (NR_039781)	promoter-TSS (NR_039781)	328	NR_045218	90933	Hs.441488	NM_033549	ENSG00000146063	TRIM41	RINCK	tripartite motif containing 41	protein-coding
MACS_peak_1037	chr17	64837863	64838427	+	64.04	NA	Intergenic	Intergenic	-35246	NM_145811	27091	Hs.278907	NM_014404	ENSG00000075429	CACNG5	-	calcium channel, voltage-dependent, gamma subunit 5	protein-coding
MACS_peak_213	chr1	228749189	228750027	+	63.98	NA	TTS (NR_106988).3	TTS (NR_106988).3	968	NR_106988	102465753		NR_106988		MIR7641-2	B-ATF|hsa-mir-7641-2	microRNA 7641-2	ncRNA
MACS_peak_742	chr15	96595611	96595984	+	63.95	NA	Intergenic	Intergenic	-273360	NM_001145155	7026	Hs.347991	NM_021005	ENSG00000185551	NR2F2	ARP1|CHTD4|COUPTFB|COUPTFII|NF-E3|NR2F1|SVP40|TFCOUP2	nuclear receptor subfamily 2, group F, member 2	protein-coding
MACS_peak_1493	chr21	46402761	46403085	+	63.95	NA	Intergenic	Intergenic	11078	NR_033840	727699	Hs.397403	NR_033840	ENSG00000234880	LINC00163	C21orf134|NCRNA00163|NLC1-A|NLC1A	long intergenic non-protein coding RNA 163	ncRNA
MACS_peak_1361	chr20	37063947	37064211	+	63.88	NA	promoter-TSS (NR_027241)	promoter-TSS (NR_027241)	-61	NR_027241	388796	Hs.400876	NR_015366	ENSG00000196756	SNHG17	-	small nucleolar RNA host gene 17	ncRNA
MACS_peak_2008	chr8	95652982	95653559	+	63.86	NA	promoter-TSS (NM_001122825)	promoter-TSS (NM_001122825)	-94	NM_017697	54845	Hs.487471	NM_017697	ENSG00000104413	ESRP1	RBM35A|RMB35A	epithelial splicing regulatory protein 1	protein-coding
MACS_peak_2203	chrX	47518029	47518258	+	63.74	NA	promoter-TSS (NR_028119)	promoter-TSS (NR_028119)	-89	NR_028119	100133957	Hs.546106	NR_027444	ENSG00000267064	UXT-AS1	-	UXT antisense RNA 1	ncRNA
MACS_peak_872	chr16	85355246	85355536	+	63.62	NA	Intergenic	AluJo|SINE|Alu	-15460	NR_049816	100847022		NR_049816	ENSG00000266307	MIR5093	-	microRNA 5093	ncRNA
MACS_peak_144	chr1	152083691	152084064	+	63.53	NA	exon (NM_007113, exon 3 of 3)	exon (NM_007113, exon 3 of 3)	4053	NM_007113	7062	Hs.432416	NM_007113	ENSG00000159450	TCHH	THH|THL|TRHY	trichohyalin	protein-coding
MACS_peak_734	chr15	90437020	90437523	+	63.52	NA	non-coding (NR_023361, exon 1 of 7)	non-coding (NR_023361, exon 1 of 7)	346	NR_023361	10239	Hs.632161	NM_005829	ENSG00000157823	AP3S2	AP3S3|sigma3b	adaptor-related protein complex 3, sigma 2 subunit	protein-coding
MACS_peak_1560	chr3	73159891	73160279	+	63.48	NA	Intergenic	CpG	49275	NM_018029	55096	Hs.658858	NM_018029	ENSG00000255423	EBLN2	EBLN-2	endogenous Bornavirus-like nucleoprotein 2	protein-coding
MACS_peak_1204	chr2	740142	740894	+	63.43	NA	Intergenic	Intergenic	-63079	NM_152834	129787	Hs.43899	NM_152834		TMEM18	-	transmembrane protein 18	protein-coding
MACS_peak_1971	chr7	155660670	155660936	+	63.40	NA	Intergenic	MLT1L|LTR|ERVL-MaLR	-55836	NM_000193	6469	Hs.164537	NM_000193		SHH	HHG1|HLP3|HPE3|MCOPCB5|SMMCI|TPT|TPTPS	sonic hedgehog	protein-coding
MACS_peak_2057	chr8	142238709	142238931	+	63.37	NA	promoter-TSS (NM_001080431)	promoter-TSS (NM_001080431)	-147	NM_001286648	57210	Hs.372492	NM_001080431	ENSG00000022567	SLC45A4	-	solute carrier family 45, member 4	protein-coding
MACS_peak_1427	chr20	57606740	57607575	+	63.34	NA	intron (NR_037929, intron 6 of 7)	CpG	265	NM_006886	514	Hs.177530	NM_006886		ATP5E	ATPE|MC5DN3	ATP synthase, H+ transporting, mitochondrial F1 complex, epsilon subunit	protein-coding
MACS_peak_1514	chr22	35773059	35773290	+	63.30	NA	Intergenic	Intergenic	-3886	NM_002133	3162	Hs.517581	NM_002133	ENSG00000100292	HMOX1	HMOX1D|HO-1|HSP32|bK286B10	heme oxygenase 1	protein-coding
MACS_peak_1200	chr19	58891980	58892247	+	63.27	NA	intron (NM_138466, intron 1 of 2)	CpG	276	NR_049780	116412	Hs.222236	NM_138466	ENSG00000152475	ZNF837	-	zinc finger protein 837	protein-coding
MACS_peak_1048	chr17	66324775	66325590	+	63.19	NA	intron (NM_001267727, intron 2 of 11)	L2b|LINE|L2	37546	NM_001267727	22901	Hs.437249	NM_014960	ENSG00000141337	ARSG	-	arylsulfatase G	protein-coding
MACS_peak_746	chr15	97006070	97006442	+	63.14	NA	Intergenic	Intergenic	129687	NM_001145157	7026	Hs.347991	NM_021005	ENSG00000185551	NR2F2	ARP1|CHTD4|COUPTFB|COUPTFII|NF-E3|NR2F1|SVP40|TFCOUP2	nuclear receptor subfamily 2, group F, member 2	protein-coding
MACS_peak_695	chr15	68871064	68871296	+	63.08	NA	promoter-TSS (NM_006091)	promoter-TSS (NM_006091)	-128	NM_006091	10391	Hs.551213	NM_006091	ENSG00000103647	CORO2B	CLIPINC	coronin, actin binding protein, 2B	protein-coding
MACS_peak_1337	chr20	10414774	10415056	+	62.99	NA	promoter-TSS (NM_170784)	promoter-TSS (NM_170784)	-28	NM_170784	8195	Hs.472119	NM_018848	ENSG00000125863	MKKS	BBS6|HMCS|KMS|MKS	McKusick-Kaufman syndrome	protein-coding
MACS_peak_1198	chr19	56165059	56165289	+	62.94	NA	promoter-TSS (NM_001012478)	promoter-TSS (NM_001012478)	-242	NM_007279	11338	Hs.528007	NM_007279	ENSG00000063244	U2AF2	U2AF65	U2 small nuclear RNA auxiliary factor 2	protein-coding
MACS_peak_2116	chr9	111882152	111882484	+	62.93	NA	promoter-TSS (NM_032012)	promoter-TSS (NM_032012)	-93	NM_032012	23731	Hs.308074	NM_032012	ENSG00000106771	TMEM245	C9orf5|CG-2|CG2	transmembrane protein 245	protein-coding
MACS_peak_793	chr16	21698564	21698797	+	62.87	NA	intron (NM_001161683, intron 2 of 23)	intron (NM_001161683, intron 2 of 23)	2930	NM_001161683	146183	Hs.408336	NM_144672	ENSG00000155719	OTOA	CT108|DFNB22	otoancorin	protein-coding
MACS_peak_2224	chrX	114975324	114975727	+	62.84	NA	intron (NR_132337, intron 1 of 1)	CpG	109919	NR_132337	642776	Hs.634316	NR_130730	ENSG00000235244	DANT2	-	DXZ4 associated non-coding transcript 2, distal	ncRNA
MACS_peak_1762	chr5	176943939	176944217	+	62.84	NA	promoter-TSS (NM_016222)	promoter-TSS (NM_016222)	-111	NM_016222	51428	Hs.484288	NM_016222	ENSG00000183258	DDX41	ABS	DEAD (Asp-Glu-Ala-Asp) box polypeptide 41	protein-coding
MACS_peak_100	chr1	144614962	144615317	+	62.80	NA	exon (NM_001037501, exon 1 of 20)	exon (NM_001037501, exon 1 of 20)	180	NM_001037675	400818	Hs.445080	NM_001037675	ENSG00000269713	NBPF9	AE01	neuroblastoma breakpoint family, member 9	protein-coding
MACS_peak_2150	chr9	132258762	132259115	+	62.79	NA	intron (NR_038955, intron 2 of 4)	CpG	7999	NR_038955	100506190	Hs.529860	NR_038955		LINC00963	-	long intergenic non-protein coding RNA 963	ncRNA
MACS_peak_1240	chr2	71357664	71357863	+	62.79	NA	promoter-TSS (NM_032601)	promoter-TSS (NM_032601)	319	NM_005791	10199	Hs.656208	NM_005791	ENSG00000124383	MPHOSPH10	CT90|MPP10|MPP10P|PPP1R106	M-phase phosphoprotein 10 (U3 small nucleolar ribonucleoprotein)	protein-coding
MACS_peak_436	chr12	50795113	50795590	+	62.75	NA	intron (NM_199188, intron 1 of 15)	intron (NM_199188, intron 1 of 15)	759	NM_001170808	113251	Hs.26613	NM_052879	ENSG00000161813	LARP4	PP13296	La ribonucleoprotein domain family, member 4	protein-coding
MACS_peak_89	chr1	115123807	115124961	+	62.75	NA	promoter-TSS (NM_005872)	promoter-TSS (NM_005872)	-119	NM_005872	10286	Hs.22960	NM_005872	ENSG00000116752	BCAS2	DAM1|SPF27|Snt309	breast carcinoma amplified sequence 2	protein-coding
MACS_peak_894	chr16	88656158	88656426	+	62.71	NA	intron (NM_001294340, intron 4 of 18)	L1MB7|LINE|L1	19503	NM_001294340	124245	Hs.93670	NM_144604	ENSG00000158545	ZC3H18	NHN1	zinc finger CCCH-type containing 18	protein-coding
MACS_peak_2143	chr9	131902177	131902579	+	62.66	NA	intron (NM_021131, intron 9 of 10)	intron (NM_021131, intron 9 of 10)	28411	NM_001193397	5524	Hs.400740	NM_021131	ENSG00000119383	PPP2R4	PP2A|PR53|PTPA	protein phosphatase 2A activator, regulatory subunit 4	protein-coding
MACS_peak_1065	chr17	74137129	74137363	+	62.65	NA	5' UTR (NM_001454, exon 1 of 3)	5' UTR (NM_001454, exon 1 of 3)	134	NM_001454	2302	Hs.651204	NM_001454	ENSG00000129654	FOXJ1	FKHL13|HFH-4|HFH4	forkhead box J1	protein-coding
MACS_peak_233	chr1	239979405	239979639	+	62.65	NA	intron (NM_000740, intron 3 of 4)	intron (NM_000740, intron 3 of 4)	83650	NR_046582	100873984	Hs.199475	NR_046582	ENSG00000234601	CHRM3-AS1	-	CHRM3 antisense RNA 1	ncRNA
MACS_peak_1566	chr3	107150578	107150905	+	62.60	NA	intron (NR_110039, intron 1 of 2)	CpG	964	NR_110039	101929607	Hs.252565	NR_110039	ENSG00000273125	LOC101929607	-	uncharacterized LOC101929607	ncRNA
MACS_peak_1529	chr3	9438715	9439017	+	62.59	NA	promoter-TSS (NM_001080517)	promoter-TSS (NM_001080517)	312	NR_027007	440944	Hs.598958	NM_001013713	ENSG00000206573	THUMPD3-AS1	SETD5-AS1	THUMPD3 antisense RNA 1	ncRNA
MACS_peak_1164	chr19	43580479	43580679	+	62.55	NA	intron (NM_031246, intron 2 of 5)	intron (NM_031246, intron 2 of 5)	6314	NM_031246	5670	Hs.709200	NM_031246	ENSG00000242221	PSG2	CEA|PSBG2|PSG1	pregnancy specific beta-1-glycoprotein 2	protein-coding
MACS_peak_710	chr15	74891199	74891559	+	62.51	NA	TTS (NM_001307939)	TTS (NM_001307939)	-9334	NM_003992	1198	Hs.511790	NM_001292	ENSG00000179335	CLK3	PHCLK3|PHCLK3/152	CDC like kinase 3	protein-coding
MACS_peak_1571	chr3	123340743	123341034	+	62.50	NA	intron (NM_053026, intron 30 of 32)	intron (NM_053026, intron 30 of 32)	-1358	NM_053032	4638	Hs.477375	NM_005965	ENSG00000065534	MYLK	AAT7|KRP|MLCK|MLCK1|MLCK108|MLCK210|MSTP083|MYLK1|smMLCK	myosin light chain kinase	protein-coding
MACS_peak_1013	chr17	60897113	60897724	+	62.45	NA	intron (NR_036146, intron 3 of 3)	intron (NR_036146, intron 3 of 3)	-11676	NM_152598	162333	Hs.665663	NM_152598	ENSG00000173838	MARCH10	MARCH-X|RNF190	membrane associated ring finger 10	protein-coding
MACS_peak_455	chr12	57505466	57505746	+	62.44	NA	promoter-TSS (NM_003153)	promoter-TSS (NM_003153)	-410	NM_001178078	6778	Hs.524518	NM_003153	ENSG00000166888	STAT6	D12S1644|IL-4-STAT|STAT6B|STAT6C	signal transducer and activator of transcription 6, interleukin-4 induced	protein-coding
MACS_peak_1846	chr6	168461174	168461409	+	62.44	NA	intron (NR_110312, intron 13 of 15)	intron (NR_110312, intron 13 of 15)	15255	NM_001122841	79981	Hs.266746	NM_024919	ENSG00000153303	FRMD1	bA164L23.1	FERM domain containing 1	protein-coding
MACS_peak_1042	chr17	65821436	65822317	+	62.36	NA	promoter-TSS (NM_004459)	promoter-TSS (NM_004459)	96	NM_182641	2186	Hs.444200	NM_004459	ENSG00000171634	BPTF	FAC1|FALZ|NURF301	bromodomain PHD finger transcription factor	protein-coding
MACS_peak_1626	chr3	194581251	194581577	+	62.31	NA	Intergenic	Intergenic	152264	NR_037891	100507391	Hs.590099	NR_037891	ENSG00000237222	LOC100507391	-	uncharacterized LOC100507391	ncRNA
MACS_peak_453	chr12	56544321	56544682	+	62.29	NA	Intergenic	Intergenic	-1703	NM_002475	140465	Hs.632731	NM_002475	ENSG00000196465	MYL6B	MLC1SA	myosin light chain 6B	protein-coding
MACS_peak_1586	chr3	149688987	149689247	+	62.27	NA	promoter-TSS (NM_053024)	promoter-TSS (NM_053024)	51	NR_036538	646903	Hs.632559	NR_036538		LOC646903	-	uncharacterized LOC646903	ncRNA
MACS_peak_2210	chrX	73163912	73164222	+	62.27	NA	promoter-TSS (NR_024582)	promoter-TSS (NR_024582)	-92	NR_024582	554203	Hs.648316	NR_024582	ENSG00000225470	JPX	DCBALD06|ENOX|LINC00183|NCRNA00183	JPX transcript, XIST activator (non-protein coding)	ncRNA
MACS_peak_1372	chr20	47213986	47217867	+	62.26	NA	Intergenic	MLT1K|LTR|ERVL-MaLR	227272	NR_026958	284749	Hs.299080	NR_026958	ENSG00000235621	LINC00494	-	long intergenic non-protein coding RNA 494	ncRNA
MACS_peak_693	chr15	68569930	68570278	+	62.26	NA	promoter-TSS (NM_015322)	promoter-TSS (NM_015322)	-37	NM_015322	10116	Hs.362733	NM_015322	ENSG00000169018	FEM1B	F1A-ALPHA|F1AA|FEM1-beta	fem-1 homolog b (C. elegans)	protein-coding
MACS_peak_2145	chr9	131936532	131936856	+	62.25	NA	Intergenic	CpG	3846	NM_203434	389792	Hs.529857	NM_203434	ENSG00000188483	IER5L	bA247A12.2	immediate early response 5-like	protein-coding
MACS_peak_1082	chr17	80173447	80173683	+	62.22	NA	Intergenic	C-rich|Low_complexity|Low_complexity	-2860	NM_001316321	284001	Hs.631724	NM_152675	ENSG00000176155	CCDC57	-	coiled-coil domain containing 57	protein-coding
MACS_peak_925	chr17	9053513	9053749	+	62.22	NA	intron (NM_004822, intron 2 of 6)	intron (NM_004822, intron 2 of 6)	28804	NR_110828	101928266	Hs.639880	NR_110828	ENSG00000262966	LOC101928266	-	uncharacterized LOC101928266	ncRNA
MACS_peak_698	chr15	71621635	71621942	+	62.14	NA	intron (NM_024817, intron 5 of 16)	intron (NM_024817, intron 5 of 16)	-140390	NR_120350	101929196	Hs.680472	NR_120348		THSD4-AS1	-	THSD4 antisense RNA 1	ncRNA
MACS_peak_876	chr16	85518684	85519038	+	62.13	NA	Intergenic	Intergenic	-126168	NM_001134473	23199	Hs.461647	NM_014615	ENSG00000131149	GSE1	KIAA0182	Gse1 coiled-coil protein	protein-coding
MACS_peak_1699	chr5	55540666	55540993	+	62.13	NA	Intergenic	Intergenic	-11643	NM_024669	79722	Hs.436214	NM_024669	ENSG00000164512	ANKRD55	-	ankyrin repeat domain 55	protein-coding
MACS_peak_641	chr14	104830098	104830416	+	62.01	NA	Intergenic	MIR|SINE|MIR	-215764	NM_001286399	400258	Hs.153827	NM_001008404	ENSG00000184601	C14orf180	C14orf77|NRAC	chromosome 14 open reading frame 180	protein-coding
MACS_peak_1412	chr20	56477271	56477828	+	61.95	NA	Intergenic	Intergenic	7099	NR_039757	100616353		NR_039757	ENSG00000263453	MIR4532	mir-4532	microRNA 4532	ncRNA
MACS_peak_337	chr11	47997488	47997745	+	61.86	NA	Intergenic	AluSx1|SINE|Alu	-4494	NM_001098503	5795	Hs.318547	NM_002843	ENSG00000149177	PTPRJ	CD148|DEP1|HPTPeta|R-PTP-ETA|SCC1	protein tyrosine phosphatase, receptor type, J	protein-coding
MACS_peak_1225	chr2	43037460	43037769	+	61.82	NA	Intergenic	CpG	-17863	NM_012205	23498	Hs.368805	NM_012205	ENSG00000162882	HAAO	3-HAO|HAO	3-hydroxyanthranilate 3,4-dioxygenase	protein-coding
MACS_peak_2091	chr9	80278485	80278794	+	61.82	NA	Intergenic	Intergenic	-15407	NM_004297	9630	Hs.657795	NM_004297	ENSG00000156049	GNA14	-	guanine nucleotide binding protein (G protein), alpha 14	protein-coding
MACS_peak_937	chr17	16981837	16982150	+	61.74	NA	intron (NM_015134, intron 3 of 22)	intron (NM_015134, intron 3 of 22)	35919	NM_015134	23164	Hs.462341	NM_015134	ENSG00000133030	MPRIP	M-RIP|MRIP|RHOIP3|RIP3|p116Rip	myosin phosphatase Rho interacting protein	protein-coding
MACS_peak_785	chr16	12897662	12897917	+	61.74	NA	promoter-TSS (NM_001099455)	promoter-TSS (NM_001099455)	-45	NM_001099455	55313	Hs.460002	NM_018340	ENSG00000103381	CPPED1	CSTP1	calcineurin-like phosphoesterase domain containing 1	protein-coding
MACS_peak_55	chr1	32930518	32930776	+	61.74	NA	promoter-TSS (NM_001145720)	promoter-TSS (NM_001145720)	-11	NM_001145720	728116	Hs.647658	NM_001145720		ZBTB8B	ZNF916B	zinc finger and BTB domain containing 8B	protein-coding
MACS_peak_2157	chr9	134178638	134178881	+	61.72	NA	intron (NM_032728, intron 1 of 1)	intron (NM_032728, intron 1 of 1)	13678	NM_032728	84814	Hs.134292	NM_032728	ENSG00000160539	PLPP7	C9orf67|NET39|PPAPDC3	phospholipid phosphatase 7 (inactive)	protein-coding
MACS_peak_62	chr1	45452224	45452499	+	61.71	NA	promoter-TSS (NM_001166588)	promoter-TSS (NM_001166588)	33	NM_020365	8891	Hs.533549	NM_020365	ENSG00000070785	EIF2B3	EIF-2B|EIF2Bgamma	eukaryotic translation initiation factor 2B, subunit 3 gamma, 58kDa	protein-coding
MACS_peak_1933	chr7	101116085	101116351	+	61.69	NA	intron (NM_001278563, intron 3 of 12)	intron (NM_001278563, intron 3 of 12)	96068	NR_103748	100506527	Hs.535863	NR_103747	ENSG00000233123	LINC01007	-	long intergenic non-protein coding RNA 1007	ncRNA
MACS_peak_483	chr12	106682309	106682666	+	61.67	NA	Intergenic	MER44B|DNA|TcMar-Tigger	-14082	NM_001286262	255394	Hs.696047	NM_152772	ENSG00000166046	TCP11L2	-	t-complex 11, testis-specific-like 2	protein-coding
MACS_peak_2156	chr9	133826146	133826472	+	61.63	NA	Intergenic	LTR16C|LTR|ERVL	-11854	NM_001145106	84929	Hs.133205	NM_032843	ENSG00000130720	FIBCD1	-	fibrinogen C domain containing 1	protein-coding
MACS_peak_487	chr12	110278461	110278700	+	61.59	NA	Intergenic	Intergenic	-7368	NM_021625	59341	Hs.506713	NM_021625	ENSG00000111199	TRPV4	BCYM3|CMT2C|HMSN2C|OTRPC4|SMAL|SPSMA|SSQTL1|TRP12|VRL2|VROAC	transient receptor potential cation channel, subfamily V, member 4	protein-coding
MACS_peak_87	chr1	114888584	114889857	+	61.50	NA	Intergenic	Intergenic	164561	NM_015906	51592	Hs.26837	NM_015906	ENSG00000197323	TRIM33	ECTO|PTC7|RFG7|TF1G|TIF1G|TIF1GAMMA|TIFGAMMA	tripartite motif containing 33	protein-coding
MACS_peak_1471	chr21	39595806	39596163	+	61.49	NA	Intergenic	LTR76|LTR|ERV1	-5853	NM_001276439	3772	Hs.411299	NM_002243	ENSG00000157551	KCNJ15	IRKK|KIR1.3|KIR4.2	potassium channel, inwardly rectifying subfamily J, member 15	protein-coding
MACS_peak_215	chr1	228756994	228757807	+	61.43	NA	promoter-TSS (NR_106988).6	promoter-TSS (NR_106988).6	-127	NR_106988	102465753		NR_106988		MIR7641-2	B-ATF|hsa-mir-7641-2	microRNA 7641-2	ncRNA
MACS_peak_1527	chr3	5163670	5164048	+	61.41	NA	promoter-TSS (NM_018184)	promoter-TSS (NM_018184)	-71	NM_018184	55207	Hs.250009	NM_018184	ENSG00000134108	ARL8B	ARL10C|Gie1	ADP-ribosylation factor like GTPase 8B	protein-coding
MACS_peak_1608	chr3	183371033	183371320	+	61.34	NA	intron (NM_017644, intron 3 of 7)	LTR4|LTR|ERV1	17765	NM_017644	54800	Hs.407709	NM_017644	ENSG00000114796	KLHL24	DRE1|KRIP6	kelch-like family member 24	protein-coding
MACS_peak_2179	chr9	139003303	139003580	+	61.33	NA	Intergenic	Intergenic	6836	NM_001256526	90120	Hs.287411	NM_152833	ENSG00000238227	C9orf69	bA83N9.1	chromosome 9 open reading frame 69	protein-coding
MACS_peak_1945	chr7	116082234	116082492	+	61.25	NA	Intergenic	Intergenic	-57292	NM_001206747	858	Hs.212332	NM_001233	ENSG00000105971	CAV2	CAV	caveolin 2	protein-coding
MACS_peak_868	chr16	84907179	84907612	+	61.17	NA	intron (NM_031476, intron 10 of 14)	intron (NM_031476, intron 10 of 14)	53808	NM_031476	83716	Hs.513779	NM_031476	ENSG00000103196	CRISPLD2	CRISP11|LCRISP2	cysteine-rich secretory protein LCCL domain containing 2	protein-coding
MACS_peak_1494	chr21	46420249	46420537	+	61.13	NA	intron (NR_024089, intron 1 of 1)	intron (NR_024089, intron 1 of 1)	4249	NR_024089	378825	Hs.534828	NR_024089	ENSG00000275874	LINC00162	C21orf113|NCRNA00162|NLC1-C|NLC1C|PRED74	long intergenic non-protein coding RNA 162	ncRNA
MACS_peak_192	chr1	204476038	204476472	+	61.12	NA	Intergenic	Intergenic	-9252	NM_001278518	4194	Hs.497492	NM_002393	ENSG00000198625	MDM4	HDMX|MDMX|MRP1	MDM4, p53 regulator	protein-coding
MACS_peak_255	chr10	12376058	12376323	+	61.04	NA	Intergenic	Intergenic	-15352	NM_020397	57118	Hs.600547	NM_020397	ENSG00000183049	CAMK1D	CKLiK|CaM-K1|CaMKID	calcium/calmodulin-dependent protein kinase ID	protein-coding
MACS_peak_1370	chr20	46822293	46823516	+	60.99	NA	Intergenic	MIR|SINE|MIR	-165750	NR_026958	284749	Hs.299080	NR_026958	ENSG00000235621	LINC00494	-	long intergenic non-protein coding RNA 494	ncRNA
MACS_peak_500	chr12	122210918	122211229	+	60.96	NA	intron (NM_001080825, intron 8 of 11)	intron (NM_001080825, intron 8 of 11)	20521	NM_019034	54509	Hs.707579	NM_019034	ENSG00000139725	RHOF	ARHF|RIF	ras homolog family member F (in filopodia)	protein-coding
MACS_peak_486	chr12	109559764	109560006	+	60.96	NA	Intergenic	L2b|LINE|L2	-17317	NM_001093	32	Hs.234898	NM_001093	ENSG00000076555	ACACB	ACC2|ACCB|HACC275	acetyl-CoA carboxylase beta	protein-coding
MACS_peak_703	chr15	74009564	74009874	+	60.86	NA	Intergenic	L1ME3|LINE|L1	33097	NM_001024736	80381	Hs.744915	NM_025240	ENSG00000103855	CD276	4Ig-B7-H3|B7-H3|B7H3|B7RP-2	CD276 molecule	protein-coding
MACS_peak_1421	chr20	57199135	57199729	+	60.85	NA	Intergenic	Intergenic	-10396	NR_125359	79160	Hs.280135	NR_125359	ENSG00000268941	LOC79160	-	uncharacterized LOC79160	ncRNA
MACS_peak_75	chr1	109289035	109289436	+	60.82	NA	promoter-TSS (NM_007269)	promoter-TSS (NM_007269)	-50	NM_007269	6814	Hs.530436	NM_007269	ENSG00000116266	STXBP3	MUNC18-3|MUNC18C|PSP|UNC-18C	syntaxin binding protein 3	protein-coding
MACS_peak_769	chr16	3162418	3162658	+	60.81	NA	promoter-TSS (NM_003456)	promoter-TSS (NM_003456)	-25	NM_001042428	7755	Hs.592088	NM_003456	ENSG00000122386	ZNF205	RhitH|ZNF210|Zfp13	zinc finger protein 205	protein-coding
MACS_peak_2076	chr9	2065800	2066080	+	60.76	NA	intron (NM_139045, intron 9 of 32)	intron (NM_139045, intron 9 of 32)	43995	NM_001289396	6595	Hs.298990	NM_003070	ENSG00000080503	SMARCA2	BAF190|BRM|NCBRS|SNF2|SNF2L2|SNF2LA|SWI2|Sth1p|hBRM|hSNF2a	SWI/SNF related, matrix associated, actin dependent regulator of chromatin, subfamily a, member 2	protein-coding
MACS_peak_2120	chr9	116444617	116444986	+	60.76	NA	Intergenic	Intergenic	88367	NM_001276262	5998	Hs.494875	NM_017790	ENSG00000138835	RGS3	C2PA|RGP3	regulator of G-protein signaling 3	protein-coding
MACS_peak_1668	chr4	106629703	106629980	+	60.72	NA	promoter-TSS (NM_001142471)	promoter-TSS (NM_001142471)	40	NM_001142471	57117	Hs.480454	NM_020395	ENSG00000138785	INTS12	INT12|PHF22|SBBI22	integrator complex subunit 12	protein-coding
MACS_peak_2089	chr9	68726097	68726557	+	60.66	NA	promoter-TSS (NR_034006).2	promoter-TSS (NR_034006).2	-214	NR_034006	100132352	Hs.231861	NR_034006		FRG1HP	-	FSHD region gene 1 family member H, pseudogene	pseudo
MACS_peak_2054	chr8	141467764	141468124	+	60.60	NA	promoter-TSS (NM_001160372)	promoter-TSS (NM_001160372)	-83	NM_001160372	83696	Hs.654911	NM_031466	ENSG00000167632	TRAPPC9	IBP|IKBKBBP|MRT13|NIBP|T1|TRS120	trafficking protein particle complex 9	protein-coding
MACS_peak_1416	chr20	56884726	56885307	+	60.58	NA	promoter-TSS (NR_003505)	promoter-TSS (NR_003505)	245	NM_020673	57403	Hs.529044	NM_020673	ENSG00000124209	RAB22A	-	RAB22A, member RAS oncogene family	protein-coding
MACS_peak_1703	chr5	64064421	64064642	+	60.56	NA	promoter-TSS (NM_001297644)	promoter-TSS (NM_001297644)	-35	NM_173829	285672	Hs.69504	NM_173829	ENSG00000153006	SREK1IP1	P18SRP|SFRS12IP1	SREK1-interacting protein 1	protein-coding
MACS_peak_315	chr10	134079710	134079954	+	60.55	NA	intron (NM_173575, intron 1 of 11)	L1ME2|LINE|L1	41645	NM_173575	282974	Hs.469002	NM_173575	ENSG00000165752	STK32C	PKE|YANK3	serine/threonine kinase 32C	protein-coding
MACS_peak_351	chr11	62627135	62627379	+	60.55	NA	intron (NM_001012664, intron 1 of 9)	intron (NM_001012664, intron 1 of 9)	3773	NM_002394	6520	Hs.502769	NM_002394	ENSG00000168003	SLC3A2	4F2|4F2HC|4T2HC|CD98|CD98HC|MDU1|NACAE	solute carrier family 3 (amino acid transporter heavy chain), member 2	protein-coding
MACS_peak_110	chr1	145516014	145516511	+	60.54	NA	promoter-TSS (NM_003846)	promoter-TSS (NM_003846)	97	NM_003846	8799	Hs.714608	NM_003846	ENSG00000131779	PEX11B	PEX11-BETA|PEX14B	peroxisomal biogenesis factor 11 beta	protein-coding
MACS_peak_2191	chrUn_gl000216	55120	55240	+	60.53	NA	NA	(CATTC)n|Satellite|Satellite	NA	NA
MACS_peak_2050	chr8	131023317	131023562	+	60.48	NA	intron (NR_046360, intron 1 of 14)	intron (NR_046360, intron 1 of 14)	-2740	NR_049826	100847051		NR_049826	ENSG00000264653	MIR5194	mir-5194	microRNA 5194	ncRNA
MACS_peak_1346	chr20	19764489	19764861	+	60.43	NA	Intergenic	Intergenic	-102490	NM_001242581	54453	Hs.472270	NM_018993	ENSG00000132669	RIN2	MACS|RASSF4	Ras and Rab interactor 2	protein-coding
MACS_peak_1253	chr2	87644083	87644760	+	60.43	NA	Intergenic	(CAGC)n|Simple_repeat|Simple_repeat	-110553	NR_024204	112597	Hs.652166	NM_052871	ENSG00000222041	LINC00152	C2orf59|NCRNA00152	long intergenic non-protein coding RNA 152	ncRNA
MACS_peak_392	chr11	80438118	80438507	+	60.43	NA	Intergenic	Intergenic	35534	NR_120570	101928944	Hs.547927	NR_120570	ENSG00000255178	LOC101928944	-	uncharacterized LOC101928944	ncRNA
MACS_peak_52	chr1	29063284	29063566	+	60.38	NA	promoter-TSS (NM_001172828)	promoter-TSS (NM_001172828)	-27	NM_001172828	51441	Hs.532286	NM_016258	ENSG00000198492	YTHDF2	CAHL|HGRG8|NY-REN-2	YTH N(6)-methyladenosine RNA binding protein 2	protein-coding
MACS_peak_1176	chr19	48421302	48421886	+	60.38	NA	promoter-TSS (NR_004436)	promoter-TSS (NR_004436)	-92	NR_004436	100126799	Hs.723085	NR_004436		SNAR-A2	SNAR-A53129250	small ILF3/NF90-associated RNA A2	snRNA
MACS_peak_1508	chr22	24108921	24109166	+	60.35	NA	TTS (NM_182520)	TTS (NM_182520)	1116	NM_001301339	400916	Hs.66915	NM_213720	ENSG00000250479	CHCHD10	C22orf16|FTDALS2|IMMD|N27C7-4|SMAJ	coiled-coil-helix-coiled-coil-helix domain containing 10	protein-coding
MACS_peak_1274	chr2	130519880	130520125	+	60.35	NA	Intergenic	Intergenic	-160748	NR_110285	101927924	Hs.570248	NR_110285	ENSG00000237574	LOC101927924	-	uncharacterized LOC101927924	ncRNA
MACS_peak_1999	chr8	60964644	60964889	+	60.35	NA	Intergenic	Intergenic	229188	NM_004056	767	Hs.654388	NM_004056	ENSG00000178538	CA8	CA-VIII|CALS|CAMRQ3|CARP	carbonic anhydrase VIII	protein-coding
MACS_peak_2027	chr8	103822565	103822949	+	60.34	NA	Intergenic	CpG	53671	NM_148174	51582	Hs.459106	NM_015878	ENSG00000155096	AZIN1	AZI|AZIA1|OAZI|OAZIN|ODC1L	antizyme inhibitor 1	protein-coding
MACS_peak_1900	chr7	73089091	73089329	+	60.32	NA	Intergenic	Intergenic	7036	NM_001077621	155382	Hs.647037	NM_152560	ENSG00000176428	VPS37D	WBSCR24	vacuolar protein sorting 37 homolog D (S. cerevisiae)	protein-coding
MACS_peak_1069	chr17	76967341	76967624	+	60.20	NA	3' UTR (NM_005567, exon 6 of 6)	3' UTR (NM_005567, exon 6 of 6)	8579	NM_005567	3959	Hs.514535	NM_005567	ENSG00000108679	LGALS3BP	90K|BTBD17B|CyCAP|M2BP|MAC-2-BP|TANGO10B|gp90	lectin, galactoside-binding, soluble, 3 binding protein	protein-coding
MACS_peak_600	chr14	77381193	77381473	+	60.17	NA	Intergenic	Intergenic	88608	NM_194287	145497	Hs.147276	NM_194287	ENSG00000100565	LRRC74A	C14orf166B|LRRC74	leucine rich repeat containing 74A	protein-coding
MACS_peak_492	chr12	115018344	115018666	+	60.17	NA	Intergenic	Intergenic	103464	NM_016569	6926	Hs.744016	NM_005996	ENSG00000135111	TBX3	TBX3-ISO|UMS|XHL	T-box 3	protein-coding
MACS_peak_1406	chr20	56043687	56044202	+	60.17	NA	Intergenic	L1ME3A|LINE|L1	55979	NM_001269041	140690	Hs.131543	NM_080618	ENSG00000124092	CTCFL	BORIS|CT27|CTCF-T|HMGB1L1|dJ579F20.2	CCCTC-binding factor (zinc finger protein)-like	protein-coding
MACS_peak_855	chr16	78980208	78980600	+	60.16	NA	intron (NM_001291997, intron 7 of 7)	intron (NM_001291997, intron 7 of 7)	654218	NM_005360	4094	Hs.134859	NM_005360	ENSG00000178573	MAF	AYGRP|CCA4|CTRCT21|c-MAF	v-maf avian musculoaponeurotic fibrosarcoma oncogene homolog	protein-coding
MACS_peak_678	chr15	52471695	52472173	+	60.16	NA	promoter-TSS (NR_102751)	promoter-TSS (NR_102751)	228	NM_006578	10681	Hs.155090	NM_006578	ENSG00000069966	GNB5	GB5	guanine nucleotide binding protein (G protein), beta 5	protein-coding
MACS_peak_1544	chr3	25495934	25496288	+	60.16	NA	intron (NR_110893, intron 1 of 6)	intron (NR_110893, intron 1 of 6)	-3690	NM_001290217	5915	Hs.654490	NM_000965	ENSG00000077092	RARB	HAP|MCOPS12|NR1B2|RRB2	retinoic acid receptor, beta	protein-coding
MACS_peak_1848	chr6	170996513	170996759	+	60.15	NA	Intergenic	Intergenic	-102856	NM_001199461	5134	Hs.367900	NM_002598	ENSG00000071994	PDCD2	RP8|ZMYND7	programmed cell death 2	protein-coding
MACS_peak_1371	chr20	47166194	47168730	+	60.14	NA	Intergenic	MIR|SINE|MIR	178808	NR_026958	284749	Hs.299080	NR_026958	ENSG00000235621	LINC00494	-	long intergenic non-protein coding RNA 494	ncRNA
MACS_peak_1520	chr22	42915193	42915404	+	60.02	NA	intron (NM_015703, intron 1 of 6)	L2c|LINE|L2	531	NM_015703	27341	Hs.745006	NM_015703		RRP7A	BK126B4.3|CGI-96	ribosomal RNA processing 7 homolog A	protein-coding
MACS_peak_1208	chr2	9941804	9942127	+	60.00	NA	Intergenic	Intergenic	-41606	NM_005680	9014	Hs.584833	NM_005680	ENSG00000115750	TAF1B	MGC:9349|RAF1B|RAFI63|SL1|TAFI63	TATA box binding protein (TBP)-associated factor, RNA polymerase I, B, 63kDa	protein-coding
MACS_peak_292	chr10	103124491	103124736	+	60.00	NA	intron (NM_003939, intron 1 of 13)	U2|snRNA|snRNA	10823	NM_033637	8945	Hs.643802	NM_003939	ENSG00000166167	BTRC	BETA-TRCP|FBW1A|FBXW1|FBXW1A|FWD1|bTrCP|bTrCP1|betaTrCP	beta-transducin repeat containing E3 ubiquitin protein ligase	protein-coding
MACS_peak_1525	chr22	50714666	50714913	+	59.94	NA	intron (NM_012401, intron 35 of 36)	intron (NM_012401, intron 35 of 36)	-5967	NM_002751	5600	Hs.57732	NM_002751	ENSG00000185386	MAPK11	P38B|P38BETA2|PRKM11|SAPK2|SAPK2B|p38-2|p38Beta	mitogen-activated protein kinase 11	protein-coding
MACS_peak_1506	chr22	23499134	23499381	+	59.94	NA	intron (NM_004914, intron 6 of 10)	intron (NM_004914, intron 6 of 10)	11744	NM_004914	9609	Hs.369557	NM_004914	ENSG00000100228	RAB36	-	RAB36, member RAS oncogene family	protein-coding
MACS_peak_1357	chr20	32856790	32857037	+	59.94	NA	exon (NM_001672, exon 3 of 3)	exon (NM_001672, exon 3 of 3)	8742	NM_001672	434	Hs.659995	NM_001672	ENSG00000101440	ASIP	AGSW|AGTI|AGTIL|ASP|SHEP9	agouti signaling protein	protein-coding
MACS_peak_1867	chr7	2562472	2562802	+	59.86	NA	intron (NM_001040167, intron 1 of 7)	intron (NM_001040167, intron 1 of 7)	3158	NM_001040168	3955	Hs.159142	NM_002304	ENSG00000106003	LFNG	SCDO3	LFNG O-fucosylpeptide 3-beta-N-acetylglucosaminyltransferase	protein-coding
MACS_peak_305	chr10	122610739	122611024	+	59.83	NA	promoter-TSS (NR_033850)	promoter-TSS (NR_033850)	-190	NR_033850	283089	Hs.568750	NR_033850	ENSG00000227165	WDR11-AS1	-	WDR11 antisense RNA 1	ncRNA
MACS_peak_1360	chr20	34638750	34639035	+	59.83	NA	promoter-TSS (NR_027451)	promoter-TSS (NR_027451)	-10	NR_027451	647979	Hs.743232	NR_027451	ENSG00000260032	LINC00657	-	long intergenic non-protein coding RNA 657	ncRNA
[truncated: 496 more rows]

## Sheet: HSF1_HS_input_annotated peaks
PeakID (cmd=annotatePeaks.pl /Users/tomaszstokowy/Desktop/Current Projects/WWidlak_200423/HSF1_HS_Input_peaks.bed hg19)	Chr	Start	End	Strand	Peak Score	Focus Ratio/Region Size	Annotation	Detailed Annotation	Distance to TSS	Nearest PromoterID	Entrez ID	Nearest Unigene	Nearest Refseq	Nearest Ensembl	Gene Name	Gene Alias	Gene Description	Gene Type
[truncated: 31,253 more rows]

[truncated: 1 more sheets: HSF1_HS_Ctr_annotated peaks]
