# Supplementary material for: HSF1 Can Prevent Inflammation following Heat Shock by Inhibiting the Excessive Activation of the ATF3 and JUN&FOS Genes
Source: Cells. 2022 Aug 12;11(16):2510. doi: 10.3390/cells11162510 (PMC9406379; doi:10.3390/cells11162510)
Supplement: Supplementary file 1 [file cells-11-02510-s001.zip › cells-1819492-supplementary/Supplementary File S3.xlsx]

## Sheet: Prediction on UP
Chroms	txStart	txEnd	refseqID	rank product	Strands	GeneSymbol	HSF1proficient_HS vs Ctr_log2(FC)	HSF1proficient_HS vs Ctr_padj	HSF1deficient_HS vs Ctr_log2(FC)	HSF1deficient_HS vs Ctr_padj	HSF1proficient FoldChange	HSF1deficient FoldChange
chr1	181057637	181059979	NM_016545	7.907e-06	+	IER5	4.73	1.18386e-118	2.34389	1.03199e-28	26.5382	5.07669
chr7	75956107	75988342	NM_012479	9.19e-06	-	YWHAG	1.14879	2.45817e-26	0.0500232	0.875492	2.21727	1.03528
chr21	40823779	40887433	NM_007341	9.726e-06	+	SH3BGR	4.30822	1.22958e-72	0.869294	0.00946628	19.8109	1.82677
chr19	11200037	11244505	NM_001195798	1.446e-05	+	LDLR	2.31334	2.04083e-11	0.377714	0.574569	4.97033	1.29928
chr19	42702744	42721944	NR_073052	1.486e-05	-	DEDD2	4.38305	1.87384e-48	0.941617	0.0162063	20.8655	1.92068
chr16	88941262	89043504	NM_005187	1.913e-05	-	CBFA2T3	1.69595	6.61e-06	-0.224657	0.79822	3.2399	-1.1685
chr17	74708913	74722881	NM_001081461	2.091e-05	-	JMJD6	3.88091	1.05559e-72	1.04703	2.97073e-05	14.7323	2.06628
chr12	120933858	120936298	NM_003746	2.991e-05	+	DYNLL1	1.53629	3.33811e-22	1.53976	8.58387e-22	2.90047	2.90746
chr19	2389783	2426086	NM_182973	3.877e-05	+	TMPRSS9	5.58186	1.23462e-26	1.1457	0.13505	47.897	2.21253
chr1	78470635	78482995	NM_007034	4.882e-05	+	DNAJB4	4.05972	1.76374e-49	1.29847	0.000392236	16.6763	2.45969
chr11	65265232	65273939	NR_002819	4.97e-05	+	MALAT1	0.442802	0.327683	0.662786	0.137358	1.35924	1.58314
chr19	18553472	18632937	NM_006532	5.173e-05	-	ELL	1.06235	1.42607e-09	-0.299375	0.282535	2.08833	-1.23061
chr1	212738675	212794119	NM_001030287	5.238e-05	+	ATF3	4.12133	2.63125e-49	5.72216	1.5771e-89	17.4038	52.7889
chr15	86302558	86338189	NM_022480	5.401e-05	-	KLHL25	3.70164	4.33869e-44	-0.631591	0.113069	13.0109	-1.54927
chr13	31709110	31736158	NM_006644	6.548e-05	-	HSPH1	4.68559	9.75694e-10	2.39543	0.00883286	25.7337	5.26133
chr16	87985037	88110924	NM_001173539	6.556e-05	+	BANP	1.31587	8.11722e-09	0.0670093	0.926399	2.48953	1.04754
chr7	1192542	1199855	NM_182491	6.651e-05	-	ZFAND2A	3.70553	1.07373e-40	1.32033	3.29766e-05	13.046	2.49722
chrX	118722299	118739846	NM_001173487	6.755e-05	-	NKRF	3.17379	7.51527e-48	-0.320011	0.446822	9.02412	-1.24834
chr22	26921713	26986089	NM_003595	7.524e-05	-	TPST2	2.46378	2.53586e-32	-0.0617663	0.93453	5.51659	-1.04374
chr19	14625575	14628674	NM_001300914	7.961e-05	-	DNAJB1	5.78201	9.29395e-23	2.10466	0.00317988	55.0249	4.30096
chr17	7999217	8021860	NM_021628	8.235e-05	-	ALOXE3	5.04335	9.9429e-41	2.0607	1.00425e-06	32.9762	4.17189
chr17	7255207	7258262	NM_001002914	9.133e-05	+	KCTD11	2.2659	3.41503e-11	0.267864	0.729448	4.80954	1.20402
chr22	35777059	35790207	NM_002133	9.236e-05	+	HMOX1	2.81262	1.69011e-12	0.975953	0.0671129	7.0256	1.96694
chr20	1875825	1920540	NM_001040023	9.408e-05	+	SIRPA	2.67248	3.2279e-28	0.307439	0.559343	6.37524	1.23751
chr19	3958450	3971121	NM_001348	9.592e-05	-	DAPK3	0.677308	0.0105839	-0.0949737	0.883875	1.59915	-1.06805
chr1	161494329	161496687	NM_002155	9.864e-05	+	HSPA6	12.7928	2.70671e-17	8.02621	1.29581e-06	7096.15	260.694
chr14	77490885	77495042	NM_024496	0.0001059	-	IRF2BPL	0.734524	0.00786122	-0.337619	0.414367	1.66385	-1.26367
chr12	125396190	125399587	NM_021009	0.0001078	-	UBC	2.12548	1.91828e-45	0.688429	7.19275e-05	4.36347	1.61153
chr17	77071018	77084685	NM_001042573	0.0001157	+	ENGASE	4.90605	2.96773e-40	0.267275	0.773849	29.9825	1.20353
chr1	145827204	146467743	NR_104217	0.0001321	+	NBPF25P	4.52459	2.14187e-31	0.819691	0.205175	23.0165	1.76503
chr16	1031807	1036979	NM_014587	0.0001488	+	SOX8	5.44354	1.3654e-08	4.54287	5.94513e-12	43.518	23.3099
chr21	45646709	45660887	NM_015259	0.0001601	-	ICOSLG	2.77956	3.8076e-09	0.213419	0.882742	6.86645	1.15943
chr15	78556988	78574538	NM_001130182	0.0001639	+	DNAJA4	5.10319	3.35244e-33	1.41703	0.008223	34.3726	2.67034
chr14	54416454	54423554	NM_001202	0.0001746	-	BMP4	2.91642	1.06786e-42	-0.17001	0.756941	7.54972	-1.12507
chr21	45719916	45747264	NM_002626	0.0001919	+	PFKL	0.337729	0.311385	0.0911445	0.893437	1.26377	1.06521
chr17	16284110	16286059	NM_018955	0.0001921	+	UBB	1.57817	4.75009e-21	0.435408	0.0568726	2.98591	1.35229
chr5	173315330	173387313	NM_030627	0.0001932	+	CPEB4	1.2557	0.000501604	1.29543	0.000499849	2.38782	2.4545
chr17	7239847	7254793	NM_014716	0.0001984	+	ACAP1	1.50525	1.51329e-07	0.517484	0.223068	2.83874	1.43146
chr11	63953586	63972020	NM_001282653	0.0001986	+	STIP1	1.84895	1.39289e-17	0.391894	0.254976	3.60237	1.31212
chr9	110247132	110252047	NM_004235	0.0002197	-	KLF4	1.76468	5.16732e-21	2.18759	1.59174e-32	3.39798	4.55544
chr12	77252494	77272820	NM_001321	0.0002203	-	CSRP2	3.49803	8.46051e-41	0.539942	0.227045	11.2983	1.45391
chr6	31795511	31798031	NM_005346	0.0002298	+	HSPA1B	7.33836	4.15825e-13	2.55866	0.0555705	161.833	5.89161
chr4	128703452	128754526	NM_014278	0.0002299	+	HSPA4L	3.8683	2.65563e-26	1.2239	0.00931167	14.6041	2.33578
chr12	52445185	52453291	NM_173157	0.0002345	+	NR4A1	4.13868	3.08018e-22	5.27179	1.71652e-36	17.6143	38.6337
chr11	75273100	75283849	NM_001235	0.0002358	+	SERPINH1	3.77663	2.09561e-26	0.432845	0.536643	13.705	1.34989
chr6	160211491	160219461	NM_014161	0.0002412	+	MRPL18	2.52953	2.42361e-38	0.4955	0.0773812	5.77382	1.40981
chr3	5021096	5026865	NM_003670	0.0002431	+	BHLHE40	1.93318	1.05302e-25	3.21648	1.20244e-70	3.81896	9.29513
chr16	85061356	85127828	NM_001286566	0.000247	+	KIAA0513	1.42474	1.09603e-07	-0.0728693	0.930763	2.68467	-1.05181
chr12	57057124	57081781	NR_104219	0.0002514	-	PTGES3	1.41474	7.42756e-37	0.240436	0.158909	2.66612	1.18135
chr5	138609440	138618873	NR_036536	0.0002526	+	SNHG4	3.04088	2.60721e-22	0.85236	0.0561251	8.22993	1.80545
chr6	31783290	31785719	NM_005345	0.0002529	+	HSPA1A	6.52991	4.93041e-15	2.50246	0.0169181	92.4055	5.66651
chr15	74701629	74726001	NM_001146030	0.0002608	-	SEMA7A	3.8274	1.06668e-42	2.70808	1.0832e-20	14.1958	6.53451
chr12	2904107	2914587	NM_002014	0.0002633	+	FKBP4	2.34325	6.29392e-37	0.345851	0.249027	5.07444	1.2709
chr4	1813205	1857974	NM_012318	0.0002665	-	LETM1	0.854708	9.91221e-07	-0.441355	0.0429329	1.80839	-1.35788
chr1	85731459	85742587	NM_003921	0.0002688	-	BCL10	1.64397	1.01985e-17	0.383832	0.211261	3.12524	1.3048
chr1	174968891	174981163	NM_014412	0.0002767	+	CACYBP	1.65565	5.7936e-26	0.544048	0.00530501	3.15064	1.45806
chr12	133287392	133299323	NM_001170543	0.0002814	+	PGAM5	1.21581	6.68369e-09	-0.0726715	0.905484	2.32271	-1.05166
chr2	220144039	220151622	NM_001039550	0.0002818	+	DNAJB2	1.73414	4.10663e-30	0.270099	0.286812	3.32682	1.20589
chr16	87863628	87903100	NM_003486	0.0002843	-	SLC7A5	3.45398	2.82358e-16	1.96992	2.31446e-05	10.9585	3.91747
chr11	63974151	63991363	NM_031471	0.0003039	+	FERMT3	5.75479	1.12075e-24	3.23438	1.7967e-08	53.9962	9.41118
chr7	32956426	32982782	NR_003500	0.0003171	-	RP9P	3.17265	8.70544e-31	0.448006	0.387421	9.01705	1.36415
chr1	11994723	12035599	NM_000302	0.0003227	+	PLOD1	1.04295	4.25539e-06	0.0276475	0.973946	2.06044	1.01935
chr22	30636435	30642840	NM_001257135	0.0003245	-	LIF	5.01947	2.36329e-30	4.54155	1.22265e-26	32.4348	23.2886
chr19	40928408	40931932	NM_013376	0.0003281	-	SERTAD1	2.1397	4.26932e-33	2.37823	1.00234e-40	4.40671	5.19899
chr14	102695157	102771537	NM_001272011	0.0003288	-	MOK	2.16081	3.99518e-24	0.684724	0.0128883	4.47166	1.60739
chr14	105714878	105717430	NM_033271	0.0003435	+	BTBD6	0.37501	0.107117	0.202088	0.559104	1.29685	1.15036
chr7	155089485	155101945	NM_198337	0.0003673	+	INSIG1	1.03379	6.73314e-07	1.05859	4.87237e-07	2.0474	2.08289
chr12	120928140	120933749	NR_038854	0.0003677	-	NRAV	0.798687	0.0105839	0.358752	0.449408	1.73952	1.28232
chr18	74690788	74729055	NM_001025090	0.0003868	-	MBP	2.36829	2.61599e-37	0.189206	0.66213	5.1633	1.14014
chr9	33025208	33039062	NM_001539	0.0003886	+	DNAJA1	2.64255	6.62635e-25	0.932939	0.00271374	6.24435	1.90916
chr12	54329111	54333427	NR_047507	0.0003893	-	HOXC13-AS	3.18554	6.77217e-37	2.3705	2.25519e-19	9.09794	5.17122
chr12	13028410	13029070	NR_003932	0.0003965	+	RPL13AP20	1.10522	0.00297333	0.490402	0.373526	2.15132	1.40484
chr17	78161598	78172723	NM_052819	0.0004076	+	CARD14	1.53677	9.84757e-06	0.0260714	0.984249	2.90144	1.01824
chr6	44214694	44221625	NM_001271969	0.0004193	+	HSP90AB1	1.59748	3.09631e-21	0.353633	0.163165	3.02614	1.27777
chr10	38645307	38667433	NR_003086	0.0004207	+	HSD17B7P2	3.18742	1.86265e-21	1.13121	0.0203296	9.10982	2.19042
chr17	57287370	57292611	NM_018149	0.0004216	+	SMG8	1.73205	2.22942e-24	0.0943894	0.841101	3.322	1.06761
chr1	151955385	151966714	NM_002966	0.0004237	-	S100A10	0.651329	0.0186897	0.28719	0.507266	1.57061	1.22026
chrX	53111541	53117728	NM_022117	0.0004323	+	TSPYL2	2.08381	1.9227e-22	0.200636	0.679557	4.23925	1.1492
chr9	117349993	117361152	NM_004888	0.0004343	+	ATP6V1G1	0.95023	7.81397e-09	0.323747	0.173185	1.93218	1.25158
chr1	1682670	1709909	NM_023018	0.0004416	-	NADK	0.351661	0.322246	-0.177595	0.756941	1.27603	-1.131
chr12	54332575	54340328	NM_017410	0.000446	+	HOXC13	3.06472	2.06173e-34	1.54685	1.21686e-08	8.36707	2.92178
chr12	13043955	13066600	NM_003979	0.0004676	+	GPRC5A	1.39966	5.61573e-06	0.515369	0.257178	2.63839	1.42936
chr20	57466425	57486250	NM_000516	0.0004693	+	GNAS	0.562279	0.00722273	0.180122	0.628943	1.4766	1.13298
chr1	201434621	201438299	NM_012396	0.000473	-	PHLDA3	1.33149	8.48097e-13	0.628727	0.00435031	2.51662	1.5462
chr14	77924372	77935815	NM_012111	0.0004873	+	AHSA1	1.60582	8.70544e-31	0.318505	0.12323	3.04368	1.24704
chr1	27248212	27273362	NM_006600	0.0004898	+	NUDC	1.88161	5.55685e-21	0.350977	0.284827	3.68486	1.27542
chr7	75508316	75518244	NM_001040456	0.0005029	+	RHBDD2	0.913792	2.31622e-06	-0.0776336	0.882848	1.88399	-1.05529
chr17	71279762	71308143	NM_012121	0.0005042	-	CDC42EP4	0.473698	0.00391283	-0.0353841	0.942335	1.38866	-1.02483
chr18	72922709	73001905	NM_005786	0.0005048	+	TSHZ1	1.89171	5.16272e-23	-0.869037	0.000367843	3.71074	-1.82644
chr17	78194199	78227308	NM_001166348	0.0005275	+	SLC26A11	1.1042	6.08106e-08	0.000488892	0.999663	2.14979	1.00034
chr11	65659606	65667997	NM_001300855	0.0005324	-	FOSL1	4.5802	3.88852e-32	4.27883	2.58012e-35	23.9209	19.4114
chr19	49375648	49379319	NM_014330	0.0005348	+	PPP1R15A	2.20156	1.35304e-16	2.52771	1.45572e-21	4.59976	5.76657
chr15	81589253	81605104	NM_004513	0.0005376	+	IL16	2.60199	3.03322e-06	1.17888	0.109514	6.07122	2.264
chr1	192778168	192781407	NM_002923	0.0005392	+	RGS2	3.43014	1.24725e-08	3.29504	7.91362e-06	10.7789	9.81537
chr5	131528303	131563556	NM_001142598	0.00054	-	P4HA2	1.80927	1.16025e-20	0.0458695	0.947791	3.50464	1.03231
chr21	44834397	44847002	NM_173354	0.0005532	-	SIK1	1.64491	0.000135861	1.60438	0.000260021	3.12728	3.04066
chr7	155250823	155257526	NM_001427	0.0005585	+	EN2	2.92393	1.13472e-26	3.07942	4.21455e-32	7.58913	8.45275
chr19	45971252	45978437	NM_001114171	0.0005984	+	FOSB	3.64088	1.62889e-12	5.36254	5.21025e-27	12.4743	41.142
chrX	39910498	39956719	NM_001123385	0.000617	-	BCOR	1.57862	1.39481e-13	0.709959	0.00531903	2.98685	1.63576
chr19	49436938	49448226	NM_014475	0.000631	+	DHDH	5.33297	3.26255e-30	-0.159749	0.925682	40.3074	-1.11709
chr13	31191829	31233686	NM_005800	0.000647	+	USPL1	3.54846	2.93224e-18	2.39923	3.52556e-08	11.7002	5.2752
chr12	6881669	6887621	NM_002286	0.0006538	+	LAG3	4.57954	4.8397e-13	3.85851	2.68218e-09	23.91	14.5053
chr5	132387661	132440709	NM_002154	0.0006653	+	HSPA4	1.37879	7.96535e-08	0.44376	0.252501	2.6005	1.36014
chrX	53969047	54069627	NM_001184898	0.0006663	-	PHF8	1.40953	8.97123e-12	-0.0384803	0.958747	2.6565	-1.02703
chr5	172195092	172198203	NM_004417	0.0006709	-	DUSP1	1.36546	4.12773e-08	1.97379	3.07075e-16	2.57659	3.92798
chr15	41245635	41248717	NM_001142776	0.0006735	+	CHAC1	3.94766	4.9295e-33	4.64808	4.65139e-49	15.4299	25.0733
chr11	65764015	65769637	NM_001242486	0.000674	-	EIF1AD	1.78443	1.46606e-25	1.04284	1.33788e-08	3.44481	2.06028
chr12	48366747	48398285	NM_001844	0.0006748	-	COL2A1	4.54812	1.63353e-31	-0.108254	0.930417	23.3949	-1.07792
chr17	47074773	47133507	NM_001160423	0.0006784	+	IGF2BP1	3.36686	2.72117e-17	-0.337484	0.732461	10.3163	-1.26355
chr5	139712427	139726188	NM_001945	0.0006877	-	HBEGF	4.2209	1.5584e-20	3.81982	2.29966e-19	18.6474	14.1215
chr9	71788970	71864662	NM_001170630	0.0006912	+	TJP2	1.02585	6.06361e-17	0.44492	0.00235945	2.03616	1.36124
chr11	122928199	122933043	NM_006597	0.0007248	-	HSPA8	1.77645	5.01247e-15	0.546154	0.0805522	3.42581	1.46019
chrX	19552082	19905744	NM_031892	0.0007587	-	SH3KBP1	0.789857	2.53132e-05	0.154963	0.69244	1.7289	1.11339
chr12	56989379	57030163	NM_013449	0.0007596	-	BAZ2A	0.998593	9.8287e-06	-0.252324	0.531569	1.99805	-1.19112
chr9	139388895	139440238	NM_017617	0.0007611	-	NOTCH1	3.18704	2.02871e-05	0.576354	0.713777	9.10741	1.49108
chr10	11865396	11914276	NM_153256	0.000767	+	PROSER2	1.16914	0.00150767	0.136373	0.886553	2.24878	1.09914
chr1	1109285	1133313	NM_001130045	0.0007816	+	TTLL10	2.76677	0.00110391	1.78449	0.0896621	6.80583	3.44496
chr19	2714564	2721390	NM_145173	0.0007819	-	DIRAS1	2.0257	9.5345e-29	0.551464	0.0139667	4.0719	1.46557
chr2	120189445	120196096	NM_183240	0.000794	+	TMEM37	2.07589	8.33705e-12	-0.627992	0.19761	4.21605	-1.54541
chr1	154897207	154909484	NM_006556	0.0007941	-	PMVK	0.666163	3.76708e-05	0.16806	0.569543	1.58685	1.12355
chr16	1203240	1271772	NM_021098	0.0008079	+	CACNA1H	0.613738	0.309138	-0.136942	0.915206	1.53022	-1.09957
chr22	31556137	31603005	NR_024210	0.0008118	+	RNF185	0.920947	3.64024e-11	-0.311307	0.118412	1.89336	-1.24083
chr7	76026840	76071388	NM_007155	0.0008385	+	ZP3	0.567321	0.119327	-0.0213114	0.985342	1.48177	-1.01488
chr19	1009649	1021141	NM_033420	0.0008557	-	TMEM259	0.424122	0.152958	-0.236762	0.59389	1.34176	-1.17834
chr21	40177230	40196878	NM_001256295	0.0008604	+	ETS2	1.63838	1.16716e-24	1.39818	1.44288e-17	3.11317	2.63569
chr17	48261456	48279000	NM_000088	0.0008712	-	COL1A1	2.52188	2.36765e-18	-0.159845	0.83851	5.74332	-1.11717
chr3	9439383	9519838	NM_001080517	0.0008913	+	SETD5	0.581307	0.0192911	0.0243193	0.975546	1.4962	1.017
chr22	41640780	41682255	NM_002883	0.0009168	-	RANGAP1	1.28026	5.72057e-18	-0.0682962	0.873767	2.42883	-1.04848
chr18	19230857	19284766	NM_138340	0.0009225	-	ABHD3	2.44697	4.01569e-15	0.75526	0.102407	5.45268	1.68794
chr1	38275238	38325292	NM_005955	0.0009225	-	MTF1	1.61582	5.46216e-11	0.970019	0.000521158	3.06487	1.95887
chr10	112257624	112271302	NM_004419	0.0009284	+	DUSP5	3.23391	6.82373e-23	4.02703	6.1488e-32	9.40817	16.3026
chr19	53935226	53961515	NM_001008401	0.0009433	+	ZNF761	1.94782	2.66536e-22	-0.0117068	0.988864	3.8579	-1.00815
chr17	80416059	80446143	NM_001038618	0.0009567	+	NARF	1.78199	6.73296e-19	-0.0152294	0.986112	3.43901	-1.01061
chr2	232651092	232673964	NM_001282952	0.0009607	+	COPS7B	1.5838	8.43618e-25	0.0827903	0.852697	2.99758	1.05906
chr20	48249482	48330421	NM_004776	0.0009642	-	B4GALT5	1.18934	2.49806e-11	-0.00209807	0.998843	2.28048	-1.00146
chr19	18496967	18499986	NM_004864	0.0009651	+	GDF15	1.99281	4.56833e-19	2.62883	4.33263e-33	3.98012	6.18524
chr7	6414125	6443598	NM_018890	0.0009762	+	RAC1	0.183794	0.487477	0.132547	0.727216	1.13587	1.09623
chr21	44473300	44496040	NM_000071	0.0009978	-	CBS	0.829378	0.162892	0.423843	0.642348	1.77692	1.3415
chr19	50529211	50552031	NM_015428	0.0009986	+	ZNF473	1.88385	9.38758e-27	0.350209	0.209383	3.69059	1.27475
chr11	68080076	68216743	NM_002335	0.0009987	+	LRP5	0.308549	0.309832	-0.207161	0.634306	1.23846	-1.15441
chr9	19408924	19452500	NM_001010887	0.001017	+	ACER2	1.58382	0.000139658	-0.107848	0.933085	2.99763	-1.07762
chr1	156638555	156647189	NM_006617	0.001024	-	NES	1.09881	0.000231325	-0.327306	0.529759	2.14177	-1.25467
chr22	29708921	29711745	NM_006477	0.001038	-	RASL10A	1.93391	0.00298147	1.22385	0.0838632	3.8209	2.33569
chr3	10206562	10285427	NM_001570	0.001045	+	IRAK2	4.27486	7.02287e-10	2.42535	0.00854291	19.358	5.3716
chr1	59246462	59249785	NM_002228	0.00109	-	JUN	2.25154	2.44628e-11	2.53485	4.45503e-14	4.76191	5.79518
chr19	53935226	53947925	NR_003148	0.001107	+	TPM3P9	1.99847	4.45782e-20	-0.0532869	0.947302	3.99575	-1.03763
chr14	76044939	76114512	NM_017791	0.001109	+	FLVCR2	0.816867	0.0416767	-0.204273	0.800843	1.76158	-1.15211
chr5	74017028	74063196	NM_032380	0.001143	-	GFM2	1.20524	2.37252e-05	0.563782	0.149479	2.30576	1.47814
chr2	201717731	201729284	NM_001162407	0.001148	-	CLK1	1.75322	2.93597e-14	1.55075	9.74765e-11	3.3711	2.92969
chr2	10184371	10194963	NM_001177718	0.001157	+	KLF11	1.6836	2.22705e-15	2.44719	2.82219e-33	3.21229	5.45351
chr6	31465826	31478901	NM_005931	0.001178	+	MICB	2.34233	3.50178e-09	-0.00642037	0.998434	5.07123	-1.00446
chr5	140698056	140700351	NM_005642	0.001205	-	TAF7	1.00072	3.49806e-07	0.0237752	0.974571	2.001	1.01662
chr7	1473994	1499109	NM_182924	0.001206	-	MICALL2	0.453526	0.150502	0.0310782	0.973268	1.36938	1.02178
chr5	132209357	132210582	NM_052971	0.001208	+	LEAP2	3.41801	3.6437e-15	2.27722	5.616e-06	10.6887	4.84742
chr22	29168661	29185289	NM_001284264	0.001218	+	CCDC117	1.54363	8.51158e-17	-0.325544	0.289362	2.91527	-1.25314
chr19	44270684	44285409	NM_002250	0.001232	-	KCNN4	0.630732	0.00235636	-0.177362	0.649439	1.54835	-1.13081
chr5	1050488	1112172	NM_006598	0.00124	-	SLC12A7	1.77233	7.17225e-08	0.23127	0.753667	3.41605	1.17387
chr12	104850691	105155792	NM_001173982	0.00125	+	CHST11	2.30907	4.53451e-22	-0.424104	0.335559	4.95563	-1.34174
chrX	106183963	106243474	NM_024657	0.001271	-	MORC4	2.08095	3.20772e-12	0.64036	0.139613	4.23086	1.55872
chr8	27491576	27534286	NM_182826	0.001276	+	SCARA3	0.579766	0.0467779	-0.239662	0.622079	1.49461	-1.18072
chr8	30643125	30670352	NM_001009552	0.001307	-	PPP2CB	0.790288	3.93494e-16	0.484267	7.33739e-06	1.72942	1.39888
chr12	119616594	119632551	NM_014365	0.001317	+	HSPB8	2.62096	5.54588e-07	-0.0969899	0.956439	6.15159	-1.06954
chr9	91975705	92094611	NM_001142287	0.001323	-	SEMA4D	1.61993	1.35478e-10	-0.290307	0.552434	3.0736	-1.2229
chr16	30076993	30081741	NM_184041	0.001329	+	ALDOA	0.472159	0.00198001	0.159743	0.535173	1.38718	1.11709
chr17	48050129	48052323	NM_001934	0.001336	+	DLX4	1.56252	8.5757e-05	1.08113	0.0161103	2.95369	2.1157
chr8	95261484	95274547	NM_181702	0.001344	-	GEM	4.6277	2.53292e-16	6.18116	7.15703e-26	24.7217	72.5629
chr19	49122789	49133663	NM_001204159	0.001371	+	SPHK2	0.776725	0.0233514	-0.152636	0.840718	1.71324	-1.1116
chr2	96808907	96811179	NM_004418	0.001373	-	DUSP2	2.11989	3.17502e-12	1.78235	1.01995e-08	4.34661	3.43986
chr16	85008066	85045141	NM_017740	0.001383	-	ZDHHC7	0.193475	0.526539	-0.0624746	0.914544	1.14351	-1.04426
chr9	130577290	130617052	NM_000118	0.0014	-	ENG	1.60688	0.0615673	1.87663	0.0229936	3.04593	3.67216
chr6	160199529	160210735	NM_030752	0.001405	-	TCP1	1.45657	1.5999e-14	0.567256	0.0176057	2.74454	1.4817
chr3	169484710	169487683	NM_032487	0.001408	-	ACTRT3	2.09711	5.25129e-16	-1.34328	0.000301444	4.2785	-2.53728
chr10	74033676	74035797	NM_019058	0.001408	+	DDIT4	1.22859	1.13045e-05	0.680342	0.0490093	2.34337	1.60252
chr19	3750770	3761673	NM_004886	0.00141	-	APBA3	0.68739	0.00136948	-0.13949	0.768046	1.61037	-1.10152
chr2	73144603	73162020	NM_004097	0.001413	+	EMX1	4.41674	1.46472e-12	1.31893	0.322709	21.3585	2.49481
chr19	18642567	18654383	NM_012181	0.001425	-	FKBP8	0.313689	0.12227	0.0957652	0.80591	1.24288	1.06863
chr15	74833547	74890472	NM_006465	0.001431	+	ARID3B	1.7728	1.12671e-12	1.34431	1.21216e-07	3.41716	2.53909
chr21	35445822	35515334	NM_032476	0.001432	+	MRPS6	1.43933	2.70764e-12	0.219187	0.608017	2.71195	1.16408
chr16	50300450	50344440	NM_001286057	0.001483	+	ADCY7	4.75026	2.36848e-21	-0.285445	0.875492	26.9136	-1.21879
chr8	143692404	143695833	NM_015193	0.001525	-	ARC	3.59962	2.12099e-23	3.72689	1.23214e-32	12.1225	13.2405
chr21	35445822	35478561	NM_006933	0.001546	+	SLC5A3	2.85847	1.41098e-11	0.910183	0.140638	7.25247	1.87928
chr14	23369853	23388396	NM_001077352	0.001548	-	RBM23	0.767745	8.0381e-15	-0.324567	0.00770349	1.70261	-1.25229
chr3	127291906	127309602	NM_001136053	0.001571	-	TPRA1	0.834401	7.65412e-06	0.0487807	0.933085	1.78312	1.03439
chr20	57594308	57601709	NM_030773	0.001582	+	TUBB1	1.68363	0.0220788	2.56659	9.30568e-05	3.21235	5.92406
chr1	155107819	155111334	NM_001287590	0.001582	+	SLC50A1	0.208807	0.419501	0.10877	0.794948	1.15573	1.07831
chr16	10479911	10577495	NR_045816	0.001589	+	ATF7IP2	1.66135	4.94562e-15	0.790148	0.0025827	3.16312	1.72925
chr19	49118583	49122675	NM_000979	0.001597	-	RPL18	0.351366	0.0435375	0.222086	0.339484	1.27577	1.16642
chr8	11627171	11644854	NM_001135748	0.001602	+	NEIL2	1.38588	1.88366e-10	-0.299536	0.468221	2.61331	-1.23075
chr21	44394619	44454041	NM_004571	0.001605	+	PKNOX1	0.977422	8.68389e-08	-0.0790845	0.877189	1.96894	-1.05635
chr10	115439427	115490668	NM_001227	0.001615	+	CASP7	0.549499	0.0699685	-0.0284657	0.975384	1.46358	-1.01993
chr11	82904780	82926242	NR_125355	0.001622	+	ANKRD42	1.35398	2.29754e-13	0.397894	0.14011	2.55616	1.31758
chr7	73082173	73086440	NM_001077621	0.001627	+	VPS37D	1.71151	2.34421e-09	-0.194203	0.786586	3.27504	-1.14409
chr7	128530000	128550773	NM_199349	0.001641	-	KCP	4.07338	8.73235e-07	1.99233	0.0112853	16.8349	3.97878
chr12	133302252	133338474	NM_015114	0.001665	-	ANKLE2	0.438385	0.0188734	0.0750012	0.86438	1.35509	1.05336
chr2	11052062	11054351	NM_002236	0.00167	+	KCNF1	2.98605	3.53126e-17	1.72141	1.30088e-06	7.923	3.2976
chr11	73882107	73965748	NM_001271593	0.001675	+	PPME1	0.899127	8.40047e-14	0.134348	0.571454	1.86494	1.0976
chr9	102584136	102629173	NM_173200	0.001676	+	NR4A3	2.82363	2.88983e-11	3.20033	1.33039e-15	7.07943	9.1917
chr2	62095261	62115806	NM_001256721	0.00173	-	CCT4	0.694096	1.44727e-07	0.298761	0.0890002	1.61787	1.23009
chr6	30152231	30181271	NM_001242783	0.001732	-	TRIM26	1.50185	0.0313716	1.35373	0.102495	2.83207	2.55573
chr19	56165415	56186082	NM_007279	0.001746	+	U2AF2	0.395092	0.00392905	0.105743	0.685275	1.31503	1.07605
chr19	36379142	36391552	NM_139239	0.001767	-	NFKBID	1.40202	0.00235636	-1.2636	0.0258624	2.64271	-2.40093
chr1	147400505	147465753	NM_016334	0.001775	+	GPR89B	0.986576	3.47637e-05	-0.000145998	0.999663	1.98148	-1.0001
chr11	94898676	94964246	NM_144665	0.001776	-	SESN3	1.94035	2.64643e-12	-0.0393903	0.971677	3.83798	-1.02768
chr15	44092618	44094769	NM_016400	0.001795	+	HYPK	2.55854	5.98269e-07	0.519426	0.604953	5.89112	1.43338
chr1	150547026	150552214	NM_182763	0.001819	-	MCL1	0.514249	0.00183395	0.731313	3.18713e-06	1.42825	1.66015
chr19	49403306	49426540	NM_006184	0.00183	+	NUCB1	1.28985	6.68372e-08	0.0101496	0.991571	2.44502	1.00706
chr7	100849257	100861011	NM_001084	0.00184	-	PLOD3	0.991667	2.93138e-11	0.0613989	0.886553	1.98848	1.04348
chr17	15531279	15586193	NM_006470	0.001854	-	TRIM16	1.14275	9.55853e-07	-0.0435592	0.955727	2.20802	-1.03065
chr17	15491976	15523018	NM_006382	0.001872	-	CDRT1	5.18983	3.91331e-08	4.1889	0.000385079	36.5002	18.2383
chr1	19592475	19600568	NR_040289	0.001897	-	AKR7L	3.18647	2.49358e-08	1.75444	0.0150212	9.10382	3.37395
chr19	1026273	1039067	NM_004368	0.001897	+	CNN2	1.0532	0.274139	0.0166048	0.995482	2.07513	1.01158
chr6	36644236	36655116	NM_001220777	0.001942	+	CDKN1A	2.5004	5.19078e-20	1.73116	1.98454e-09	5.65844	3.31995
chr2	97371666	97405813	NR_024521	0.001949	-	LMAN2L	1.23025	1.75638e-10	0.0838086	0.878906	2.34607	1.05981
chr1	150254942	150259504	NM_001300838	0.001979	+	CIART	1.13895	1.85848e-11	-0.305851	0.305541	2.2022	-1.23615
chr17	21187967	21218551	NM_145109	0.00198	+	MAP2K3	1.70937	8.75867e-20	1.02523	4.6787e-07	3.27017	2.03529
chr19	14588570	14606961	NM_202470	0.001981	-	GIPC1	0.338971	0.0259752	0.0704982	0.830619	1.26485	1.05008
chr18	43753987	43846955	NM_145055	0.001995	+	C18orf25	0.635764	0.00992546	0.126146	0.819247	1.55376	1.09137
chrX	101967103	101972661	NM_001184876	0.002021	+	GPRASP2	1.47661	2.54503e-11	-0.452767	0.20149	2.78293	-1.36866
chr7	5013615	5037800	NR_023385	0.002023	+	RNF216P1	1.22901	1.28436e-08	-0.783355	0.00268797	2.34405	-1.72113
chr7	48128199	48148330	NM_001287428	0.002028	+	UPP1	2.20093	1.13379e-19	2.31266	1.04386e-20	4.59774	4.96797
chr17	74380689	74383941	NM_182965	0.002035	+	SPHK1	1.27514	1.79342e-09	0.626955	0.0161099	2.42022	1.5443
chr19	50138551	50143400	NM_006270	0.002039	-	RRAS	0.437034	0.0184841	0.0523906	0.913575	1.35382	1.03698
chr19	14640378	14676792	NR_038104	0.002059	+	TECR	0.43673	0.00103992	0.0692711	0.822765	1.35353	1.04919
chr11	125763379	125773116	NM_001271985	0.002067	-	PUS3	1.33987	1.47418e-07	0.030756	0.975106	2.53128	1.02155
chr12	115108058	115121969	NM_016569	0.002072	-	TBX3	2.27909	4.93168e-11	2.03915	1.53006e-08	4.85372	4.11003
chr7	157129710	157210133	NM_058246	0.002087	+	DNAJB6	1.10731	1.79342e-09	0.181839	0.626839	2.15444	1.13433
chr12	57482676	57489259	NM_005967	0.002112	+	NAB2	2.12971	4.53253e-16	2.13743	6.62646e-16	4.3763	4.39978
chr22	46316247	46373008	NM_058238	0.002114	-	WNT7B	1.40452	9.00046e-06	0.501112	0.290908	2.6473	1.4153
chr15	99645285	99675800	NM_145728	0.002123	+	SYNM	2.30406	6.18026e-17	-0.0358663	0.974571	4.93847	-1.02517
chr1	19609056	19615280	NM_012067	0.002153	-	AKR7A3	3.17605	2.30327e-08	-0.0472094	0.984745	9.03826	-1.03326
chr5	10564434	10657928	NM_001164440	0.002161	+	ANKRD33B	1.99233	0.00193161	2.19466	0.000619133	3.97879	4.57781
chr12	52463757	52471279	NM_021934	0.002164	+	ATG101	0.709181	1.27147e-05	0.474578	0.0108364	1.63488	1.38951
chr12	48436680	48499775	NR_051992	0.002199	-	SENP1	0.611933	0.00882087	0.103531	0.852113	1.52831	1.0744
chr20	61273796	61303647	NM_016354	0.00221	+	SLCO4A1	0.93895	0.000883644	0.723894	0.0224458	1.91713	1.65163
chr12	69201951	69239324	NM_001145339	0.002211	+	MDM2	1.28503	8.76671e-12	1.2773	2.37637e-11	2.43688	2.42385
chr14	21668237	21673662	NR_038970	0.002228	-	LINC00641	2.69613	9.28926e-12	3.71697	9.87447e-22	6.48062	13.1498
chr14	105943582	105946507	NR_073085	0.002235	+	CRIP2	0.509375	0.0639665	0.125038	0.82568	1.42343	1.09054
chr1	38268613	38273865	NM_024640	0.002237	-	YRDC	1.12089	2.64968e-07	0.825953	0.000521158	2.17482	1.77271
chr17	72209695	72258157	NM_032646	0.002246	+	TTYH2	1.49827	0.0154913	1.76384	0.00308395	2.82503	3.39602
chr9	34989637	34998430	NM_012266	0.002255	+	DNAJB5	1.82748	8.30898e-11	-0.519775	0.251273	3.54917	-1.43373
chr19	47177572	47217577	NM_001079882	0.002264	-	PRKD2	1.43599	6.92964e-11	-0.344081	0.342187	2.70567	-1.26934
chr16	66955581	66959439	NM_004165	0.002287	-	RRAD	8.90897	1.25122e-09	10.4652	5.27193e-11	480.692	1413.66
chr17	26646120	26655711	NM_014573	0.002288	+	TMEM97	0.620343	0.10936	-0.0447197	0.968888	1.53724	-1.03148
chr10	121410881	121437329	NM_004281	0.002301	+	BAG3	3.77628	2.40876e-10	0.180588	0.922794	13.7017	1.13335
chr1	162351519	162356608	NM_001085375	0.002317	+	C1orf226	0.899651	2.84821e-05	-0.37636	0.20496	1.86562	-1.29806
chr12	56735381	56754037	NM_005419	0.002337	-	STAT2	1.09422	4.81267e-05	-0.518415	0.161589	2.13498	-1.43238
chr19	984327	994569	NM_024100	0.002364	+	WDR18	0.243034	0.382428	0.0302357	0.965163	1.18348	1.02118
chr12	569542	671058	NM_173593	0.002375	+	B4GALNT3	4.43086	3.21998e-10	1.55946	0.176222	21.5686	2.94743
chr17	48067368	48072588	NM_005220	0.002399	-	DLX3	2.39699	6.808e-06	0.964265	0.198893	5.26704	1.95107
chr5	14664782	14699842	NM_138348	0.002427	+	OTULIN	1.17999	8.55664e-10	-0.288456	0.373526	2.26575	-1.22133
chr5	54526980	54528819	NR_125348	0.002433	-	CCNO	1.45584	1.06784e-05	-0.150393	0.8633	2.74316	-1.10987
chr22	42949867	42970388	NM_014509	0.002499	+	SERHL2	1.37724	0.0338124	-0.0739392	0.971277	2.59771	-1.05259
chr9	75766646	75785310	NM_000700	0.002509	+	ANXA1	1.6148	5.77178e-05	1.28607	0.0035899	3.0627	2.43864
chr5	134363423	134369964	NM_002653	0.00253	-	PITX1	1.62708	9.5932e-09	0.398179	0.404024	3.08888	1.31784
chr19	50145381	50161906	NM_021228	0.002531	+	SCAF1	0.61295	0.0667775	-0.277272	0.606338	1.52938	-1.2119
chr11	89933596	89956532	NM_012124	0.002533	-	CHORDC1	1.98207	7.02287e-10	0.906501	0.0275034	3.9506	1.87449
chr12	49932939	49952077	NM_012284	0.002534	+	KCNH3	2.89616	2.63722e-12	0.430926	0.59875	7.44445	1.3481
chr1	37940118	37949978	NM_025079	0.002556	+	ZC3H12A	2.22302	4.53941e-11	1.59876	8.99354e-06	4.6687	3.02883
chr19	18390503	18392466	NM_005354	0.002557	-	JUND	1.19518	1.3686e-05	1.13507	6.28796e-05	2.28974	2.19629
chr16	88493878	88507165	NM_001127464	0.002558	+	ZNF469	0.875162	0.152121	-0.482517	0.601286	1.83421	-1.39718
chrX	10124984	10205699	NM_001830	0.002587	+	CLCN4	1.8676	0.00132141	0.385963	0.753126	3.64924	1.30673
chr6	5085719	5087455	NM_001145115	0.002605	+	PPP1R3G	2.96923	1.26981e-06	-0.913183	0.384044	7.83116	-1.8832
chr19	19576148	19619741	NM_001300946	0.002605	+	GATAD2A	0.507523	0.00329195	0.100308	0.7858	1.42161	1.072
chr17	7476023	7482324	NM_001416	0.002608	+	EIF4A1	0.670923	0.067094	0.920173	0.00873305	1.59209	1.89234
chr20	48599512	48605420	NM_005985	0.002621	+	SNAI1	4.09954	1.20352e-14	4.46008	2.01983e-19	17.1429	22.0098
chr9	139780964	139821067	NM_021138	0.002688	+	TRAF2	1.00144	4.57887e-07	-0.901592	1.83859e-05	2.00199	-1.86813
chr22	29702984	29708778	NM_006478	0.002701	+	GAS2L1	0.463128	0.0909322	-0.14059	0.7862	1.37853	-1.10236
chr5	56469774	56560506	NM_022913	0.002714	+	GPBP1	1.18949	2.20461e-09	0.284011	0.399181	2.28072	1.21758
chr19	18118976	18124911	NM_015683	0.00272	+	ARRDC2	1.32899	2.96531e-11	0.975231	4.25744e-06	2.51227	1.96596
chr9	131937830	131940540	NM_203434	0.00272	-	IER5L	0.72372	6.16734e-05	0.00566515	0.994026	1.65143	1.00393
chr11	65554504	65564690	NM_004561	0.002727	+	OVOL1	1.53624	9.7437e-13	2.71678	4.16465e-40	2.90038	6.57402
chr10	72643264	72648011	NM_001289797	0.002735	-	PCBD1	0.696686	2.97994e-05	0.283927	0.246993	1.62078	1.2175
chr2	201171355	201346986	NM_001100423	0.002743	+	SPATS2L	0.59916	3.95915e-05	0.242042	0.255529	1.51483	1.18267
chr20	26167654	26189869	NR_040095	0.002748	-	MIR663AHG	3.31051	9.46673e-15	3.9402	8.1397e-22	9.9212	15.3504
chr2	26987141	27004099	NM_017877	0.002801	+	SLC35F6	0.580254	0.0444761	-0.468126	0.17584	1.49511	-1.38331
chr2	37869024	37899342	NM_006449	0.00286	-	CDC42EP3	3.32606	1.54417e-08	1.57187	0.0408662	10.0287	2.9729
chr1	149754249	149764074	NM_000566	0.002894	+	FCGR1A	3.80233	1.88736e-08	1.13674	0.328098	13.9513	2.19884
chr8	103838529	103876428	NM_148174	0.002924	-	AZIN1	0.881062	0.0128386	0.410384	0.441061	1.84173	1.32904
chr2	198351307	198364640	NM_002156	0.002928	-	HSPD1	2.0146	4.17973e-14	0.802869	0.0159594	4.04068	1.74457
chr3	8661085	8693764	NM_015931	0.002935	-	SSUH2	4.76177	0.000299179	3.45564	0.00567509	27.1292	10.9712
chr21	43406939	43430496	NM_001098403	0.002937	-	ZBTB21	1.07291	4.63303e-07	1.35967	8.87768e-11	2.10367	2.56626
chr20	57570241	57582309	NM_001336	0.00299	-	CTSZ	0.860371	0.515298	1.0268	0.505828	1.81551	2.03749
chr17	18874380	18908060	NM_001039999	0.003002	-	FAM83G	0.965031	2.32281e-09	0.901412	3.56861e-08	1.95211	1.86789
chr19	18318770	18335303	NM_001098819	0.003007	-	PDE4C	3.09278	8.99474e-07	4.72666	5.3947e-12	8.53141	26.4769
chr5	204874	218297	NM_145265	0.003012	-	CCDC127	0.87929	0.000203733	-0.742343	0.00447026	1.83947	-1.67289
chr9	132371162	132398410	NM_001286796	0.003021	+	NTMT1	0.203674	0.391431	0.177638	0.559889	1.15163	1.13103
chr19	47852537	47885961	NM_014681	0.00304	+	DHX34	1.16084	4.07534e-05	-0.16387	0.804956	2.23587	-1.12029
chr19	14583277	14586174	NM_000955	0.00305	-	PTGER1	5.74986	0.000436313	4.18451	0.00301422	53.8122	18.1829
chr8	124194265	124222319	NM_001288587	0.00307	+	FAM83A	1.74617	1.98716e-06	0.101501	0.930535	3.35466	1.07289
chr2	70142172	70170076	NM_001202514	0.003124	+	MXD1	1.44462	0.000394047	0.44826	0.520982	2.72191	1.36439
chr5	31799030	32111038	NM_178140	0.003124	+	PDZD2	1.55561	0.023739	1.58569	0.0353075	2.93958	3.00151
chr20	4666796	4682234	NM_001080122	0.003129	+	PRNP	0.653943	1.54189e-05	0.494014	0.00362742	1.57346	1.40836
chr7	129470572	129592783	NM_001202498	0.003137	-	UBE2H	0.853852	5.72579e-09	0.309593	0.132674	1.80732	1.23936
chr17	73841779	73851501	NM_012478	0.003149	-	WBP2	0.898764	3.90794e-08	0.0383495	0.942904	1.86447	1.02694
chr11	60897727	60928916	NM_017966	0.00316	-	VPS37C	0.656316	0.0214472	0.0413698	0.962359	1.57605	1.02909
chr22	29663997	29686672	NM_001163287	0.003178	+	EWSR1	0.241756	0.0277992	0.0295184	0.916241	1.18243	1.02067
chr10	93808396	94050875	NM_014912	0.003185	-	CPEB3	2.12518	2.64951e-08	1.59616	0.000324224	4.36257	3.02337
chr17	21101262	21117908	NM_003876	0.003196	-	TMEM11	1.23524	1.57556e-10	0.128676	0.780452	2.3542	1.09329
chr18	47088426	47119278	NM_006033	0.003238	+	LIPG	4.66281	1.69011e-12	5.10426	2.87912e-10	25.3307	34.3983
chr7	1570367	1582679	NM_002360	0.003269	+	MAFK	1.49251	5.37613e-10	2.2471	2.7337e-22	2.81377	4.74727
chr1	162760491	162767932	NM_001304512	0.00328	+	HSD17B7	0.852256	0.00104407	0.105951	0.87631	1.80532	1.0762
chr10	43881064	43904696	NM_001098204	0.003308	-	HNRNPF	0.183799	0.260349	-0.0513992	0.87631	1.13587	-1.03627
chr17	26655350	26662515	NM_001267778	0.003313	-	IFT20	0.391885	0.103185	0.315758	0.290052	1.31211	1.24467
chr19	2100986	2151556	NM_003938	0.003317	-	AP3D1	0.472232	0.0112502	0.0517563	0.915944	1.38725	1.03653
chr1	8071778	8086393	NM_018948	0.003438	-	ERRFI1	0.977909	2.93705e-08	2.32525	7.78499e-46	1.96961	5.01152
chr19	18747837	18781302	NM_018316	0.003448	+	KLHL26	1.45557	2.4168e-07	-0.380071	0.432454	2.74265	-1.30141
chr19	45174723	45187627	NM_001127893	0.003457	+	CEACAM19	2.18092	8.00849e-05	0.451102	0.678203	4.53443	1.36708
chr19	51461886	51472047	NM_001012965	0.003472	-	KLK6	1.99789	0.0573363	1.10446	0.466806	3.99416	2.15018
chr16	19870292	19896233	NM_016235	0.003496	-	GPRC5B	2.12296	1.19916e-07	0.254861	0.799901	4.35586	1.19322
chrX	118708429	118718392	NM_181762	0.003522	+	UBE2A	0.3199	0.00256468	0.28196	0.0149992	1.24824	1.21585
chr22	46756730	46933067	NM_014246	0.003522	-	CELSR1	0.420937	0.420151	-0.501394	0.391885	1.3388	-1.41558
chr20	31407698	31438211	NM_012325	0.003532	+	MAPRE1	0.168943	0.26223	0.168883	0.335325	1.12423	1.12419
chr7	536896	559481	NM_002607	0.003548	-	PDGFA	1.20316	1.09487e-06	1.17086	3.1683e-06	2.30243	2.25146
chr3	23933571	23958537	NM_020345	0.003587	-	NKIRAS1	1.26389	1.73872e-07	0.210998	0.683817	2.40143	1.15749
chr15	82334118	82338484	NM_032246	0.003587	-	MEX3B	1.65497	4.72889e-05	1.35879	0.00204409	3.14916	2.5647
chr19	2037469	2051243	NM_017572	0.003588	-	MKNK2	1.38273	3.70058e-05	-0.0469349	0.968888	2.60761	-1.03307
chr2	27600097	27603311	NM_001201459	0.003594	-	ZNF513	2.00942	1.00959e-06	2.73616	4.77505e-12	4.0262	6.66295
chr16	84853586	84943116	NM_031476	0.003608	+	CRISPLD2	1.1508	0.00398644	0.995759	0.0243904	2.22037	1.99413
chr20	50003493	50179370	NM_001136021	0.003611	-	NFATC2	1.60832	4.14998e-09	0.369571	0.433261	3.04897	1.29197
chr18	46446222	46469177	NM_001190823	0.003613	-	SMAD7	1.91729	4.27387e-09	2.63528	6.2355e-17	3.77713	6.21295
chr19	3976053	3985461	NM_001961	0.003619	-	EEF2	0.293073	0.100877	0.0826352	0.814459	1.22525	1.05895
chr3	39183341	39195102	NM_033027	0.003626	-	CSRNP1	2.08862	4.28281e-10	3.22508	1.02078e-23	4.25341	9.35073
chr9	137029561	137029686	NR_023344	0.003678	-	RNU6ATAC	2.90973	0.00572801	2.39007	0.0331881	7.51478	5.24182
chr19	53073525	53090427	NM_018260	0.003681	+	ZNF701	1.03294	8.63385e-05	-0.737694	0.023757	2.04619	-1.66751
chr12	122215659	122231594	NM_019034	0.003732	-	RHOF	0.773381	0.012392	0.113368	0.877189	1.70927	1.08175
chr7	73245192	73247023	NM_001305	0.003761	+	CLDN4	0.274296	0.163656	0.03112	0.950456	1.2094	1.02181
chr7	100875372	100881227	NM_014343	0.003769	-	CLDN15	2.07501	4.73227e-08	1.39738	0.000841085	4.21348	2.63423
chr3	15090018	15106816	NM_022497	0.003779	-	MRPS25	0.255343	0.12146	0.116302	0.664907	1.19362	1.08395
chr1	1634169	1655791	NM_033529	0.003805	-	CDK11A	0.999453	0.0345698	1.1774	0.0216738	1.99924	2.26169
chr17	72766667	72772564	NM_001305077	0.003811	-	NAT9	0.684718	0.00113607	0.554489	0.0159773	1.60739	1.46865
chr13	21547175	21635722	NM_014572	0.003826	-	LATS2	1.45494	5.48435e-10	0.832206	0.00197292	2.74146	1.78041
chr19	49133816	49140807	NM_001352	0.003833	-	DBP	0.438811	0.154956	-0.84785	0.00187186	1.35549	-1.79982
chr19	47813103	47825327	NM_001736	0.003834	+	C5AR1	1.75272	0.000101949	1.40532	0.0051182	3.36994	2.64876
chr17	79091095	79139872	NM_001080395	0.003838	-	AATK	1.18961	0.102558	0.486718	0.691946	2.28091	1.40125
chr19	45882891	45908312	NM_006663	0.003862	-	PPP1R13L	0.692467	0.146075	-0.0564717	0.967117	1.61604	-1.03992
chr1	29138653	29190208	NM_000911	0.003866	+	OPRD1	5.07246	6.17835e-07	3.15514	0.00186957	33.6484	8.90825
chr16	30087296	30096698	NM_001303504	0.003898	+	PPP4C	0.314185	0.141022	0.114344	0.764268	1.24331	1.08248
chr15	73976621	74006859	NM_025240	0.003914	+	CD276	0.46629	0.0454251	-0.114703	0.809595	1.38155	-1.08275
chr12	54762912	54779573	NM_001290002	0.003918	-	ZNF385A	0.901573	0.00757134	0.0508827	0.962079	1.8681	1.0359
chr6	43737945	43754223	NM_001204384	0.003929	+	VEGFA	1.51506	3.20754e-09	2.60466	1.10375e-26	2.85811	6.08249
chr17	77806954	77813213	NM_003655	0.003931	-	CBX4	0.888274	0.00446482	1.68594	1.984e-09	1.85096	3.21749
chr16	20869395	20911561	NM_173475	0.003932	-	DCUN1D3	1.23077	9.54167e-07	1.26182	6.56346e-07	2.34693	2.39799
chr14	102547074	102553512	NM_005348	0.003939	-	HSP90AA1	2.0351	4.90033e-09	1.07251	0.00958667	4.0985	2.10309
chr1	18807423	18812480	NM_152375	0.003941	+	KLHDC7A	1.71968	0.00391283	-0.792898	0.377635	3.29364	-1.73255
chr11	66384052	66397397	NM_001198837	0.003957	+	RBM14	1.67493	6.02372e-11	1.32461	8.28033e-07	3.19303	2.50465
chr14	104182080	104200005	NM_024071	0.00396	+	ZFYVE21	0.552502	3.59083e-05	-0.196975	0.339624	1.46663	-1.14629
chr19	55875749	55881831	NM_000641	0.003963	-	IL11	2.60951	7.63632e-09	2.44	5.65609e-07	6.10298	5.42643
chr8	37701397	37707431	NM_018310	0.003989	-	BRF2	1.75029	9.12566e-07	0.265868	0.733172	3.36425	1.20236
chr5	132157832	132166590	NM_001172700	0.004001	-	SHROOM1	0.861311	0.00991193	0.191698	0.77434	1.81669	1.14211
chr7	36363758	36429734	NM_001100425	0.00402	-	KIAA0895	0.810141	0.0520689	0.167819	0.863914	1.75338	1.12336
chr10	99437180	99447015	NM_021732	0.004023	-	AVPI1	1.15273	1.71722e-07	1.38483	1.80003e-10	2.22334	2.61141
chr6	108532420	108582464	NM_003795	0.004031	-	SNX3	0.799431	0.000838426	0.32314	0.376821	1.74041	1.25105
chr12	56710006	56727533	NM_001127460	0.004036	-	PAN2	0.219021	0.33324	-0.338104	0.134546	1.16394	-1.26409
chr19	48958963	48969367	NM_013348	0.004038	+	KCNJ14	2.4605	2.57587e-08	2.20313	5.45326e-07	5.50409	4.60476
chr16	75262927	75299846	NM_001170720	0.004049	-	BCAR1	0.866819	0.0078502	-0.370876	0.464129	1.82364	-1.29314
chr20	32581457	32670991	NM_007367	0.004082	+	RALY	0.240194	0.109241	0.181046	0.341956	1.18115	1.13371
chr10	64571755	64576126	NM_001136177	0.004096	-	EGR2	3.7412	2.53079e-05	5.37251	2.8926e-11	13.3725	41.4272
chr11	32851480	32879669	NM_024081	0.004097	+	PRRG4	1.58257	1.16666e-06	0.145673	0.870783	2.99503	1.10625
chr16	11641577	11680229	NM_004862	0.004112	-	LITAF	0.531374	0.00150034	-0.00600367	0.991978	1.4453	-1.00417
chr8	103661004	103666192	NM_001032282	0.004122	-	KLF10	1.50431	5.93261e-05	3.24328	1.86912e-21	2.8369	9.46944
chr18	9102627	9134343	NM_021074	0.00413	+	NDUFV2	0.945464	0.0676056	-0.163565	0.896069	1.92581	-1.12005
chr1	41944445	41950354	NM_001302269	0.004139	-	EDN2	2.79829	8.05247e-06	2.65462	3.4984e-05	6.95614	6.29679
chr4	4861391	4865660	NM_002448	0.004144	+	MSX1	1.50927	1.7949e-06	0.284295	0.663146	2.84666	1.21782
chr2	190540710	190611376	NM_144708	0.004163	+	ANKAR	1.42806	0.000301988	0.540652	0.440161	2.69085	1.45463
chr10	43277953	43330385	NM_014753	0.004202	+	BMS1	0.346446	0.206155	0.235765	0.53735	1.27142	1.17753
chr21	43159528	43187249	NM_020639	0.004229	-	RIPK4	1.25893	0.000596482	2.0392	2.31671e-09	2.39318	4.11019
chr2	198364720	198368187	NM_002157	0.004239	+	HSPE1	1.80972	1.88366e-10	0.681707	0.0761557	3.50574	1.60404
chr16	1128780	1131454	NM_001053	0.004265	+	SSTR5	1.92527	0.00578512	-0.26379	0.852113	3.79807	-1.20063
chr16	87425800	87438380	NM_022818	0.004297	+	MAP1LC3B	0.487793	0.00301438	0.565859	0.000581989	1.4023	1.48027
chr6	26421618	26430816	NR_027795	0.004301	+	BTN2A3P	1.98965	5.14503e-06	-1.00804	0.219979	3.97141	-2.01117
chr15	40731919	40760441	NM_001301132	0.004308	+	BAHD1	1.02255	9.34973e-07	0.255533	0.48551	2.0315	1.19378
chr6	117002366	117063030	NM_002269	0.004313	+	KPNA5	1.34041	0.000835844	0.169718	0.873145	2.53224	1.12484
chr7	138728265	138794465	NM_020119	0.004315	-	ZC3HAV1	1.29005	1.07476e-06	-0.171149	0.780903	2.44537	-1.12596
chr9	1050345	1057554	NM_006557	0.004327	+	DMRT2	2.42977	8.32544e-05	1.74263	0.00756326	5.38807	3.34646
chr17	48638428	48704832	NM_198380	0.004352	+	CACNA1G	6.07395	5.1028e-10	2.09715	0.0822447	67.3663	4.27864
chr14	52781015	52795322	NM_000956	0.00436	+	PTGER2	2.44661	2.93705e-08	2.2009	2.6817e-07	5.45136	4.59765
chr17	80317122	80321652	NM_207459	0.004362	+	TEX19	2.43361	7.21891e-06	-0.935465	0.383515	5.40243	-1.91251
chr11	695590	704131	NM_174940	0.004367	+	TMEM80	0.539156	0.114542	-0.0976849	0.902234	1.45312	-1.07005
chr20	44441671	44445596	NM_181801	0.004369	+	UBE2C	0.466886	0.0110779	0.403429	0.0509365	1.38212	1.32265
chr22	38597938	38612517	NM_001161574	0.004388	+	MAFF	2.60454	3.07352e-08	3.25354	9.22855e-13	6.08197	9.53705
chr1	145764594	145827103	NM_001097613	0.004388	-	GPR89A	0.66465	0.0462389	0.105727	0.89506	1.58518	1.07604
chr3	185632357	185655924	NM_001243879	0.004391	-	TRA2B	0.664861	4.7414e-06	0.717776	8.81719e-07	1.58542	1.64464
chr15	101459419	101610317	NM_024652	0.004406	+	LRRK1	2.17992	1.17903e-07	-0.176489	0.876762	4.5313	-1.13013
chr2	27848505	27851745	NM_001142683	0.004409	-	CCDC121	1.35749	5.2286e-06	-0.0400485	0.974765	2.56239	-1.02815
chr9	91926109	91931618	NM_001827	0.004413	+	CKS2	1.06043	8.818e-06	-0.0373814	0.964365	2.08555	-1.02625
chr5	172068275	172118533	NM_001142651	0.004435	+	NEURL1B	1.50181	2.53132e-05	0.135782	0.888897	2.83198	1.09869
chr7	112120907	112130943	NM_001134468	0.004442	+	LSMEM1	3.24611	9.05661e-09	3.0325	8.78429e-09	9.48806	8.18228
chr9	94903748	94921890	NR_027341	0.004445	+	LINC00475	1.67334	0.000113845	1.31444	0.00409964	3.18953	2.48707
chr2	16080559	16087129	NM_005378	0.00447	+	MYCN	1.54326	0.0293809	-0.274523	0.864079	2.91453	-1.20959
chr15	69745158	69747884	NM_213725	0.00447	+	RPLP1	0.243213	0.368692	0.265499	0.395073	1.18363	1.20205
chr6	17393735	17558023	NM_006366	0.00448	+	CAP2	1.41472	0.0219784	0.232258	0.875492	2.66607	1.17467
chr11	62648343	62656355	NM_001013251	0.004484	+	SLC3A2	1.10951	0.000212677	0.397123	0.399181	2.15773	1.31688
chr12	69979461	69995357	NM_001198842	0.004493	+	CCT2	0.579436	0.000320516	0.293183	0.176809	1.49426	1.22534
chr9	129567284	129600487	NM_001135776	0.004516	+	ZBTB43	1.17556	1.21569e-09	1.52337	6.62646e-16	2.25881	2.87462
chr20	57556262	57570188	NM_198976	0.004516	+	NELFCD	0.245337	0.235206	0.0871653	0.818988	1.18537	1.06228
chr12	48499655	48540187	NM_001166686	0.004518	+	PFKM	0.2467	0.139426	0.0105933	0.982836	1.18649	1.00737
chr14	100705101	100745371	NM_003403	0.004534	+	YY1	0.281759	0.00876352	0.433317	1.42635e-05	1.21568	1.35033
chr14	75745480	75748937	NM_005252	0.004546	+	FOS	0.860397	0.0319357	2.35501	1.45733e-12	1.81554	5.11598
chr13	41885340	41951166	NM_024561	0.004597	+	NAA16	0.962441	8.53383e-06	0.294781	0.437423	1.9486	1.2267
chr15	42787503	42825259	NM_130798	0.004622	+	SNAP23	0.710144	7.7809e-06	-0.250787	0.345044	1.63597	-1.18986
chr1	173446485	173457946	NM_004905	0.00463	+	PRDX6	0.430395	0.00377278	0.201638	0.352414	1.3476	1.15
chr1	161016731	161039760	NM_001287602	0.004645	-	ARHGAP30	2.06727	1.82145e-07	2.07997	1.743e-08	4.19092	4.22798
chr7	75677336	75696827	NM_001282404	0.004686	+	MDH2	0.399194	0.00203828	0.120078	0.606049	1.31877	1.08679
chr12	52708084	52715182	NM_002282	0.004687	-	KRT83	0.620694	0.0722895	0.0443688	0.964365	1.53761	1.03123
chr17	54911459	54946036	NM_003647	0.004712	+	DGKE	1.60494	5.1036e-06	0.253571	0.744951	3.04183	1.19215
chr7	97841565	97842271	NM_177455	0.004718	+	BHLHA15	3.7812	1.72878e-05	2.34932	0.010244	13.7484	5.09585
chr7	6448746	6487643	NM_139179	0.004721	-	DAGLB	0.608203	0.0104455	0.147653	0.756236	1.52436	1.10777
chr15	85359910	85416713	NM_020778	0.004764	+	ALPK3	1.52054	1.18204e-05	0.784115	0.0872872	2.86898	1.72204
chr2	127805598	127864903	NM_139346	0.004769	-	BIN1	0.941796	0.0337774	0.0857533	0.944784	1.92092	1.06124
chr20	62496580	62522898	NM_199363	0.004771	+	TPD52L2	0.583581	1.00823e-05	0.0243462	0.955727	1.49856	1.01702
chr16	58059281	58080804	NM_002428	0.004776	+	MMP15	1.66398	4.29286e-06	-0.048226	0.971277	3.1689	-1.03399
chr19	47724078	47734451	NM_014417	0.004784	-	BBC3	1.68855	8.73235e-07	1.89712	2.37148e-08	3.22333	3.7247
chr18	77724581	77730822	NM_001136180	0.00481	+	HSBP1L1	1.37182	0.000125565	0.705993	0.145204	2.58797	1.63127
chr19	10501808	10514271	NM_007065	0.004831	-	CDC37	0.50755	0.00203828	0.17763	0.518816	1.42163	1.13102
chr9	134133464	134151906	NM_033387	0.004844	-	FAM78A	1.68159	0.000690923	0.788315	0.271628	3.2078	1.72706
chr19	50162825	50169132	NM_001197128	0.004847	-	IRF3	0.329536	0.156828	0.232793	0.455313	1.25661	1.17511
chr5	60628099	60841999	NM_020928	0.004855	+	ZSWIM6	1.23361	1.36813e-08	1.64358	4.12964e-15	2.35154	3.1244
chr15	74900712	74922542	NM_003992	0.004871	+	CLK3	0.612217	9.19552e-05	0.0207973	0.970498	1.52861	1.01452
chr20	36149606	36152090	NM_005386	0.00488	+	NNAT	2.1829	0.000231299	2.58588	1.15614e-06	4.54064	6.0038
chr2	73114511	73119289	NM_003124	0.004957	+	SPR	0.775915	0.000139552	0.0757196	0.890036	1.71228	1.05389
chr12	56704212	56710128	NM_014255	0.004978	-	CNPY2	0.336082	0.130486	0.00447248	0.995015	1.26232	1.0031
chr4	159630278	159644552	NM_005038	0.004983	-	PPID	0.801278	1.54189e-05	0.328034	0.238266	1.74264	1.2553
chr20	37554954	37581703	NM_030919	0.004984	+	FAM83D	0.836607	1.97173e-05	-0.113222	0.80856	1.78585	-1.08164
chr6	2765665	2785979	NM_020135	0.005021	+	WRNIP1	0.260058	0.0942923	0.0884086	0.754225	1.19753	1.0632
chr1	45266035	45271667	NM_004073	0.005041	+	PLK3	2.52079	4.34026e-09	2.99789	6.06465e-12	5.73897	7.9883
chr9	129376721	129463311	NM_001174147	0.005054	+	LMX1B	0.583828	0.0645937	-0.367138	0.392459	1.49882	-1.28979
chr18	60190657	60245818	NM_017742	0.005059	+	ZCCHC2	1.04223	0.00010397	0.519037	0.15579	2.0594	1.433
chr2	233743395	233792861	NM_001114090	0.005075	-	NGEF	1.28877	8.21305e-05	0.149507	0.861361	2.44319	1.10919
chr12	6857157	6862636	NR_026581	0.005082	-	MLF2	0.387676	0.0197218	0.101277	0.756236	1.30828	1.07272
chr17	72772621	72835922	NM_017728	0.005102	+	TMEM104	0.83894	0.00726664	0.582413	0.125103	1.78874	1.49735
chr12	93772325	93797024	NM_001301023	0.005106	+	NUDT4	0.439354	0.0633889	-0.0127865	0.986888	1.356	-1.0089
chr16	88520013	88601574	NM_153813	0.005108	+	ZFPM1	1.12328	0.0137056	0.362242	0.656933	2.17842	1.28542
chr22	33196801	33259028	NM_000362	0.005126	+	TIMP3	1.26849	7.02303e-05	0.740745	0.0586541	2.4091	1.67104
chr19	17448325	17453540	NM_032620	0.005137	+	GTPBP3	0.590197	0.00379799	-0.129187	0.759228	1.50545	-1.09368
chr11	67007505	67025550	NM_001256405	0.005166	+	KDM2A	0.894583	0.000991924	-0.0510887	0.951128	1.85907	-1.03605
chr10	89264222	89313218	NM_001178117	0.005169	+	MINPP1	0.871251	5.3377e-05	0.424618	0.15789	1.82925	1.34222
chr7	73113534	73134017	NM_001165903	0.005176	-	STX1A	0.935698	0.000143643	0.618839	0.0326677	1.91282	1.53564
chr5	76114832	76131140	NM_005242	0.005179	+	F2RL1	1.81493	1.64174e-08	2.56522	8.76616e-16	3.51842	5.91844
chr7	27778991	27869386	NM_001206901	0.005185	+	TAX1BP1	1.0899	6.93515e-06	0.531548	0.0934492	2.12859	1.44548
chr20	56223447	56286592	NM_199171	0.005186	-	PMEPA1	2.14257	4.60928e-08	1.39414	0.00157613	4.41549	2.62832
chr20	48807119	48809227	NM_001285878	0.00521	+	CEBPB	0.788873	1.01931e-05	1.09991	1.12697e-10	1.72772	2.14341
chr3	50316457	50325545	NM_153215	0.005221	+	LSMEM2	5.08767	1.63106e-06	6.73015	6.78875e-08	34.0049	106.164
chr14	103800338	103811361	NM_001969	0.005252	+	EIF5	0.634042	3.47637e-05	0.426695	0.0161099	1.55191	1.34415
chr16	88875876	88878342	NM_000485	0.005265	-	APRT	0.370092	0.216749	0.168635	0.733018	1.29244	1.12399
chr22	29655843	29663914	NM_012265	0.005285	-	RHBDD3	0.450602	0.144776	-0.0640065	0.933085	1.36661	-1.04536
chrX	133677406	133680660	NR_024607	0.005304	-	MIR503HG	2.02996	0.00700622	1.32077	0.103956	4.08394	2.49799
chr19	11546077	11561782	NM_001289104	0.005311	+	PRKCSH	0.464708	0.0273908	-0.075632	0.87858	1.38004	-1.05382
chr1	11979644	11986485	NM_138346	0.005325	-	KIAA2013	0.473385	0.228142	-0.117702	0.885368	1.38836	-1.085
chr16	30418734	30429916	NM_001142305	0.005326	+	ZNF771	0.78395	0.00242389	0.225936	0.634681	1.72184	1.16954
chrX	108780058	108787927	NM_001242617	0.005327	+	NXT2	1.52706	4.54142e-05	0.59449	0.289738	2.88198	1.50994
chr17	25799035	25950718	NM_014238	0.005345	+	KSR1	1.25097	0.000166016	0.292838	0.643849	2.38001	1.22505
chr9	140328815	140335901	NM_001033113	0.005366	-	ENTPD8	0.59336	0.0352418	0.179515	0.74192	1.50876	1.1325
chr17	26873724	26879646	NM_005148	0.005373	-	UNC119	0.574996	0.000344952	0.0772814	0.842304	1.48967	1.05503
chr2	191513847	191557492	NM_005966	0.005374	+	NAB1	1.57006	1.44301e-08	1.91162	2.07754e-12	2.96917	3.76232
chr17	72199794	72206019	NM_000999	0.005394	+	RPL38	0.235223	0.382751	0.34557	0.203304	1.17709	1.27065
chr12	112079949	112123800	NM_006768	0.005454	-	BRAP	0.61719	3.2421e-05	0.00802005	0.988477	1.53388	1.00557
chr16	87636492	87731761	NM_020655	0.005492	+	JPH3	0.777865	0.0386786	-0.0755409	0.940713	1.71459	-1.05376
chr14	23067146	23081265	NM_022060	0.005514	+	ABHD4	0.909489	8.13417e-05	0.373344	0.263424	1.87838	1.29535
chr14	37049215	37051786	NM_014360	0.005515	-	NKX2-8	2.62966	4.71265e-05	-0.996326	0.447532	6.1888	-1.99491
chr19	17982781	18005983	NM_000453	0.005521	+	SLC5A5	3.5385	4.96577e-06	3.1945	7.79041e-06	11.6197	9.15464
chr19	41082756	41097305	NM_138392	0.005536	+	SHKBP1	0.347236	0.0271101	-0.0126433	0.979942	1.27212	-1.0088
chr20	55926617	55953519	NM_001015885	0.005541	+	RAE1	0.548167	2.04889e-07	0.273014	0.0373548	1.46223	1.20833
chr13	114145307	114204544	NM_017905	0.005548	+	TMCO3	0.584066	4.66817e-05	0.434014	0.00659057	1.49907	1.35099
chr19	51446558	51456344	NM_012427	0.005566	-	KLK5	1.71487	0.0331832	1.29234	0.259678	3.28267	2.44926
chr2	85766100	85772403	NM_005911	0.005568	+	MAT2A	0.465516	0.0589479	-1.02542	1.14196e-06	1.38081	-2.03555
chr20	48519928	48530276	NM_001135773	0.005574	-	SPATA2	1.21261	1.03341e-06	1.22129	1.08846e-06	2.31757	2.33155
chr20	33104188	33128762	NR_104032	0.005583	+	DYNLRB1	0.394806	0.0159905	0.154888	0.564273	1.31477	1.11334
chr2	27851514	27873713	NM_001145048	0.005584	+	GPN1	0.749379	5.76989e-05	0.119196	0.77473	1.68107	1.08613
chr17	702552	767351	NM_001205319	0.005589	-	NXN	1.03509	0.00255495	0.0803681	0.936419	2.04924	1.05729
chr1	28995239	29042115	NM_024482	0.005593	+	GMEB1	1.22429	0.00137108	0.275984	0.7219	2.3364	1.21082
chrX	153665258	153671814	NM_001493	0.005636	+	GDI1	0.620202	0.000204593	0.250625	0.312425	1.53709	1.18972
chr7	56078743	56119268	NM_004577	0.005645	-	PSPH	0.576935	0.000594048	0.170015	0.584192	1.49168	1.12507
chr19	54677105	54693733	NM_001146056	0.005649	-	MBOAT7	1.86736	8.00478e-05	0.346794	0.751169	3.64864	1.27173
chr6	150385742	150390202	NM_024518	0.005658	-	ULBP3	2.04644	4.07534e-05	0.0941488	0.957538	4.13085	1.06744
chr17	5973933	6027747	NM_015253	0.005672	+	WSCD1	2.80165	2.15295e-06	0.0460082	0.983835	6.97239	1.0324
chr11	67131638	67141206	NM_013246	0.005675	-	CLCF1	1.25483	1.16619e-06	2.17226	5.42557e-20	2.3864	4.5073
chrX	47483611	47489704	NM_002621	0.005686	-	CFP	3.06712	3.7834e-07	2.40013	0.000250329	8.381	5.27851
chr20	39314487	39317880	NM_005461	0.005687	-	MAFB	1.1434	3.0565e-06	0.804508	0.00279425	2.20902	1.74655
chr5	140011312	140013286	NM_001174105	0.005688	-	CD14	2.01422	0.00043272	1.73942	0.00294183	4.03962	3.33902
chr1	154377668	154441926	NM_000565	0.005689	+	IL6R	2.30967	9.97602e-08	1.68501	0.000386175	4.95769	3.21542
chr8	144329097	144344875	NM_173832	0.005768	+	ZFP41	0.678356	0.0567893	-0.0522162	0.957916	1.60031	-1.03686
chr20	54987313	55034396	NM_020356	0.005792	+	CASS4	2.66421	4.73227e-08	1.31067	0.0145901	6.33878	2.48057
chr19	16628699	16653263	NM_006387	0.005801	-	CHERP	0.274913	0.495882	-0.263866	0.609547	1.20992	-1.20069
chr17	18647325	18682662	NM_001267586	0.005828	+	FBXW10	5.57331	6.94979e-07	4.38651	0.000247195	47.6138	20.9156
chr1	156278751	156308206	NR_036565	0.005832	-	CCT3	0.538918	0.000148943	0.145707	0.567961	1.45288	1.10627
chr20	49620192	49639675	NM_002237	0.005833	-	KCNG1	0.779361	0.0573363	0.270054	0.689567	1.71637	1.20585
chr16	27471933	27561251	NM_001520	0.005863	-	GTF3C1	0.721103	0.000477849	-0.200021	0.592523	1.64844	-1.14872
chr17	74466974	74483991	NM_001005498	0.00587	-	RHBDF2	0.736045	0.00977015	-0.311911	0.495326	1.6656	-1.24135
chr19	19174802	19223841	NM_178526	0.005906	+	SLC25A42	0.872528	0.000171239	-0.197255	0.665079	1.83087	-1.14652
chr17	73975297	74002080	NR_037709	0.005972	+	TEN1-CDK3	2.0632	0.000750557	0.461827	0.689214	4.17911	1.37728
chr3	183852809	183863099	NM_003907	0.006012	+	EIF2B5	0.488988	9.04401e-05	-0.160601	0.433261	1.40346	-1.11775
chr2	74213530	74335302	NM_001287491	0.006023	+	TET3	0.271296	0.45673	-0.204737	0.689278	1.20689	-1.15248
chr5	170846666	170884630	NM_003862	0.006044	+	FGF18	2.88711	0.000354159	2.16087	0.0101403	7.39789	4.47185
chr4	1694526	1714030	NM_006527	0.006058	-	SLBP	0.684452	9.22083e-05	-0.343658	0.145621	1.60709	-1.26897
chr11	63871361	63886645	NM_013280	0.006084	+	FLRT1	3.58426	5.87427e-05	1.54178	0.0591826	11.9942	2.91153
chr1	228270360	228286913	NM_001024226	0.006088	+	ARF1	0.357398	0.0213203	0.0214186	0.964365	1.28111	1.01496
chr19	55692614	55720874	NM_001161440	0.006093	-	PTPRH	3.22817	6.09749e-07	3.94705	6.53303e-11	9.37081	15.4234
chr11	6633996	6640692	NM_000391	0.006104	-	TPP1	0.775531	0.0196	0.0105346	0.992771	1.71182	1.00733
chr20	43570770	43589114	NM_006809	0.006165	-	TOMM34	0.5329	0.000100909	0.0430606	0.91178	1.44683	1.0303
chr11	122526397	122685187	NM_032873	0.00617	+	UBASH3B	2.03365	3.11885e-05	-0.115025	0.952582	4.09439	-1.08299
chr4	843065	926178	NM_001286833	0.006174	-	GAK	0.297354	0.100012	-0.0264278	0.957538	1.22889	-1.01849
chr1	149900542	149908791	NM_001145862	0.006175	-	MTMR11	1.12916	0.000156056	0.571348	0.151913	2.18732	1.48591
chr7	75931874	75933614	NM_001540	0.006226	+	HSPB1	1.54455	0.00188577	0.205932	0.869074	2.91713	1.15343
chr16	238969	279449	NM_018032	0.006307	-	LUC7L	0.419686	0.000897841	0.415107	0.00163997	1.33764	1.3334
chr2	70377016	70418151	NM_017880	0.006337	-	C2orf42	1.05079	7.30861e-07	0.772	0.000881869	2.07166	1.70764
chr19	41836435	41859838	NM_000660	0.006356	-	TGFB1	0.497763	0.16835	-0.0919349	0.909958	1.41202	-1.0658
chr7	56119377	56131682	NM_001762	0.006366	+	CCT6A	0.612882	0.0015286	0.378926	0.121606	1.52931	1.30037
chr2	10470288	10567743	NM_001258357	0.006372	+	HPCAL1	0.696961	0.00128422	0.201109	0.606338	1.62109	1.14958
chr7	139723543	139763521	NM_022750	0.006389	-	PARP12	1.00541	0.0955893	0.00109618	0.999663	2.00751	1.00076
chr13	45915479	45965618	NR_024458	0.006396	+	TPT1-AS1	1.26363	0.00164797	0.460369	0.514012	2.40099	1.37589
chr19	10959105	10980360	NM_001136482	0.006398	+	C19orf38	1.79887	0.00429893	1.49808	0.0331039	3.47947	2.82467
chrX	148560294	148586884	NM_000202	0.006413	-	IDS	0.946439	1.81656e-05	0.263503	0.489122	1.92711	1.20039
chrX	152990322	153010216	NM_000033	0.006438	+	ABCD1	0.321153	0.280407	-0.202259	0.656642	1.24933	-1.1505
chr19	49055428	49102684	NM_177973	0.006455	+	SULT2B1	0.86621	0.000608517	-0.0197124	0.98214	1.82287	-1.01376
chr20	55966453	55984386	NM_017495	0.006465	+	RBM38	0.909683	7.30861e-07	0.391902	0.111035	1.87863	1.31212
chr19	41256758	41271297	NM_004596	0.006465	+	SNRPA	0.584656	0.00290561	0.0256283	0.969049	1.49968	1.01792
chrX	152599612	152618384	NM_001080485	0.006468	+	ZNF275	1.20259	0.0030301	0.0815017	0.9473	2.30152	1.05812
chr16	23701625	23724821	NM_033266	0.006478	-	ERN2	4.21643	1.01644e-05	4.25358	2.42207e-06	18.5897	19.0746
chr12	56665482	56694175	NM_004077	0.006496	-	CS	0.506971	0.00118116	0.144637	0.61139	1.42106	1.10545
chr10	30722949	30750762	NM_001244134	0.006507	+	MAP3K8	0.567299	0.0639547	1.18542	9.53832e-06	1.48175	2.27429
chr17	73937588	73975515	NM_004035	0.006558	-	ACOX1	0.69031	0.00172367	0.282417	0.404024	1.61363	1.21623
chr20	60884115	60942368	NM_005560	0.006589	-	LAMA5	0.610733	0.239743	-0.153949	0.886232	1.52704	-1.11261
chr15	90808894	90815443	NM_001033088	0.006592	+	NGRN	0.532584	0.00210018	0.00384815	0.995482	1.44652	1.00267
chr9	138371647	138380739	NM_014811	0.006603	+	PPP1R26	0.538706	0.00791992	-0.0657208	0.899324	1.45267	-1.04661
chr13	41790515	41837713	NM_004294	0.006615	-	MTRF1	1.08405	2.73741e-06	0.406993	0.271374	2.11998	1.32592
chr17	40169593	40177656	NM_001001349	0.006645	+	NKIRAS2	0.696348	0.000175877	0.0123783	0.986197	1.6204	1.00862
chr21	33245627	33376377	NM_014586	0.006649	+	HUNK	1.5284	0.000187035	-0.43279	0.565198	2.88466	-1.34984
chr2	10091791	10142412	NM_198182	0.00665	+	GRHL1	0.911271	0.000328311	0.370374	0.333981	1.8807	1.29269
chr9	100745488	100778224	NM_006401	0.00665	+	ANP32B	0.176205	0.195666	0.116687	0.538517	1.12991	1.08424
chr2	233498206	233547491	NM_025202	0.006653	+	EFHD1	1.76534	0.0288027	0.00816318	0.998747	3.39954	1.00567
chr7	100487614	100493754	NM_001302622	0.006695	-	ACHE	1.27654	0.00178326	1.17774	0.0099131	2.42257	2.26222
chr11	68451982	68458643	NM_015973	0.006707	+	GAL	0.773486	0.103072	0.686418	0.222248	1.7094	1.60928
chr2	74153952	74186088	NM_080918	0.00671	+	DGUOK	0.340888	0.0216643	0.258952	0.147748	1.26654	1.19661
chr1	206858364	206907630	NM_004759	0.006711	+	MAPKAPK2	0.620727	9.13979e-05	-0.127712	0.690985	1.53765	-1.09256
chr19	53099936	53103405	NR_023311	0.006762	+	ZNF137P	1.66067	4.02612e-05	0.488545	0.511757	3.16162	1.40303
chr20	42824580	42839546	NM_016470	0.006771	-	OSER1	0.735783	0.000237285	0.758699	0.000225761	1.6653	1.69196
chr19	47759730	47775210	NM_015603	0.006787	+	CCDC9	0.989538	0.000176972	-0.107164	0.876777	1.98555	-1.07711
chr9	130186652	130207651	NM_001286697	0.006792	+	ZNF79	1.17346	1.03105e-05	-0.157263	0.804031	2.25551	-1.11517
chr1	154934773	154946959	NM_003029	0.0068	-	SHC1	0.305309	0.0882692	-0.205951	0.389288	1.23568	-1.15345
chr9	2015218	2193623	NM_003070	0.006815	+	SMARCA2	0.253786	0.266435	0.0161774	0.979705	1.19233	1.01128
chr10	73724119	73773322	NM_004273	0.00682	+	CHST3	1.47489	0.000126339	0.289722	0.7111	2.77963	1.22241
chr17	40128438	40169183	NM_001144766	0.006835	-	DNAJC7	0.578863	0.000266193	0.401259	0.0321566	1.49367	1.32066
chr22	36677322	36784112	NM_002473	0.006851	-	MYH9	0.310037	0.506752	-0.139927	0.864631	1.23974	-1.10185
chr19	18062110	18109930	NM_002248	0.006901	+	KCNN1	7.11359	4.12948e-06	4.78185	0.00205697	138.486	27.5094
chr6	57037103	57050012	NM_004282	0.006901	+	BAG2	0.532077	0.173861	-0.115511	0.897788	1.44601	-1.08336
chr19	56186560	56207133	NM_001130072	0.006951	+	EPN1	0.669788	0.028359	0.0364486	0.970164	1.59084	1.02559
chr22	39081547	39096459	NM_014876	0.007009	-	JOSD1	0.416512	0.0330457	-0.168361	0.608125	1.3347	-1.12378
chr7	149944300	150020758	NM_001164458	0.00703	-	ACTR3C	0.818303	0.0116417	-0.0350354	0.975507	1.76333	-1.02458
chr19	5691844	5720176	NR_076392	0.007039	-	LONP1	0.515929	0.000427465	0.0525698	0.893761	1.42992	1.03711
chr1	19969902	19984949	NM_001278165	0.007062	+	NBL1	1.09858	0.00043182	-0.143666	0.859753	2.14144	-1.10471
chr3	183948316	183960117	NM_138345	0.007125	+	VWA5B2	2.22855	0.000408016	1.39133	0.0660796	4.68662	2.62321
chr20	25653830	25677540	NM_015655	0.00714	-	ZNF337	1.32246	0.000473208	-0.349984	0.648918	2.50093	-1.27455
chr10	11891606	11936709	NR_038222	0.007141	-	PROSER2-AS1	2.11279	0.00854228	1.70103	0.0694892	4.32528	3.25132
chr19	42734337	42746736	NM_019884	0.007142	-	GSK3A	0.170621	0.303612	-0.0262135	0.946864	1.12554	-1.01834
chr12	120105760	120119429	NM_006253	0.00716	+	PRKAB1	0.491828	0.00456859	0.167541	0.569157	1.40623	1.12314
chr3	184053716	184064063	NM_001171093	0.00721	+	FAM131A	0.946869	1.26553e-05	0.621169	0.0126394	1.92768	1.53812
chr11	64002055	64006736	NM_003377	0.007252	+	VEGFB	0.556907	0.0157488	0.0873048	0.87363	1.47111	1.06238
chr6	53158887	53213977	NM_001242831	0.007279	-	ELOVL5	0.632853	0.000542503	0.0157952	0.979942	1.55063	1.01101
chr7	97920961	98030427	NM_018842	0.007286	-	BAIAP2L1	0.595279	0.000506006	0.284389	0.223434	1.51077	1.21789
chr8	99076749	99105838	NM_001170806	0.007295	+	ERICH5	4.14411	1.06591e-06	3.54153	3.89325e-07	17.6808	11.6441
chr17	73870244	73874656	NM_033452	0.007296	-	TRIM47	1.02264	0.0144392	0.317289	0.663976	2.03163	1.24599
chr12	53835432	53840427	NM_018457	0.00731	+	PRR13	0.578022	0.00120952	0.0711671	0.875492	1.4928	1.05057
chr19	49458116	49465055	NM_138764	0.007348	+	BAX	0.651983	0.00078792	0.287335	0.30704	1.57133	1.22038
chr16	72915	75112	NR_130735	0.007361	+	WASIR2	1.37555	0.0909855	-0.077715	0.974847	2.59468	-1.05535
chr17	7743234	7758118	NM_001080424	0.007367	+	KDM6B	1.03233	0.0181039	0.813919	0.114939	2.04532	1.75798
chr1	36805219	36851528	NM_032017	0.007439	-	STK40	1.17802	0.00152666	0.87187	0.0429392	2.26266	1.83003
chr2	28615778	28637516	NM_005253	0.007441	+	FOSL2	0.52127	0.166451	-0.167848	0.81427	1.43522	-1.12338
chr1	110453232	110473616	NM_000757	0.007443	+	CSF1	2.16147	0.000260679	0.652858	0.517449	4.47371	1.57228
chr6	42151021	42162694	NM_002098	0.007454	-	GUCA1B	2.25234	0.000184238	2.85392	2.85194e-05	4.76454	7.2296
chr19	50706884	50813801	NM_024729	0.007479	+	MYH14	0.444064	0.090492	-0.0544994	0.934828	1.36043	-1.0385
chr8	126444450	126450647	NM_001282985	0.007492	+	TRIB1	1.20391	0.0129407	3.09426	6.97765e-14	2.30363	8.54012
chr19	2321519	2328614	NM_016199	0.007495	-	LSM7	0.363405	0.00813773	0.206627	0.268906	1.28646	1.15399
chr9	140194082	140196703	NM_001004354	0.007499	-	NRARP	1.04467	0.000744839	1.51488	1.82528e-07	2.06289	2.85774
chr4	2470794	2517586	NM_002938	0.007527	+	RNF4	0.38087	0.000108946	0.3192	0.00266705	1.30213	1.24764
chr7	100199881	100205798	NM_002593	0.007558	+	PCOLCE	0.760873	0.0289253	0.281544	0.637601	1.69452	1.21549
chr14	70242551	70264006	NM_003049	0.007596	-	SLC10A1	5.93407	0.000129756	5.86745	0.00024397	61.1409	58.3821
chr16	11348273	11350039	NM_003745	0.007597	-	SOCS1	2.12241	4.41775e-06	0.389097	0.676609	4.35421	1.30957
chr4	187065994	187093817	NM_015398	0.007603	+	FAM149A	3.08372	6.70633e-06	-0.162673	0.946875	8.47795	-1.11936
chr1	160965000	160991133	NM_016946	0.007603	-	F11R	0.300755	0.0370153	-0.118188	0.627476	1.23179	-1.08537
chr11	43964105	43965433	NM_001145033	0.007627	+	C11orf96	3.1107	0.000511262	2.82459	0.00262293	8.638	7.0841
chr7	75831210	75916609	NM_001110199	0.007635	+	SRRM3	1.10282	3.61695e-06	-0.0486361	0.949268	2.14774	-1.03429
chr1	9711789	9789172	NM_005026	0.00765	+	PIK3CD	1.1762	0.0828542	-0.360738	0.786314	2.25981	-1.28408
chr20	62218954	62258381	NM_012384	0.00767	-	GMEB2	0.937983	5.12868e-05	-0.233219	0.585036	1.91585	-1.17545
chr8	145486001	145515120	NM_015201	0.007671	-	BOP1	0.35634	0.0672855	0.0597811	0.895327	1.28017	1.04231
chr9	95883770	95896570	NM_004148	0.007683	-	NINJ1	0.486787	0.000697525	0.0644935	0.856774	1.40132	1.04572
chr8	80676244	80678710	NM_001282851	0.007701	-	HEY1	1.81437	0.00735808	1.79517	0.00856723	3.51706	3.47056
chr11	6518525	6593254	NM_144666	0.007703	+	DNHD1	2.06569	2.17521e-05	1.38539	0.0114912	4.18636	2.61242
chr19	2269484	2273487	NM_001301020	0.007711	+	OAZ1	0.471915	0.0159905	0.255845	0.352226	1.38695	1.19404
chr16	71963440	72033877	NM_181536	0.007732	-	PKD1L3	4.49108	6.12945e-06	5.40825	8.92772e-10	22.488	42.4665
chr19	36494001	36499672	NM_001039876	0.007736	-	SYNE4	0.46825	0.0873801	0.0519957	0.942477	1.38343	1.0367
chr3	57994126	58157982	NM_001164318	0.007743	+	FLNB	0.622426	0.040425	0.167277	0.778841	1.53946	1.12294
chr19	10527448	10580307	NM_001243121	0.007799	+	PDE4A	1.3617	0.00350401	0.604671	0.353241	2.56988	1.52063
chr5	68800003	68853931	NM_001205255	0.007812	+	OCLN	0.708627	0.217574	0.482456	0.580977	1.63425	1.39712
chr9	132396882	132404448	NM_017873	0.007819	-	ASB6	0.684555	0.00133242	0.250303	0.462458	1.60721	1.18946
chr14	104095524	104167888	NM_182923	0.007825	+	KLC1	0.308149	0.0786032	0.000494153	0.999663	1.23812	1.00034
chr19	50168398	50177173	NM_001282521	0.007874	+	BCL2L12	0.1407	0.404891	0.032085	0.93025	1.10244	1.02249
chr19	8387467	8408146	NM_198471	0.007885	-	KANK3	2.85642	7.33565e-05	1.15996	0.286812	7.24217	2.23451
chr17	7491497	7493488	NM_006942	0.007899	-	SOX15	1.18901	0.0226991	1.4206	0.0034335	2.27996	2.67698
chr21	38071432	38118219	NM_009586	0.007912	+	SIM2	0.810423	0.176793	-0.31338	0.768405	1.75373	-1.24262
chr19	7587495	7598895	NM_020533	0.00794	+	MCOLN1	0.655776	0.0220111	0.143857	0.810825	1.57546	1.10485
chr11	73711325	73720282	NM_003356	0.007954	-	UCP3	2.49855	2.26179e-05	2.57022	7.42407e-06	5.65116	5.93902
chr8	22225049	22280249	NM_001135153	0.008095	+	SLC39A14	1.15865	1.5967e-05	0.824435	0.00639573	2.23249	1.77084
chr19	49497155	49519182	NM_006666	0.008102	+	RUVBL2	0.346766	0.147514	0.0243515	0.972106	1.27171	1.01702
chr5	175819455	175843570	NM_001834	0.008106	-	CLTB	0.455522	5.77178e-05	0.27775	0.0422881	1.37128	1.2123
chr15	67430358	67487533	NM_001145103	0.008157	+	SMAD3	0.50112	0.255489	0.269216	0.695029	1.41531	1.20515
chr3	8792094	8811300	NM_000916	0.008172	-	OXTR	2.10823	0.02318	1.1894	0.358341	4.31163	2.28058
chr17	8123947	8127361	NR_026951	0.008178	-	LINC00324	1.52211	0.00197747	3.45697	5.83628e-15	2.87211	10.9813
chr2	210885434	211036051	NM_152519	0.008179	-	KANSL1L	0.802846	0.00141735	0.413212	0.28915	1.74454	1.33165
chr2	85980908	86018506	NM_032827	0.008213	+	ATOH8	2.27866	1.38016e-05	2.15186	6.60904e-05	4.85227	4.444
chr17	7758383	7759417	NM_203411	0.008223	+	TMEM88	2.01571	0.0565823	0.659636	0.721574	4.0438	1.57968
chr5	132196873	132202576	NM_001288825	0.008226	-	GDF9	1.67656	0.0414611	1.72724	0.0580194	3.19666	3.31095
chr2	241375114	241407495	NM_002081	0.008236	+	GPC1	0.546167	0.0589479	-0.17247	0.746777	1.4602	-1.12699
chr19	56153462	56154836	NM_001163423	0.008241	+	ZNF580	0.423861	0.151455	-0.272013	0.510921	1.34151	-1.20749
chr17	62120389	62207502	NM_001433	0.008247	-	ERN1	0.794738	0.00150034	0.188657	0.702029	1.73476	1.1397
chr5	137890570	137911318	NM_004134	0.008247	-	HSPA9	0.39185	0.120092	0.157127	0.718183	1.31207	1.11506
chr7	76018645	76039012	NM_080744	0.008275	-	SSC4D	1.17136	0.179739	0.226177	0.900591	2.25224	1.16973
chr19	7599037	7626653	NM_006702	0.008284	+	PNPLA6	0.350068	0.175612	-0.0328132	0.963102	1.27462	-1.023
chr8	110979232	110986959	NM_014379	0.0083	-	KCNV1	1.61898	0.017167	-0.174859	0.928696	3.07158	-1.12885
chr8	144939491	144952632	NM_031308	0.008316	-	EPPK1	1.59192	0.0010232	1.52273	0.0027712	3.0145	2.87335
chr16	83841507	83846607	NM_001537	0.008327	+	HSBP1	0.242579	0.230401	0.349825	0.0773812	1.18311	1.27441
chr3	53880576	53899827	NM_018725	0.008338	+	IL17RB	0.777757	0.00631525	0.0697589	0.933085	1.71446	1.04954
chr7	99090853	99097877	NM_032164	0.008343	-	ZNF394	0.527877	0.00958866	-0.0423426	0.943113	1.44181	-1.02978
chr9	37510888	37576250	NM_012166	0.008439	-	FBXO10	1.13151	5.57267e-05	0.381531	0.39153	2.19088	1.30272
chr16	31446884	31454348	NM_001136509	0.008493	-	ZNF843	3.68418	1.1057e-05	3.98516	5.49282e-06	12.8543	15.8363
chr11	64844926	64851615	NM_080668	0.008518	-	CDCA5	0.343213	0.238032	-0.141522	0.777624	1.26858	-1.10307
chr20	62119364	62130668	NM_001958	0.008553	-	EEF1A2	0.462999	0.191795	0.209682	0.7219	1.3784	1.15643
chr12	111051911	111086935	NM_001173975	0.008573	+	TCTN1	0.520328	0.0329623	0.00421401	0.996654	1.43428	1.00293
chr3	130569368	130735555	NM_001199180	0.008591	+	ATP2C1	0.433118	0.00576227	0.209264	0.365058	1.35015	1.1561
chr19	18307610	18314874	NM_002866	0.008607	-	RAB3A	0.904518	0.00320361	0.0918772	0.906816	1.87192	1.06576
chr15	84867599	84898920	NR_027001	0.008654	-	GOLGA2P7	1.13847	0.0441177	0.145306	0.919805	2.20148	1.10596
chr7	99971067	99997722	NM_178273	0.008657	+	PILRA	3.67955	0.000144033	3.69136	2.26868e-05	12.8131	12.9184
chr17	7210855	7215782	NM_001970	0.008661	+	EIF5A	0.23179	0.274664	0.075564	0.852878	1.17429	1.05377
chr22	42904340	42915829	NM_015703	0.008664	-	RRP7A	0.333038	0.273244	-0.154936	0.75793	1.25966	-1.11337
chr1	184020784	184043344	NM_001127394	0.008669	+	TSEN15	0.582038	0.00410798	0.452273	0.0567024	1.49696	1.36819
chr19	7660787	7683196	NM_020902	0.008678	+	CAMSAP3	1.24675	0.000335469	0.66986	0.140947	2.37307	1.59092
chr14	75469611	75476294	NM_014239	0.008687	+	EIF2B2	0.584562	0.000128512	0.538796	0.00077405	1.49958	1.45276
chr22	50946644	50958191	NM_014551	0.008694	+	NCAPH2	0.469656	0.00205133	-0.0148036	0.977639	1.38478	-1.01031
chr19	2425621	2427914	NM_012458	0.008715	-	TIMM13	0.372297	0.0671814	0.13202	0.717757	1.29441	1.09583
chr11	64053581	64056972	NM_020155	0.008727	+	GPR137	0.564033	0.0335746	0.202116	0.661334	1.4784	1.15038
chr17	72946838	72968900	NM_030630	0.008742	-	HID1	0.271352	0.274364	-0.112314	0.792898	1.20694	-1.08096
chrX	133699872	133792513	NM_021796	0.00881	-	PLAC1	3.9619	3.79582e-05	-0.577867	0.768046	15.583	-1.49264
chr12	122989189	123011560	NR_036436	0.008831	-	RSRC2	0.513992	0.0212343	0.427086	0.102833	1.428	1.34452
chr6	150285142	150294846	NM_025218	0.00885	+	ULBP1	0.601736	0.204959	0.61006	0.236676	1.51754	1.52632
chr9	140172279	140177093	NM_017723	0.008875	+	TOR4A	1.77892	7.28138e-05	1.34766	0.00429009	3.43168	2.54499
chr14	104022880	104029151	NM_001015048	0.00889	-	BAG5	0.622367	0.00251547	0.153034	0.706562	1.5394	1.11191
chr19	531732	542087	NM_004359	0.008904	+	CDC34	0.608543	0.000164185	0.688943	1.80091e-05	1.52472	1.6121
chr17	38060847	38074903	NM_001165959	0.008905	-	GSDMB	1.59328	0.0033993	-0.184586	0.899828	3.01734	-1.13649
chr1	9352940	9429590	NM_025106	0.00891	+	SPSB1	1.57328	6.70157e-05	0.683618	0.225866	2.97581	1.60616
chr12	49388932	49393088	NM_015086	0.008928	-	DDN	2.58213	1.55811e-05	2.51688	4.37587e-05	5.98825	5.72342
chr7	97844754	97881563	NM_015395	0.008935	-	TECPR1	0.664705	0.00127769	0.0999944	0.836253	1.58524	1.07177
chr14	52118575	52197444	NM_152330	0.008942	+	FRMD6	0.489008	0.00527531	0.252379	0.306568	1.40348	1.19117
chr9	86274877	86323168	NM_013438	0.008944	-	UBQLN1	0.408411	0.00385206	0.2418	0.193003	1.32722	1.18247
chr9	131857072	131873070	NM_001257363	0.008979	-	CRAT	0.838249	0.108461	-0.0249586	0.98738	1.78788	-1.01745
chr11	63991270	63993341	NM_001160393	0.00899	-	TRPT1	0.496943	0.143036	0.169243	0.783277	1.41122	1.12447
chr1	204586302	204654597	NM_201630	0.009003	-	LRRN2	0.927741	0.00508903	-0.317056	0.567854	1.9023	-1.24579
chr3	73431580	73483147	NM_001303142	0.009015	-	PDZRN3	1.81948	1.63298e-05	-0.499787	0.505865	3.52955	-1.414
chr5	795719	851101	NM_024786	0.009049	-	ZDHHC11	0.606716	0.377095	-0.0791826	0.960734	1.52279	-1.05642
chr22	25747384	25777544	NM_001135772	0.009052	-	LRP5L	1.33842	0.000691319	-0.153718	0.8847	2.52874	-1.11243
chr9	95375465	95432547	NM_022755	0.00906	-	IPPK	0.761885	0.000878446	-0.149538	0.75793	1.6957	-1.10921
chr12	94656296	94701451	NR_037687	0.009078	+	PLXNC1	0.806156	0.322246	0.0406366	0.98666	1.74855	1.02857
chr14	103243815	103377837	NM_145726	0.009089	+	TRAF3	0.871449	0.00366542	-0.304888	0.545446	1.8295	-1.23532
chr3	180630233	180700539	NM_005087	0.009111	+	FXR1	0.6014	0.0419365	0.409337	0.286931	1.51719	1.32807
chr19	50180408	50191707	NM_198318	0.009116	+	PRMT1	0.214885	0.232927	0.109286	0.702456	1.16061	1.07869
chr7	149128453	149158053	NM_015694	0.009142	-	ZNF777	0.85048	0.00111184	0.230598	0.633895	1.8031	1.17332
chr1	27216978	27226962	NM_022078	0.009168	-	GPATCH3	0.891726	0.0112402	-0.386258	0.493351	1.85539	-1.307
chr16	85833172	85840607	NM_001861	0.009203	+	COX4I1	0.21608	0.401189	0.183611	0.588402	1.16157	1.13572
chr19	18417039	18434001	NM_012321	0.009205	-	LSM4	0.235904	0.287866	0.208494	0.449804	1.17764	1.15548
chr13	111530886	111567454	NM_017664	0.009305	-	ANKRD10	0.989454	0.0023067	1.08044	0.00111473	1.98543	2.11467
chr18	21269406	21376117	NR_130106	0.009315	+	LAMA3	0.724381	0.000994429	0.379163	0.215423	1.65219	1.30059
chr17	79876144	79885587	NM_002359	0.009394	-	MAFG	1.01061	3.58264e-05	1.19498	6.44646e-07	2.01477	2.28942
chr1	146373856	146467639	NM_001278141	0.009413	+	NBPF12	0.311814	0.248735	0.096086	0.858189	1.24127	1.06887
chr19	19639669	19648393	NM_001190328	0.009426	+	YJEFN3	1.8049	0.000613591	1.21033	0.043901	3.49406	2.31391
chr11	405715	417397	NM_021805	0.009463	-	SIGIRR	0.3007	0.12146	0.0891843	0.815808	1.23174	1.06377
chr7	97910978	97920839	NM_015379	0.009487	+	BRI3	0.469511	0.0764681	0.265399	0.488407	1.38464	1.20197
chr17	42154120	42201014	NM_005474	0.009536	-	HDAC5	0.505124	0.0022511	0.744876	8.89358e-07	1.41924	1.67583
chr4	77227178	77232283	NM_003943	0.009537	+	STBD1	0.331965	0.351734	-0.0445378	0.95891	1.25873	-1.03135
chr9	115875175	115882126	NR_024366	0.009544	+	FAM225A	0.736816	0.210334	-0.288995	0.781935	1.66649	-1.22179
chr20	39657461	39753126	NM_003286	0.009567	+	TOP1	0.197888	0.166901	0.61414	3.56861e-08	1.14702	1.53065
chr2	235860627	235964358	NM_014521	0.009568	+	SH3BP4	0.556882	0.00397709	-0.374486	0.119704	1.47109	-1.29638
chr17	79650961	79669151	NM_004712	0.009615	+	HGS	0.372296	0.00928231	0.130867	0.593146	1.29441	1.09495
chr19	18304039	18307550	NM_032683	0.00963	+	MPV17L2	0.607402	0.0161541	0.126304	0.817166	1.52351	1.09149
chr22	41253084	41328823	NM_022098	0.009638	+	XPNPEP3	0.941786	0.0043377	-0.107769	0.901214	1.9209	-1.07756
chr21	37442221	37445475	NM_001757	0.009657	+	CBR1	0.520137	0.0684217	0.153055	0.779683	1.43409	1.11192
chr16	85812230	85833148	NM_001142288	0.009671	-	EMC8	0.149813	0.429715	0.0289366	0.945389	1.10943	1.02026
chr7	77313167	77326662	NR_038361	0.00972	-	APTR	0.6454	0.00470667	0.63486	0.00840702	1.56417	1.55279
chr18	19749397	19782491	NM_005257	0.00976	+	GATA6	0.620257	0.0157488	0.066089	0.920995	1.53715	1.04687
chr10	23728197	23731310	NM_001145373	0.009769	+	OTUD1	1.31812	3.71428e-05	1.59517	4.81712e-07	2.4934	3.02129
chr1	183155173	183214262	NM_005562	0.009772	+	LAMC2	0.823166	0.00208688	0.698582	0.0210789	1.76928	1.62291
chr12	389222	498621	NM_001042603	0.009778	-	KDM5A	0.433634	0.0521768	-0.303333	0.298306	1.35063	-1.23399
chr17	63524682	63557740	NM_004655	0.009781	-	AXIN2	1.01284	0.00212699	1.34601	7.78377e-06	2.01789	2.54209
chr22	31518908	31530683	NM_001284287	0.009782	+	INPP5J	1.38021	0.00136018	-0.290755	0.751169	2.60306	-1.22328
chr22	25202187	25322813	NM_001098497	0.009791	+	SGSM1	1.5077	0.00390789	0.473384	0.592523	2.84357	1.38836
chr18	47007547	47013644	NM_001199346	0.009817	-	C18orf32	0.44496	0.219384	0.431756	0.318926	1.36128	1.34887
chr1	3541555	3546694	NM_182752	0.009821	+	TPRG1L	0.363634	0.0820718	-0.0639663	0.89596	1.28666	-1.04534
chr9	115867002	115873957	NR_024376	0.009822	-	FAM225B	0.800983	0.219426	-1.04593	0.14935	1.74229	-2.0647
chr16	417383	420569	NM_006428	0.009825	-	MRPL28	0.327536	0.153147	0.198591	0.546123	1.25487	1.14758
chr16	3070312	3072383	NM_016639	0.00984	+	TNFRSF12A	0.708016	0.000920858	0.249611	0.473771	1.63356	1.18889
chr12	49250915	49259653	NM_014470	0.009869	-	RND1	2.47905	0.000387654	0.373641	0.822836	5.5753	1.29562
chr19	1040101	1065570	NM_019112	0.009871	+	ABCA7	0.509504	0.29213	-0.225978	0.78179	1.42356	-1.16957
chr12	7023613	7032859	NM_001975	0.009876	+	ENO2	0.512881	0.00930015	0.131622	0.73007	1.4269	1.09552
chr14	102606188	102676867	NM_001242418	0.00988	+	WDR20	0.543315	4.6583e-05	0.35846	0.0211006	1.45732	1.28206
chr7	95212808	95225925	NM_002612	0.009896	-	PDK4	2.17572	7.47995e-05	3.29964	2.43654e-10	4.51811	9.84667
chr2	101964815	102003965	NM_153836	0.009915	-	CREG2	0.764891	0.0679708	-0.255889	0.742581	1.69924	-1.19407
chrX	152907896	152916781	NM_001395	0.009918	+	DUSP9	1.13139	0.000134638	0.0985361	0.905484	2.1907	1.07069
chr12	6648693	6665249	NM_001193457	0.009924	-	IFFO1	4.63562	5.23958e-05	5.78312	1.66261e-05	24.8576	55.067
chr6	41902670	41909586	NM_001136125	0.009939	-	CCND3	0.458932	0.0433458	0.101178	0.834193	1.37452	1.07265
chr17	73521782	73571290	NM_004524	0.009962	+	LLGL2	0.60934	0.0121945	0.0672534	0.91613	1.52556	1.04772
chr5	133706866	133727799	NM_003337	0.009966	+	UBE2B	0.60998	0.00532406	0.31093	0.321718	1.52624	1.24051
chr19	1473199	1479228	NM_152482	0.009983	-	C19orf25	0.753898	0.00141735	0.117964	0.827695	1.68634	1.0852
chr6	106546736	106557814	NM_182907	0.009991	+	PRDM1	3.07092	9.37095e-05	3.71839	0.000147918	8.40309	13.1628
chr10	64133915	64431771	NM_199451	0.01001	+	ZNF365	1.97855	0.000501604	2.37625	2.87831e-05	3.94096	5.19186
chr2	219128851	219134932	NM_001087	0.01002	-	AAMP	0.405067	0.00437084	0.0501667	0.889104	1.32415	1.03538
chr6	143072603	143266338	NM_006734	0.01003	-	HIVEP2	0.98281	0.00417712	1.10342	0.00161356	1.97631	2.14863
chr4	3768295	3770253	NM_000683	0.01003	+	ADRA2C	0.983636	0.0283291	0.20903	0.829783	1.97744	1.15591
chr3	50304989	50314602	NM_004636	0.01004	+	SEMA3B	0.82145	0.00551219	0.451169	0.267092	1.76718	1.36715
chr2	208473838	208489973	NM_001127395	0.01004	-	METTL21A	0.381759	0.0675525	-0.0105899	0.987472	1.30293	-1.00737
chr12	112204690	112247789	NM_000690	0.01005	+	ALDH2	3.61616	8.27738e-05	2.69994	0.0133096	12.2624	6.49777
chr2	70314584	70316334	NM_006196	0.01005	+	PCBP1	0.478766	0.0190691	-0.0973651	0.827511	1.39355	-1.06982
chr22	42896584	42908566	NR_027786	0.01009	+	SERHL	0.920594	0.136102	0.0842549	0.963209	1.89289	1.06014
chr16	28353838	28374181	NM_001282524	0.0101	-	NPIPB6	4.08763	0.000608517	2.71568	0.00138032	17.0019	6.56904
chr1	180882312	180915239	NM_020950	0.0101	+	KIAA1614	1.28006	0.00450072	0.991286	0.0633336	2.42849	1.98796
chr20	60877951	60883918	NM_001281438	0.01011	+	ADRM1	0.533279	0.0117487	0.309596	0.279518	1.44721	1.23936
chr7	152456833	152552464	NM_020445	0.01013	+	ACTR3B	0.278134	0.284834	-0.137265	0.737534	1.21263	-1.09982
chr16	1114081	1128731	NR_027242	0.01015	-	SSTR5-AS1	1.59046	0.156338	0.97207	0.407673	3.01145	1.96165
chr17	14204366	14252721	NM_006041	0.0102	+	HS3ST3B1	1.02052	0.00364037	-0.343546	0.549625	2.02865	-1.26887
chr19	41732659	41767672	NM_001278599	0.01022	+	AXL	3.07895	5.0216e-05	3.79004	6.4479e-05	8.45	13.833
chr4	154605440	154627242	NM_003264	0.01023	+	TLR2	0.781382	0.0151605	0.00522907	0.997685	1.71878	1.00363
chr9	32972603	33001639	NR_036577	0.01026	-	APTX	0.274556	0.2774	0.276091	0.347865	1.20962	1.21091
chr18	109064	122222	NR_033770	0.01029	+	ROCK1P1	2.27872	0.00043219	2.94691	7.42407e-06	4.85249	7.71094
chr20	47835831	47860614	NM_017895	0.01029	+	DDX27	0.145085	0.368991	-0.0558115	0.849276	1.1058	-1.03944
chr19	1450147	1473243	NM_005883	0.01032	+	APC2	1.36693	0.000821381	0.680566	0.22559	2.57921	1.60277
chr19	2289773	2308156	NM_001101391	0.01032	-	LINGO3	0.811446	0.514026	-0.115606	0.969452	1.75497	-1.08343
chr20	23026269	23030301	NM_000361	0.01033	-	THBD	0.609442	0.000474407	-0.683869	7.52759e-05	1.52567	-1.60644
chr20	47988504	48099181	NM_004975	0.01039	-	KCNB1	2.83278	0.00124533	2.75171	0.000646441	7.12444	6.73514
chr15	93586635	93616389	NM_001166286	0.01042	-	RGMA	1.7597	0.0226102	0.92366	0.390848	3.38627	1.89692
chr9	139743267	139745495	NM_001287343	0.01044	+	PHPT1	0.39178	0.00511472	0.224972	0.226775	1.31201	1.16875
chr19	12902309	12904125	NM_002229	0.01051	+	JUNB	0.716209	0.000568111	2.29724	3.98912e-37	1.64286	4.91518
chr1	16174358	16266950	NM_015001	0.01051	+	SPEN	0.955931	0.0356627	0.101576	0.934387	1.93983	1.07294
chr12	133707213	133736049	NM_015394	0.01056	+	ZNF10	1.31132	0.00757904	0.711075	0.309943	2.48169	1.63702
chr20	32399109	32442173	NM_176812	0.01057	+	CHMP4B	0.492333	0.000111574	0.29765	0.0557319	1.40672	1.22914
chr4	3465032	3496209	NM_173660	0.01059	+	DOK7	0.353031	0.296909	-0.131638	0.829854	1.27724	-1.09554
chr16	30116130	30124878	NM_024307	0.0106	-	GDPD3	0.471148	0.0307774	0.248651	0.428245	1.38621	1.1881
chr17	74034855	74049737	NM_001260503	0.0106	-	SRP68	0.27622	0.0525783	0.0752184	0.786586	1.21102	1.05352
chr1	221874761	221910242	NR_111939	0.01065	-	DUSP10	0.762398	0.0192287	2.35707	2.29966e-19	1.69631	5.12328
chr3	129120163	129147494	NM_207307	0.01065	-	EFCAB12	1.19938	0.173876	1.81907	0.0194051	2.29641	3.52855
chrX	153607596	153609883	NM_000117	0.01079	+	EMD	0.299757	0.102414	0.218363	0.356721	1.23094	1.16341
chr2	42275160	42285668	NM_138370	0.0108	+	PKDCC	2.57733	0.00126381	2.54986	0.00236773	5.96833	5.85579
chr14	24105572	24114848	NM_005794	0.01081	+	DHRS2	1.05903	0.00525338	0.352386	0.587982	2.08352	1.27667
chr3	195590235	195622432	NM_001010938	0.01084	-	TNK2	0.733127	0.0775499	0.0979393	0.92579	1.66224	1.07024
chr17	38974368	38978863	NM_000421	0.01087	-	KRT10	0.460473	0.00175444	0.495559	0.000817741	1.37599	1.40987
chr19	18668571	18680197	NM_001171949	0.01087	+	KXD1	0.256462	0.146969	-0.00770192	0.988477	1.19455	-1.00535
chr10	74451888	74647452	NM_001270679	0.01088	+	MCU	0.533677	0.0106765	0.0686862	0.896941	1.44761	1.04876
chr20	62171276	62178857	NM_080823	0.0109	-	SRMS	1.41464	0.00385777	1.20127	0.0225215	2.66593	2.29943
chr19	12778880	12780465	NM_016145	0.01092	-	WDR83OS	0.412444	0.0186119	0.226516	0.353867	1.33094	1.17001
chr17	1958392	1962981	NM_006497	0.01096	+	HIC1	2.60569	0.000157269	2.8828	9.53832e-06	6.08684	7.37582
chr16	1401899	1413352	NM_032520	0.01096	+	GNPTG	0.550649	0.0820061	0.14875	0.815808	1.46474	1.10861
chr12	54378945	54384062	NM_017409	0.01097	+	HOXC10	1.73097	0.0128515	0.654896	0.567604	3.31951	1.5745
chr22	24407764	24574596	NM_001201429	0.01098	+	CABIN1	0.8648	9.41119e-05	-0.0666714	0.915997	1.82109	-1.0473
chr1	228780393	228882416	NR_037962	0.01102	+	RHOU	0.930633	0.000454919	1.17772	5.24979e-06	1.90611	2.2622
chr10	6186842	6277507	NM_001145443	0.01102	+	PFKFB3	1.18463	0.000604164	0.243511	0.731929	2.27305	1.18387
chr20	55204357	55214338	NM_003222	0.01105	+	TFAP2C	0.596906	0.0504777	0.889687	0.00184781	1.51247	1.85277
chr22	50166925	50221196	NM_001304808	0.01106	-	BRD1	0.668011	0.00853861	-0.373738	0.282442	1.58888	-1.29571
chr17	7792168	7816075	NM_005852	0.01107	+	CHD3	0.390644	0.0504321	0.0393721	0.942335	1.31098	1.02767
chr19	4360363	4400415	NM_001199944	0.0111	-	SH3GL1	0.419981	0.0117495	0.0810954	0.825723	1.33791	1.05782
chr17	39845126	39847898	NM_005801	0.01115	+	EIF1	0.502518	0.000101949	0.417283	0.00294014	1.41668	1.33541
chr1	223900118	223963720	NM_001748	0.01117	+	CAPN2	0.438083	0.00470828	0.303956	0.106551	1.3548	1.23452
chr12	109490374	109525831	NM_032663	0.01118	+	USP30	0.528669	0.0133825	-0.469517	0.0562908	1.4426	-1.38465
chr11	77882289	77899675	NM_001029859	0.01119	-	KCTD21	0.317181	0.359749	-0.363193	0.346285	1.24589	-1.28627
chr11	46722643	46727466	NM_001184751	0.0112	+	ZNF408	0.999287	0.000275994	1.20603	6.75501e-06	1.99901	2.30702
chr19	45409005	45412652	NM_000041	0.01121	+	APOE	1.47934	0.00200508	2.9684	3.84164e-11	2.78822	7.8267
chr1	178060642	178063128	NR_027982	0.01122	-	RASAL2-AS1	1.37759	0.0811548	0.876613	0.460507	2.59833	1.83606
chr7	36192835	36341152	NM_030636	0.01124	+	EEPD1	0.991228	0.024308	0.110657	0.923189	1.98788	1.07972
chr7	100770369	100782547	NM_000602	0.01125	+	SERPINE1	3.79814	0.000230707	5.70993	9.98888e-08	13.9109	52.3431
chr11	66104803	66112582	NM_015399	0.01126	-	BRMS1	0.374008	0.154233	0.220734	0.561663	1.29595	1.16533
chr11	64083963	64085556	NM_016404	0.01129	-	TRMT112	0.547519	0.0968258	0.247668	0.642397	1.46157	1.18729
chr3	15469063	15484120	NM_033083	0.01131	+	EAF1	0.591365	0.000257809	0.41694	0.0267684	1.50667	1.33509
chr19	53030908	53059303	NM_001039886	0.01133	+	ZNF808	0.427182	0.274965	0.0537352	0.958747	1.3446	1.03795
chr16	30662240	30667734	NM_024031	0.01133	+	PRR14	0.3608	0.343575	-0.105622	0.888849	1.28414	-1.07596
chr1	6650783	6662958	NM_014851	0.01135	-	KLHL21	1.2134	0.00117929	0.932199	0.0284696	2.31883	1.90818
chr11	85394886	85397320	NM_152723	0.01135	-	CCDC89	2.18397	0.00379799	3.45525	1.51085e-06	4.54401	10.9682
chr18	21032786	21063099	NM_003831	0.0114	+	RIOK3	0.440648	0.00269518	1.07116	1.17354e-16	1.35721	2.10112
chr6	30312905	30314635	NM_001199120	0.01142	+	RPP21	0.796092	0.00237946	0.215162	0.667681	1.73639	1.16083
chr10	48355088	48373866	NM_153034	0.01144	+	ZNF488	1.56857	0.00139465	0.0339618	0.984942	2.96611	1.02382
chr19	47777658	47778980	NR_037675	0.01144	+	INAFM1	0.755576	0.00139861	-0.0442194	0.950346	1.68831	-1.03113
chr19	2754711	2783354	NM_003021	0.01146	-	SGTA	0.409406	0.00653436	0.0630548	0.861901	1.32814	1.04468
chr16	23533333	23568696	NM_001083614	0.01147	-	EARS2	0.290543	0.0353763	-0.205556	0.246125	1.2231	-1.15313
chr1	153606457	153618782	NM_015607	0.01151	+	CHTOP	0.361959	0.00121098	0.265714	0.0402927	1.28517	1.20223
chr12	6875540	6880118	NM_002824	0.01156	+	PTMS	0.375671	0.359716	0.180436	0.789848	1.29744	1.13323
chrX	101975641	102007369	NM_001142525	0.01157	+	BHLHB9	1.03644	0.00576227	-0.0329174	0.979812	2.05116	-1.02308
chr5	137087072	137090039	NM_006805	0.01157	-	HNRNPA0	0.426278	0.0290407	0.548395	0.0040906	1.34376	1.46246
chr1	1570602	1655859	NM_001787	0.01158	-	CDK11B	0.251437	0.464035	0.0990392	0.874846	1.19039	1.07106
chr1	110881944	110889303	NM_022768	0.01159	+	RBM15	0.586727	0.00961532	0.856398	6.13813e-05	1.50184	1.81051
chr12	70132465	70216984	NM_022456	0.01159	+	RAB3IP	0.569784	0.0153046	0.3054	0.363891	1.4843	1.23576
chr19	56158953	56164526	NM_013301	0.01159	+	CCDC106	0.527683	0.401189	0.351633	0.702433	1.44161	1.276
chr12	3186520	3395730	NM_001168320	0.01164	+	TSPAN9	1.04772	0.000212288	-0.439704	0.284477	2.06726	-1.35633
chr7	143078359	143088206	NM_003461	0.01165	+	ZYX	0.729329	0.0305509	0.0919781	0.91423	1.65787	1.06583
chr1	44457279	44462198	NM_152499	0.01165	+	CCDC24	0.405688	0.501746	0.321302	0.702029	1.32472	1.24946
chr1	1385068	1405538	NM_001039211	0.01166	+	ATAD3C	3.27761	0.000702126	2.87442	0.00375729	9.69747	7.33307
chr17	16245847	16256812	NM_181716	0.01166	-	CENPV	0.737298	0.00714661	0.322117	0.437861	1.66705	1.25016
chr11	65769549	65771617	NM_001143985	0.01167	+	BANF1	0.597808	0.0162684	0.293646	0.423101	1.51342	1.22573
chr11	66059372	66064135	NM_153266	0.01168	+	TMEM151A	1.77691	0.0330834	1.06098	0.328657	3.42691	2.08634
chr1	154947117	154951725	NM_001826	0.0117	+	CKS1B	0.224143	0.293303	0.12848	0.694756	1.16808	1.09314
chr14	78138748	78174356	NM_006020	0.01173	-	ALKBH1	0.735434	0.000258473	0.622428	0.00406487	1.6649	1.53946
chr6	41068772	41108573	NR_026938	0.01175	+	ADCY10P1	1.80048	0.00464422	1.04915	0.21146	3.48337	2.0693
chr19	2164147	2232577	NM_032482	0.01175	+	DOT1L	0.961627	0.00483436	0.249937	0.70392	1.9475	1.18916
chr15	75494220	75504510	NM_015492	0.01175	+	C15orf39	1.12156	0.00776428	1.0453	0.021995	2.17582	2.0638
chr8	22960326	22974950	NM_003841	0.01182	+	TNFRSF10C	1.18033	0.000184832	-0.177306	0.81009	2.26629	-1.13077
chr19	10764936	10803095	NM_012218	0.01186	+	ILF3	0.334958	0.0281364	-0.170495	0.446906	1.26134	-1.12544
chr12	95470524	95611240	NM_018351	0.01187	-	FGD6	0.826446	0.00572801	0.661322	0.0722872	1.77331	1.58153
chr10	118423206	118429481	NM_144661	0.01194	-	C10orf82	0.918818	0.020927	-0.303612	0.670641	1.89057	-1.23423
chr16	28488600	28503403	NM_001286105	0.01196	-	CLN3	0.505435	0.419738	-0.503154	0.558935	1.41955	-1.41731
chr17	40819932	40829048	NM_024927	0.01197	-	PLEKHH3	0.871899	0.0264738	0.779438	0.0770851	1.83007	1.71646
chr12	50794591	50873788	NM_001170803	0.012	+	LARP4	0.583107	0.013377	0.348871	0.272644	1.49807	1.27356
chr17	41005259	41010147	NM_001277732	0.01204	+	AOC3	3.10444	0.000231299	4.08485	4.4536e-06	8.60059	16.9693
chr4	1205227	1242908	NM_001012614	0.01207	-	CTBP1	0.211342	0.311302	-0.145693	0.622938	1.15776	-1.10626
chr19	54466289	54493469	NM_031895	0.01208	+	CACNG8	1.65433	0.00888862	0.138514	0.945389	3.14777	1.10077
chr7	143050492	143059840	NM_001278297	0.01209	-	FAM131B	1.91339	0.00514731	2.83102	0.00015599	3.76694	7.11578
chr6	134274300	134308638	NM_004865	0.01209	+	TBPL1	0.812824	0.0172975	0.350434	0.523262	1.75665	1.27494
chr1	46972667	46979886	NM_172225	0.01211	+	DMBX1	1.81247	0.00219527	0.862569	0.388975	3.51242	1.81827
chr13	20761603	20767114	NM_004004	0.01215	-	GJB2	1.34664	0.0173186	0.596992	0.479836	2.5432	1.51256
chr16	1832923	1839192	NM_012225	0.01215	+	NUBP2	0.356724	0.152084	0.136165	0.755437	1.28051	1.09898
chr17	17397752	17399709	NM_016084	0.01217	-	RASD1	1.39635	0.000487688	3.03191	2.90719e-18	2.63235	8.17893
chr16	87439851	87525460	NM_015144	0.01218	-	ZCCHC14	0.802392	0.017353	0.00272995	0.999145	1.74399	1.00189
chr16	23568861	23585710	NM_019116	0.01222	+	UBFD1	0.345566	0.045687	0.0826862	0.817635	1.27065	1.05899
chr22	50920152	50924866	NM_001253845	0.01223	+	ADM2	2.16941	0.00117929	1.92961	0.00654283	4.49838	3.80953
chr16	18995255	19075262	NM_024847	0.01225	+	TMC7	1.60976	0.0025668	1.77914	0.00101655	3.05201	3.43222
chr5	141032967	141061800	NM_022481	0.01225	-	ARAP3	1.84526	0.0166136	0.804739	0.520982	3.59317	1.74683
chr4	53728494	53733002	NM_023940	0.01226	+	RASL11B	1.11227	0.206155	1.28315	0.178372	2.16185	2.43369
chr17	4736634	4801356	NM_015716	0.01233	+	MINK1	0.355624	0.175803	0.0661475	0.910929	1.27954	1.04692
chr19	36359400	36370699	NM_005166	0.01235	+	APLP1	0.626967	0.0182373	0.0987069	0.873985	1.54432	1.07081
chr17	80787309	80797931	NM_024702	0.01236	-	ZNF750	1.29698	0.000666983	1.65823	5.80189e-06	2.45715	3.1563
chr15	70340129	70387124	NM_001282982	0.01237	-	TLE3	0.79786	0.102582	0.599677	0.332428	1.73852	1.51538
chr6	37137921	37143204	NM_002648	0.01241	+	PIM1	0.90185	0.000284088	1.46468	1.77201e-10	1.86846	2.76003
chr17	42264573	42269099	NM_177441	0.01241	+	TMUB2	0.433422	0.00560117	0.220824	0.313919	1.35043	1.1654
chr19	5823817	5828335	NM_004558	0.01247	+	NRTN	1.87307	0.00108951	-0.229838	0.877189	3.6631	-1.1727
chr12	83080933	83528067	NM_152588	0.01247	+	TMTC2	0.413436	0.0171916	0.276685	0.207858	1.33185	1.21141
chr22	31608249	31676066	NM_005569	0.01249	+	LIMK2	0.704149	0.032008	-0.141853	0.84579	1.62918	-1.10332
chr9	130823511	130829599	NM_197956	0.0125	-	NAIF1	0.6569	0.014502	0.304471	0.456959	1.57669	1.23497
chr11	66624875	66627946	NM_024036	0.01254	+	LRFN4	1.0873	0.0139757	0.779168	0.149405	2.12476	1.71614
chr20	16710608	16722417	NM_003092	0.01255	+	SNRPB2	0.323267	0.16472	0.60675	0.00294014	1.25116	1.52283
chr9	119449580	119463579	NM_001099679	0.01257	+	TRIM32	0.348895	0.0971709	-0.323898	0.188491	1.27359	-1.25171
chr1	63788729	63790797	NM_012183	0.01261	+	FOXD3	1.51564	0.00947232	-0.564906	0.619205	2.85925	-1.47929
chr2	238877434	238951423	NM_001278305	0.01268	+	UBE2F	0.679043	0.018457	0.305554	0.504265	1.60108	1.23589
chr2	203130514	203168384	NM_015934	0.01273	+	NOP58	0.451833	0.0206669	0.500968	0.0131099	1.36778	1.41516
chr8	23048969	23082680	NM_003844	0.01276	-	TNFRSF10A	0.801351	0.00411853	0.148421	0.817635	1.74273	1.10836
chrX	101906328	101914010	NM_001184727	0.01277	+	GPRASP1	1.10889	0.0226773	0.19584	0.877189	2.1568	1.14539
chr17	27182042	27188072	NM_005702	0.01283	+	ERAL1	0.204782	0.318373	-0.028277	0.954582	1.15251	-1.01979
chr3	128198264	128212030	NM_032638	0.01284	-	GATA2	0.984197	0.00768518	1.78179	8.56195e-08	1.97821	3.43853
chr2	8822112	8824583	NM_002166	0.01285	+	ID2	1.28749	0.00872243	2.41943	3.75603e-08	2.44102	5.3496
chr7	100860984	100867471	NM_006349	0.01289	+	ZNHIT1	0.366858	0.0398417	0.193757	0.457464	1.28954	1.14374
chr17	74002926	74023507	NM_001988	0.01289	-	EVPL	0.505198	0.161999	-0.457818	0.287085	1.41932	-1.37346
chr5	150399998	150408554	NM_002084	0.01292	+	GPX3	0.388541	0.13037	0.0805061	0.886071	1.30907	1.05739
chr3	150259779	150264428	NM_014445	0.01293	-	SERP1	0.412577	0.0198038	0.198032	0.456959	1.33106	1.14713
chr12	53290970	53320253	NM_001256282	0.01293	-	KRT8	0.281188	0.416452	0.153427	0.779683	1.2152	1.11221
chr17	18625401	18639431	NM_001037330	0.01295	+	TRIM16L	0.538122	0.0135238	-0.223119	0.521527	1.45208	-1.16725
chr2	239335625	239360891	NM_001040445	0.01296	+	ASB1	0.45457	0.0207582	-0.156857	0.65054	1.37037	-1.11486
chr7	149169883	149194898	NM_001163474	0.01301	-	ZNF746	0.655192	0.00136458	-0.603828	0.00645796	1.57483	-1.51974
chr22	41220538	41253012	NM_001278589	0.01303	-	ST13	0.456511	0.0219368	0.335192	0.173894	1.37222	1.26155
chr8	29920527	29940724	NM_016127	0.01305	-	SARAF	0.392598	0.0222791	-0.064328	0.875492	1.31276	-1.0456
chr12	52695648	52702947	NM_002284	0.01308	+	KRT86	0.394549	0.220692	0.0661894	0.929866	1.31453	1.04695
chr7	150755298	150773614	NM_001199692	0.01309	+	SLC4A2	0.43383	0.0236066	0.0885317	0.832586	1.35081	1.06329
chr11	75313904	75379479	NM_207577	0.0131	-	MAP6	0.932851	0.322246	0.10423	0.96611	1.90905	1.07492
chr12	120972131	121015397	NM_014868	0.01313	+	RNF10	0.436703	0.0089111	0.174571	0.518714	1.35351	1.12863
chr5	70220767	70248842	NM_022875	0.01314	+	SMN2	0.668319	0.0354371	0.539073	0.162144	1.58922	1.45304
chr13	42031541	42045013	NM_014059	0.01315	+	RGCC	2.31847	0.00066104	0.897391	0.324983	4.98804	1.86269
chr2	133402336	133429070	NM_001077427	0.01317	-	LYPD1	0.665212	0.00878214	0.55362	0.0546471	1.5858	1.46776
chr12	125262173	125348519	NM_005505	0.01317	-	SCARB1	0.501078	0.200407	-0.135658	0.866107	1.41527	-1.09859
chr21	46683842	46707811	NM_133635	0.01321	-	POFUT2	0.855097	0.00879081	0.752074	0.036913	1.80888	1.68421
chr19	49164663	49176338	NM_145807	0.01325	-	NTN5	1.06258	0.408627	0.855793	0.636872	2.08867	1.80975
chr1	204485506	204527248	NM_001204172	0.01327	+	MDM4	0.709795	0.0669066	0.770303	0.0603621	1.63557	1.70563
chr4	48018790	48039080	NM_207330	0.01328	+	NIPAL1	1.08263	0.0122986	0.957976	0.0611009	2.11789	1.94258
chr19	55897299	55903451	NM_000991	0.0133	+	RPL28	0.522054	0.0229936	0.275153	0.404595	1.436	1.21012
chr1	223566714	223568812	NM_152610	0.0133	+	CCDC185	1.89432	0.0254759	1.24276	0.267092	3.71747	2.36652
chr5	175875355	175937075	NM_014613	0.01337	+	FAF2	0.301748	0.274362	0.0589126	0.924694	1.23264	1.04168
chr16	3589035	3627405	NR_075083	0.0134	-	NLRC3	1.29366	0.0928291	0.787153	0.466993	2.4515	1.72567
chr19	15490858	15529932	NM_001291478	0.01341	-	AKAP8L	0.556955	0.00287735	0.419255	0.0534706	1.47116	1.33724
chr6	7541869	7586946	NM_004415	0.01343	+	DSP	0.38765	0.206896	0.328997	0.389237	1.30826	1.25614
chr16	28722784	28747053	NM_001099661	0.01343	+	EIF3CL	0.335021	0.295595	-0.0307515	0.971337	1.2614	-1.02154
chr17	64960979	65029518	NM_014405	0.01346	+	CACNG4	0.233228	0.481036	-0.307389	0.391885	1.17546	-1.23747
chr9	86354335	86432752	NM_001135953	0.01349	-	GKAP1	0.846462	0.0244802	0.387353	0.520982	1.79809	1.30799
chr17	80347085	80376513	NR_033265	0.01349	-	OGFOD3	0.242792	0.232038	-0.228915	0.340784	1.18328	-1.17195
chr6	116571130	116575261	NM_021648	0.0135	-	TSPYL4	0.440609	0.0249028	-0.58761	0.00233465	1.35718	-1.50276
chr20	25228705	25278648	NM_002862	0.0135	+	PYGB	0.286423	0.0450378	-0.0128149	0.977286	1.21961	-1.00892
chr4	2420671	2464690	NM_001193282	0.01351	+	CFAP99	0.662839	0.524545	-0.498723	0.721869	1.58319	-1.41296
chr8	134249413	134309547	NM_006096	0.01354	-	NDRG1	0.736647	0.00551219	0.480749	0.148344	1.6663	1.39547
chr1	224301788	224349749	NM_001136115	0.01357	+	FBXO28	0.353735	0.107117	0.338865	0.183112	1.27786	1.26476
chr16	4743693	4745860	NM_032349	0.01363	+	NUDT16L1	0.227434	0.319683	-0.0413326	0.936126	1.17075	-1.02906
chr11	69924407	70035652	NM_018043	0.01365	+	ANO1	1.85528	0.0264799	0.350984	0.875492	3.61822	1.27543
chr11	124492741	124505822	NM_032811	0.01368	+	TBRG1	0.469482	0.0195809	0.219612	0.46969	1.38461	1.16442
chr11	118895060	118901616	NM_001164279	0.01369	-	SLC37A4	0.910188	0.00869195	-0.0584423	0.95628	1.87929	-1.04134
chr19	1086577	1095391	NM_002695	0.01373	-	POLR2E	0.319268	0.0492265	0.168755	0.478501	1.2477	1.12409
chr14	77860364	77889399	NM_001113475	0.01375	-	NOXRED1	1.57264	0.00177114	-0.0400945	0.984069	2.97448	-1.02818
chr2	220408727	220415317	NM_001005209	0.01376	+	TMEM198	1.32212	0.00931287	0.625326	0.337105	2.50033	1.54256
chr1	47897806	47900313	NR_026878	0.01376	-	FOXD2-AS1	1.57344	0.0161024	1.88618	0.00443897	2.97614	3.69656
chr17	7760002	7761172	NM_032356	0.01383	-	NAA38	0.293399	0.248161	0.248221	0.437206	1.22552	1.18774
chr4	103715539	103748710	NM_181887	0.01387	-	UBE2D3	0.216976	0.25359	0.267932	0.183001	1.16229	1.20408
chr15	90773476	90777279	NM_006384	0.01393	-	CIB1	0.269405	0.127292	0.152673	0.558434	1.20531	1.11163
chr9	139619045	139622636	NR_024543	0.01394	-	SNHG7	0.474769	0.116773	0.206479	0.680405	1.3897	1.15387
chr22	30184596	30234293	NM_032204	0.01395	-	ASCC2	0.343338	0.00392817	0.164297	0.335268	1.26869	1.12062
chr19	11309968	11373168	NM_020812	0.01396	-	DOCK6	0.549298	0.0895556	0.00849885	0.994026	1.46337	1.00591
chr20	60813540	60871269	NM_014835	0.01403	+	OSBPL2	0.243613	0.0830169	0.0110223	0.979705	1.18395	1.00767
chr7	128580723	128590096	NM_001098627	0.01404	+	IRF5	0.36778	0.183159	0.256102	0.489537	1.29037	1.19425
chr16	84599203	84651702	NM_021149	0.01404	-	COTL1	0.444239	0.206896	0.18701	0.754647	1.3606	1.1384
chr6	41873091	41888877	NM_004275	0.01409	-	MED20	0.250283	0.120248	0.110169	0.681823	1.18944	1.07935
chr16	4382224	4389598	NM_032575	0.01411	+	GLIS2	1.08929	0.0337047	0.438635	0.612623	2.1277	1.35532
chr13	95254103	95286899	NM_180989	0.01413	+	GPR180	0.628848	0.0303881	-0.0974937	0.901094	1.54633	-1.06991
chr1	3696783	3713068	NM_020710	0.01413	-	LRRC47	0.409252	0.205805	-0.081788	0.908446	1.328	-1.05833
chr16	46919101	46965201	NM_001142466	0.01416	+	GPT2	0.588577	0.0030052	0.450426	0.0467373	1.50376	1.36644
chr1	151138497	151142773	NM_024041	0.01426	+	SCNM1	0.313678	0.200152	0.311139	0.267084	1.24287	1.24069
chr12	120740123	120751045	NM_012240	0.01427	+	SIRT4	1.64343	0.015677	1.17958	0.147607	3.12409	2.26511
chr1	145727665	145764206	NM_001201325	0.01429	+	PDZK1	1.26992	0.0287885	0.997922	0.242878	2.41148	1.99712
chr16	28505969	28510291	NM_018690	0.01435	+	APOBR	0.578768	0.512493	-0.960455	0.323818	1.49357	-1.94592
chr11	63993729	63997488	NM_001128612	0.01437	+	NUDT22	0.296092	0.324575	0.131459	0.794264	1.22781	1.0954
chr16	84002236	84036379	NM_019065	0.01442	+	NECAB2	1.10483	0.105322	0.774156	0.415996	2.15074	1.71019
chr19	19040009	19052041	NM_004838	0.01451	-	HOMER3	0.854136	0.0104579	0.34952	0.513539	1.80768	1.27414
chr4	6576900	6624131	NM_001292038	0.01451	+	MAN2B2	0.366912	0.0603504	-0.105001	0.780371	1.28959	-1.0755
chr16	10860532	10912621	NM_001079512	0.01451	-	TVP23A	0.763751	0.328134	-0.0397642	0.986139	1.6979	-1.02795
chr19	34287750	34306666	NM_024076	0.01461	+	KCTD15	0.629417	0.0170079	0.784263	0.00254662	1.54694	1.72221
chr18	57567191	57571538	NM_021127	0.01461	+	PMAIP1	0.795529	0.0777492	1.20622	0.00531515	1.73571	2.30733
chr1	38509522	38512450	NM_002699	0.01462	-	POU3F1	4.62971	0.001414	5.99587	0.000181973	24.756	63.8171
chr20	62694009	62703700	NM_003195	0.01463	+	TCEA2	0.323301	0.100317	0.00793263	0.989041	1.25119	1.00551
chr12	53342654	53346685	NM_199187	0.01463	+	KRT18	0.291552	0.403101	0.13336	0.823211	1.22396	1.09685
chr12	104609556	104744085	NM_001093771	0.01465	+	TXNRD1	0.23344	0.196776	0.652178	4.45016e-06	1.17563	1.57154
chr15	86163180	86292589	NM_001270546	0.01469	+	AKAP13	0.770047	0.00566001	-0.298669	0.50935	1.70532	-1.23001
chr1	154955769	154965587	NM_001184891	0.01472	+	FLAD1	0.247087	0.236537	-0.120383	0.72294	1.18681	-1.08702
chr4	1717678	1723084	NM_001127266	0.01477	-	TMEM129	0.530415	0.0134755	-0.178309	0.637601	1.44434	-1.13156
chr9	127631483	127639696	NM_030978	0.01477	+	ARPC5L	0.358403	0.0438335	0.524345	0.00165685	1.28201	1.43828
chr13	53226830	53262433	NM_006704	0.01478	+	SUGT1	0.489324	0.0369206	0.441966	0.103197	1.40379	1.35845
chr2	11817704	11967533	NM_001261428	0.01484	+	LPIN1	0.533067	0.019902	0.162101	0.709295	1.447	1.11892
chr19	49316273	49339934	NM_016246	0.01486	-	HSD17B14	1.87138	0.207592	0.145053	0.972106	3.65884	1.10577
chr20	2639660	2644865	NM_001258384	0.01488	-	IDH3B	0.339515	0.00734067	0.241995	0.115022	1.26533	1.18263
chr7	100956647	100965104	NM_001130821	0.0149	-	IFT22	0.168513	0.447757	0.111305	0.733513	1.1239	1.0802
chr2	26467615	26513333	NM_000183	0.01493	+	HADHB	0.217237	0.104591	0.186558	0.243143	1.16251	1.13805
chr7	150646515	150652917	NM_001204798	0.01496	-	KCNH2	0.968437	0.0310913	0.017453	0.990286	1.95672	1.01217
chr17	80036213	80056106	NM_004104	0.01498	-	FASN	1.03033	0.0196819	-0.100777	0.934387	2.04249	-1.07235
chr19	1286152	1301429	NM_001405	0.015	+	EFNA2	1.79821	0.0173623	0.811987	0.45924	3.47788	1.75563
chr19	48551099	48614109	NM_001159323	0.01501	-	PLA2G4C	0.893558	0.0988653	0.651229	0.328502	1.85775	1.57051
chr9	130697373	130700763	NM_003863	0.01505	-	DPM2	0.464208	0.00505258	0.178421	0.501456	1.37956	1.13164
chr15	81071683	81244003	NM_001293304	0.01506	+	CEMIP	1.11128	0.0159905	0.162571	0.877189	2.16037	1.11928
chr22	17840838	18037856	NM_001290046	0.0151	+	CECR2	1.19808	0.0428132	0.626987	0.575408	2.29434	1.54434
chr6	14117486	14137148	NM_001251901	0.01513	+	CD83	1.16375	0.00408385	1.16924	0.00999886	2.2404	2.24893
chr11	117857105	117872199	NM_001558	0.01513	+	IL10RA	3.04225	0.00837426	2.8194	0.016281	8.23775	7.05867
chr7	112063198	112117258	NM_001197080	0.01514	+	IFRD1	0.502073	0.116214	1.11467	2.88646e-05	1.41625	2.16546
chr22	38822332	38851205	NM_152868	0.01514	-	KCNJ4	0.818422	0.339806	-1.63136	0.0608656	1.76348	-3.09805
chr21	46875423	46933634	NM_030582	0.01514	+	COL18A1	0.469511	0.469416	-0.106879	0.937467	1.38464	-1.0769
chr7	150020295	150035245	NM_001142928	0.01515	+	LRRC61	0.324849	0.160886	-0.494723	0.0349253	1.25253	-1.40905
chr14	76127550	76421425	NM_015072	0.01526	+	TTLL5	0.188338	0.206896	0.197477	0.233599	1.13945	1.14669
chr9	138700332	138799005	NM_015447	0.01527	-	CAMSAP1	0.410079	0.150483	0.0781494	0.903099	1.32876	1.05566
chr9	98205263	98279247	NM_001083602	0.01534	-	PTCH1	1.26519	0.00368123	0.809785	0.161974	2.40358	1.75295
chr1	207494816	207534311	NM_000574	0.01537	+	CD55	0.328364	0.0614447	0.704274	2.43552e-06	1.25559	1.62932
chr17	7191570	7197876	NM_015982	0.01537	-	YBX2	0.311708	0.110595	-0.0391003	0.936126	1.24118	-1.02747
chr1	205052256	205053588	NM_203376	0.01539	-	TMEM81	1.20785	0.0108907	1.68	0.000207595	2.30993	3.20427
chr12	1800246	1897845	NM_024551	0.01539	+	ADIPOR2	0.436246	0.0242112	0.203013	0.495153	1.35308	1.1511
chr5	137801180	137805004	NM_001964	0.0154	+	EGR1	1.98825	0.0379749	5.03142	4.06166e-10	3.96757	32.7045
chr2	74753774	74757024	NM_181575	0.01542	-	AUP1	0.278728	0.213489	0.0607408	0.900057	1.21312	1.043
chr17	48770550	48785270	NM_052855	0.01543	-	ANKRD40	0.336999	0.0345683	0.126129	0.643471	1.26313	1.09136
chr15	39873279	39889668	NM_003246	0.01545	+	THBS1	0.721665	0.203304	-0.0630246	0.968504	1.64908	-1.04465
chr13	114076254	114103457	NM_199162	0.0155	-	ADPRHL1	0.491576	0.0153392	0.404858	0.0819416	1.40598	1.32396
chr7	66220868	66276448	NM_001287061	0.01551	+	RABGEF1	0.933307	0.0103406	0.19478	0.822892	1.90965	1.14455
chrX	153195279	153200607	NM_001256119	0.01555	-	NAA10	0.3756	0.185966	0.198227	0.652365	1.29738	1.14729
chr1	75198861	75232360	NR_027962	0.01562	+	TYW3	0.626936	0.0445587	-0.0592037	0.947302	1.54428	-1.04189
chr20	57226308	57254582	NM_001204868	0.01565	+	STX16	0.448432	0.0306987	0.159997	0.658254	1.36456	1.11728
chr7	100547051	100611619	NM_005960	0.01567	+	MUC3A	0.8329	0.416094	0.109083	0.967399	1.78126	1.07854
chr20	61340188	61394123	NM_002531	0.01569	+	NTSR1	1.33487	0.304978	-0.0560024	0.987264	2.52253	-1.03958
chr11	64085559	64089295	NM_012094	0.0157	+	PRDX5	0.267472	0.206547	0.227009	0.388975	1.2037	1.17041
chr7	65216091	65228662	NR_003110	0.01573	+	CCT6P1	0.706081	0.0480993	0.290365	0.634676	1.63137	1.22295
chr8	144099901	144103827	NM_002346	0.01575	+	LY6E	1.36984	0.0571403	-0.0145736	0.995482	2.58442	-1.01015
chr12	52679696	52685299	NM_002281	0.01575	-	KRT81	0.420167	0.220064	0.152532	0.805979	1.33808	1.11152
chr19	12780516	12786646	NM_032332	0.01577	+	WDR83	0.511118	0.0760145	0.156461	0.773673	1.42515	1.11455
chr20	30776948	30778163	NR_002781	0.01582	-	TSPY26P	0.796487	0.0574488	-0.555802	0.282134	1.73687	-1.46999
chr19	1905370	1913446	NM_138422	0.01588	+	ADAT3	0.577228	0.237406	-0.441055	0.488619	1.49198	-1.3576
chr19	13906273	13943044	NM_023072	0.0159	+	ZSWIM4	0.631577	0.151771	0.336693	0.61954	1.54926	1.26286
chr16	88636788	88698372	NM_001294340	0.0159	+	ZC3H18	0.241376	0.16944	-0.0804862	0.805097	1.18212	-1.05737
chr22	29723668	29784572	NM_001166019	0.01592	-	AP1B1	0.351057	0.0340552	-0.0407224	0.925682	1.2755	-1.02863
chr19	14551085	14582679	NM_213560	0.01593	+	PKN1	0.328693	0.0197912	0.0740167	0.80022	1.25588	1.05264
chr16	75237993	75241072	NM_001025200	0.01594	-	CTRB2	2.61167	0.0164037	2.08123	0.0875523	6.11213	4.23168
chr8	144451024	144466390	NM_052924	0.01595	+	RHPN1	0.439146	0.233578	-0.154264	0.821827	1.3558	-1.11285
chr5	2746278	2751769	NM_033267	0.01597	-	IRX2	1.16279	0.0331173	0.729983	0.314764	2.23891	1.65862
chr20	49575350	49578399	NM_014484	0.01606	+	MOCS3	0.708661	0.00326843	0.53453	0.0558698	1.63429	1.44847
chr2	219135114	219211516	NM_015488	0.01609	+	PNKD	0.525659	0.10095	0.11792	0.865777	1.43959	1.08517
chr19	47104511	47114039	NM_005184	0.0161	+	CALM3	0.358821	0.00604286	0.0434164	0.896271	1.28238	1.03055
chr19	3636598	3700490	NM_001300849	0.01611	-	PIP5K1C	0.517257	0.156289	-0.26153	0.64724	1.43123	-1.19875
chr19	17337012	17340028	NM_024578	0.01611	+	OCEL1	0.427873	0.30785	-0.0873353	0.92486	1.34525	-1.06241
chr5	140372	190087	NM_052909	0.01613	+	PLEKHG4B	1.91365	0.00699373	-0.616587	0.624608	3.76762	-1.53324
chr5	122424840	122523745	NM_001136239	0.01614	+	PRDM6	0.82262	0.00961532	0.302968	0.590243	1.76861	1.23368
chr10	99195665	99205768	NM_016046	0.01616	-	EXOSC1	0.25903	0.173342	0.109748	0.733584	1.19667	1.07904
chr1	26187974	26197744	NM_178422	0.01618	-	PAQR7	0.959855	0.133829	-0.349379	0.763824	1.94511	-1.27401
chr1	180199432	180244188	NM_033343	0.01619	+	LHX4	0.798426	0.0967531	-0.0369499	0.979705	1.7392	-1.02594
chr7	1004485	1015235	NM_001031617	0.01621	-	COX19	0.425827	0.0481792	0.0912941	0.844057	1.34334	1.06533
chr5	149980641	150031903	NM_001166208	0.01622	+	SYNPO	0.851772	0.00478993	0.233906	0.706561	1.80472	1.17602
chr16	89284110	89295965	NR_037705	0.01622	+	ZNF778	0.525207	0.0624378	-0.0931773	0.885368	1.43914	-1.06672
chr15	42140343	42186275	NM_016642	0.01635	-	SPTBN5	2.52149	0.0026703	3.33932	0.00074154	5.74175	10.1213
chr11	60704554	60719257	NM_016582	0.01635	-	SLC15A3	1.27117	0.110989	0.171609	0.940733	2.41357	1.12631
chr19	16435650	16438339	NM_016270	0.01636	+	KLF2	1.35555	0.0197113	0.680352	0.389517	2.55894	1.60253
chr15	73612199	73661605	NM_005477	0.01638	-	HCN4	1.59236	0.00404542	-0.0403456	0.984069	3.01542	-1.02836
chr14	105780751	105864484	NM_001100913	0.01638	+	PACS2	0.316949	0.0491659	-0.0602694	0.869858	1.24569	-1.04266
chr14	74353317	74398991	NM_001242928	0.01638	+	ZNF410	0.933163	0.0983585	0.759583	0.255292	1.90946	1.693
chr1	44446176	44456843	NM_001005417	0.01638	+	B4GALT2	0.327993	0.28127	-0.0742393	0.907997	1.25527	-1.05281
chr6	88384577	88411985	NM_018064	0.01643	-	AKIRIN2	0.320538	0.245755	0.23877	0.521449	1.2488	1.17999
chr16	28722737	28747050	NM_001286478	0.01646	+	EIF3C	0.261149	0.394943	0.113566	0.83179	1.19843	1.0819
chr3	57557089	57583215	NM_001660	0.01647	-	ARF4	0.263392	0.0159456	0.321579	0.00300338	1.2003	1.2497
chr3	101368282	101395988	NM_014415	0.01648	-	ZBTB11	0.277859	0.306434	0.943886	3.01744e-06	1.21239	1.9237
chr11	65154040	65180995	NM_031904	0.01658	+	FRMD8	0.697837	0.0581694	-0.0965366	0.915206	1.62207	-1.0692
chr12	120881763	120884215	NM_016399	0.01659	-	TRIAP1	0.428182	0.0590361	0.285465	0.340964	1.34554	1.2188
chr19	41223007	41246765	NM_025194	0.01659	+	ITPKC	0.421617	0.112406	0.0818229	0.890036	1.33943	1.05835
chr17	79476996	79479892	NM_001199954	0.0166	-	ACTG1	0.345863	0.0502093	0.302128	0.139667	1.27091	1.23296
chr9	139702373	139735639	NM_024718	0.0166	+	RABL6	0.239529	0.192525	-0.075317	0.830619	1.18061	-1.05359
chr4	169753155	169849608	NM_001166110	0.01663	+	PALLD	0.702833	0.209613	0.217531	0.841464	1.6277	1.16274
chr14	20833825	20881579	NM_007110	0.01667	-	TEP1	0.730344	0.0604219	0.211106	0.776305	1.65903	1.15758
chr10	5994333	6020150	NM_001243539	0.01668	-	IL15RA	1.47242	0.010076	1.00949	0.142026	2.77488	2.0132
chr19	18682613	18688270	NM_003333	0.01669	+	UBA52	0.325161	0.0693078	0.28081	0.18226	1.2528	1.21488
chr19	39936185	39967308	NM_001130825	0.01669	+	SUPT5H	0.250092	0.107117	0.0790393	0.785586	1.18928	1.05631
chr6	155411422	155578857	NM_012454	0.01672	+	TIAM2	1.22167	0.00368819	1.15272	0.0111739	2.33216	2.22333
chr6	41514163	41570122	NM_001012427	0.01672	+	FOXP4	0.937716	0.0113791	-0.0499453	0.96693	1.91549	-1.03523
chr17	27920526	27941779	NM_152345	0.01675	+	ANKRD13B	0.967926	0.0549151	0.328034	0.716257	1.95603	1.2553
chr19	39138266	39221171	NM_004924	0.01681	+	ACTN4	1.69887	0.00977896	-0.500383	0.68546	3.24646	-1.41459
chr19	416582	460996	NM_012435	0.01681	-	SHC2	0.555363	0.330376	0.0413359	0.976108	1.46954	1.02907
chr1	247002401	247094726	NM_015446	0.01682	-	AHCTF1	0.561073	0.0624839	0.172762	0.762246	1.47537	1.12721
chr9	33110638	33167356	NM_001497	0.01684	-	B4GALT1	0.559468	0.00758602	0.205274	0.555069	1.47373	1.1529
chrX	153576899	153603006	NM_001456	0.01684	-	FLNA	0.399178	0.30293	-0.0413198	0.968504	1.31876	-1.02905
chr16	88880141	88923374	NM_000512	0.01684	-	GALNS	0.433187	0.430238	0.131147	0.903099	1.35021	1.09516
chr19	51009253	51014416	NM_138334	0.01686	-	JOSD2	0.399614	0.013237	0.198021	0.408291	1.31915	1.14712
chr17	26926150	26944395	NR_040012	0.01688	+	SPAG5-AS1	1.66166	0.0228836	0.580206	0.625534	3.1638	1.49506
chr19	1554667	1568057	NM_203304	0.01688	-	MEX3D	0.771661	0.112144	0.256363	0.773849	1.70723	1.19446
chr18	21111462	21166581	NM_000271	0.01694	-	NPC1	0.19782	0.392455	0.0490909	0.917843	1.14696	1.03461
chr4	2932287	2935964	NM_001120	0.01696	-	MFSD10	0.311221	0.160474	0.00540038	0.994026	1.24076	1.00375
chr17	47572654	47592382	NM_002507	0.01703	+	NGFR	1.48081	0.0563571	0.582177	0.656722	2.79105	1.49711
chr19	39616419	39670046	NM_005884	0.01707	+	PAK4	0.557215	0.0874966	0.233245	0.667505	1.47143	1.17548
chr19	19101696	19144380	NM_014884	0.01709	-	SUGP2	0.36698	0.0190061	0.216475	0.306715	1.28965	1.16189
chr19	1407567	1435686	NM_018959	0.01709	+	DAZAP1	0.28739	0.0344701	0.0806054	0.758313	1.22043	1.05746
chr2	105977282	106055230	NM_201557	0.0171	-	FHL2	1.118	0.0341846	1.05735	0.085567	2.17047	2.08111
chr17	72983726	73001892	NM_014603	0.0171	+	CDR2L	0.510835	0.164313	0.194432	0.763824	1.42487	1.14427
chr1	246952918	246954788	NR_015422	0.01711	+	LINC01341	2.15314	0.00557312	0.315179	0.845827	4.44794	1.24417
chr6	34204649	34214008	NM_145902	0.0172	+	HMGA1	0.425924	0.0136029	0.155915	0.595735	1.34343	1.11413
chr1	111728590	111743325	NM_024901	0.0172	-	DENND2D	0.233596	0.135582	-0.055014	0.870783	1.17576	-1.03887
chr7	21582832	21941186	NM_001277115	0.01721	+	DNAH11	1.06995	0.340664	0.517163	0.75339	2.09936	1.43114
chr12	6977277	6980110	NM_001258026	0.01725	+	TPI1	0.250054	0.254274	0.16429	0.601919	1.18925	1.12061
chr19	47634114	47713893	NR_027280	0.01734	+	SAE1	0.179782	0.466055	0.116853	0.751169	1.13271	1.08437
chr1	32042085	32053287	NM_022164	0.0174	+	TINAGL1	1.3779	0.0422218	1.43878	0.0533982	2.59889	2.71092
chr17	4534213	4544960	NM_001140	0.01741	-	ALOX15	0.492159	0.0561953	-0.213303	0.614807	1.40655	-1.15934
chr9	139834884	139839206	NM_018998	0.01743	-	FBXW5	0.339996	0.0213997	0.00859172	0.98666	1.26575	1.00597
chr11	63997752	64001753	NM_005528	0.01746	+	DNAJC4	0.414548	0.316957	0.135035	0.866793	1.33288	1.09812
chr19	1383882	1395588	NM_024407	0.01749	+	NDUFS7	0.349635	0.117287	0.195551	0.554649	1.27424	1.14516
chr19	17420336	17434106	NM_024050	0.0175	+	DDA1	0.545901	0.0188244	0.512648	0.0421021	1.45993	1.42667
chr16	30103634	30107521	NM_031477	0.01755	-	YPEL3	0.505002	0.332852	0.2461	0.773849	1.41913	1.186
chr19	45916691	45926820	NM_202001	0.01755	-	ERCC1	0.268031	0.380216	0.105041	0.849276	1.20416	1.07553
chrX	102942211	102947484	NR_038978	0.01757	+	MORF4L2-AS1	1.35629	0.0608572	0.533214	0.702029	2.56026	1.44715
chr22	32871223	32894818	NM_001257990	0.01757	+	FBXO7	0.266285	0.129399	0.113126	0.701507	1.20271	1.08157
chr17	4699438	4701798	NM_001270481	0.01764	+	PSMB6	0.262716	0.204754	0.184758	0.513429	1.19974	1.13663
chr9	109625377	109773796	NM_021224	0.01766	+	ZNF462	1.24272	0.0108443	0.261225	0.803293	2.36645	1.1985
chr17	39878890	39890898	NM_001079871	0.01768	-	HAP1	1.34003	0.00775151	1.49299	0.00301422	2.53157	2.81472
chr11	46354454	46402104	NM_201532	0.01769	+	DGKZ	0.563016	0.0404549	0.110577	0.858189	1.47735	1.07966
chr5	133634114	133706738	NM_001300853	0.01772	-	CDKL3	1.40373	0.0683409	1.45654	0.0751717	2.64584	2.74449
chr16	3333486	3341459	NM_005741	0.01776	+	ZNF263	0.46045	0.046763	0.683424	0.00158069	1.37597	1.60595
chr16	86544132	86548070	NM_001451	0.01779	+	FOXF1	2.77413	0.00654831	2.60584	0.00658465	6.84066	6.08745
chr20	3734145	3749035	NR_047675	0.01786	-	C20orf27	0.400416	0.100712	-0.034581	0.958816	1.31989	-1.02426
chr16	75681634	75691341	NM_018975	0.01789	+	TERF2IP	0.348614	0.0135794	0.240586	0.172686	1.27334	1.18147
chr13	30083550	30169825	NM_003045	0.01789	-	SLC7A1	0.427387	0.0404204	-0.349062	0.158925	1.3448	-1.27373
chr22	38974124	39052634	NM_001013647	0.0179	-	FAM227A	1.20426	0.0155087	-0.670943	0.419958	2.30418	-1.59211
chr17	4637803	4643223	NM_001100812	0.01791	-	CXCL16	0.450776	0.0918982	-0.311018	0.377531	1.36678	-1.24058
chr20	55743808	55841707	NM_001719	0.01794	-	BMP7	1.37842	0.0059383	0.310824	0.761614	2.59983	1.24042
chr22	19950069	19957498	NM_007310	0.01797	+	COMT	0.364918	0.0072411	0.138892	0.530127	1.28781	1.10106
chr11	67820325	67888858	NM_212469	0.01797	-	CHKA	0.486448	0.0329623	0.535191	0.0230398	1.40099	1.44913
chr16	30097114	30103205	NM_004608	0.01798	-	TBX6	0.509767	0.376961	0.13901	0.903099	1.42382	1.10115
chr6	109307639	109330758	NM_001199933	0.01805	-	SESN1	0.726226	0.0112433	-0.117449	0.866876	1.65431	-1.08481
chr12	113495661	113535833	NM_004416	0.01805	+	DTX1	0.917284	0.0299513	0.229171	0.76563	1.88856	1.17216
chr12	133360453	133405426	NM_001172557	0.01805	-	GOLGA3	0.583049	0.0752249	0.109941	0.880849	1.49801	1.07918
chr3	170075472	170114637	NM_001145098	0.01807	+	SKIL	0.626673	0.0805375	1.5172	3.61549e-07	1.544	2.86235
chr11	65407591	65418391	NM_153253	0.01812	+	SIPA1	0.563822	0.152084	0.212996	0.75581	1.47818	1.15909
chr3	171758343	172118492	NM_001135095	0.01822	+	FNDC3B	0.760699	0.00751633	0.309705	0.500543	1.69431	1.23945
chr1	38000049	38019945	NM_024700	0.01831	-	SNIP1	0.781121	0.00892562	1.12068	6.98415e-05	1.71847	2.1745
chr17	4848944	4852381	NM_005022	0.01836	-	PFN1	0.44307	0.00767368	0.243574	0.285439	1.35949	1.18392
chr19	16685717	16739015	NM_004831	0.01837	-	MED26	0.585402	0.00970987	0.676601	0.00250308	1.50046	1.59837
chr17	75084724	75091068	NR_027058	0.01837	+	SNHG20	0.577075	0.0189536	-0.231133	0.56021	1.49182	-1.17376
chr19	39923846	39926618	NM_001020	0.01838	-	RPS16	0.246899	0.2774	0.235544	0.387257	1.18665	1.17735
chr2	136871918	136875725	NM_003467	0.0184	-	CXCR4	1.96693	0.00715106	0.69479	0.575472	3.90934	1.61865
chr19	896502	913225	NM_138774	0.01841	-	R3HDM4	0.390478	0.094794	-0.0500027	0.933085	1.31083	-1.03527
chr1	228581376	228594517	NM_145214	0.01844	-	TRIM11	0.533244	0.0566742	-0.0387124	0.962359	1.44718	-1.0272
chr17	49230919	49239450	NM_198175	0.01848	+	NME1	0.431463	0.048582	0.418594	0.0822369	1.3486	1.33662
chrX	118108576	118152318	NM_001031855	0.01851	+	LONRF3	3.12434	0.00721271	2.46203	0.0390811	8.72005	5.5099
chr5	141689991	141704620	NM_030964	0.01854	-	SPRY4	2.14851	0.0283291	2.79922	0.00206076	4.43368	6.96065
chr9	130928343	130953868	NM_001131017	0.01859	-	CIZ1	0.412325	0.00674756	0.094343	0.759926	1.33083	1.06758
chr7	1748797	1787590	NM_001128636	0.0186	+	ELFN1	0.505626	0.317003	-0.293242	0.709453	1.41974	-1.22539
chr3	150458909	150481263	NM_005067	0.01861	-	SIAH2	0.743975	0.0848341	0.621049	0.231814	1.67478	1.53799
chr19	11033443	11039688	NM_024029	0.01865	-	YIPF2	0.274108	0.0999061	-0.0154969	0.974847	1.20925	-1.0108
chr8	145637797	145642279	NM_130849	0.01866	-	SLC39A4	0.365512	0.0442454	0.018836	0.973475	1.28834	1.01314
chr9	140342022	140353786	NM_001178064	0.01866	-	NSMF	0.459859	0.124115	0.0967306	0.880849	1.37541	1.06935
chr19	7581003	7585911	NM_018083	0.01871	+	ZNF358	0.45802	0.183009	0.0713265	0.930476	1.37366	1.05068
chr1	15272414	15394651	NM_001017999	0.01873	+	KAZN	0.687053	0.100019	-0.389672	0.534195	1.60999	-1.3101
chr19	2071034	2096269	NM_130807	0.01876	-	MOB3A	0.347009	0.439042	-0.190119	0.786834	1.27192	-1.14086
chr20	32868070	32891215	NM_000687	0.0188	-	AHCY	0.262489	0.115665	0.11271	0.684724	1.19955	1.08126
chr17	17380299	17396534	NM_018019	0.01883	+	MED9	0.794745	0.0108257	1.10722	0.000167119	1.73477	2.1543
chr11	94300473	94354587	NM_152431	0.01886	+	PIWIL4	2.55659	0.00971924	2.80841	0.00214512	5.88316	7.00514
chr8	11278972	11324276	NM_053279	0.0189	-	FAM167A	0.813407	0.153976	-0.697943	0.315753	1.75736	-1.62219
chr8	142217264	142238673	NM_001080431	0.01893	-	SLC45A4	0.491341	0.158779	-0.475644	0.240796	1.40575	-1.39054
chr19	5916151	5978320	NM_007320	0.01896	-	RANBP3	0.394649	0.0408978	-0.273364	0.271017	1.31462	-1.20862
chr17	42282400	42298994	NR_045058	0.01898	-	UBTF	0.361773	0.0962309	0.111298	0.7862	1.285	1.0802
chr17	40996608	41002724	NM_009590	0.01903	+	AOC2	1.75892	0.00736844	1.944	0.00175346	3.38446	3.84771
chr15	41523436	41574083	NM_007236	0.01907	+	CHP1	0.529966	0.0224392	0.14217	0.754289	1.44389	1.10356
chr20	50767816	50808524	NM_022088	0.01909	-	ZFP64	0.16971	0.43897	0.00659996	0.99106	1.12483	1.00459
chr16	30845361	30905623	NM_001286526	0.01911	-	BCL7C	0.341183	0.227135	0.156314	0.737049	1.2668	1.11444
chr19	17434031	17445638	NM_020959	0.01917	-	ANO8	0.387324	0.252931	0.000258401	0.999663	1.30796	1.00018
chr20	62584736	62588338	NR_027287	0.01918	+	UCKL1-AS1	1.17285	0.0683599	1.6031	0.0142041	2.25457	3.03794
chr14	105403590	105444694	NM_138420	0.01925	-	AHNAK2	1.55971	0.0103749	1.28456	0.0627846	2.94794	2.43608
chr10	129705324	129884164	NM_006504	0.01926	+	PTPRE	1.28846	0.0195809	-0.323531	0.770489	2.44267	-1.25139
chr6	150263073	150270368	NM_025217	0.01926	+	ULBP2	0.681606	0.0981996	0.162286	0.856048	1.60392	1.11906
chr10	134210701	134231358	NM_138499	0.01926	+	PWWP2B	0.36319	0.360464	0.058617	0.948328	1.28627	1.04147
chr19	39971051	39981528	NM_001001563	0.01933	+	TIMM50	0.301277	0.0945885	0.0719978	0.848861	1.23223	1.05117
chr15	81605006	81616524	NM_181900	0.01933	-	STARD5	0.399292	0.308057	0.403552	0.376314	1.31886	1.32276
chr11	369794	382117	NM_178537	0.01933	+	B4GALNT4	0.392913	0.396037	-0.0424164	0.971277	1.31304	-1.02984
chrX	55511048	55515631	NM_201286	0.01934	-	USP51	0.84529	0.0951839	-1.78203	0.000738801	1.79663	-3.43909
chr20	25750233	25781927	NR_026714	0.01935	-	FAM182B	1.74469	0.0350573	1.31346	0.122424	3.35123	2.48537
chr19	46112657	46148775	NM_001193268	0.01936	-	EML2	0.363234	0.49222	0.266495	0.725161	1.28631	1.20288
chr19	54372644	54379689	NM_001020818	0.01941	+	MYADM	0.850474	0.0315538	1.56837	7.79041e-06	1.80309	2.96569
chr20	23614293	23618685	NM_000099	0.01944	-	CST3	0.499464	0.0179225	0.148242	0.70623	1.41369	1.10822
chr16	19125253	19132952	NR_028028	0.01946	+	ITPRIPL2	0.897064	0.0514119	0.296247	0.716324	1.86227	1.22795
chrX	102930425	102943086	NM_001142421	0.0195	-	MORF4L2	0.366648	0.0892654	0.182578	0.585256	1.28935	1.13491
chr17	79670399	79674556	NM_002949	0.0195	+	MRPL12	0.35895	0.194052	-0.0171364	0.982799	1.28249	-1.01195
chr16	1826712	1832581	NM_080861	0.01951	-	SPSB3	0.753298	0.340988	1.55073	0.0223777	1.68564	2.92965
chr2	24232952	24247145	NM_001080473	0.01953	+	MFSD2B	1.10127	0.0694443	0.815991	0.268613	2.14544	1.76051
chr1	44440319	44443972	NM_004047	0.01959	+	ATP6V0B	0.404175	0.188045	0.368547	0.313898	1.32333	1.29105
chr3	158288952	158324249	NM_001195432	0.01961	+	MLF1	0.4426	0.339093	0.339649	0.59374	1.35905	1.26545
chr1	149874871	149889434	NM_014849	0.01967	-	SV2A	2.08191	0.0371603	3.98636	3.18713e-06	4.23368	15.8494
chr17	4643309	4649414	NM_001267822	0.01969	+	ZMYND15	0.997287	0.113106	-0.161657	0.917066	1.99624	-1.11857
chr19	33790839	33793470	NM_001287435	0.0197	-	CEBPA	0.682354	0.0154323	0.181437	0.737534	1.60476	1.13401
chr9	130683807	130693076	NM_001135219	0.0197	-	PIP5KL1	1.01221	0.0159385	0.897428	0.0393985	2.017	1.86274
chr13	27844463	27847827	NM_206827	0.01972	+	RASL11A	1.15508	0.107117	1.72563	0.00948403	2.22696	3.30724
chr15	41786055	41795757	NM_002220	0.01978	+	ITPKA	1.11897	0.0266568	0.0960938	0.947302	2.17191	1.06888
chr20	61726844	61733671	NR_003245	0.01981	-	HAR1B	0.601058	0.161476	0.0607146	0.952786	1.51683	1.04298
chr2	85843214	85876407	NM_006590	0.01983	+	USP39	0.250568	0.101652	0.18023	0.362093	1.18968	1.13306
chr19	50354376	50364001	NM_001305105	0.01986	+	PTOV1	0.471245	0.100973	0.195845	0.68673	1.38631	1.14539
chr2	218664511	218808796	NM_022648	0.0199	-	TNS1	1.06353	0.0273908	0.282438	0.766743	2.09004	1.21625
chr1	183441505	183523328	NM_201568	0.01991	+	SMG7	0.36427	0.0683409	-0.0194946	0.974847	1.28723	-1.0136
chr14	21945334	21967321	NM_014828	0.01997	+	TOX4	0.318538	0.0275332	0.225259	0.213046	1.24707	1.16899
chr11	118827007	118829269	NM_006760	0.01998	+	UPK2	0.646998	0.0154054	0.0898952	0.88859	1.56591	1.06429
chr16	79627744	79634622	NM_005360	0.02001	-	MAF	1.78966	0.0188582	1.23278	0.196046	3.45733	2.35019
chr17	4901242	4931694	NM_006612	0.02004	+	KIF1C	0.442939	0.10152	0.0135338	0.986947	1.35937	1.00943
chr4	2249159	2263739	NM_006454	0.02008	-	MXD4	0.371895	0.162384	-0.249089	0.498673	1.29405	-1.18846
chr11	60691912	60704631	NM_017870	0.0201	+	TMEM132A	0.598362	0.179607	-0.143462	0.877784	1.514	-1.10455
chr19	12907633	12912724	NM_005809	0.02014	-	PRDX2	0.309316	0.0262788	0.16645	0.402135	1.23912	1.12229
chr19	40946747	40950282	NM_203344	0.02014	-	SERTAD3	0.301095	0.130835	1.19581	9.85825e-16	1.23208	2.29074
chr1	202860223	202896400	NM_001303109	0.02017	-	KLHL12	0.237619	0.119344	-0.0924676	0.72922	1.17904	-1.06619
chr19	4090319	4124126	NM_030662	0.0202	-	MAP2K2	0.283193	0.0674552	0.0471004	0.896169	1.21688	1.03319
chr5	150827162	150871940	NM_078483	0.02023	+	SLC36A1	0.513511	0.149528	-0.22463	0.705974	1.42752	-1.16848
chr1	149576160	149651107	NR_111950	0.02024	+	LINC00869	0.475829	0.366699	0.229992	0.797839	1.39072	1.17283
chr5	73923230	73937249	NM_001256574	0.02027	-	ENC1	1.11964	0.00958296	0.783073	0.145427	2.17293	1.72079
chr16	3072620	3074287	NM_001288665	0.02027	-	HCFC1R1	0.725199	0.0376387	0.589076	0.157576	1.65313	1.50428
chr2	73461363	73480150	NR_029403	0.02035	+	CCT7	0.265682	0.150618	0.183319	0.462458	1.2022	1.13549
chr2	242498145	242513553	NM_032515	0.02037	+	BOK	0.802821	0.0103749	-0.137668	0.849276	1.74451	-1.10013
chr19	1248551	1259142	NM_177401	0.02038	+	MIDN	0.814352	0.0144974	1.25276	4.89124e-05	1.75851	2.38297
chr17	42269172	42275529	NM_020218	0.02039	-	ATXN7L3	0.336438	0.108205	-0.00811677	0.989618	1.26264	-1.00564
chr8	124510126	124544383	NM_148177	0.02041	-	FBXO32	0.838993	0.0928816	0.778999	0.176426	1.7888	1.71594
chr12	120875892	120878545	NM_004373	0.02042	+	COX6A1	0.330865	0.0581595	0.267977	0.202517	1.25777	1.20412
chr17	4843629	4848517	NM_015528	0.02045	+	RNF167	0.41448	0.0124913	0.0238206	0.963605	1.33282	1.01665
chr1	38273472	38275126	NM_001142726	0.02045	+	C1orf122	0.372886	0.290323	0.130239	0.842908	1.29494	1.09448
chr5	162864576	162872022	NM_004060	0.02053	+	CCNG1	0.520102	0.107891	0.446423	0.250735	1.43406	1.36266
chr19	38880931	38890523	NR_073032	0.02059	+	SPRED3	1.23007	0.117287	0.829229	0.389452	2.34578	1.77674
chr2	231041188	231084827	NM_004510	0.02063	-	SP110	0.955767	0.109076	-0.0057616	0.998738	1.93961	-1.004
chr12	49458458	49463808	NM_144593	0.02066	-	RHEBL1	1.42173	0.110595	-0.00626884	0.999145	2.67907	-1.00435
chrX	77359665	77382324	NM_000291	0.02066	+	PGK1	0.284807	0.222248	0.112464	0.783277	1.21825	1.08107
chr12	120648241	120687964	NM_025157	0.02067	-	PXN	0.336275	0.161951	-0.0899356	0.855367	1.26249	-1.06432
chr16	89202955	89222254	NR_045667	0.02068	+	ACSF3	0.260995	0.194367	-0.359234	0.0713284	1.1983	-1.28274
chrX	48932091	48937564	NM_001029896	0.02075	-	WDR45	0.347013	0.0665134	0.229589	0.356131	1.27192	1.1725
chr20	56964174	57026156	NM_004738	0.02076	+	VAPB	0.248814	0.238489	0.0431073	0.93025	1.18823	1.03033
chr19	33210678	33281714	NM_001110822	0.0208	+	TDRD12	1.84847	0.0166827	2.21516	0.00416667	3.60118	4.64332
chr2	27667239	27712678	NM_015662	0.02081	-	IFT172	0.337504	0.293985	0.514342	0.096256	1.26357	1.42834
chr17	21142183	21156578	NM_152914	0.02084	-	NATD1	0.805428	0.0267497	-0.214643	0.762246	1.74766	-1.16042
chr8	145515269	145538385	NM_005526	0.02084	+	HSF1	0.425067	0.491666	-0.226235	0.825786	1.34264	-1.16978
chr4	3505323	3533876	NR_110005	0.02088	-	LRPAP1	0.233381	0.115709	0.00163978	0.998434	1.17559	1.00114
chr10	75572258	75634349	NM_001204492	0.02088	-	CAMK2G	0.254085	0.134568	-0.0322589	0.94006	1.19258	-1.02261
chr16	2802329	2821413	NM_016333	0.02097	+	SRRM2	0.575218	0.165526	-0.00777005	0.995431	1.4899	-1.0054
chr11	66024764	66035331	NM_001134775	0.02098	+	KLC2	0.38579	0.127495	0.0467021	0.942427	1.30658	1.0329
chr15	63340635	63362831	NM_001018008	0.021	+	TPM1	0.253648	0.221428	0.236611	0.339743	1.19222	1.17822
chr16	1494933	1525085	NM_001114331	0.02102	-	CLCN7	0.243486	0.405496	-0.306421	0.332201	1.18385	-1.23664
chr17	80693451	80709073	NM_022158	0.02103	+	FN3K	0.486418	0.0922963	-0.0530462	0.943073	1.40096	-1.03745
chr1	156669399	156675459	NM_001878	0.02104	-	CRABP2	0.492221	0.326387	0.224174	0.789657	1.40661	1.16811
chr3	184018368	184026842	NM_001278708	0.02105	+	PSMD2	0.265713	0.0531151	0.126662	0.549764	1.20223	1.09176
chr17	78075354	78093679	NM_000152	0.02105	+	GAA	0.62591	0.108947	0.0633657	0.950571	1.54318	1.0449
chr19	49622645	49654287	NR_103842	0.02109	+	PPFIA3	0.497526	0.0380706	-0.000178135	0.999663	1.41179	-1.00012
chr19	14800869	14831772	NM_032433	0.02123	+	ZNF333	0.680216	0.0990276	0.0143041	0.991571	1.60238	1.00996
chr17	28804425	28853832	NM_001007025	0.02132	+	GOSR1	0.316616	0.0790905	-0.0271069	0.956439	1.24541	-1.01897
chr12	6993144	6993768	NR_002803	0.02134	+	RPL13P5	0.434026	0.428206	0.279698	0.713277	1.351	1.21394
chr19	38826442	38861589	NM_021185	0.02138	+	CATSPERG	0.988408	0.154383	1.37148	0.0388789	1.98399	2.58736
chr21	47401662	47424963	NM_001848	0.0214	+	COL6A1	0.813474	0.0780307	0.00604911	0.998033	1.75744	1.0042
chr8	145648983	145653946	NM_016208	0.02145	-	VPS28	0.323454	0.171278	0.137902	0.729473	1.25132	1.1003
chr16	11928054	11945442	NM_015659	0.02154	-	RSL1D1	0.305617	0.135222	0.510947	0.00592934	1.23595	1.42499
chr1	151023446	151032125	NM_001038707	0.02156	-	CDC42SE1	0.329171	0.0307139	-0.0363646	0.92883	1.25629	-1.02553
chr19	18723681	18731849	NM_012109	0.02162	+	TMEM59L	1.26314	0.0752967	-0.0194511	0.994026	2.40018	-1.01357
chr12	132312940	132336316	NM_016155	0.02163	+	MMP17	0.54159	0.0821248	0.144823	0.813204	1.45558	1.10559
chr19	18043823	18054794	NM_001136203	0.02164	+	CCDC124	0.502314	0.0184032	0.317239	0.256621	1.41648	1.24594
chr4	135117488	135122903	NM_001114734	0.0217	-	PABPC4L	2.30783	0.118752	-0.526147	0.870523	4.95138	-1.44008
chr1	116519118	116612675	NM_018420	0.02175	+	SLC22A15	1.24696	0.0399113	0.384616	0.733171	2.37341	1.30551
chr19	58898635	58906171	NM_001009	0.02176	+	RPS5	0.247	0.316957	0.245179	0.402314	1.18674	1.18524
chr19	589892	617159	NM_001194	0.02177	+	HCN2	0.755711	0.131924	0.13536	0.905484	1.68846	1.09837
chr16	24930704	25026699	NM_018054	0.0218	-	ARHGAP17	0.574139	0.0863862	0.0969235	0.901094	1.48879	1.06949
chr10	15253643	15413058	NM_001010924	0.0218	-	FAM171A1	0.772708	0.409741	-0.530845	0.694453	1.70847	-1.44477
chr19	3610626	3626813	NM_001080543	0.02184	-	CACTIN	0.506411	0.0250415	0.281202	0.369003	1.42051	1.21521
chr2	179059207	179264160	NM_001201481	0.02185	+	OSBPL6	0.560749	0.0923952	0.629412	0.0703879	1.47504	1.54693
chr20	48429249	48508779	NM_015266	0.02191	+	SLC9A8	0.471484	0.0219368	0.0701572	0.887687	1.38653	1.04983
chr4	108814419	108836204	NM_001136257	0.02192	+	SGMS2	1.24531	0.0329188	1.15486	0.0753076	2.37069	2.22663
chrX	48660486	48683380	NM_006044	0.02193	+	HDAC6	0.34535	0.0372814	-0.102768	0.74192	1.27046	-1.07383
chr14	23516269	23526747	NM_022478	0.02198	-	CDH24	0.579084	0.054084	0.263855	0.574679	1.4939	1.20068
chr7	98625057	98741743	NM_181349	0.022	-	SMURF1	0.331332	0.0231666	0.158223	0.470131	1.25817	1.11591
chr17	8782232	8815834	NM_014308	0.02202	-	PIK3R5	0.903908	0.467203	-0.137136	0.947072	1.87113	-1.09972
chr19	40697650	40721482	NM_002446	0.02203	+	MAP3K10	0.854527	0.0320374	0.276048	0.69965	1.80817	1.21087
chr11	77033059	77185108	NM_001128620	0.02203	-	PAK1	0.334537	0.120826	0.164935	0.623074	1.26097	1.12112
chr9	131314836	131395944	NM_001130438	0.02206	+	SPTAN1	0.29343	0.2556	0.0124435	0.98666	1.22555	1.00866
chrX	153656977	153664863	NM_001183	0.02207	+	ATP6AP1	0.347688	0.139077	0.0263675	0.969049	1.27252	1.01844
chr3	50362339	50365669	NM_007275	0.02208	-	TUSC2	0.446017	0.085024	0.308308	0.362225	1.36227	1.23825
chr17	40276993	40307062	NM_004583	0.02208	-	RAB5C	0.353765	0.126422	0.205071	0.542218	1.27789	1.15274
chr17	6899383	6914055	NM_000697	0.02215	+	ALOX12	0.985998	0.0454306	0.177001	0.879605	1.98068	1.13053
chr3	42132745	42267382	NM_001042646	0.02215	+	TRAK1	0.224116	0.173861	-0.280855	0.093429	1.16806	-1.21491
chr17	40118758	40129754	NM_033133	0.02217	+	CNP	0.413545	0.01982	0.120111	0.721869	1.33195	1.08682
chr1	63988971	64038364	NM_032437	0.02219	+	EFCAB7	0.710731	0.134568	-0.0104298	0.995015	1.63663	-1.00726
chr3	128968452	128996616	NM_016128	0.02224	+	COPG1	0.226055	0.150152	-0.0504865	0.880501	1.16963	-1.03561
chr19	46272966	46282877	NM_001288765	0.02231	-	DMPK	0.685693	0.0960521	0.465504	0.393657	1.60847	1.3808
chr1	153920147	153931132	NM_181715	0.02233	-	CRTC2	0.387615	0.0888986	0.162787	0.665168	1.30823	1.11945
chr10	88718287	88723017	NM_003087	0.02233	+	SNCG	0.803221	0.388858	0.668418	0.622863	1.74499	1.58933
chr21	33031934	33041243	NM_000454	0.02236	+	SOD1	0.419156	0.311302	0.253787	0.683101	1.33714	1.19233
chr19	1905372	1926012	NM_079834	0.0224	+	SCAMP4	0.257492	0.411224	-0.298453	0.399718	1.1954	-1.22982
chr1	202102531	202113871	NM_138795	0.02241	-	ARL8A	0.270184	0.107117	-0.12057	0.659293	1.20596	-1.08716
chr19	19030483	19039442	NM_019070	0.02246	+	DDX49	0.406934	0.0303881	0.266198	0.27773	1.32586	1.20263
chr1	161070345	161087866	NM_012394	0.02248	-	PFDN2	0.422575	0.0611002	0.471793	0.0452361	1.34032	1.38683
chr18	33048290	33077955	NM_194281	0.02248	-	INO80C	0.252573	0.461362	0.0100905	0.9911	1.19133	1.00702
chrX	153686620	153701989	NM_017514	0.02251	+	PLXNA3	0.764511	0.0549649	0.232853	0.755415	1.69879	1.17516
chr14	105886185	105937057	NM_001203258	0.02251	+	MTA1	0.360625	0.158392	0.110078	0.824199	1.28398	1.07929
chrX	133594174	133634698	NM_000194	0.02255	+	HPRT1	0.322231	0.250757	0.251625	0.498956	1.25026	1.19055
chr11	612554	615999	NM_004029	0.02256	-	IRF7	1.76541	0.048582	0.0510834	0.986182	3.39971	1.03604
chr11	45168893	45246639	NM_001256696	0.02257	+	PRDM11	0.450884	0.142881	-0.224189	0.642397	1.36688	-1.16812
chr4	148538538	148556672	NM_018241	0.0226	+	TMEM184C	0.342896	0.208026	0.112886	0.828984	1.2683	1.08139
chr4	152591808	152682175	NM_004564	0.02263	-	GATB	0.20801	0.453737	0.0121104	0.986867	1.15509	1.00843
chr4	114372187	114683083	NM_172128	0.02264	-	CAMK2D	0.296942	0.411241	0.199617	0.705616	1.22854	1.14839
chr17	41843488	41856368	NM_004090	0.02269	-	DUSP3	0.313819	0.146506	-0.231034	0.412415	1.24299	-1.17368
chr15	75128456	75135552	NR_104308	0.02271	-	ULK3	0.281982	0.316871	-0.0340188	0.962359	1.21586	-1.02386
chr11	117070039	117075508	NM_001001522	0.02278	+	TAGLN	0.519243	0.47659	-0.253185	0.836386	1.4332	-1.19184
chrX	48689501	48694040	NM_013271	0.02285	-	PCSK1N	0.686259	0.0649263	0.127876	0.87839	1.60911	1.09268
chr16	89988416	90002505	NM_001197181	0.02286	+	TUBB3	0.60719	0.286191	0.306913	0.733172	1.52329	1.23706
chr9	137001209	137025094	NM_017588	0.02289	+	WDR5	0.118593	0.509916	-0.169122	0.369449	1.08568	-1.12437
chr7	158801044	158818929	NR_024394	0.02294	+	LINC00689	0.566829	0.281978	0.147151	0.87858	1.48126	1.10738
chr11	118443101	118473747	NM_001142281	0.02303	+	ARCN1	0.261859	0.074696	0.284324	0.0681346	1.19902	1.21784
chr17	49243861	49249105	NM_001018139	0.02308	+	NME2	0.294192	0.269547	0.337098	0.247137	1.2262	1.26321
chr7	150783798	150841523	NM_031946	0.02309	+	AGAP3	0.378432	0.153234	-0.135253	0.776617	1.29993	-1.09829
chr17	3763616	3796337	NM_032294	0.02309	-	CAMKK1	0.30228	0.343033	-0.114892	0.844165	1.23309	-1.08289
chr17	38465422	38513895	NM_000964	0.02313	+	RARA	0.620898	0.0531166	0.238091	0.663146	1.53783	1.17943
chr13	28195915	28197590	NM_015972	0.02317	+	POLR1D	0.219066	0.0908008	0.274713	0.0345201	1.16398	1.20975
chr12	54366909	54370203	NM_014212	0.02324	+	HOXC11	0.363209	0.38284	-0.551316	0.184867	1.28628	-1.46542
chr1	114496498	114520491	NM_181358	0.02327	+	HIPK1	0.488402	0.0200657	-0.109716	0.803324	1.40289	-1.07902
chr10	51253907	51371344	NR_029388	0.02327	-	PARGP1	0.7948	0.152958	0.889756	0.151999	1.73484	1.85286
chr19	4791727	4795571	NM_018708	0.02329	+	FEM1A	0.849654	0.0363678	0.315043	0.648418	1.80207	1.24405
chr11	62559597	62572964	NM_006362	0.0233	-	NXF1	0.68265	0.0300479	0.85077	0.00601092	1.60508	1.80346
chrX	46404924	46407910	NR_015378	0.02331	+	ZNF674-AS1	0.622035	0.134851	0.267204	0.698015	1.53904	1.20347
chr19	1505016	1513188	NM_213604	0.02335	-	ADAMTSL5	0.949571	0.085151	-0.0157958	0.99234	1.9313	-1.01101
chr15	41221530	41231258	NM_019074	0.02337	+	DLL4	1.23677	0.0488955	1.12276	0.0933257	2.3567	2.17763
chrX	153715644	153719029	NM_019848	0.02339	-	SLC10A3	0.378341	0.0277992	0.312175	0.119486	1.29985	1.24158
chr19	11457180	11465620	NM_001080503	0.02339	+	CCDC159	0.424945	0.364498	0.290088	0.661214	1.34252	1.22271
chr11	64037299	64052176	NM_004322	0.02363	-	BAD	0.257764	0.382917	0.218352	0.572102	1.19562	1.1634
chr7	75046059	75115565	NM_001099415	0.02364	-	POM121C	0.720164	0.0540799	-0.186247	0.803955	1.64737	-1.1378
chr11	117947726	117990556	NM_001083947	0.02366	+	TMPRSS4	0.786529	0.214648	0.274053	0.815107	1.72492	1.2092
chr5	16451627	16465894	NM_033414	0.02368	-	ZNF622	0.569713	0.110654	-0.0161844	0.988477	1.48423	-1.01128
chr5	175815783	175816751	NM_138820	0.0237	+	HIGD2A	0.36061	0.0293172	0.119098	0.6909	1.28397	1.08606
chr16	5008317	5069156	NM_014692	0.02371	+	SEC14L5	1.98007	0.03402	1.64178	0.127271	3.94513	3.12051
chr10	73576054	73611082	NM_002778	0.02371	-	PSAP	0.311529	0.0688941	0.057782	0.880849	1.24102	1.04086
chr2	198380294	198418423	NM_199482	0.02374	+	MOB4	0.864175	0.0223028	0.363047	0.559039	1.8203	1.28614
chr17	1472547	1508328	NM_001284499	0.02375	-	SLC43A2	0.926942	0.102242	2.03959	8.52284e-06	1.90124	4.1113
chr20	10015646	10037410	NM_001303472	0.02376	+	ANKEF1	0.38488	0.0422218	0.293295	0.211023	1.30575	1.22544
chr5	179125929	179158639	NM_001746	0.02377	+	CANX	0.435759	0.190758	0.0381281	0.968149	1.35262	1.02678
chr1	110543548	110566364	NM_001242674	0.02381	+	AHCYL1	0.163439	0.264813	0.186194	0.248538	1.11995	1.13776
chr1	154929501	154934258	NM_138300	0.02382	-	PYGO2	0.206237	0.496977	-0.186524	0.639691	1.15368	-1.13802
chr19	55912649	55919325	NM_014501	0.02389	-	UBE2S	0.389512	0.0521971	0.263327	0.312462	1.30995	1.20024
chr16	72118755	72127539	NM_017853	0.02392	-	TXNL4B	0.597616	0.05762	0.670347	0.0382875	1.51321	1.59146
chr17	77768175	77770915	NM_020649	0.02393	-	CBX8	0.522909	0.0359886	1.04167	1.30066e-06	1.43685	2.0586
chrX	48928812	48931704	NM_007213	0.02395	-	PRAF2	0.730189	0.0746853	0.229435	0.762399	1.65886	1.17238
chr3	69915374	70017488	NM_198177	0.02395	+	MITF	0.681426	0.157056	0.889152	0.105351	1.60372	1.85209
chr1	156219014	156252620	NM_015327	0.02395	-	SMG5	0.300494	0.201824	0.00558807	0.994026	1.23157	1.00388
chr17	40834631	40852011	NM_003632	0.02395	+	CNTNAP1	0.957565	0.222289	1.04996	0.235044	1.94203	2.07047
chr3	127348001	127391653	NM_015720	0.02399	+	PODXL2	0.402108	0.32602	0.0266038	0.979942	1.32144	1.01861
chr2	231729664	231743969	NM_001012516	0.024	+	ITM2C	0.39954	0.402034	-0.0153277	0.989668	1.31909	-1.01068
chr7	75544419	75616173	NM_000941	0.02402	+	POR	0.216139	0.167599	-0.104087	0.679783	1.16162	-1.07481
chr15	60639349	60690185	NM_001136015	0.02409	-	ANXA2	0.329535	0.130789	0.268405	0.318926	1.25661	1.20448
chr11	47269850	47290584	NM_001251934	0.0241	+	NR1H3	0.486585	0.251106	0.408443	0.442813	1.40112	1.32725
chr1	161129253	161135516	NM_012475	0.02412	+	USP21	0.350045	0.185966	-0.0706068	0.903919	1.2746	-1.05016
chr22	50941375	50946135	NM_033200	0.02419	-	LMF2	0.366707	0.154873	-0.0537413	0.931867	1.28941	-1.03795
chr7	56131916	56148365	NM_001130069	0.02421	+	SUMF2	0.241906	0.118389	0.100524	0.701715	1.18255	1.07216
chr16	16043433	16236930	NM_004996	0.02421	+	ABCC1	0.59207	0.202412	-0.000324932	0.999663	1.50741	-1.00023
chr7	76139739	76157199	NM_182683	0.02423	+	UPK3B	0.43647	0.321389	-0.0209713	0.98666	1.35329	-1.01464
chr7	150936058	150973820	NM_001003802	0.02429	-	SMARCD3	0.320845	0.429266	-0.0595126	0.947718	1.24906	-1.04211
chr20	33432522	33460661	NM_178026	0.0243	-	GGT7	0.443111	0.0995786	-0.045896	0.947718	1.35953	-1.03232
chr16	88729780	88753594	NR_024399	0.02434	+	SNAI3-AS1	0.969583	0.1566	0.137836	0.930535	1.95827	1.10025
chr2	96778622	96781984	NM_000682	0.02445	-	ADRA2B	1.80675	0.0741195	1.36104	0.236109	3.49853	2.56871
chr7	100209724	100213000	NM_001040097	0.02447	+	MOSPD3	0.314298	0.268068	0.00397805	0.997333	1.24341	1.00276
chrX	153759604	153775801	NM_001042351	0.02448	-	G6PD	0.379093	0.0653456	0.0442313	0.93453	1.30052	1.03113
chr2	197644812	197664492	NM_001206774	0.02448	-	GTF3C3	0.408213	0.163971	0.300654	0.441013	1.32704	1.2317
chr7	86954663	86974808	NR_015381	0.02448	-	TP53TG1	0.262423	0.316467	0.183948	0.623074	1.19949	1.13599
chr5	52391508	52405602	NM_176806	0.02449	-	MOCS2	0.393154	0.16234	0.162966	0.733882	1.31326	1.11959
chr20	33866708	33872520	NM_181468	0.02456	-	EIF6	0.312013	0.119371	0.264211	0.275681	1.24144	1.20098
chr14	105331649	105363107	NM_015005	0.02456	+	CEP170B	0.536342	0.164277	-0.0682558	0.944433	1.45029	-1.04845
chr19	12799729	12807455	NM_032301	0.0246	-	FBXW9	0.333643	0.13861	-0.100664	0.817137	1.26019	-1.07227
chr1	84964005	84972262	NM_005274	0.02467	-	GNG5	0.275288	0.0797712	0.319161	0.0511603	1.21024	1.24761
chr20	25275378	25371618	NM_015600	0.02472	-	ABHD12	0.237242	0.212397	0.0990772	0.759228	1.17874	1.07109
chr1	228337414	228347527	NM_020435	0.02473	+	GJC2	1.49779	0.0452381	2.03696	0.00351496	2.82409	4.10381
chr11	62369690	62380237	NM_153265	0.02478	-	EML3	0.304918	0.287551	-0.00999757	0.989668	1.23535	-1.00695
chr12	109915427	109974510	NM_183415	0.0248	+	UBE3B	0.307426	0.0769543	0.0479613	0.906057	1.2375	1.0338
chr4	52917496	52963471	NM_001297608	0.02483	+	SPATA18	0.605258	0.0275912	0.464276	0.142821	1.52125	1.37963
chr10	102790995	102800998	NM_030971	0.02485	+	SFXN3	0.484388	0.0589028	-0.144051	0.776617	1.39899	-1.105
chr12	122242637	122270562	NM_015048	0.02485	+	SETD1B	0.56562	0.281847	0.464327	0.493185	1.48002	1.37967
chr5	176928905	176937427	NM_001144876	0.02493	-	DOK3	0.659244	0.113106	0.547884	0.255049	1.57925	1.46194
chr11	124609828	124617102	NM_001126181	0.02494	+	NRGN	0.790837	0.0302934	0.255952	0.694756	1.73008	1.19412
chr1	33402046	33430414	NM_001127361	0.02499	-	RNF19B	0.664455	0.0624444	0.356457	0.503724	1.58497	1.28028
chr12	112123856	112194911	NM_025247	0.025	+	ACAD10	0.348893	0.159826	-0.265714	0.416084	1.27358	-1.20223
chr3	184279586	184300196	NM_004443	0.02509	+	EPHB3	0.603177	0.125175	-0.239194	0.724174	1.51906	-1.18033
chr19	4324039	4338847	NM_017720	0.02509	-	STAP2	0.279848	0.158355	0.0646257	0.878285	1.21407	1.04581
chr14	32546494	32628934	NM_001173	0.02512	+	ARHGAP5	0.334919	0.386695	0.292065	0.559343	1.26131	1.22439
chr19	7504573	7537371	NM_001130955	0.02513	+	ARHGEF18	0.543933	0.183009	-0.164907	0.832586	1.45794	-1.12109
chr17	7146905	7154995	NM_001143775	0.02517	-	CTDNEP1	0.40663	0.126923	-0.00575677	0.99448	1.32559	-1.004
chr19	10225689	10230599	NM_003755	0.02521	-	EIF3G	0.335472	0.0674552	0.290477	0.176453	1.26179	1.22304
chr19	47990890	48018515	NM_003827	0.02524	-	NAPA	0.412463	0.0308355	0.127243	0.719654	1.33096	1.0922
chr17	40761357	40767256	NM_001070	0.02529	+	TUBG1	0.254126	0.247254	0.122837	0.729448	1.19261	1.08887
chr17	17991180	18011299	NM_001388	0.0253	+	DRG2	0.397013	0.0307469	0.0143866	0.979942	1.31678	1.01002
chr19	10982252	11033448	NM_199141	0.02535	+	CARM1	0.431259	0.074579	0.0411366	0.949272	1.34841	1.02892
chr19	647525	663233	NM_194460	0.02538	-	RNF126	0.290132	0.350225	-0.148003	0.768142	1.22275	-1.10803
chr8	49830238	49833999	NM_003068	0.02539	-	SNAI2	1.54121	0.0323875	2.34034	0.000521158	2.91039	5.06422
chr16	28891363	28915830	NM_001286075	0.02543	+	ATP2A1	1.37796	0.0652815	0.978398	0.29167	2.59901	1.97028
chr5	58264865	58335339	NM_001197221	0.02546	-	PDE4D	1.44235	0.148702	0.438489	0.825163	2.71764	1.35518
chr19	53268747	53290034	NM_198457	0.02546	-	ZNF600	0.412726	0.209303	0.0454728	0.959425	1.3312	1.03202
chr1	6161846	6240194	NM_015557	0.02549	-	CHD5	0.795622	0.0798292	0.24791	0.769324	1.73583	1.18749
chr5	6448735	6496834	NM_001145161	0.0255	+	UBE2QL1	1.29384	0.287504	0.663521	0.731694	2.45179	1.58394
chr19	49471381	49496610	NM_001161587	0.02552	-	GYS1	0.294117	0.322246	-0.211915	0.609736	1.22613	-1.15822
chr17	74385612	74449288	NM_022066	0.02553	-	UBE2O	0.631993	0.0329375	-0.861937	0.00270646	1.5497	-1.81748
chr22	46731297	46753237	NR_104241	0.02554	+	TRMU	0.360362	0.0870199	0.0132268	0.984069	1.28375	1.00921
chr14	103851700	103970166	NM_001128919	0.02555	+	MARK3	0.225384	0.0842724	0.075189	0.752616	1.16909	1.0535
chr1	162332772	162339813	NM_001126060	0.02556	+	NOS1AP	0.465304	0.139975	-0.472535	0.158909	1.38061	-1.38755
chr5	151122382	151138210	NM_004045	0.02559	-	ATOX1	0.313476	0.128262	0.151613	0.642397	1.2427	1.11081
chr12	6961290	6975795	NM_003481	0.02562	+	USP5	0.146992	0.432074	-0.0610803	0.855367	1.10726	-1.04325
chr16	3272324	3285457	NM_198087	0.02566	-	ZNF200	0.221307	0.516132	0.136845	0.793894	1.16579	1.0995
chr14	75348593	75370450	NR_033814	0.0257	+	DLST	0.200355	0.25424	0.016524	0.972779	1.14898	1.01152
chr16	1359627	1377019	NM_003345	0.02572	+	UBE2I	0.307349	0.159413	0.253185	0.351576	1.23743	1.19184
chr4	71681498	71705220	NM_001098477	0.02573	-	GRSF1	0.213124	0.168964	0.221194	0.20496	1.1592	1.1657
chr19	41284123	41302849	NM_016154	0.02575	+	RAB4B	0.726464	0.0686251	-0.0673937	0.949914	1.65458	-1.04782
chr12	7033625	7051484	NM_001007026	0.02575	+	ATN1	0.577447	0.169098	-0.0134119	0.991571	1.49221	-1.00934
chr1	230972864	231005335	NM_001136494	0.02577	-	C1orf198	0.311353	0.108404	-0.203753	0.443603	1.24087	-1.15169
chr1	156252703	156262234	NR_026678	0.0258	+	TMEM79	0.453746	0.229278	-0.276803	0.620445	1.36959	-1.21151
chr19	51834794	51845378	NM_001163922	0.02587	-	VSIG10L	0.687956	0.233102	-0.158018	0.896284	1.611	-1.11575
chr19	17830302	17845324	NM_018174	0.02588	+	MAP1S	0.767354	0.0328724	-0.250469	0.700861	1.70215	-1.18959
chr2	111132685	111142113	NR_027244	0.02589	-	LINC01106	0.719911	0.106481	0.69093	0.192854	1.64708	1.61432
chr5	2752244	2755511	NM_001294337	0.0259	+	C5orf38	0.649972	0.154859	0.395328	0.54596	1.56914	1.31524
chr17	45973515	46006323	NM_003110	0.02593	+	SP2	0.708312	0.0388732	-0.0450304	0.965654	1.63389	-1.0317
chr8	74206836	74237520	NM_172037	0.02597	+	RDH10	0.752822	0.0918982	0.0598826	0.962632	1.68509	1.04238
chr9	139756565	139760788	NM_001281299	0.02602	-	EDF1	0.316678	0.152714	0.224016	0.446892	1.24546	1.16798
chr15	71123862	71145797	NM_001286679	0.02602	-	LARP6	0.540556	0.325625	0.0701727	0.957538	1.45453	1.04984
chr16	30772932	30787628	NM_001207034	0.02605	+	RNF40	0.358659	0.210746	0.0910494	0.877189	1.28223	1.06514
chr1	63786554	63790112	NR_121637	0.02607	-	FOXD3-AS1	0.647781	0.155696	0.183954	0.844165	1.56676	1.13599
chr19	19303574	19312678	NM_001278728	0.02609	+	RFXANK	0.244636	0.192005	0.103375	0.743409	1.18479	1.07428
chr2	54080049	54087170	NM_006794	0.02614	-	GPR75	1.80166	0.0329594	1.81447	0.0258624	3.48621	3.51731
chr17	37026111	37078023	NM_006148	0.02617	+	LASP1	0.311361	0.0576631	-0.0774686	0.818081	1.24088	-1.05517
chr12	110152186	110208312	NM_032829	0.02619	+	FAM222A	0.634404	0.0725806	0.194049	0.768142	1.5523	1.14397
chr7	73007523	73038870	NM_032953	0.02626	-	MLXIPL	0.832108	0.158146	0.257403	0.821827	1.78028	1.19533
chr2	241526132	241538526	NM_023083	0.02628	+	CAPN10	0.345763	0.244518	-0.166421	0.728984	1.27082	-1.12227
chr19	34855644	34893318	NM_001289789	0.02629	+	GPI	0.305189	0.175145	0.0440944	0.935721	1.23558	1.03104
chr4	3250766	3258342	NM_001042690	0.02629	+	MSANTD1	1.17772	0.212876	0.827612	0.456959	2.26218	1.77475
chr16	15198579	15225458	NR_123722	0.0263	-	PKD1P6	1.09761	0.0340552	0.0459204	0.977286	2.14	1.03234
chr19	36266416	36279724	NM_052948	0.0263	+	ARHGAP33	0.678654	0.110595	0.219842	0.778917	1.60065	1.16461
chrX	49019180	49024495	NM_024859	0.0263	+	MAGIX	0.789871	0.177126	0.533452	0.518902	1.72892	1.44739
chr2	114341229	114356613	NR_024077	0.02633	+	WASH2P	0.397676	0.226739	-0.095554	0.889085	1.31738	-1.06848
chr11	394182	404908	NM_007183	0.02635	+	PKP3	0.343728	0.261848	-0.0821723	0.897968	1.26903	-1.05861
chr12	131356538	131362223	NM_001300796	0.02638	+	RAN	0.257015	0.202021	0.216997	0.386353	1.195	1.16231
chr19	926036	972803	NM_005224	0.02638	+	ARID3A	0.326233	0.346871	-0.0563006	0.943655	1.25374	-1.0398
chr5	172571444	172591390	NM_001205	0.0264	+	BNIP1	0.222187	0.420033	0.116803	0.791904	1.1665	1.08433
chr17	79008946	79091232	NM_017451	0.02641	+	BAIAP2	0.271497	0.430349	-0.131675	0.820513	1.20706	-1.09556
chr11	67273960	67275658	NR_073484	0.02644	-	CDK2AP2	0.658605	0.0342284	0.153515	0.813204	1.57856	1.11228
chr6	64281916	64293493	NM_003463	0.02645	+	PTP4A1	0.448279	0.045151	0.623819	0.00354065	1.36441	1.54095
chr1	201951765	201975275	NM_020216	0.02646	+	RNPEP	0.38047	0.190478	0.0974233	0.872928	1.30177	1.06986
chr4	89630939	89651254	NR_002806	0.02647	+	FAM13A-AS1	1.17888	0.245557	1.03351	0.482878	2.26401	2.04699
chr16	2009516	2011976	NM_004548	0.02652	+	NDUFB10	0.406154	0.164142	0.248939	0.552839	1.32515	1.18833
chr11	13030969	13033653	NM_001080521	0.02652	+	RASSF10	0.846389	0.220692	0.0161541	0.994026	1.79799	1.01126
chr20	33516235	33543601	NM_000178	0.02654	-	GSS	0.284385	0.0745651	0.102407	0.719292	1.21789	1.07356
chr5	179159850	179204287	NM_014757	0.02657	+	MAML1	0.627508	0.166125	-0.162328	0.86737	1.54489	-1.11909
chr17	80009762	80015346	NM_004127	0.0266	+	GPS1	0.368602	0.0430097	0.121755	0.712912	1.2911	1.08806
chr16	3185056	3192805	NM_004220	0.0266	+	ZNF213	0.727705	0.147514	0.0915042	0.942861	1.656	1.06548
chr13	114523521	114567076	NM_000820	0.02667	-	GAS6	0.528787	0.272183	0.0451062	0.972308	1.44272	1.03176
chr17	5322960	5336340	NM_001160266	0.02667	+	RPAIN	0.417967	0.4176	-0.0866925	0.938063	1.33604	-1.06193
chr17	78234659	78372581	NM_001256071	0.02667	+	RNF213	0.218752	0.476761	-0.109255	0.83121	1.16373	-1.07867
chr20	43160421	43247678	NM_001281444	0.02668	+	PKIG	0.304133	0.491923	0.148398	0.843138	1.23468	1.10834
chr15	68871307	69020144	NM_006091	0.0267	+	CORO2B	0.843713	0.148046	-0.780589	0.303222	1.79466	-1.71783
chr22	24376132	24384311	NM_000853	0.02671	-	GSTT1	0.438338	0.0430696	-0.0292259	0.96432	1.35504	-1.02046
chr10	102106771	102124588	NM_005063	0.02684	+	SCD	0.273697	0.0666282	0.0854744	0.759039	1.2089	1.06104
chr10	12171639	12211957	NM_001142627	0.02686	+	SEC61A2	0.51312	0.18212	0.357763	0.495316	1.42713	1.28144
chr17	62962667	62971703	NR_026903	0.02686	-	AMZ2P1	0.288308	0.274559	0.172541	0.661334	1.22121	1.12704
chr16	4932507	4987136	NM_002705	0.0269	-	PPL	0.818489	0.0646314	0.864069	0.0679133	1.76356	1.82016
chr3	14166439	14185180	NM_024334	0.027	+	TMEM43	0.117315	0.428206	-0.2109	0.12436	1.08471	-1.15741
chr2	27530264	27531130	NM_003353	0.02701	-	UCN	1.13038	0.205831	0.142586	0.94994	2.18916	1.10388
chr17	79825594	79828850	NM_001301241	0.02705	-	ARHGDIA	0.450302	0.0628566	-0.00530988	0.99467	1.36633	-1.00369
chrX	49028183	49031468	NM_002668	0.02713	+	PLP2	0.270142	0.138197	0.0669946	0.861995	1.20593	1.04753
chr12	49621708	49667121	NM_001303117	0.02713	+	TUBA1C	0.304496	0.258152	-0.0977505	0.850616	1.23499	-1.0701
chr12	7052979	7055166	NM_001301837	0.02717	+	C12orf57	0.39889	0.23279	0.223198	0.664125	1.31849	1.16732
chr19	50372289	50381613	NM_001278160	0.02722	-	AKT1S1	0.452065	0.110867	-0.0101962	0.99104	1.368	-1.00709
chr1	27648635	27662891	NR_037576	0.02724	+	TMEM222	0.430812	0.0442064	0.190026	0.580481	1.34799	1.14078
chr18	9121262	9136718	NR_110771	0.02726	-	NDUFV2-AS1	0.680663	0.47659	-0.463241	0.759394	1.60288	-1.37864
chr19	1985446	2015702	NM_017797	0.02732	-	BTBD2	0.447666	0.214196	-0.110596	0.881806	1.36383	-1.07967
chr7	6676952	6697910	NM_001278559	0.02733	+	ZNF316	0.707568	0.0630307	0.31138	0.614983	1.63305	1.24089
chr10	69681655	69835103	NM_001278185	0.02736	-	HERC4	0.415053	0.206383	0.542479	0.109313	1.33335	1.45647
chr20	3758150	3762102	NM_015417	0.02737	-	SPEF1	1.00764	0.195055	1.21713	0.129096	2.01062	2.32483
chr11	67798083	67804114	NM_002496	0.02738	+	NDUFS8	0.382647	0.105846	0.172585	0.653291	1.30373	1.12708
chr5	138210918	138270723	NM_001290312	0.02739	+	CTNNA1	0.239451	0.0513193	0.0824333	0.707965	1.18054	1.0588
chr17	26673653	26684612	NM_015584	0.0274	-	POLDIP2	0.238055	0.243464	0.0664062	0.872928	1.1794	1.04711
chr14	23352431	23356889	NM_173527	0.02741	+	REM2	0.983021	0.0594495	1.60353	0.000338871	1.9766	3.03887
chr7	127667123	127671002	NM_022143	0.02742	-	LRRC4	1.24248	0.0410094	0.734691	0.388008	2.36605	1.66404
chr16	87741417	87799598	NM_017566	0.02745	-	KLHDC4	0.274004	0.154669	-0.0024919	0.998033	1.20916	-1.00173
chr7	56169265	56174187	NM_016139	0.02746	-	CHCHD2	0.318165	0.104243	0.263911	0.268657	1.24674	1.20073
chr7	150725508	150744869	NM_007188	0.02748	+	ABCB8	0.383117	0.075561	0.0324885	0.956484	1.30416	1.02277
chr19	12873816	12886434	NM_001100176	0.02752	-	HOOK2	0.240995	0.141368	0.141817	0.547933	1.18181	1.10329
chr2	12856997	12882858	NM_021643	0.02752	+	TRIB2	1.18173	0.171278	0.646617	0.624608	2.26849	1.56549
chrX	63404996	63425624	NM_152424	0.02752	-	AMER1	0.48627	0.189695	-0.906769	0.00730644	1.40082	-1.87484
chr1	234740014	234745271	NM_182972	0.02754	-	IRF2BP2	0.325397	0.355826	0.0969199	0.888897	1.25301	1.06949
chr9	132649465	132805473	NM_015033	0.02758	-	FNBP1	0.350204	0.153488	0.202219	0.573803	1.27474	1.15047
chr2	113403433	113421400	NM_005415	0.02758	+	SLC20A1	0.340045	0.311302	0.649172	0.0277364	1.2658	1.56827
chr1	204187978	204329057	NM_014935	0.02759	-	PLEKHA6	0.334054	0.404598	-0.358089	0.446822	1.26055	-1.28173
chr10	102133332	102148111	NR_026762	0.0276	+	OLMALINC	0.477846	0.213487	0.0909717	0.916211	1.39266	1.06509
chr20	35973087	36033835	NM_005417	0.02762	+	SRC	0.366565	0.295602	-0.265856	0.581427	1.28928	-1.20235
chr21	42539727	42654461	NM_138992	0.02762	+	BACE2	0.195115	0.335949	-0.0735434	0.849276	1.14482	-1.0523
chr2	10923516	10952965	NM_005742	0.02763	-	PDIA6	0.234893	0.410436	0.115652	0.806201	1.17682	1.08346
chr19	44116252	44118650	NM_001145641	0.02765	+	SRRM5	1.15473	0.148046	0.964508	0.268906	2.22642	1.9514
chr2	85198230	85286595	NM_020122	0.02766	+	KCMF1	0.297958	0.0416767	0.389785	0.00612804	1.2294	1.3102
chr16	5074844	5083942	NM_016256	0.02766	-	NAGPA	0.440612	0.114563	0.162235	0.742179	1.35718	1.11902
chr20	62367977	62370460	NM_017806	0.02771	+	LIME1	0.778336	0.174375	0.166082	0.896052	1.71515	1.12201
chr17	60704761	60770962	NM_006039	0.02773	+	MRC2	0.970852	0.157264	0.0140437	0.99467	1.96	1.00978
chr3	186501360	186507685	NM_001967	0.02775	+	EIF4A2	0.301936	0.322521	0.697449	0.00547578	1.2328	1.62164
chr19	40736223	40791302	NM_001243028	0.02782	-	AKT2	0.238384	0.104299	-0.0555916	0.859753	1.17967	-1.03929
chr19	676388	683392	NM_005860	0.0279	+	FSTL3	0.828955	0.173876	0.0638782	0.971277	1.7764	1.04527
chr10	71078602	71161637	NM_000188	0.02791	+	HK1	0.113846	0.426907	-0.0393047	0.883287	1.08211	-1.02762
chr9	112002006	112083244	NM_018424	0.02798	-	EPB41L4B	0.415578	0.230373	0.337383	0.446154	1.33383	1.26346
chr17	78388966	78404171	NM_001164638	0.02803	+	ENDOV	0.243872	0.331288	0.0389274	0.947061	1.18417	1.02735
chr19	48885826	48894810	NM_006801	0.02804	-	KDELR1	0.329973	0.0462031	-0.0257622	0.956378	1.25699	-1.01802
chr1	156707093	156710923	NM_024540	0.02805	-	MRPL24	0.22596	0.357979	0.242891	0.39447	1.16956	1.18336
chr1	230457391	230561674	NM_001258311	0.02809	-	PGBD5	1.05372	0.0894126	0.0313491	0.986947	2.07588	1.02197
chr19	1104648	1106788	NM_001039848	0.02816	+	GPX4	0.309652	0.307082	0.224464	0.592523	1.23941	1.16834
chrX	47441689	47446190	NM_003254	0.02817	+	TIMP1	0.49235	0.0650017	0.16209	0.737534	1.40673	1.11891
chrX	134021661	134049297	NM_019556	0.02821	-	MOSPD1	0.594914	0.0557849	0.926163	0.001429	1.51038	1.90022
chr10	115803805	115806667	NM_000684	0.02823	+	ADRB1	1.28621	0.19635	0.822132	0.459224	2.43886	1.76802
chr2	74724643	74730443	NM_001009812	0.02826	-	LBX2	0.992574	0.161476	0.173209	0.914544	1.98973	1.12756
chr19	19230424	19249310	NM_017814	0.02828	-	TMEM161A	0.422677	0.212715	-0.117924	0.864079	1.34041	-1.08517
chr6	138188324	138204451	NM_001270507	0.02833	+	TNFAIP3	0.88473	0.14961	0.843996	0.224104	1.84642	1.79502
chr16	3074031	3077756	NM_024339	0.02835	+	THOC6	0.591215	0.113096	0.719948	0.0585466	1.50652	1.64712
chr1	41827602	41849263	NM_001291281	0.0284	+	FOXO6	1.22598	0.0527056	0.309307	0.806201	2.33914	1.23911
chrX	46357159	46404892	NM_001039891	0.02841	-	ZNF674	0.527082	0.20716	0.371338	0.53895	1.44101	1.29355
chr12	49952085	49960222	NM_001012300	0.02842	-	MCRS1	0.27763	0.119839	0.00744996	0.988813	1.2122	1.00518
chr12	51632507	51640501	NM_001136269	0.02842	+	DAZAP2	0.164647	0.205015	0.0933303	0.634676	1.12089	1.06683
chr3	47603727	47621730	NM_001206942	0.02844	-	CSPG5	0.651259	0.0707226	0.674986	0.06468	1.57054	1.59658
chr8	22545173	22549902	NM_001199880	0.02844	-	EGR3	0.814936	0.225821	2.79442	2.43185e-08	1.75922	6.93753
chr9	35605280	35610038	NM_006285	0.02845	+	TESK1	0.420917	0.160245	0.0390998	0.962248	1.33878	1.02747
chr3	184097860	184107623	NM_001304472	0.02846	+	CHRD	1.05396	0.0521971	0.498845	0.552839	2.07622	1.41308
chr1	1152287	1167447	NM_016547	0.02846	-	SDF4	0.296871	0.367139	0.0831051	0.899828	1.22848	1.0593
chr3	49027340	49044581	NM_177939	0.02852	+	P4HTM	0.395517	0.213578	0.0611722	0.935721	1.31541	1.04331
chr9	139323066	139334256	NM_019892	0.02856	-	INPP5E	0.408752	0.355538	0.25857	0.690396	1.32754	1.19629
chr3	52489523	52515926	NM_001276294	0.02858	+	NISCH	0.392048	0.181639	0.118627	0.835658	1.31225	1.0857
chr16	23194039	23228200	NM_001039	0.02859	+	SCNN1G	1.4892	0.121085	3.50869	6.05223e-05	2.80734	11.3821
chr19	12757321	12777591	NM_000528	0.02861	-	MAN2B1	0.355753	0.264926	0.0607545	0.93453	1.27965	1.04301
chr19	39833098	39875537	NM_018028	0.02867	+	SAMD4B	0.392479	0.119723	-0.264305	0.43577	1.31265	-1.20106
chr8	145064225	145067583	NM_000837	0.02868	+	GRINA	0.51607	0.119267	0.010739	0.991571	1.43005	1.00747
chr2	121010413	121052286	NM_002881	0.0287	+	RALB	0.26429	0.102266	0.249082	0.176222	1.20104	1.18845
chr19	18942743	18979039	NM_002911	0.02871	+	UPF1	0.292448	0.269759	-0.137794	0.751203	1.22472	-1.10022
chr3	184032951	184053146	NM_182917	0.02878	+	EIF4G1	0.275593	0.246397	-0.0772725	0.872928	1.21049	-1.05502
chr14	61111416	61116155	NM_005982	0.02878	-	SIX1	0.455551	0.250018	-0.50087	0.26008	1.37131	-1.41507
chr2	97202463	97218371	NM_212481	0.0288	+	ARID5A	0.371989	0.20716	-0.427033	0.187441	1.29414	-1.34447
chr2	113993845	114024600	NR_015377	0.0288	+	PAX8-AS1	0.242881	0.332931	-0.152867	0.681043	1.18335	-1.11178
chr19	34972879	34992085	NM_001080436	0.02882	+	WTIP	0.90456	0.0547287	0.0625234	0.963209	1.87197	1.04429
chr4	83814604	83822069	NR_034076	0.02888	-	THAP9-AS1	0.325534	0.273166	0.803172	0.000959243	1.25313	1.74493
chr11	61170119	61197464	NM_001136040	0.02889	-	CPSF7	0.35617	0.235502	0.153469	0.762346	1.28002	1.11224
chr6	41491632	41516359	NR_126415	0.0289	-	FOXP4-AS1	1.42891	0.105691	1.33627	0.149697	2.69244	2.52497
chr3	113666747	113681827	NM_173570	0.0289	+	ZDHHC23	0.405702	0.266656	0.700085	0.0355977	1.32473	1.6246
chr9	138354564	138364095	NR_038969	0.02892	-	PPP1R26-AS1	0.63624	0.0674552	-0.513268	0.241236	1.55427	-1.42728
chr12	57489186	57505196	NM_001178078	0.02895	-	STAT6	0.397628	0.229515	-0.0464354	0.955763	1.31734	-1.03271
chr17	41166621	41174459	NM_006373	0.02896	-	VAT1	0.335024	0.109451	0.0366169	0.9473	1.2614	1.02571
chr13	45907605	45915419	NM_003295	0.02896	-	TPT1	0.20744	0.365051	0.249492	0.321743	1.15464	1.18879
chr9	130882971	130890467	NM_001256335	0.02901	-	PTGES2	0.296362	0.119267	0.0633457	0.877381	1.22804	1.04489
chr22	31477281	31500610	NM_134270	0.02902	+	SMTN	0.459254	0.0797116	-0.120872	0.819883	1.37483	-1.08739
chr22	21922018	21978323	NR_046082	0.02914	+	UBE2L3	0.247494	0.0570646	0.188239	0.242525	1.18714	1.13937
chr3	49190291	49191834	NR_004405	0.02916	-	LAMB2P1	1.34842	0.136511	-0.244885	0.905484	2.54634	-1.185
chr4	39460643	39465434	NM_001278592	0.02925	+	LIAS	0.362772	0.195114	0.641256	0.0114691	1.28589	1.55969
chr19	1576669	1592760	NM_001281453	0.02929	-	MBD3	0.341513	0.145215	-0.0763593	0.87839	1.26708	-1.05435
chr19	55587220	55599291	NM_133180	0.02935	+	EPS8L1	0.252769	0.406445	0.00874595	0.991527	1.19149	1.00608
chr17	72912175	72919358	NM_173477	0.02937	-	USH1G	0.914872	0.294927	0.487051	0.721977	1.8854	1.40158
chr2	172864803	172945587	NM_199227	0.02938	+	METAP1D	0.456312	0.0834005	0.655895	0.00841249	1.37203	1.57559
chr4	99182526	99365012	NM_001100429	0.02944	+	RAP1GDS1	0.206021	0.264327	0.294416	0.107104	1.1535	1.22639
chr22	30126944	30162969	NM_019103	0.02945	-	ZMAT5	0.322729	0.287957	0.179692	0.70623	1.25069	1.13264
chr9	131217433	131257119	NM_153436	0.02947	+	ODF2	0.270336	0.0550484	0.13135	0.541122	1.20609	1.09532
chr17	26684603	26690705	NM_152464	0.02947	+	TMEM199	0.299334	0.277673	0.136488	0.762246	1.23058	1.09923
chr5	176237559	176307899	NM_133369	0.02948	+	UNC5A	0.729351	0.0546704	-0.187263	0.804837	1.65789	-1.1386
chr2	27237621	27250087	NM_001303050	0.02961	+	MAPRE3	0.470007	0.0752639	0.245233	0.530243	1.38512	1.18528
chr1	33938231	33961995	NM_145238	0.02963	+	ZSCAN20	0.655871	0.0573363	-0.61065	0.172757	1.57557	-1.52695
chrX	153672472	153679002	NM_004699	0.02963	+	FAM50A	0.36963	0.226027	0.327303	0.381684	1.29202	1.25467
chr10	99258638	99330967	NM_024954	0.02966	+	UBTD1	0.450472	0.0963643	0.504746	0.0701127	1.36649	1.41887
chr19	59062932	59066370	NM_198426	0.02967	-	CHMP2A	0.400167	0.0600814	0.310654	0.235279	1.31966	1.24027
chr22	21982377	21984340	NM_001017964	0.02967	-	YDJC	0.302849	0.243236	-0.21983	0.527791	1.23358	-1.1646
chr2	65216494	65251000	NM_003038	0.02968	+	SLC1A4	0.741742	0.0903679	0.36205	0.589677	1.67219	1.28525
chr16	29624423	29625038	NR_002593	0.02969	-	SLC7A5P1	1.42144	0.156389	0.484499	0.7878	2.67852	1.3991
chr19	36605887	36616849	NM_001281	0.02971	+	TBCB	0.261064	0.329592	0.175779	0.648366	1.19836	1.12957
chrX	107334898	107397901	NM_052936	0.02972	+	ATG4A	0.33094	0.26013	0.239606	0.555069	1.25783	1.18067
chr16	50776028	50835846	NM_001042412	0.02974	+	CYLD	0.342099	0.294927	0.22665	0.63363	1.2676	1.17012
chr22	44422183	44565112	NM_001243386	0.02979	+	PARVB	0.770382	0.249859	0.326814	0.803324	1.70572	1.25424
chr14	93170151	93215047	NM_005606	0.02982	-	LGMN	0.336881	0.252395	-0.0707838	0.912142	1.26302	-1.05029
chr9	96338908	96441869	NM_005392	0.02993	+	PHF2	0.237896	0.504953	-0.173633	0.733172	1.17927	-1.12789
chr4	778744	819945	NM_006651	0.02996	-	CPLX1	0.965876	0.0640064	0.545684	0.457622	1.95325	1.45971
chr12	120779132	120806983	NM_002442	0.03001	-	MSI1	0.478655	0.237889	-0.25264	0.688632	1.39344	-1.19139
chr7	56147975	56160689	NM_006213	0.03002	-	PHKG1	1.26654	0.114784	2.15587	0.00508429	2.40585	4.45636
chr15	72491369	72522063	NM_001206799	0.03006	-	PKM	0.352925	0.0619749	0.0828634	0.834285	1.27715	1.05912
chr11	129769600	129872730	NM_020228	0.03012	-	PRDM10	0.3791	0.260712	0.0264692	0.977383	1.30053	1.01852
chr20	61732643	61735737	NR_003244	0.03015	+	HAR1A	0.695002	0.327981	-0.279331	0.786586	1.61889	-1.21363
chr14	105155942	105171145	NM_032714	0.03016	+	INF2	0.282061	0.383838	-0.154538	0.761973	1.21593	-1.11307
chr15	31619057	31727868	NM_001302461	0.03017	+	KLF13	2.17769	0.0101517	1.01834	0.387986	4.52427	2.02558
chr1	145293370	146466121	NM_001302371	0.03019	+	NBPF10	0.307211	0.447806	-0.160957	0.804718	1.23731	-1.11803
chr4	1723216	1746905	NM_006342	0.03021	+	TACC3	0.297001	0.158392	-0.0324826	0.952483	1.22859	-1.02277
chr16	89984286	89987385	NM_002386	0.03023	+	MC1R	0.394298	0.394174	-0.105336	0.910961	1.3143	-1.07574
chr1	861120	879961	NM_152486	0.03026	+	SAMD11	0.685684	0.119723	0.187598	0.83179	1.60846	1.13887
chr11	69061604	69064754	NM_138768	0.03026	+	MYEOV	1.03614	0.270553	1.47649	0.12506	2.05074	2.78271
chr17	73584138	73622927	NR_003587	0.03028	+	MYO15B	0.828633	0.167319	0.753524	0.292111	1.776	1.68591
chr5	473333	524549	NM_004174	0.03028	-	SLC9A3	0.699413	0.35822	0.535751	0.591179	1.62384	1.4497
chr11	1855539	1858751	NM_138567	0.03036	+	SYT8	0.775769	0.496977	0.229906	0.916876	1.7121	1.17276
chr1	16767166	16786584	NM_001145277	0.03043	+	NECAP2	0.362082	0.277676	-0.384228	0.314764	1.28528	-1.30516
chr8	145137523	145141119	NM_003801	0.03044	+	GPAA1	0.377265	0.0656226	0.0398133	0.942335	1.29888	1.02798
chr3	9944511	9958084	NM_153480	0.03046	+	IL17RE	0.715585	0.124406	0.0381285	0.977383	1.64215	1.02678
chrX	24073064	24096927	NM_001415	0.03046	+	EIF2S3	0.174062	0.259935	0.294016	0.0390447	1.12823	1.22605
chr11	65190268	65194003	NR_028272	0.03047	+	NEAT1	0.368552	0.244716	0.386792	0.282134	1.29106	1.30748
chr19	12949258	12985766	NM_014975	0.03056	+	MAST1	0.841178	0.219922	0.327136	0.783277	1.79151	1.25452
chr8	101715143	101734315	NM_002568	0.03056	-	PABPC1	0.356922	0.225026	0.141416	0.7833	1.28069	1.10299
chr1	90460677	90472000	NM_182975	0.03064	+	ZNF326	0.292728	0.259935	0.473041	0.0502239	1.22495	1.38803
chr21	45193545	45196256	NM_000100	0.0307	-	CSTB	0.370175	0.48395	0.235286	0.76831	1.29251	1.17714
chr5	176938577	176943967	NM_016222	0.03071	-	DDX41	0.242105	0.264435	0.0977617	0.796085	1.18272	1.07011
chr12	107385142	107487635	NM_004075	0.03073	-	CRY1	0.208876	0.249526	0.417597	0.00619575	1.15579	1.3357
chr16	28875313	28885534	NM_015503	0.03076	+	SH2B1	0.592774	0.0895858	0.217093	0.724682	1.50814	1.16239
chr9	19376253	19380235	NM_001010	0.03078	-	RPS6	0.223506	0.247862	0.267675	0.194845	1.16757	1.20387
chr10	121578768	121588662	NM_001243194	0.03079	+	INPP5F	0.259694	0.419123	0.403706	0.2176	1.19722	1.3229
chr19	49932654	49944808	NM_020309	0.0308	-	SLC17A7	1.32372	0.0679708	0.970422	0.233199	2.50311	1.95941
chr7	140372952	140394908	NM_052853	0.03083	+	ADCK2	0.291101	0.254256	-0.137959	0.740607	1.22357	-1.10035
chr1	160258376	160313354	NM_004371	0.03083	-	COPA	0.160291	0.278017	0.10064	0.642397	1.11751	1.07225
chr19	3094407	3124000	NM_002067	0.03088	+	GNA11	0.287707	0.144776	-0.131363	0.682337	1.2207	-1.09533
chr6	34724870	34741634	NM_003093	0.03099	+	SNRPC	0.240317	0.270131	0.243773	0.334299	1.18125	1.18409
chr1	11114648	11120091	NM_003132	0.031	-	SRM	0.488563	0.217759	-0.0437221	0.968504	1.40305	-1.03077
chr9	131133597	131154295	NM_030914	0.03103	+	URM1	0.178191	0.263447	-0.0296528	0.935858	1.13146	-1.02077
chr20	60758080	60777810	NM_015666	0.03104	+	MTG2	0.410395	0.0706456	0.0786304	0.877189	1.32905	1.05602
chr19	1876974	1885518	NM_031213	0.03118	-	ABHD17A	0.238288	0.179516	0.0371341	0.929866	1.17959	1.02607
chr11	71935881	71950188	NM_001567	0.03119	+	INPPL1	0.493384	0.0795531	0.122815	0.83179	1.40774	1.08886
chrX	25021812	25034065	NM_139058	0.0312	-	ARX	0.737358	0.122473	-0.0502144	0.971277	1.66712	-1.03542
chr16	1821895	1823140	NM_023936	0.0312	-	MRPS34	0.284426	0.359175	0.199885	0.650098	1.21793	1.14861
chr19	8386383	8387280	NM_001031	0.03122	+	RPS28	0.336408	0.182765	0.33316	0.250377	1.26261	1.25977
chr19	41892275	41903256	NM_020158	0.03123	-	EXOSC5	0.345439	0.107617	0.116153	0.768219	1.27054	1.08384
chr18	3066804	3220106	NM_019856	0.03125	-	MYOM1	1.61693	0.0725806	1.19976	0.244539	3.06721	2.29701
chr16	10837642	10863208	NM_002484	0.03125	+	NUBP1	0.281615	0.0952007	0.0709282	0.836985	1.21555	1.05039
chr1	33547778	33567493	NR_126031	0.03125	+	AZIN2	1.03811	0.287157	0.275088	0.894104	2.05353	1.21007
chr9	35099772	35103192	NM_013442	0.03126	-	STOML2	0.296991	0.110772	0.249595	0.269858	1.22858	1.18887
chr12	104166080	104234975	NM_001031701	0.03133	-	NT5DC3	0.538248	0.105423	0.17052	0.790582	1.45221	1.12546
chr22	50968837	50971008	NM_001014440	0.03136	-	ODF3B	1.08899	0.110595	-0.101816	0.958747	2.12725	-1.07312
chr16	22524843	22547841	NM_001135865	0.03138	+	NPIPB5	0.964593	0.0984507	1.14227	0.056881	1.95151	2.20729
chr17	47787686	47841518	NM_030802	0.03141	-	FAM117A	0.408136	0.42563	-0.0638351	0.957122	1.32697	-1.04524
chr1	117544371	117579173	NM_004258	0.03146	+	CD101	0.637193	0.386449	0.54474	0.533684	1.5553	1.45876
chr16	15131709	15149936	NM_001270766	0.03147	-	NTAN1	1.10222	0.27735	-0.141805	0.955727	2.14684	-1.10328
chr1	161691333	161697933	NM_001002901	0.03148	+	FCRLB	0.789307	0.285066	-0.163384	0.910976	1.72824	-1.11991
chr1	150521844	150533412	NM_001288607	0.03152	+	ADAMTSL4	0.61429	0.460531	0.224418	0.877189	1.5308	1.16831
chr1	11866152	11903201	NM_001256959	0.03153	+	CLCN6	0.591215	0.282233	-0.188166	0.862823	1.50651	-1.13931
chr14	69726680	69821190	NM_001168368	0.03156	+	GALNT16	0.640093	0.205541	-0.393887	0.600901	1.55843	-1.31393
chr17	79989531	79992080	NM_005052	0.03161	+	RAC3	0.319017	0.06883	0.136574	0.633839	1.24748	1.09929
chr9	139746818	139755251	NM_206920	0.03161	+	MAMDC4	0.624635	0.231474	0.647059	0.271649	1.54182	1.56597
chr6	35227490	35263764	NM_001292032	0.03164	+	ZNF76	0.268725	0.268606	-0.0114231	0.986931	1.20474	-1.00795
chr15	85174690	85185694	NR_003654	0.03165	+	SCAND2P	0.534837	0.242598	0.096823	0.928236	1.44878	1.06942
chr11	61522860	61555990	NM_013279	0.03168	+	MYRF	0.693072	0.235375	0.855161	0.157653	1.61672	1.80896
chr20	62152132	62153524	NM_024299	0.03171	+	PPDPF	0.481061	0.275428	0.08922	0.9293	1.39577	1.06379
chr6	1624034	2176225	NM_001253846	0.03173	-	GMDS	0.322122	0.0702269	0.100103	0.76563	1.25017	1.07185
chr3	50242678	50258411	NM_006841	0.03174	+	SLC38A3	1.20542	0.0747493	1.38355	0.0200048	2.30604	2.6091
chr19	18704034	18717660	NM_004750	0.0318	-	CRLF1	0.643722	0.179265	0.142409	0.890036	1.56235	1.10375
chr7	99006600	99017239	NM_003910	0.03181	+	BUD31	0.25426	0.202434	0.487732	0.0047177	1.19272	1.40224
chr8	26150731	26230195	NM_001177591	0.03182	+	PPP2R2A	0.542978	0.078315	0.580532	0.0784065	1.45698	1.4954
chr19	15532317	15560762	NM_021241	0.03187	-	WIZ	0.563275	0.17955	-0.112922	0.903229	1.47762	-1.08142
chr2	120060019	120124258	NM_001017927	0.0319	-	C2orf76	0.574225	0.0871381	0.729116	0.0355069	1.48888	1.65762
chr19	35739558	35758867	NM_015925	0.03191	+	LSR	0.363515	0.0713008	-0.0426184	0.934828	1.28656	-1.02998
chr3	10342612	10362725	NM_001136232	0.03191	-	SEC13	0.424975	0.0817256	0.213099	0.567854	1.34255	1.15918
chr6	31236525	31239913	NM_002117	0.03195	-	HLA-C	1.37685	0.512493	4.16784	0.00889134	2.59701	17.974
chr7	99704692	99716995	NM_005641	0.03198	-	TAF6	0.533124	0.0720118	0.118645	0.852895	1.44706	1.08571
chr9	130670164	130679305	NM_175040	0.03199	-	ST6GALNAC4	0.490705	0.0841134	0.406981	0.254925	1.40513	1.32591
chr2	239079042	239112324	NM_030768	0.03217	-	ILKAP	0.298119	0.101884	0.164248	0.543075	1.22954	1.12058
chr19	45542297	45574214	NM_007056	0.03221	+	CLASRP	0.431545	0.0717953	0.439919	0.0890018	1.34868	1.35653
chr11	62283373	62314332	NM_001620	0.03224	-	AHNAK	0.398459	0.199933	0.289293	0.488334	1.3181	1.22204
chr19	44111375	44124014	NM_182498	0.03226	-	ZNF428	0.285013	0.28099	0.0240079	0.973597	1.21842	1.01678
chr17	76126858	76139049	NM_152468	0.03234	+	TMC8	1.13364	0.102582	0.808189	0.462157	2.19411	1.75101
chr20	62271057	62284963	NM_015894	0.03236	-	STMN3	0.459753	0.124332	0.177678	0.730758	1.37531	1.13106
chr4	48887396	48908845	NM_001286774	0.0324	-	OCIAD2	0.335574	0.244418	0.325813	0.335153	1.26188	1.25337
chr19	47222767	47249720	NM_001039877	0.03241	-	STRN4	0.311456	0.103399	-0.0209973	0.970636	1.24096	-1.01466
chr6	34433837	34503000	NM_020804	0.03245	+	PACSIN1	0.303349	0.245755	-0.200028	0.584223	1.23401	-1.14872
chr16	30362086	30366682	NM_006110	0.03246	-	CD2BP2	0.371856	0.0869639	0.109374	0.792205	1.29402	1.07876
chr11	1968501	1977839	NM_021134	0.03248	+	MRPL23	0.328985	0.483677	-0.185864	0.800789	1.25613	-1.1375
chr19	6375304	6375860	NM_004158	0.03254	-	PSPN	0.844556	0.111865	0.296557	0.752445	1.79571	1.22821
chr11	66247483	66277130	NM_130443	0.03254	+	DPP3	0.286996	0.121749	-0.0135584	0.979942	1.2201	-1.00944
chr17	43100705	43138477	NM_001288654	0.03255	-	DCAKD	0.41415	0.0746853	0.0253736	0.971277	1.33251	1.01774
chr11	2397406	2418649	NM_001297649	0.03257	+	CD81	0.342788	0.115017	-0.00634877	0.992662	1.2682	-1.00441
chr9	140500095	140509812	NM_152285	0.03258	+	ARRDC1	0.209029	0.346081	0.0266171	0.961925	1.15591	1.01862
chr9	125137600	125157982	NM_001271165	0.03262	+	PTGS1	0.877406	0.449251	1.11248	0.458001	1.83707	2.16217
chr12	13349601	13369708	NM_001423	0.03264	+	EMP1	1.38316	0.101647	0.676626	0.592523	2.60839	1.5984
chr9	117546914	117554810	NM_001204344	0.03265	-	TNFSF15	2.14692	0.0830169	4.19583	0.000146052	4.4288	18.3262
chr6	134490383	134496034	NM_005627	0.03266	-	SGK1	0.574465	0.292189	1.38956	0.00137791	1.48913	2.61998
chr19	9964393	9968844	NM_001304348	0.03272	-	OLFM2	0.5079	0.397562	0.367808	0.663146	1.42198	1.29039
chrX	107327434	107334874	NM_002814	0.03274	-	PSMD10	0.267045	0.308057	0.0824282	0.87363	1.20334	1.0588
chr2	74056124	74094295	NM_213622	0.03275	+	STAMBP	0.147198	0.300406	0.187811	0.205123	1.10742	1.13903
chr3	9975523	9987097	NM_015513	0.03275	+	CRELD1	0.209241	0.42611	-0.180196	0.603934	1.15608	-1.13304
chr15	40650433	40663256	NM_033510	0.03277	+	DISP2	0.8081	0.210334	-0.54408	0.587588	1.7509	-1.45809
chr11	66306734	66313671	NM_207340	0.03284	-	ZDHHC24	0.259231	0.110595	-0.156913	0.489945	1.19684	-1.1149
chr1	151512784	151556053	NM_001301317	0.03286	+	TUFT1	0.275998	0.204959	0.471077	0.0162349	1.21083	1.38614
chr11	66610882	66614003	NM_001032279	0.03291	+	RCE1	0.34849	0.215537	0.0781633	0.896052	1.27323	1.05567
chr12	6644384	6647541	NM_001256799	0.03294	+	GAPDH	0.271223	0.0786032	0.176791	0.394283	1.20683	1.13037
chr3	15491639	15563258	NM_080539	0.03294	-	COLQ	1.49432	0.277673	0.41492	0.876777	2.81731	1.33322
chr9	116230	118417	NM_207305	0.03298	-	FOXD4	1.67063	0.0754498	1.74647	0.0525947	3.18354	3.35537
chr19	16296211	16302857	NM_014077	0.03299	+	FAM32A	0.294071	0.125896	0.437489	0.0159594	1.2261	1.35424
chr1	47901688	47906363	NM_004474	0.03301	+	FOXD2	0.924893	0.224539	0.60669	0.558126	1.89854	1.52276
chr11	67231818	67236748	NR_073410	0.03306	-	TMEM134	0.267515	0.101889	-0.00472344	0.992771	1.20373	-1.00328
chr19	2249112	2252072	NM_000479	0.03309	+	AMH	0.646363	0.199008	0.679206	0.226285	1.56522	1.60126
chr9	140100118	140113813	NM_001144028	0.03311	+	NDOR1	0.516877	0.187191	0.171212	0.814843	1.43085	1.126
chr3	120315127	120321258	NM_004547	0.03314	+	NDUFB4	0.19489	0.388541	0.140349	0.661284	1.14464	1.10217
chr16	21413454	21436658	NM_130464	0.03316	-	NPIPB3	1.23357	0.0804538	0.895227	0.318926	2.35149	1.8599
chr19	8367010	8373240	NM_001165895	0.03316	-	CD320	0.290251	0.139301	0.147971	0.627476	1.22285	1.10801
chr19	797391	812327	NM_031991	0.03318	+	PTBP1	0.192573	0.18726	-0.143489	0.454891	1.1428	-1.10457
chr20	61448413	61472511	NM_001853	0.03321	+	COL9A3	0.791335	0.109963	0.521493	0.451216	1.73068	1.43544
chrX	47420498	47431320	NM_001654	0.03322	+	ARAF	0.275094	0.14888	-0.0937046	0.787223	1.21007	-1.06711
chr3	49726949	49758962	NM_022064	0.03322	+	RNF123	0.430731	0.212529	0.0885476	0.905484	1.34792	1.0633
chr17	73894723	73901181	NM_032478	0.03334	-	MRPL38	0.43369	0.163332	0.231009	0.628888	1.35068	1.17366
chr9	36190852	36212059	NM_001184762	0.03336	+	CLTA	0.340603	0.140567	0.23675	0.442831	1.26629	1.17834
chr3	183960116	183966759	NR_024534	0.03336	-	ALG3	0.342976	0.164855	-0.178866	0.6412	1.26837	-1.13199
chr19	50310123	50316567	NM_001171937	0.03338	-	FUZ	0.414349	0.103348	0.117459	0.813204	1.3327	1.08482
chrX	153626405	153630680	NM_001256577	0.03338	+	RPL10	0.250746	0.488765	0.225934	0.63459	1.18982	1.16953
chr17	7128660	7137863	NM_004422	0.03349	-	DVL2	0.221644	0.264296	0.0424967	0.923317	1.16606	1.02989
chr1	151372040	151374412	NM_002796	0.03349	+	PSMB4	0.23463	0.462257	0.147473	0.759314	1.17661	1.10763
chr19	50979733	50986783	NM_175063	0.0335	+	EMC10	0.267337	0.0852344	0.0350379	0.928696	1.20358	1.02458
chr11	65729159	65747607	NM_005146	0.03356	+	SART1	0.22637	0.375077	0.0437237	0.937963	1.16989	1.03077
chr9	128510477	128729655	NM_001134778	0.03358	+	PBX3	0.33458	0.0967531	0.262606	0.288549	1.26101	1.19964
chr4	2743386	2758103	NM_024309	0.03364	-	TNIP2	0.329483	0.101945	0.0192853	0.974847	1.25656	1.01346
chr14	105607317	105635161	NM_145159	0.03366	-	JAG2	0.535754	0.159826	-0.0393694	0.971277	1.4497	-1.02766
chr3	150126121	150177905	NM_001303264	0.03369	+	TSC22D2	0.288227	0.405259	1.29818	4.86117e-08	1.22114	2.45919
chr16	84178864	84211524	NM_178452	0.03374	+	DNAAF1	0.780996	0.0978085	0.730736	0.12681	1.71832	1.65948
chrX	153029650	153044801	NM_001163257	0.03379	+	PLXNB3	0.734047	0.31431	0.0698514	0.971277	1.6633	1.04961
chr11	64863586	64879332	NM_013265	0.0338	+	VPS51	0.295055	0.43221	-0.101629	0.885453	1.22693	-1.07298
chr19	362056	376013	NM_016585	0.03382	-	THEG	1.71913	0.104865	0.609784	0.749135	3.29239	1.52603
chr8	54764367	54871864	NM_170587	0.03383	+	RGS20	1.49471	0.0933753	0.934832	0.418398	2.81807	1.91167
chr22	50964180	50968514	NM_001257989	0.03383	-	TYMP	1.18727	0.144852	0.41282	0.78291	2.27721	1.33129
chr10	135075919	135090407	NM_001164489	0.03384	-	ADAM8	0.828884	0.0886584	0.0518557	0.971277	1.77631	1.0366
chr5	72742084	72744352	NM_004472	0.03391	-	FOXD1	0.799493	0.0871381	0.762452	0.136701	1.74049	1.69637
chr19	36505561	36523573	NM_001199570	0.03391	-	CLIP3	0.645934	0.338851	0.0272013	0.988269	1.56475	1.01903
chr20	32319565	32380075	NM_001282935	0.03392	+	ZNF341	0.510755	0.255283	-0.720733	0.114939	1.4248	-1.64802
chr20	44470359	44486048	NM_005469	0.03395	-	ACOT8	0.224291	0.324618	-0.0350366	0.947302	1.1682	-1.02458
chr11	2422247	2425108	NM_001297659	0.03397	+	TSSC4	0.386807	0.144433	0.278147	0.422332	1.3075	1.21264
chr19	2997635	3029165	NM_003260	0.03397	-	TLE2	0.520464	0.330376	-0.00591727	0.998213	1.43442	-1.00411
chr2	114379302	114384715	NR_024531	0.03398	-	RPL23AP7	0.683642	0.141337	0.670513	0.208106	1.60619	1.59164
chr12	116997185	117014425	NM_001085481	0.03398	+	MAP1LC3B2	0.497275	0.221396	0.511895	0.276434	1.41154	1.42592
chr10	3110818	3178997	NM_001242339	0.034	+	PFKP	0.310157	0.110867	0.0587843	0.894104	1.23984	1.04159
chr16	88744089	88752882	NM_178310	0.03401	-	SNAI3	0.800132	0.144158	0.919817	0.104789	1.74126	1.89188
chr10	72972291	73062635	NM_170744	0.03405	+	UNC5B	0.626636	0.0974533	-0.144903	0.859833	1.54396	-1.10566
chr2	27532359	27545969	NM_002437	0.03405	-	MPV17	0.260452	0.252329	0.0851989	0.843736	1.19785	1.06083
chr8	146052902	146068607	NM_003416	0.03411	+	ZNF7	0.230573	0.284506	0.0984483	0.7858	1.1733	1.07062
chr17	73823307	73840798	NM_199242	0.03415	-	UNC13D	0.44233	0.219293	-0.0327039	0.974571	1.3588	-1.02293
chr12	7060433	7070479	NM_002831	0.03419	+	PTPN6	0.191474	0.379676	-0.132996	0.669067	1.14193	-1.09657
chr16	84211452	84220676	NM_005679	0.03421	-	TAF1C	0.480621	0.126447	0.231347	0.642397	1.39534	1.17393
chr15	83478379	83503613	NM_001080435	0.03426	+	WHAMM	0.415597	0.136371	-0.167537	0.727871	1.33385	-1.12314
chr1	168250277	168283664	NM_005149	0.03428	+	TBX19	1.13394	0.194805	0.70402	0.559343	2.19458	1.62904
chr6	31633656	31637847	NM_001320	0.03432	+	CSNK2B	0.465421	0.160729	0.222916	0.677455	1.38072	1.16709
chr5	140105743	140105831	NR_026705	0.03438	+	VTRNA1-3	1.54544	0.108025	3.44674	0.000153028	2.91893	10.9037
chr1	156691682	156698231	NM_001303095	0.03438	-	ISG20L2	0.221446	0.366603	-0.0254532	0.968504	1.1659	-1.0178
chr11	17073432	17074591	NR_045002	0.03439	+	OR7E14P	0.488443	0.0943757	0.0133131	0.988477	1.40293	1.00927
chr8	145192671	145195746	NM_016458	0.0344	+	HGH1	0.499383	0.104767	0.0544131	0.946534	1.41361	1.03844
chr9	138387025	138391761	NM_001048265	0.03441	-	C9orf116	0.258929	0.481296	0.155057	0.783372	1.19659	1.11347
chr20	35280168	35374541	NR_038370	0.03452	-	NDRG3	0.297438	0.111961	0.130616	0.677058	1.22896	1.09476
chr19	10222196	10226064	NM_002566	0.03457	+	P2RY11	0.548243	0.133119	0.103773	0.896271	1.4623	1.07458
chr6	43457321	43474294	NM_001146017	0.03457	+	TJAP1	0.367077	0.156	0.180626	0.661334	1.28974	1.13338
chr11	65142662	65151172	NM_001278251	0.03458	-	SLC25A45	0.638457	0.284079	0.00616317	0.998434	1.55666	1.00428
chr19	10683346	10697991	NM_005498	0.03461	-	AP1M2	0.383336	0.14074	0.0845499	0.879798	1.30435	1.06036
chr12	56546203	56551771	NM_002475	0.03461	+	MYL6B	0.30586	0.295821	0.222861	0.577646	1.23615	1.16705
chr12	54348713	54350350	NM_173860	0.03475	+	HOXC12	0.872886	0.426907	-0.234745	0.900591	1.83132	-1.1767
chr15	76629064	76634816	NM_145805	0.03476	+	ISL2	1.2153	0.104207	1.31178	0.0835106	2.32189	2.48247
chr19	17516494	17536148	NM_001304547	0.03476	+	MVB12A	0.290634	0.321389	0.0916739	0.873258	1.22318	1.06561
chr17	18086866	18113267	NM_017758	0.03479	+	ALKBH5	0.194726	0.322246	-0.138384	0.616501	1.14451	-1.10067
chr19	6677845	6720693	NM_000064	0.0348	-	C3	1.06905	0.183009	0.938534	0.331666	2.09805	1.91658
chr20	45186461	45313124	NM_001193340	0.03481	-	SLC13A3	0.371387	0.498709	-0.0785701	0.947302	1.2936	-1.05597
chr9	140083053	140084822	NM_003731	0.03482	+	SSNA1	0.228972	0.349995	0.107848	0.789848	1.172	1.07762
chr17	40177593	40190044	NM_001242704	0.03483	-	ZNF385C	1.30523	0.154383	0.847398	0.546559	2.47122	1.79925
chr19	59067078	59070343	NM_003969	0.03484	-	UBE2M	0.254971	0.0978085	0.177608	0.377974	1.19331	1.13101
chr19	14016955	14041693	NM_017721	0.03489	+	CC2D1A	0.219914	0.345536	-0.0771857	0.861787	1.16466	-1.05496
chr1	27153200	27182211	NM_032283	0.03495	+	ZDHHC18	0.302584	0.261564	-0.151365	0.726069	1.23335	-1.11062
chr1	76251878	76260775	NM_004582	0.03497	+	RABGGTB	0.395486	0.258815	0.819792	0.00612804	1.31539	1.76515
chr12	108955238	108963160	NM_014301	0.035	+	ISCU	0.244018	0.173616	0.170881	0.484574	1.18429	1.12575
chr19	46286263	46296060	NM_004943	0.03503	-	DMWD	0.500333	0.162191	0.207537	0.731865	1.41454	1.15472
chr2	110371910	110376564	NM_023016	0.03505	+	SOWAHC	0.774384	0.160818	1.43857	0.00278224	1.71046	2.71053
chr19	1491164	1497924	NM_138393	0.03508	+	REEP6	0.388706	0.158464	0.0356242	0.962359	1.30922	1.025
chr3	53850323	53880420	NM_018397	0.03508	-	CHDH	0.201008	0.438206	-0.349609	0.16573	1.1495	-1.27422
chr16	80637675	80838175	NM_152342	0.03524	-	CDYL2	0.431255	0.235502	0.186224	0.763294	1.34841	1.13778
chr9	130214533	130265780	NM_001005374	0.03524	+	LRSAM1	0.21494	0.327683	-0.0961235	0.794478	1.16066	-1.0689
chr15	79603403	79677061	NM_001301203	0.03528	+	TMED3	0.223938	0.366602	0.0629673	0.89975	1.16792	1.04461
chr2	242166681	242255115	NM_005336	0.03529	-	HDLBP	0.224281	0.145026	0.127971	0.572607	1.16819	1.09276
chr18	77160273	77289323	NM_172389	0.03529	+	NFATC1	0.515493	0.346871	-0.544993	0.393648	1.42948	-1.45901
chr17	45908992	45915079	NM_033413	0.0353	+	LRRC46	0.428261	0.332852	0.34662	0.549447	1.34561	1.27158
chr3	158787040	159615155	NM_001197113	0.03531	+	IQCJ-SCHIP1	1.39541	0.149226	1.31264	0.321406	2.63062	2.48396
chr4	88343748	88380606	NM_198038	0.03533	+	NUDT9	0.414994	0.42563	0.47265	0.429792	1.33329	1.38766
chr15	44084574	44088287	NM_001199878	0.03538	+	SERF2	0.31069	0.445145	0.244168	0.664125	1.2403	1.18441
chr13	100634025	100639019	NM_007129	0.03539	+	ZIC2	0.716736	0.101647	0.945811	0.0292064	1.64346	1.92627
chr11	6632047	6633475	NM_006284	0.0354	-	TAF10	0.18767	0.492656	0.164155	0.649022	1.13892	1.12051
chr2	74699084	74699942	NM_053050	0.03544	-	MRPL53	0.460411	0.398665	-0.0605252	0.963209	1.37593	-1.04285
chr19	35759895	35770718	NM_003367	0.03546	+	USF2	0.36034	0.0970219	0.16493	0.637601	1.28373	1.12111
chr7	97481428	97501854	NM_001178076	0.03547	-	ASNS	0.414468	0.194004	0.490811	0.146194	1.33281	1.40523
chr1	38022519	38032458	NM_003462	0.03548	+	DNALI1	1.86023	0.115969	2.80832	0.0179812	3.63065	7.00468
chr11	62360674	62369312	NM_004739	0.0355	-	MTA2	0.170791	0.491472	0.0707609	0.87363	1.12568	1.05027
chr11	33724555	33758025	NM_203330	0.03562	-	CD59	0.291122	0.422479	0.286578	0.523262	1.22359	1.21974
chr16	30278913	30346695	NR_002453	0.03564	-	SMG1P5	0.662997	0.101296	1.03235	0.00659676	1.58337	2.04535
chr9	124030379	124095120	NM_198252	0.03564	+	GSN	0.359186	0.47659	-0.0656722	0.952951	1.2827	-1.04657
chr7	100882892	100888371	NM_016068	0.0357	-	FIS1	0.246288	0.27842	0.203546	0.487797	1.18615	1.15153
chr1	109234931	109244422	NM_018061	0.03578	+	PRPF38B	0.338459	0.119103	1.04056	1.51507e-09	1.26441	2.05703
chr15	90328125	90358072	NM_001150	0.03584	-	ANPEP	1.40088	0.153593	1.23129	0.302131	2.64063	2.34777
chr16	30125425	30134630	NM_002746	0.03591	-	MAPK3	0.233683	0.336726	0.0638178	0.896271	1.17583	1.04523
chrX	153067620	153095351	NM_001303515	0.036	-	PDZD4	0.48316	0.238528	0.000729692	0.999663	1.3978	1.00051
chr19	751145	764318	NM_173481	0.0361	+	MISP	0.370392	0.34875	-0.507131	0.215222	1.2927	-1.42122
chr20	44519590	44527458	NM_001127695	0.03616	+	CTSA	0.337634	0.139301	0.0307683	0.961018	1.26368	1.02156
chr3	49721379	49726196	NM_020998	0.03616	-	MST1	0.683426	0.242538	0.836073	0.178372	1.60595	1.78518
chr16	2039945	2044276	NM_004209	0.03617	+	SYNGR3	0.457224	0.138741	-0.140091	0.810612	1.3729	-1.10197
chr8	145743348	145750559	NM_014665	0.03618	+	LRRC14	0.619337	0.119589	0.22739	0.74499	1.53617	1.17072
chr19	2732522	2740074	NM_144564	0.03621	-	SLC39A3	0.402126	0.13431	-0.363069	0.244707	1.32145	-1.28616
chr22	20861828	20941919	NM_001003891	0.03622	+	MED15	0.401448	0.229182	-0.0846375	0.905639	1.32083	-1.06042
chr12	57624148	57628718	NR_048562	0.03623	+	SHMT2	0.296641	0.117294	0.159679	0.575071	1.22828	1.11704
chr17	72858618	72869156	NM_001258015	0.03625	-	FDXR	0.473101	0.122234	0.187986	0.7219	1.38809	1.13917
chr7	72361165	72418843	NM_172020	0.03626	+	POM121	0.513511	0.225483	-0.300227	0.634681	1.42752	-1.23134
chr10	81914879	81964247	NM_001278408	0.0363	-	ANXA11	0.31041	0.250465	-0.0361923	0.957742	1.24006	-1.0254
chr14	23594503	23623659	NM_182728	0.0363	-	SLC7A8	0.698174	0.294748	-0.254359	0.836277	1.62245	-1.19281
chr9	140125384	140131006	NM_080877	0.03632	+	SLC34A3	0.968657	0.204754	0.275731	0.842304	1.95702	1.21061
chr1	28296854	28415148	NM_001282562	0.03634	-	EYA3	0.528328	0.102806	0.355995	0.415687	1.44226	1.27987
chr1	230193535	230417876	NM_001291866	0.03634	+	GALNT2	0.286873	0.196254	-0.191706	0.536643	1.21999	-1.14211
chr7	150778171	150780413	NM_031434	0.03636	-	TMUB1	0.288373	0.155107	0.0744081	0.859739	1.22126	1.05293
chr12	53845885	53874946	NM_001128914	0.03638	+	PCBP2	0.27245	0.272655	0.00647106	0.993144	1.20786	1.0045
chr4	40425271	40517990	NM_019027	0.03639	-	RBM47	0.186596	0.293303	-0.142794	0.552839	1.13808	-1.10404
chr3	121150272	121264853	NM_199420	0.0364	-	POLQ	0.285586	0.339958	0.501982	0.078597	1.2189	1.41616
chr7	72716512	72722864	NM_001168347	0.03645	-	NSUN5	0.31424	0.176095	0.129892	0.742581	1.24336	1.09421
chr1	16384263	16400127	NM_182623	0.03649	-	FAM131C	0.7794	0.174445	-0.211882	0.853772	1.71642	-1.1582
chr11	73498916	73575656	NM_016055	0.03657	+	MRPL48	0.24452	0.343992	0.400413	0.102052	1.1847	1.31989
chr16	4012649	4166186	NM_001116	0.03667	-	ADCY9	0.502093	0.222195	-0.139539	0.867534	1.41627	-1.10155
chr15	40327890	40331389	NM_003134	0.03668	-	SRP14	0.291285	0.346871	0.286798	0.442831	1.22373	1.21993
chr19	45312315	45324678	NM_005581	0.03669	+	BCAM	0.576039	0.227808	0.0358288	0.978461	1.49075	1.02515
chr10	70939959	70968854	NM_001301683	0.03672	+	SUPV3L1	0.282088	0.161932	0.250408	0.297208	1.21595	1.18954
chr6	39156746	39197251	NM_003740	0.03678	-	KCNK5	0.534079	0.203494	0.321674	0.578199	1.44802	1.24978
chr6	35265594	35289548	NM_022047	0.03682	+	DEF6	0.40398	0.136197	0.302044	0.409749	1.32315	1.23289
chr9	124043045	124047808	NR_103560	0.03687	-	GSN-AS1	0.888265	0.289886	1.00763	0.192272	1.85095	2.0106
chr16	2563870	2570224	NM_001694	0.03691	+	ATP6V0C	0.516189	0.23898	-0.0943675	0.92486	1.43017	-1.0676
chr7	44915891	44924984	NM_033224	0.03698	-	PURB	0.308266	0.192525	0.464134	0.0392962	1.23822	1.37949
chr17	79845710	79849462	NM_005782	0.03703	-	ALYREF	0.258296	0.119809	0.142674	0.560972	1.19606	1.10395
chr15	85198359	85201802	NM_021077	0.03703	-	NMB	0.365755	0.194611	0.109451	0.845827	1.28856	1.07882
chr16	81134483	81214967	NM_001278425	0.03709	-	PKD1L2	0.600602	0.412132	0.943561	0.193003	1.51635	1.92327
chr9	140149758	140168000	NM_015456	0.03713	+	NELFB	0.158167	0.457304	-0.0837303	0.807388	1.11587	-1.05975
chr10	69865873	69971773	NR_045662	0.03714	+	MYPN	1.6855	0.150789	0.619922	0.752426	3.21652	1.53679
chr14	37126772	37147011	NM_006194	0.03715	+	PAX9	0.388848	0.356558	0.683024	0.0755863	1.30935	1.6055
chr3	160394947	160396235	NM_025047	0.03719	+	ARL14	1.72614	0.114897	1.13417	0.454891	3.3084	2.19492
chr10	99496877	99520664	NM_144588	0.03719	+	ZFYVE27	0.296154	0.258973	-0.379169	0.16704	1.22787	-1.30059
chr7	127990378	128001739	NM_001114726	0.03724	-	PRRT4	0.788221	0.410436	-0.134848	0.946875	1.72694	-1.09798
chr17	73106046	73126360	NM_024585	0.03729	+	ARMC7	0.328603	0.345266	-0.210714	0.681298	1.2558	-1.15726
chr6	37225479	37300746	NM_017772	0.03739	+	TBC1D22B	0.257762	0.203423	-0.118117	0.7219	1.19562	-1.08532
chr7	150745378	150749843	NM_004769	0.03748	+	ASIC3	0.77237	0.256644	1.12757	0.0902167	1.70807	2.1849
chr14	102027687	102029789	NM_001362	0.03749	+	DIO3	0.957801	0.126239	0.2814	0.813992	1.94235	1.21537
chr1	3614609	3652765	NM_001204192	0.03749	+	TP73	0.447414	0.304807	-0.0259447	0.981894	1.36359	-1.01815
chr1	3547330	3566671	NM_017818	0.03751	-	WRAP73	0.338897	0.220064	0.27791	0.427379	1.26479	1.21244
chr1	1551244	1565990	NM_001170689	0.03759	+	MIB2	0.573726	0.218583	0.0752461	0.947718	1.48836	1.05354
chr8	99956630	99964332	NM_001142462	0.03761	+	OSR2	0.310444	0.420833	0.813374	0.0075397	1.24009	1.75732
chr19	7985193	7988136	NM_003083	0.03768	+	SNAPC2	0.451126	0.143664	0.4926	0.131138	1.36711	1.40698
chr19	2476122	2478257	NM_015675	0.03784	+	GADD45B	0.228007	0.519633	1.03969	1.0441e-05	1.17122	2.05579
chr17	80477593	80562483	NM_004514	0.03787	+	FOXK2	0.250629	0.219922	-0.401359	0.0354775	1.18973	-1.32075
chrX	152082985	152142025	NM_001178109	0.03789	+	ZNF185	0.295301	0.206466	-0.0321124	0.957742	1.22714	-1.02251
chr1	15480228	15546974	NM_001136218	0.03789	+	TMEM51	0.424011	0.244518	-0.306172	0.546768	1.34165	-1.23642
chr16	2014996	2015505	NR_003142	0.03789	+	SNHG9	0.605723	0.264926	0.373588	0.640673	1.52174	1.29557
chr19	56111705	56114504	NM_153219	0.03791	+	ZNF524	0.224801	0.407499	-0.186317	0.608125	1.16862	-1.13786
chr19	4343523	4360083	NM_001159846	0.03793	+	MPND	0.189771	0.411859	0.0712297	0.869384	1.14058	1.05061
chr12	66516848	66524533	NM_032338	0.03795	-	LLPH	0.299367	0.210778	0.904556	1.14196e-06	1.2306	1.87197
chr19	50359721	50362546	NR_110730	0.03802	-	PTOV1-AS2	0.650524	0.269914	0.297813	0.751169	1.56974	1.22928
chr11	2289727	2292182	NM_005170	0.03809	-	ASCL2	0.291001	0.320315	-0.193393	0.640673	1.22349	-1.14345
chr11	65365225	65381720	NM_002419	0.03812	-	MAP3K11	0.196033	0.52253	-0.239121	0.49637	1.14554	-1.18027
chr1	40089102	40105348	NM_014571	0.03814	-	HEYL	0.638995	0.497729	-0.25602	0.880299	1.55724	-1.19418
chr7	98992297	99006305	NM_014891	0.03817	-	PDAP1	0.250904	0.127537	0.1538	0.511358	1.18995	1.1125
chr2	237073878	237076652	NM_001301687	0.03819	-	GBX2	1.17288	0.221974	0.37138	0.84118	2.25461	1.29359
chr18	67956136	67997434	NM_004232	0.0382	+	SOCS6	0.383017	0.185969	0.702226	0.00694226	1.30407	1.62701
chr16	89778263	89784573	NR_036480	0.03833	+	VPS9D1-AS1	0.586926	0.340663	-0.196492	0.866978	1.50204	-1.14591
chr2	241938254	242033643	NM_001080437	0.03835	+	SNED1	0.678733	0.122184	0.150269	0.872815	1.60073	1.10978
chr16	29917656	29937553	NR_110933	0.0384	-	KCTD13	0.48618	0.18651	0.299455	0.571555	1.40073	1.23068
chr19	17970686	17974133	NM_000980	0.03841	+	RPL18A	0.313023	0.193794	0.256418	0.396782	1.24231	1.19451
chr2	73441365	73454355	NM_006062	0.03845	+	SMYD5	0.236543	0.289862	-0.0943587	0.810612	1.17817	-1.06759
chr15	85291817	85349663	NM_014630	0.03846	+	ZNF592	0.40125	0.128739	-0.181444	0.675306	1.32065	-1.13402
chr17	39910858	39942964	NM_021991	0.03846	-	JUP	0.429068	0.223158	-0.208778	0.715209	1.34636	-1.15571
chr8	145736666	145743210	NM_004260	0.03849	-	RECQL4	0.370769	0.143435	-0.0861193	0.87363	1.29304	-1.06151
chr10	135175986	135186908	NM_004092	0.03852	-	ECHS1	0.308256	0.118389	0.187899	0.50352	1.23821	1.1391
chr16	25123046	25189551	NM_016309	0.03853	+	LCMT1	0.236603	0.305856	0.0431285	0.93453	1.17822	1.03035
chr6	3153901	3157783	NM_001069	0.03859	-	TUBB2A	0.481224	0.116791	0.519143	0.100945	1.39593	1.4331
chr6	43479564	43484728	NM_015388	0.03859	-	YIPF3	0.285746	0.277543	0.0656845	0.905484	1.21904	1.04658
chr3	28373179	28390618	NM_001134432	0.03866	-	AZI2	0.195211	0.376781	0.225006	0.376411	1.14489	1.16878
chr6	35436177	35438558	NM_007104	0.03866	+	RPL10A	0.222672	0.379628	0.237937	0.421353	1.16689	1.17931
chr2	75185774	75196859	NM_019896	0.0387	+	POLE4	0.306229	0.212397	0.250855	0.415151	1.23647	1.18991
chr1	31342312	31381480	NM_014654	0.03872	-	SDC3	0.602587	0.159416	0.0601392	0.957742	1.51844	1.04257
chr1	2160133	2241652	NM_003036	0.03872	+	SKI	0.522604	0.431994	-0.141676	0.915944	1.43655	-1.10319
chr3	52027643	52029958	NM_000992	0.03873	-	RPL29	0.239494	0.379676	0.268603	0.388782	1.18058	1.20464
chr16	29882479	29910585	NM_001114099	0.03876	-	SEZ6L2	0.475929	0.329678	-0.105032	0.91973	1.39081	-1.07552
chr3	9879532	9885702	NM_173659	0.0388	-	RPUSD3	0.259337	0.389783	0.0344787	0.962692	1.19693	1.02419
chr6	31497995	31510252	NM_080598	0.03889	-	DDX39B	0.889366	0.163998	0.282483	0.824239	1.85236	1.21629
chr22	39174512	39190161	NM_005740	0.03894	-	DNAL4	0.381277	0.272803	-0.17656	0.759551	1.30249	-1.13019
chr15	91447419	91465815	NM_006122	0.03903	+	MAN2A2	0.365373	0.121209	0.0207917	0.976082	1.28821	1.01452
chr12	69864128	69973571	NM_001278354	0.03903	+	FRS2	0.363222	0.235502	0.776317	0.00268797	1.2863	1.71275
chrX	47511190	47518579	NM_153477	0.03904	-	UXT	0.222027	0.378196	0.183358	0.584192	1.16637	1.13552
chrX	130836677	130964671	NR_026975	0.03911	-	FIRRE	0.4687	0.378316	0.290381	0.678127	1.38386	1.22296
chr3	185225569	185270369	NM_139248	0.03914	-	LIPH	0.677216	0.128408	0.500844	0.378639	1.59905	1.41504
chr10	76993728	76995770	NM_144589	0.03922	-	COMTD1	0.292929	0.310265	0.117332	0.819244	1.22513	1.08473
chr18	47753562	47792865	NM_145020	0.03929	-	CFAP53	0.924678	0.122629	1.27627	0.0221995	1.89826	2.42212
chr9	139098181	139137687	NM_181701	0.03933	-	QSOX2	0.398482	0.22541	-0.368985	0.347591	1.31812	-1.29144
chr1	156308230	156316785	NM_001304818	0.03933	+	TSACC	0.625033	0.444691	-0.222456	0.896941	1.54225	-1.16672
chr1	35246789	35251965	NM_024009	0.03954	+	GJB3	0.581136	0.264844	-0.314368	0.711451	1.49603	-1.24347
chr1	156262477	156265480	NM_001256609	0.03957	-	GLMP	0.227682	0.307497	-0.111564	0.756236	1.17095	-1.0804
chr17	43971747	44105699	NM_001203251	0.03959	+	MAPT	0.81587	0.23696	-0.200544	0.889616	1.76036	-1.14913
chr17	40714091	40718299	NM_025233	0.03962	+	COASY	0.310791	0.152774	0.0842008	0.848424	1.24039	1.0601
chr2	220363586	220371718	NM_013335	0.03964	+	GMPPA	0.221836	0.133119	0.0502588	0.873382	1.16622	1.03545
chr17	80572437	80606411	NM_019613	0.03965	-	WDR45B	0.226463	0.156389	-0.00591913	0.989773	1.16996	-1.00411
chr3	100428174	100467811	NM_006070	0.03967	+	TFG	0.188179	0.454069	0.119266	0.751929	1.13932	1.08618
chr1	153940314	153946840	NM_001255980	0.03968	+	CREB3L4	0.372177	0.413853	-0.166367	0.832586	1.2943	-1.12223
chr20	50400582	50419048	NM_020436	0.03969	-	SALL4	0.644716	0.204519	0.883407	0.0742128	1.56343	1.84473
chr15	89420518	89438770	NM_178232	0.03971	-	HAPLN3	1.12856	0.187245	0.623131	0.617418	2.18641	1.54021
chr21	44513065	44527688	NM_001025204	0.03972	-	U2AF1	0.368015	0.335899	0.76968	0.0214416	1.29058	1.70489
chr1	145524890	145543868	NM_001303041	0.03973	+	ITGA10	0.85265	0.325625	1.60676	0.0375693	1.80582	3.04567
chr19	44010870	44031396	NM_014297	0.03987	-	ETHE1	0.341872	0.154383	0.232438	0.483782	1.2674	1.17482
chr7	1509912	1544018	NM_001080453	0.03989	-	INTS1	0.392684	0.43897	-0.349356	0.599593	1.31283	-1.27399
chr11	236807	252984	NM_175932	0.0399	+	PSMD13	0.267854	0.241541	0.266457	0.315346	1.20402	1.20285
chr8	145153535	145159140	NM_030974	0.03995	-	SHARPIN	0.327858	0.141141	0.0357003	0.949914	1.25515	1.02505
chr19	40899670	40919271	NM_020956	0.03998	-	PRX	0.38878	0.365777	0.0556106	0.955749	1.30929	1.0393
chr19	10736170	10755235	NM_020428	0.04008	+	SLC44A2	0.251913	0.416048	-0.239483	0.536568	1.19079	-1.18057
chr2	171673199	171717659	NM_000817	0.04016	+	GAD1	0.563574	0.472123	0.176076	0.903952	1.47793	1.12981
chr3	50337319	50349812	NM_153281	0.0402	-	HYAL1	1.21317	0.231822	1.33257	0.154607	2.31847	2.51851
chr19	36233427	36236343	NM_001040425	0.04021	-	U2AF1L4	0.579046	0.15847	0.664649	0.118716	1.49386	1.58518
chr22	30163357	30166402	NM_013387	0.04022	+	UQCR10	0.223024	0.450903	0.333304	0.269207	1.16718	1.2599
chr6	146864827	146876086	NM_006834	0.04024	+	RAB32	0.362494	0.392672	0.601117	0.139507	1.28565	1.51689
chr12	7074514	7079916	NM_001144831	0.04026	-	PHB2	0.224711	0.23072	0.14344	0.595834	1.16854	1.10454
chr6	44095375	44123256	NM_018426	0.04032	+	TMEM63B	0.257857	0.391614	-0.0125971	0.98738	1.1957	-1.00877
chr13	37583450	37633624	NM_001278482	0.04032	-	SUPT20H	0.220462	0.423144	0.371538	0.159576	1.16511	1.29373
chr2	220415449	220436268	NM_015311	0.04033	-	OBSL1	0.517548	0.228234	0.0207566	0.986867	1.43152	1.01449
chr2	220492291	220506702	NM_005070	0.04039	+	SLC4A3	0.691713	0.18658	-0.0104551	0.99467	1.6152	-1.00727
chr1	151043079	151091007	NM_144618	0.04039	+	GABPB2	0.472325	0.19925	0.108689	0.889565	1.38734	1.07825
chr10	43008960	43048318	NR_026777	0.04041	-	ZNF37BP	0.381783	0.512436	-0.248681	0.789657	1.30295	-1.18812
chr1	28473676	28503455	NM_001164723	0.04043	-	PTAFR	0.994008	0.142195	0.486461	0.635383	1.99171	1.401
chr10	89419475	89507462	NM_004670	0.04047	+	PAPSS2	0.314726	0.36411	-0.0943223	0.889565	1.24378	-1.06756
chr7	100472700	100486285	NM_015908	0.04054	+	SRRT	0.326303	0.240886	0.256103	0.481317	1.2538	1.19425
chr9	130374485	130454995	NM_003165	0.04055	+	STXBP1	0.509237	0.209116	0.272774	0.665396	1.4233	1.20813
chr1	149895208	149900144	NM_005850	0.04066	-	SF3B4	0.393753	0.323751	0.220824	0.7219	1.31381	1.1654
chr9	99212436	99253618	NM_014282	0.04074	+	HABP4	0.400407	0.153593	0.30134	0.403091	1.31988	1.23229
chr1	205197037	205242471	NM_014858	0.04079	+	TMCC2	0.890664	0.290758	1.02502	0.195171	1.85403	2.03499
chrX	129263337	129272015	NM_001130846	0.04081	-	AIFM1	0.205565	0.153536	0.163683	0.3659	1.15314	1.12014
chr3	51967441	51975957	NM_004704	0.04084	-	RRP9	0.335501	0.161012	0.111461	0.804293	1.26182	1.08032
chr14	75536279	75546690	NM_001042430	0.04085	+	ZC2HC1C	1.23964	0.143588	-0.590286	0.686997	2.3614	-1.50555
chr19	41171811	41196027	NM_001289980	0.04086	-	NUMBL	0.335407	0.363662	0.0636416	0.937467	1.26173	1.0451
chr1	110753335	110776674	NM_004978	0.0409	+	KCNC4	0.884618	0.238592	0.29152	0.809595	1.84628	1.22393
chr1	26606212	26608013	NM_031286	0.04092	+	SH3BGRL3	0.516486	0.20716	0.107944	0.903952	1.43047	1.07769
chr4	184365788	184369049	NM_017632	0.04093	+	CDKN2AIP	0.667016	0.179612	0.738519	0.174766	1.58779	1.66846
chr12	53701239	53715412	NM_001173466	0.04095	-	AAAS	0.152945	0.372191	-0.0971206	0.704525	1.11184	-1.06964
chr19	55741146	55770038	NM_014931	0.04106	-	PPP6R1	0.308418	0.139763	-0.103958	0.7862	1.23835	-1.07472
chr7	27132613	27135625	NM_153620	0.04107	-	HOXA1	0.833471	0.397693	0.222835	0.90803	1.78197	1.16702
chr11	18501857	18548503	NM_006292	0.04111	-	TSG101	0.132306	0.497415	0.162918	0.461014	1.09604	1.11955
chr19	6361462	6368915	NM_006012	0.04123	+	CLPP	0.301877	0.163304	0.166369	0.614807	1.23275	1.12223
chr11	65686727	65689048	NM_006442	0.04124	+	DRAP1	0.280144	0.424752	0.23425	0.620183	1.21432	1.17629
chr18	9913954	9960018	NM_003574	0.04133	+	VAPA	0.185111	0.442299	0.240781	0.358341	1.1369	1.18163
chr19	5894680	5904024	NM_175614	0.0414	-	NDUFA11	0.285345	0.304386	0.0616842	0.917565	1.2187	1.04368
chr21	34949858	34961014	NM_017613	0.04142	-	DONSON	0.229077	0.416452	0.237438	0.496948	1.17208	1.1789
chr1	156095907	156107657	NM_001282624	0.04144	+	LMNA	0.422144	0.355948	0.183431	0.817635	1.33992	1.13558
chr17	7123149	7128586	NM_000018	0.04146	+	ACADVL	0.310284	0.23406	0.182059	0.641211	1.23995	1.1345
chr6	28292514	28303911	NM_001243243	0.0415	-	ZSCAN31	0.546825	0.410436	-0.68687	0.370314	1.46087	-1.60979
chr11	65779461	65780976	NM_001323	0.04154	+	CST6	1.27196	0.32717	1.25513	0.456127	2.4149	2.38689
chr14	24908971	24911659	NM_001290293	0.04157	-	SDR39U1	0.318949	0.30195	0.156364	0.750628	1.24742	1.11447
chr9	95947211	96081655	NM_001282394	0.04158	+	WNK2	0.53723	0.42148	-0.180866	0.886232	1.45118	-1.13356
chr4	38665789	38703129	NM_016531	0.0416	+	KLF3	0.41439	0.174827	1.49542	6.74403e-11	1.33274	2.81946
chr20	61904136	61921142	NM_175609	0.0416	+	ARFGAP1	0.185069	0.366045	-0.0174735	0.974527	1.13687	-1.01219
chr19	40854331	40884397	NM_001031696	0.04162	+	PLD3	0.396775	0.145978	0.0499496	0.942427	1.31656	1.03523
chr2	219472487	219501909	NM_032726	0.04162	+	PLCD4	0.465933	0.383393	0.159942	0.868421	1.38121	1.11724
chr2	206547223	206662857	NM_201279	0.04165	+	NRP2	0.656606	0.16941	0.58434	0.284198	1.57637	1.49935
chr2	242089072	242106592	NM_001282410	0.04167	+	PPP1R7	0.249752	0.167996	0.239696	0.254925	1.189	1.18074
chr7	102113547	102119381	NM_006234	0.0417	-	POLR2J	0.255312	0.315956	0.29839	0.285439	1.19359	1.22977
chr19	47150868	47164395	NM_145056	0.04172	-	DACT3	1.30734	0.157264	0.928237	0.398291	2.47485	1.90295
chr9	140449358	140473387	NM_138778	0.04173	-	DPH7	0.261566	0.294064	0.107056	0.804293	1.19878	1.07703
chr17	27582853	27621166	NM_020772	0.04175	-	NUFIP2	0.274046	0.4045	0.39323	0.24432	1.20919	1.31333
chr8	145751602	145754458	NM_001001795	0.04177	-	C8orf82	0.481447	0.191893	0.115755	0.880501	1.39614	1.08354
chr11	124623018	124632223	NM_138961	0.04181	-	ESAM	0.696692	0.148492	0.738109	0.158204	1.62078	1.66799
chr22	39493228	39498610	NM_001166004	0.04191	+	APOBEC3H	1.04646	0.281373	0.311121	0.861732	2.06546	1.24067
chr15	64791618	64978266	NM_015042	0.04203	+	ZNF609	0.32689	0.148985	-0.0115644	0.98666	1.25431	-1.00805
chr20	33462765	33515769	NM_001242393	0.04203	+	ACSS2	0.201729	0.292604	0.0753554	0.827356	1.15008	1.05362
chr19	17342693	17356151	NM_005234	0.04205	-	NR2F6	0.257999	0.494897	-0.0569994	0.943712	1.19582	-1.0403
chr19	50970044	50980003	NM_138411	0.04208	-	FAM71E1	0.763083	0.152978	0.00660976	0.998033	1.69711	1.00459
chr19	49999621	50002969	NM_001015	0.04213	+	RPS11	0.219703	0.362758	0.261506	0.327039	1.16449	1.19873
chr7	4721929	4811074	NM_001037165	0.04216	+	FOXK1	0.561903	0.25819	-0.75818	0.134171	1.47621	-1.69136
chr1	40365283	40367687	NM_005376	0.04218	-	MYCL	0.314151	0.422709	0.170762	0.781636	1.24328	1.12565
chr4	84011210	84035911	NM_016619	0.04218	-	PLAC8	0.7251	0.432137	0.849969	0.523477	1.65302	1.80246
chr3	12393000	12475855	NM_015869	0.04219	+	PPARG	0.523103	0.195305	0.705193	0.0789755	1.43704	1.63036
chr19	10812111	10824043	NM_031209	0.04224	+	QTRT1	0.388574	0.176945	0.158269	0.74915	1.3091	1.11595
chr17	42396992	42402217	NM_016016	0.04233	-	SLC25A39	0.332521	0.196285	0.171127	0.671386	1.25921	1.12594
chr13	113951468	113977741	NM_005561	0.04234	+	LAMP1	0.25907	0.232038	0.043609	0.931841	1.19671	1.03069
chr13	100615274	100624178	NM_033132	0.04241	-	ZIC5	0.609581	0.160886	1.35551	0.000279296	1.52582	2.55887
chr6	43193366	43197211	NM_199184	0.04242	-	DNPH1	0.323286	0.160174	0.214348	0.503556	1.25118	1.16018
chr19	41770226	41813597	NM_007040	0.04245	+	HNRNPUL1	0.23891	0.160245	-0.0333194	0.936419	1.1801	-1.02336
chr11	67250499	67258579	NM_003977	0.04245	+	AIP	0.302841	0.163213	0.158389	0.637601	1.23357	1.11604
chr9	131181438	131199630	NM_001286760	0.04247	+	CERCAM	0.333186	0.166388	0.0452539	0.938882	1.25979	1.03186
chr16	29912146	29917377	NM_181718	0.04259	+	ASPHD1	0.473699	0.407974	0.00915989	0.995482	1.38867	1.00637
chr2	191208195	191236391	NM_002194	0.04261	+	INPP1	0.522585	0.224112	0.345273	0.523262	1.43653	1.27039
chr5	159614373	159665729	NM_001130958	0.04261	+	FABP6	1.07091	0.357979	0.771048	0.622079	2.10075	1.70651
chr11	129940462	130014706	NM_001243299	0.04263	+	APLP2	0.156088	0.245631	-0.020365	0.950346	1.11426	-1.01422
chr3	50378536	50383156	NM_015896	0.04264	-	ZMYND10	0.730989	0.331622	0.675613	0.425704	1.65978	1.59727
chr16	89894906	89937727	NM_032451	0.04264	+	SPIRE2	0.335398	0.469862	0.486351	0.307016	1.26173	1.4009
chr19	45394476	45406946	NM_006114	0.04264	+	TOMM40	0.166345	0.518187	0.132786	0.709475	1.12221	1.09641
chr19	10415478	10420233	NM_001103167	0.04265	-	ZGLP1	1.32298	0.154383	0.803372	0.521527	2.50182	1.74518
chr16	56966001	56977793	NM_001272103	0.04271	+	HERPUD1	0.841552	0.180299	1.23707	0.0395365	1.79198	2.3572
chr17	6915735	6917852	NR_037715	0.04272	+	RNASEK	0.482912	0.321646	0.614369	0.224104	1.39756	1.53089
chr2	73455133	73460356	NM_032319	0.04276	-	PRADC1	0.230742	0.500686	0.123327	0.825209	1.17344	1.08924
chr16	2303116	2317338	NM_001286625	0.04277	-	RNPS1	0.326178	0.307501	0.00843166	0.992662	1.25369	1.00586
chr3	52280185	52284615	NM_001122870	0.04279	+	PPM1M	0.689532	0.200244	0.0765905	0.954764	1.61276	1.05452
chr15	41136642	41149853	NM_001032367	0.0428	+	SPINT1	0.353437	0.238481	-0.042096	0.955727	1.2776	-1.02961
chr1	160061128	160068439	NM_052868	0.04288	-	IGSF8	0.371786	0.350987	-0.000437525	0.999663	1.29395	-1.0003
chr9	86582997	86595184	NM_031263	0.04288	-	HNRNPK	0.121259	0.406082	0.173518	0.246993	1.08768	1.12781
chr16	28834368	28848558	NM_017492	0.0429	+	ATXN2L	0.545752	0.195984	0.0536788	0.962359	1.45978	1.03791
chr19	58838384	58853712	NM_181846	0.04302	+	ZSCAN22	0.299611	0.354767	-0.511905	0.0902167	1.23081	-1.42593
chr10	127408083	127452712	NM_015608	0.04304	+	EDRF1	0.260502	0.433941	0.0971022	0.876777	1.1979	1.06962
chr8	30535579	30585486	NM_001195102	0.04307	-	GSR	0.164591	0.378102	0.00809067	0.986947	1.12085	1.00562
chr19	7701986	7712760	NM_001127396	0.04309	+	STXBP2	0.354064	0.167319	0.225015	0.536643	1.27816	1.16879
chr2	110744556	110752858	NR_046112	0.0431	+	LINC01123	0.553954	0.310667	0.117158	0.922794	1.4681	1.0846
chr17	80015747	80023697	NM_022156	0.04311	-	DUS1L	0.261062	0.193617	0.0319655	0.948692	1.19836	1.0224
chr1	32665986	32670991	NM_024296	0.04311	+	CCDC28B	0.954636	0.259172	0.579624	0.637601	1.93809	1.49446
chr20	1290554	1309879	NM_080489	0.04313	-	SDCBP2	0.637273	0.231872	0.156904	0.88859	1.55539	1.11489
chr11	62457733	62494856	NR_037946	0.04319	-	HNRNPUL2-BSCL2	0.504521	0.442024	0.327542	0.719292	1.41865	1.25487
chr2	55199326	55237470	NM_007008	0.04328	-	RTN4	0.183566	0.22449	-0.146058	0.453933	1.13569	-1.10654
chr19	35606731	35615228	NM_005971	0.04328	+	FXYD3	0.303757	0.360934	0.227221	0.622938	1.23435	1.17058
chr19	50058724	50083829	NM_015953	0.04329	-	NOSIP	0.193833	0.420033	0.118393	0.74499	1.1438	1.08552
chr1	153901976	153919154	NM_014856	0.04334	-	DENND4B	0.419322	0.276004	-0.00826046	0.994361	1.3373	-1.00574
chr1	32799429	32801840	NM_023009	0.04339	-	MARCKSL1	0.321021	0.438413	-0.00225406	0.999198	1.24921	-1.00156
chr2	220403668	220408487	NM_024536	0.04344	-	CHPF	0.285117	0.321186	-0.185843	0.655215	1.21851	-1.13748
chr12	118573869	118583390	NM_002567	0.0435	+	PEBP1	0.205295	0.335509	0.153239	0.604929	1.15292	1.11206
chr15	90171200	90198682	NM_198525	0.04352	-	KIF7	0.793029	0.204974	0.0698081	0.967892	1.73271	1.04958
chr19	50887579	50921275	NR_046402	0.04353	+	POLD1	0.299974	0.259609	0.0390913	0.952144	1.23112	1.02747
chr17	38137020	38154213	NM_002809	0.04355	+	PSMD3	0.239324	0.299024	0.0471469	0.927663	1.18044	1.03322
chr19	7933604	7939326	NM_001190467	0.04359	-	PRR36	0.478085	0.52042	-0.2502	0.836985	1.39289	-1.18937
chr11	62443969	62446589	NM_001286078	0.04362	-	UBXN1	0.302767	0.196674	0.131334	0.737534	1.23351	1.09531
chr1	3371146	3397677	NM_014448	0.04368	+	ARHGEF16	0.222744	0.418557	-0.205164	0.558482	1.16695	-1.15282
chr19	59055835	59062082	NM_005762	0.04371	+	TRIM28	0.311117	0.174861	-0.0980325	0.823742	1.24067	-1.07031
chr14	56042874	56046810	NR_027123	0.04371	-	KTN1-AS1	0.791602	0.263839	0.615939	0.542218	1.731	1.53255
chr7	102105389	102113612	NM_152892	0.04387	+	LRWD1	0.225834	0.245557	0.251566	0.240796	1.16945	1.1905
chr22	45898718	45954591	NM_006487	0.04388	+	FBLN1	0.567735	0.449596	0.132958	0.933209	1.48219	1.09654
chr22	41697506	41756151	NM_017590	0.04392	+	ZC3H7B	0.259979	0.338889	-0.157661	0.700869	1.19746	-1.11548
chr11	47600561	47606115	NM_004551	0.04398	+	NDUFS3	0.35056	0.160245	0.23908	0.484438	1.27506	1.18024
chr3	190023489	190040235	NM_021101	0.044	-	CLDN1	1.31815	0.16234	1.53963	0.209231	2.49346	2.9072
chr15	74738317	74753529	NM_201265	0.04402	-	UBL7	0.258984	0.204072	0.104157	0.769574	1.19664	1.07487
chr12	106631658	106641713	NM_006825	0.04402	-	CKAP4	0.198617	0.356558	-0.0717369	0.858403	1.1476	-1.05098
chr17	79890261	79895204	NM_001282280	0.04407	-	PYCR1	0.378493	0.172084	0.325963	0.331015	1.29998	1.2535
chr19	35645844	35660788	NM_001164605	0.04412	+	FXYD5	0.989913	0.338851	-0.0598225	0.98421	1.98607	-1.04234
chr8	145734418	145736611	NR_130120	0.04419	+	MFSD3	0.318086	0.181639	-0.0834065	0.864461	1.24668	-1.05952
chr8	145618445	145634733	NM_013291	0.04423	-	CPSF1	0.331448	0.28475	-0.078241	0.904329	1.25828	-1.05573
chrX	48886237	48901043	NM_001282142	0.04426	-	TFE3	0.324097	0.195984	0.140773	0.73584	1.25188	1.1025
chr16	85645028	85709812	NM_001134473	0.04426	+	GSE1	0.367306	0.457524	0.168477	0.842726	1.28994	1.12387
chr1	153946744	153950451	NM_006694	0.04432	-	JTB	0.215956	0.327696	0.148042	0.638678	1.16147	1.10806
chr19	1397024	1401569	NM_000156	0.04432	-	GAMT	0.458093	0.459266	0.285235	0.759314	1.37373	1.21861
chr16	3775055	3930121	NM_001079846	0.04445	-	CREBBP	0.37847	0.466547	-0.0749863	0.947302	1.29996	-1.05335
chr14	24895739	24898731	NM_001039771	0.04461	-	CBLN3	0.553254	0.393956	0.0352247	0.982317	1.46739	1.02472
chr7	105603656	105676877	NM_152750	0.04464	+	CDHR3	0.771699	0.32359	0.111356	0.946864	1.70728	1.08024
chr16	31212806	31214097	NM_013258	0.04465	-	PYCARD	0.288325	0.201152	0.0869394	0.841332	1.22122	1.06211
chr3	52009041	52015216	NM_015407	0.04465	+	ABHD14A	0.548398	0.262247	-0.370784	0.572059	1.46246	-1.29306
chr1	234527058	234614849	NM_005646	0.04466	-	TARBP1	0.274748	0.513715	0.306747	0.545122	1.20978	1.23692
chr11	19372270	20143147	NM_001111018	0.04478	+	NAV2	0.776349	0.523857	-0.397876	0.846855	1.71279	-1.31757
chr16	14014013	14046205	NM_005236	0.04482	+	ERCC4	0.385273	0.173861	0.299879	0.43643	1.30611	1.23104
chr5	1317999	1345002	NM_030782	0.04485	-	CLPTM1L	0.24949	0.493529	-0.0458381	0.954582	1.18879	-1.03228
chr1	19542157	19578053	NM_015047	0.04493	-	EMC1	0.314029	0.350761	-0.18143	0.726598	1.24317	-1.13401
chr2	220114432	220119330	NM_001278552	0.04494	-	TUBA4A	0.442005	0.501694	0.288271	0.761973	1.35849	1.22118
chr19	9938555	9940797	NM_001048241	0.04497	+	UBL5	0.337059	0.221428	0.354898	0.254198	1.26318	1.2789
chr10	71872022	71892690	NM_001198696	0.04504	-	AIFM2	0.224847	0.418744	0.0826259	0.873985	1.16865	1.05894
chr11	73745476	73882064	NM_015531	0.04506	-	C2CD3	0.199743	0.465325	0.130741	0.745171	1.14849	1.09486
chr10	116054582	116164537	NM_032550	0.04511	-	AFAP1L2	0.56399	0.370309	-0.493104	0.574088	1.47835	-1.40747
chr17	62850429	62915598	NM_001303255	0.04512	-	LRRC37A3	0.379275	0.256388	0.400258	0.286598	1.30069	1.31974
chr8	143866297	143868008	NM_003695	0.04519	-	LY6D	0.73777	0.366251	-0.0894243	0.962359	1.6676	-1.06395
chr19	3572942	3579081	NM_006339	0.04526	+	HMG20B	0.250281	0.412163	0.0567544	0.930535	1.18944	1.04012
chr3	45265955	45267814	NM_015444	0.04527	-	TMEM158	1.08164	0.218828	0.770577	0.53599	2.11645	1.70595
chr18	44526786	44628614	NM_031303	0.04528	+	KATNAL2	0.56232	0.238395	0.132113	0.903099	1.47664	1.0959
chrX	47092313	47107727	NM_004651	0.04528	+	USP11	0.187188	0.469416	-0.224413	0.441061	1.13854	-1.1683
chr1	42312859	42384496	NR_038260	0.0453	-	HIVEP3	0.666697	0.212661	-0.237195	0.809547	1.58743	-1.1787
chr3	128444978	128533641	NM_004637	0.04531	+	RAB7A	0.295506	0.301673	0.221721	0.565198	1.22732	1.16612
chr19	38924339	39078204	NM_001042723	0.04534	+	RYR1	0.472432	0.45179	0.425979	0.622699	1.38745	1.34348
chr17	45000485	45018733	NM_004287	0.04535	+	GOSR2	0.310801	0.210746	0.0398336	0.947791	1.2404	1.028
chr1	156711898	156721543	NM_004494	0.04537	-	HDGF	0.164197	0.408627	0.0630554	0.86367	1.12054	1.04468
chr17	26553588	26555085	NR_003064	0.04552	+	PYY2	1.10625	0.221458	0.395059	0.806909	2.15286	1.315
chr14	71189242	71250169	NM_001284232	0.04563	-	MAP3K9	0.251596	0.43221	0.0290005	0.971277	1.19052	1.0203
chr8	121137346	121384273	NM_021110	0.04569	+	COL14A1	1.19454	0.264844	0.342121	0.87363	2.28872	1.26762
chr14	77787705	77797940	NM_001513	0.04571	+	GSTZ1	0.159368	0.481361	0.0347785	0.942783	1.1168	1.0244
chr9	140114698	140115775	NM_031297	0.04583	-	RNF208	0.471045	0.296909	-0.24666	0.727551	1.38611	-1.18646
chr12	96051582	96184536	NM_021229	0.04586	-	NTN4	0.515669	0.330267	0.204873	0.829437	1.42966	1.15258
chr17	79801033	79818544	NM_000918	0.04589	-	P4HB	0.230206	0.273347	0.0665328	0.873985	1.173	1.0472
chr19	15619335	15663128	NM_173483	0.04603	+	CYP4F22	1.1815	0.189643	1.67493	0.139077	2.26812	3.19303
chr12	125549924	125627871	NM_023928	0.04603	+	AACS	0.199399	0.375625	-0.00318112	0.996595	1.14822	-1.00221
chr1	65730376	65881552	NM_014787	0.04616	+	DNAJC6	0.306977	0.287029	-0.0971943	0.871748	1.23711	-1.06969
chr16	27325229	27376099	NM_000418	0.04627	+	IL4R	0.327668	0.215483	0.0841379	0.873987	1.25498	1.06005
chr16	2259253	2261069	NM_182563	0.04627	-	BRICD5	0.610614	0.252931	0.734791	0.205369	1.52691	1.66416
chr9	35792405	35809728	NM_003995	0.04639	+	NPR2	0.625052	0.204383	0.826881	0.11146	1.54227	1.77385
chr12	133195365	133198972	NM_170683	0.0464	+	P2RX2	0.41241	0.388658	0.371569	0.541122	1.33091	1.29376
chr16	29869676	29874609	NM_006319	0.04641	-	CDIPT	0.235758	0.219234	0.0167807	0.974847	1.17753	1.0117
chr5	10250281	10266501	NM_012073	0.04641	+	CCT5	0.294621	0.513565	0.278899	0.63352	1.22656	1.21327
chr2	112656190	112786945	NM_006343	0.04642	+	MERTK	0.789844	0.19126	1.2416	0.0188364	1.72889	2.36461
chr22	46481876	46509808	NR_027033	0.04649	+	MIRLET7BHG	0.909929	0.212636	0.912203	0.265399	1.87895	1.88192
chr10	75670861	75677258	NM_002658	0.04649	+	PLAU	1.42208	0.259692	0.121342	0.972552	2.67972	1.08775
chr2	239146907	239148765	NM_001282434	0.04651	-	HES6	0.409132	0.215597	0.0971097	0.888562	1.32789	1.06963
chr16	337439	402676	NM_181050	0.04652	-	AXIN1	0.321649	0.432074	0.0839303	0.919639	1.24976	1.0599
chr2	130939500	130948300	NM_025029	0.04653	+	MZT2B	0.290176	0.204072	0.200687	0.522788	1.22279	1.14925
[truncated: 499 more rows]

## Sheet: HSF1-bound, HSF1prof_HS_up 2x
Chroms	txStart	txEnd	refseqID	rank product	Strands	GeneSymbol	HSF1proficient_HS vs Ctr_log2(FC)	HSF1proficient_HS vs Ctr_padj	HSF1deficient_HS vs Ctr_log2(FC)	HSF1deficient_HS vs Ctr_padj	HSF1proficient FoldChange	HSF1deficient FoldChange
chr1	161494329	161496687	NM_002155	9.864e-05	+	HSPA6	12.7928	2.70671e-17	8.02621	1.29581e-06	7096.15	260.694
chr16	66955581	66959439	NM_004165	0.002287	-	RRAD	8.90897	1.25122e-09	10.4652	5.27193e-11	480.692	1413.66
chr6	31795511	31798031	NM_005346	0.0002298	+	HSPA1B	7.33836	4.15825e-13	2.55866	0.0555705	161.833	5.89161
chr19	18062110	18109930	NM_002248	0.006901	+	KCNN1	7.11359	4.12948e-06	4.78185	0.00205697	138.486	27.5094
chr6	31783290	31785719	NM_005345	0.0002529	+	HSPA1A	6.52991	4.93041e-15	2.50246	0.0169181	92.4055	5.66651
chr17	48638428	48704832	NM_198380	0.004352	+	CACNA1G	6.07395	5.1028e-10	2.09715	0.0822447	67.3663	4.27864
chr14	70242551	70264006	NM_003049	0.007596	-	SLC10A1	5.93407	0.000129756	5.86745	0.00024397	61.1409	58.3821
chr19	14625575	14628674	NM_001300914	7.961e-05	-	DNAJB1	5.78201	9.29395e-23	2.10466	0.00317988	55.0249	4.30096
chr11	63974151	63991363	NM_031471	0.0003039	+	FERMT3	5.75479	1.12075e-24	3.23438	1.7967e-08	53.9962	9.41118
chr19	14583277	14586174	NM_000955	0.00305	-	PTGER1	5.74986	0.000436313	4.18451	0.00301422	53.8122	18.1829
chr19	2389783	2426086	NM_182973	3.877e-05	+	TMPRSS9	5.58186	1.23462e-26	1.1457	0.13505	47.897	2.21253
chr17	18647325	18682662	NM_001267586	0.005828	+	FBXW10	5.57331	6.94979e-07	4.38651	0.000247195	47.6138	20.9156
chr16	1031807	1036979	NM_014587	0.0001488	+	SOX8	5.44354	1.3654e-08	4.54287	5.94513e-12	43.518	23.3099
chr19	49436938	49448226	NM_014475	0.000631	+	DHDH	5.33297	3.26255e-30	-0.159749	0.925682	40.3074	-1.11709
chr17	15491976	15523018	NM_006382	0.001872	-	CDRT1	5.18983	3.91331e-08	4.1889	0.000385079	36.5002	18.2383
chr15	78556988	78574538	NM_001130182	0.0001639	+	DNAJA4	5.10319	3.35244e-33	1.41703	0.008223	34.3726	2.67034
chr3	50316457	50325545	NM_153215	0.005221	+	LSMEM2	5.08767	1.63106e-06	6.73015	6.78875e-08	34.0049	106.164
chr1	29138653	29190208	NM_000911	0.003866	+	OPRD1	5.07246	6.17835e-07	3.15514	0.00186957	33.6484	8.90825
chr17	7999217	8021860	NM_021628	8.235e-05	-	ALOXE3	5.04335	9.9429e-41	2.0607	1.00425e-06	32.9762	4.17189
chr22	30636435	30642840	NM_001257135	0.0003245	-	LIF	5.01947	2.36329e-30	4.54155	1.22265e-26	32.4348	23.2886
chr17	77071018	77084685	NM_001042573	0.0001157	+	ENGASE	4.90605	2.96773e-40	0.267275	0.773849	29.9825	1.20353
chr3	8661085	8693764	NM_015931	0.002935	-	SSUH2	4.76177	0.000299179	3.45564	0.00567509	27.1292	10.9712
chr16	50300450	50344440	NM_001286057	0.001483	+	ADCY7	4.75026	2.36848e-21	-0.285445	0.875492	26.9136	-1.21879
chr1	181057637	181059979	NM_016545	7.907e-06	+	IER5	4.73	1.18386e-118	2.34389	1.03199e-28	26.5382	5.07669
chr13	31709110	31736158	NM_006644	6.548e-05	-	HSPH1	4.68559	9.75694e-10	2.39543	0.00883286	25.7337	5.26133
chr18	47088426	47119278	NM_006033	0.003238	+	LIPG	4.66281	1.69011e-12	5.10426	2.87912e-10	25.3307	34.3983
chr12	6648693	6665249	NM_001193457	0.009924	-	IFFO1	4.63562	5.23958e-05	5.78312	1.66261e-05	24.8576	55.067
chr1	38509522	38512450	NM_002699	0.01462	-	POU3F1	4.62971	0.001414	5.99587	0.000181973	24.756	63.8171
chr8	95261484	95274547	NM_181702	0.001344	-	GEM	4.6277	2.53292e-16	6.18116	7.15703e-26	24.7217	72.5629
chr11	65659606	65667997	NM_001300855	0.0005324	-	FOSL1	4.5802	3.88852e-32	4.27883	2.58012e-35	23.9209	19.4114
chr12	6881669	6887621	NM_002286	0.0006538	+	LAG3	4.57954	4.8397e-13	3.85851	2.68218e-09	23.91	14.5053
chr12	48366747	48398285	NM_001844	0.0006748	-	COL2A1	4.54812	1.63353e-31	-0.108254	0.930417	23.3949	-1.07792
chr1	145827204	146467743	NR_104217	0.0001321	+	NBPF25P	4.52459	2.14187e-31	0.819691	0.205175	23.0165	1.76503
chr16	71963440	72033877	NM_181536	0.007732	-	PKD1L3	4.49108	6.12945e-06	5.40825	8.92772e-10	22.488	42.4665
chr12	569542	671058	NM_173593	0.002375	+	B4GALNT3	4.43086	3.21998e-10	1.55946	0.176222	21.5686	2.94743
chr2	73144603	73162020	NM_004097	0.001413	+	EMX1	4.41674	1.46472e-12	1.31893	0.322709	21.3585	2.49481
chr19	42702744	42721944	NR_073052	1.486e-05	-	DEDD2	4.38305	1.87384e-48	0.941617	0.0162063	20.8655	1.92068
chr21	40823779	40887433	NM_007341	9.726e-06	+	SH3BGR	4.30822	1.22958e-72	0.869294	0.00946628	19.8109	1.82677
chr3	10206562	10285427	NM_001570	0.001045	+	IRAK2	4.27486	7.02287e-10	2.42535	0.00854291	19.358	5.3716
chr5	139712427	139726188	NM_001945	0.0006877	-	HBEGF	4.2209	1.5584e-20	3.81982	2.29966e-19	18.6474	14.1215
chr16	23701625	23724821	NM_033266	0.006478	-	ERN2	4.21643	1.01644e-05	4.25358	2.42207e-06	18.5897	19.0746
chr8	99076749	99105838	NM_001170806	0.007295	+	ERICH5	4.14411	1.06591e-06	3.54153	3.89325e-07	17.6808	11.6441
chr12	52445185	52453291	NM_173157	0.0002345	+	NR4A1	4.13868	3.08018e-22	5.27179	1.71652e-36	17.6143	38.6337
chr1	212738675	212794119	NM_001030287	5.238e-05	+	ATF3	4.12133	2.63125e-49	5.72216	1.5771e-89	17.4038	52.7889
chr20	48599512	48605420	NM_005985	0.002621	+	SNAI1	4.09954	1.20352e-14	4.46008	2.01983e-19	17.1429	22.0098
chr16	28353838	28374181	NM_001282524	0.0101	-	NPIPB6	4.08763	0.000608517	2.71568	0.00138032	17.0019	6.56904
chr7	128530000	128550773	NM_199349	0.001641	-	KCP	4.07338	8.73235e-07	1.99233	0.0112853	16.8349	3.97878
chr1	78470635	78482995	NM_007034	4.882e-05	+	DNAJB4	4.05972	1.76374e-49	1.29847	0.000392236	16.6763	2.45969
chrX	133699872	133792513	NM_021796	0.00881	-	PLAC1	3.9619	3.79582e-05	-0.577867	0.768046	15.583	-1.49264
chr15	41245635	41248717	NM_001142776	0.0006735	+	CHAC1	3.94766	4.9295e-33	4.64808	4.65139e-49	15.4299	25.0733
chr17	74708913	74722881	NM_001081461	2.091e-05	-	JMJD6	3.88091	1.05559e-72	1.04703	2.97073e-05	14.7323	2.06628
chr4	128703452	128754526	NM_014278	0.0002299	+	HSPA4L	3.8683	2.65563e-26	1.2239	0.00931167	14.6041	2.33578
chr15	74701629	74726001	NM_001146030	0.0002608	-	SEMA7A	3.8274	1.06668e-42	2.70808	1.0832e-20	14.1958	6.53451
chr1	149754249	149764074	NM_000566	0.002894	+	FCGR1A	3.80233	1.88736e-08	1.13674	0.328098	13.9513	2.19884
chr7	100770369	100782547	NM_000602	0.01125	+	SERPINE1	3.79814	0.000230707	5.70993	9.98888e-08	13.9109	52.3431
chr7	97841565	97842271	NM_177455	0.004718	+	BHLHA15	3.7812	1.72878e-05	2.34932	0.010244	13.7484	5.09585
chr11	75273100	75283849	NM_001235	0.0002358	+	SERPINH1	3.77663	2.09561e-26	0.432845	0.536643	13.705	1.34989
chr10	121410881	121437329	NM_004281	0.002301	+	BAG3	3.77628	2.40876e-10	0.180588	0.922794	13.7017	1.13335
chr10	64571755	64576126	NM_001136177	0.004096	-	EGR2	3.7412	2.53079e-05	5.37251	2.8926e-11	13.3725	41.4272
chr7	1192542	1199855	NM_182491	6.651e-05	-	ZFAND2A	3.70553	1.07373e-40	1.32033	3.29766e-05	13.046	2.49722
chr15	86302558	86338189	NM_022480	5.401e-05	-	KLHL25	3.70164	4.33869e-44	-0.631591	0.113069	13.0109	-1.54927
chr16	31446884	31454348	NM_001136509	0.008493	-	ZNF843	3.68418	1.1057e-05	3.98516	5.49282e-06	12.8543	15.8363
chr7	99971067	99997722	NM_178273	0.008657	+	PILRA	3.67955	0.000144033	3.69136	2.26868e-05	12.8131	12.9184
chr19	45971252	45978437	NM_001114171	0.0005984	+	FOSB	3.64088	1.62889e-12	5.36254	5.21025e-27	12.4743	41.142
chr12	112204690	112247789	NM_000690	0.01005	+	ALDH2	3.61616	8.27738e-05	2.69994	0.0133096	12.2624	6.49777
chr8	143692404	143695833	NM_015193	0.001525	-	ARC	3.59962	2.12099e-23	3.72689	1.23214e-32	12.1225	13.2405
chr11	63871361	63886645	NM_013280	0.006084	+	FLRT1	3.58426	5.87427e-05	1.54178	0.0591826	11.9942	2.91153
chr13	31191829	31233686	NM_005800	0.000647	+	USPL1	3.54846	2.93224e-18	2.39923	3.52556e-08	11.7002	5.2752
chr19	17982781	18005983	NM_000453	0.005521	+	SLC5A5	3.5385	4.96577e-06	3.1945	7.79041e-06	11.6197	9.15464
chr12	77252494	77272820	NM_001321	0.0002203	-	CSRP2	3.49803	8.46051e-41	0.539942	0.227045	11.2983	1.45391
chr16	87863628	87903100	NM_003486	0.0002843	-	SLC7A5	3.45398	2.82358e-16	1.96992	2.31446e-05	10.9585	3.91747
chr1	192778168	192781407	NM_002923	0.0005392	+	RGS2	3.43014	1.24725e-08	3.29504	7.91362e-06	10.7789	9.81537
chr5	132209357	132210582	NM_052971	0.001208	+	LEAP2	3.41801	3.6437e-15	2.27722	5.616e-06	10.6887	4.84742
chr17	47074773	47133507	NM_001160423	0.0006784	+	IGF2BP1	3.36686	2.72117e-17	-0.337484	0.732461	10.3163	-1.26355
chr2	37869024	37899342	NM_006449	0.00286	-	CDC42EP3	3.32606	1.54417e-08	1.57187	0.0408662	10.0287	2.9729
chr20	26167654	26189869	NR_040095	0.002748	-	MIR663AHG	3.31051	9.46673e-15	3.9402	8.1397e-22	9.9212	15.3504
chr1	1385068	1405538	NM_001039211	0.01166	+	ATAD3C	3.27761	0.000702126	2.87442	0.00375729	9.69747	7.33307
chr7	112120907	112130943	NM_001134468	0.004442	+	LSMEM1	3.24611	9.05661e-09	3.0325	8.78429e-09	9.48806	8.18228
chr10	112257624	112271302	NM_004419	0.0009284	+	DUSP5	3.23391	6.82373e-23	4.02703	6.1488e-32	9.40817	16.3026
chr19	55692614	55720874	NM_001161440	0.006093	-	PTPRH	3.22817	6.09749e-07	3.94705	6.53303e-11	9.37081	15.4234
chr10	38645307	38667433	NR_003086	0.0004207	+	HSD17B7P2	3.18742	1.86265e-21	1.13121	0.0203296	9.10982	2.19042
chr9	139388895	139440238	NM_017617	0.0007611	-	NOTCH1	3.18704	2.02871e-05	0.576354	0.713777	9.10741	1.49108
chr1	19592475	19600568	NR_040289	0.001897	-	AKR7L	3.18647	2.49358e-08	1.75444	0.0150212	9.10382	3.37395
chr12	54329111	54333427	NR_047507	0.0003893	-	HOXC13-AS	3.18554	6.77217e-37	2.3705	2.25519e-19	9.09794	5.17122
chr1	19609056	19615280	NM_012067	0.002153	-	AKR7A3	3.17605	2.30327e-08	-0.0472094	0.984745	9.03826	-1.03326
chrX	118722299	118739846	NM_001173487	6.755e-05	-	NKRF	3.17379	7.51527e-48	-0.320011	0.446822	9.02412	-1.24834
chr7	32956426	32982782	NR_003500	0.0003171	-	RP9P	3.17265	8.70544e-31	0.448006	0.387421	9.01705	1.36415
chrX	118108576	118152318	NM_001031855	0.01851	+	LONRF3	3.12434	0.00721271	2.46203	0.0390811	8.72005	5.5099
chr11	43964105	43965433	NM_001145033	0.007627	+	C11orf96	3.1107	0.000511262	2.82459	0.00262293	8.638	7.0841
chr17	41005259	41010147	NM_001277732	0.01204	+	AOC3	3.10444	0.000231299	4.08485	4.4536e-06	8.60059	16.9693
chr19	18318770	18335303	NM_001098819	0.003007	-	PDE4C	3.09278	8.99474e-07	4.72666	5.3947e-12	8.53141	26.4769
chr4	187065994	187093817	NM_015398	0.007603	+	FAM149A	3.08372	6.70633e-06	-0.162673	0.946875	8.47795	-1.11936
chr19	41732659	41767672	NM_001278599	0.01022	+	AXL	3.07895	5.0216e-05	3.79004	6.4479e-05	8.45	13.833
chr6	106546736	106557814	NM_182907	0.009991	+	PRDM1	3.07092	9.37095e-05	3.71839	0.000147918	8.40309	13.1628
chrX	47483611	47489704	NM_002621	0.005686	-	CFP	3.06712	3.7834e-07	2.40013	0.000250329	8.381	5.27851
chr12	54332575	54340328	NM_017410	0.000446	+	HOXC13	3.06472	2.06173e-34	1.54685	1.21686e-08	8.36707	2.92178
chr11	117857105	117872199	NM_001558	0.01513	+	IL10RA	3.04225	0.00837426	2.8194	0.016281	8.23775	7.05867
chr5	138609440	138618873	NR_036536	0.0002526	+	SNHG4	3.04088	2.60721e-22	0.85236	0.0561251	8.22993	1.80545
chr2	11052062	11054351	NM_002236	0.00167	+	KCNF1	2.98605	3.53126e-17	1.72141	1.30088e-06	7.923	3.2976
chr6	5085719	5087455	NM_001145115	0.002605	+	PPP1R3G	2.96923	1.26981e-06	-0.913183	0.384044	7.83116	-1.8832
chr7	155250823	155257526	NM_001427	0.0005585	+	EN2	2.92393	1.13472e-26	3.07942	4.21455e-32	7.58913	8.45275
chr14	54416454	54423554	NM_001202	0.0001746	-	BMP4	2.91642	1.06786e-42	-0.17001	0.756941	7.54972	-1.12507
chr9	137029561	137029686	NR_023344	0.003678	-	RNU6ATAC	2.90973	0.00572801	2.39007	0.0331881	7.51478	5.24182
chr12	49932939	49952077	NM_012284	0.002534	+	KCNH3	2.89616	2.63722e-12	0.430926	0.59875	7.44445	1.3481
chr5	170846666	170884630	NM_003862	0.006044	+	FGF18	2.88711	0.000354159	2.16087	0.0101403	7.39789	4.47185
chr21	35445822	35478561	NM_006933	0.001546	+	SLC5A3	2.85847	1.41098e-11	0.910183	0.140638	7.25247	1.87928
chr19	8387467	8408146	NM_198471	0.007885	-	KANK3	2.85642	7.33565e-05	1.15996	0.286812	7.24217	2.23451
chr20	47988504	48099181	NM_004975	0.01039	-	KCNB1	2.83278	0.00124533	2.75171	0.000646441	7.12444	6.73514
chr9	102584136	102629173	NM_173200	0.001676	+	NR4A3	2.82363	2.88983e-11	3.20033	1.33039e-15	7.07943	9.1917
chr22	35777059	35790207	NM_002133	9.236e-05	+	HMOX1	2.81262	1.69011e-12	0.975953	0.0671129	7.0256	1.96694
chr17	5973933	6027747	NM_015253	0.005672	+	WSCD1	2.80165	2.15295e-06	0.0460082	0.983835	6.97239	1.0324
chr1	41944445	41950354	NM_001302269	0.004139	-	EDN2	2.79829	8.05247e-06	2.65462	3.4984e-05	6.95614	6.29679
chr21	45646709	45660887	NM_015259	0.0001601	-	ICOSLG	2.77956	3.8076e-09	0.213419	0.882742	6.86645	1.15943
chr16	86544132	86548070	NM_001451	0.01779	+	FOXF1	2.77413	0.00654831	2.60584	0.00658465	6.84066	6.08745
chr1	1109285	1133313	NM_001130045	0.0007816	+	TTLL10	2.76677	0.00110391	1.78449	0.0896621	6.80583	3.44496
chr14	21668237	21673662	NR_038970	0.002228	-	LINC00641	2.69613	9.28926e-12	3.71697	9.87447e-22	6.48062	13.1498
chr20	1875825	1920540	NM_001040023	9.408e-05	+	SIRPA	2.67248	3.2279e-28	0.307439	0.559343	6.37524	1.23751
chr20	54987313	55034396	NM_020356	0.005792	+	CASS4	2.66421	4.73227e-08	1.31067	0.0145901	6.33878	2.48057
chr9	33025208	33039062	NM_001539	0.0003886	+	DNAJA1	2.64255	6.62635e-25	0.932939	0.00271374	6.24435	1.90916
chr14	37049215	37051786	NM_014360	0.005515	-	NKX2-8	2.62966	4.71265e-05	-0.996326	0.447532	6.1888	-1.99491
chr12	119616594	119632551	NM_014365	0.001317	+	HSPB8	2.62096	5.54588e-07	-0.0969899	0.956439	6.15159	-1.06954
chr16	75237993	75241072	NM_001025200	0.01594	-	CTRB2	2.61167	0.0164037	2.08123	0.0875523	6.11213	4.23168
chr19	55875749	55881831	NM_000641	0.003963	-	IL11	2.60951	7.63632e-09	2.44	5.65609e-07	6.10298	5.42643
chr17	1958392	1962981	NM_006497	0.01096	+	HIC1	2.60569	0.000157269	2.8828	9.53832e-06	6.08684	7.37582
chr22	38597938	38612517	NM_001161574	0.004388	+	MAFF	2.60454	3.07352e-08	3.25354	9.22855e-13	6.08197	9.53705
chr15	81589253	81605104	NM_004513	0.0005376	+	IL16	2.60199	3.03322e-06	1.17888	0.109514	6.07122	2.264
chr12	49388932	49393088	NM_015086	0.008928	-	DDN	2.58213	1.55811e-05	2.51688	4.37587e-05	5.98825	5.72342
chr2	42275160	42285668	NM_138370	0.0108	+	PKDCC	2.57733	0.00126381	2.54986	0.00236773	5.96833	5.85579
chr15	44092618	44094769	NM_016400	0.001795	+	HYPK	2.55854	5.98269e-07	0.519426	0.604953	5.89112	1.43338
chr11	94300473	94354587	NM_152431	0.01886	+	PIWIL4	2.55659	0.00971924	2.80841	0.00214512	5.88316	7.00514
chr6	160211491	160219461	NM_014161	0.0002412	+	MRPL18	2.52953	2.42361e-38	0.4955	0.0773812	5.77382	1.40981
chr17	48261456	48279000	NM_000088	0.0008712	-	COL1A1	2.52188	2.36765e-18	-0.159845	0.83851	5.74332	-1.11717
chr15	42140343	42186275	NM_016642	0.01635	-	SPTBN5	2.52149	0.0026703	3.33932	0.00074154	5.74175	10.1213
chr1	45266035	45271667	NM_004073	0.005041	+	PLK3	2.52079	4.34026e-09	2.99789	6.06465e-12	5.73897	7.9883
chr6	36644236	36655116	NM_001220777	0.001942	+	CDKN1A	2.5004	5.19078e-20	1.73116	1.98454e-09	5.65844	3.31995
chr11	73711325	73720282	NM_003356	0.007954	-	UCP3	2.49855	2.26179e-05	2.57022	7.42407e-06	5.65116	5.93902
chr12	49250915	49259653	NM_014470	0.009869	-	RND1	2.47905	0.000387654	0.373641	0.822836	5.5753	1.29562
chr22	26921713	26986089	NM_003595	7.524e-05	-	TPST2	2.46378	2.53586e-32	-0.0617663	0.93453	5.51659	-1.04374
chr19	48958963	48969367	NM_013348	0.004038	+	KCNJ14	2.4605	2.57587e-08	2.20313	5.45326e-07	5.50409	4.60476
chr18	19230857	19284766	NM_138340	0.0009225	-	ABHD3	2.44697	4.01569e-15	0.75526	0.102407	5.45268	1.68794
chr14	52781015	52795322	NM_000956	0.00436	+	PTGER2	2.44661	2.93705e-08	2.2009	2.6817e-07	5.45136	4.59765
chr17	80317122	80321652	NM_207459	0.004362	+	TEX19	2.43361	7.21891e-06	-0.935465	0.383515	5.40243	-1.91251
chr9	1050345	1057554	NM_006557	0.004327	+	DMRT2	2.42977	8.32544e-05	1.74263	0.00756326	5.38807	3.34646
chr17	48067368	48072588	NM_005220	0.002399	-	DLX3	2.39699	6.808e-06	0.964265	0.198893	5.26704	1.95107
chr18	74690788	74729055	NM_001025090	0.0003868	-	MBP	2.36829	2.61599e-37	0.189206	0.66213	5.1633	1.14014
chr12	2904107	2914587	NM_002014	0.0002633	+	FKBP4	2.34325	6.29392e-37	0.345851	0.249027	5.07444	1.2709
chr6	31465826	31478901	NM_005931	0.001178	+	MICB	2.34233	3.50178e-09	-0.00642037	0.998434	5.07123	-1.00446
chr13	42031541	42045013	NM_014059	0.01315	+	RGCC	2.31847	0.00066104	0.897391	0.324983	4.98804	1.86269
chr19	11200037	11244505	NM_001195798	1.446e-05	+	LDLR	2.31334	2.04083e-11	0.377714	0.574569	4.97033	1.29928
chr1	154377668	154441926	NM_000565	0.005689	+	IL6R	2.30967	9.97602e-08	1.68501	0.000386175	4.95769	3.21542
chr12	104850691	105155792	NM_001173982	0.00125	+	CHST11	2.30907	4.53451e-22	-0.424104	0.335559	4.95563	-1.34174
chr15	99645285	99675800	NM_145728	0.002123	+	SYNM	2.30406	6.18026e-17	-0.0358663	0.974571	4.93847	-1.02517
chr12	115108058	115121969	NM_016569	0.002072	-	TBX3	2.27909	4.93168e-11	2.03915	1.53006e-08	4.85372	4.11003
chr18	109064	122222	NR_033770	0.01029	+	ROCK1P1	2.27872	0.00043219	2.94691	7.42407e-06	4.85249	7.71094
chr2	85980908	86018506	NM_032827	0.008213	+	ATOH8	2.27866	1.38016e-05	2.15186	6.60904e-05	4.85227	4.444
chr17	7255207	7258262	NM_001002914	9.133e-05	+	KCTD11	2.2659	3.41503e-11	0.267864	0.729448	4.80954	1.20402
chr6	42151021	42162694	NM_002098	0.007454	-	GUCA1B	2.25234	0.000184238	2.85392	2.85194e-05	4.76454	7.2296
chr1	59246462	59249785	NM_002228	0.00109	-	JUN	2.25154	2.44628e-11	2.53485	4.45503e-14	4.76191	5.79518
chr3	183948316	183960117	NM_138345	0.007125	+	VWA5B2	2.22855	0.000408016	1.39133	0.0660796	4.68662	2.62321
chr1	37940118	37949978	NM_025079	0.002556	+	ZC3H12A	2.22302	4.53941e-11	1.59876	8.99354e-06	4.6687	3.02883
chr19	49375648	49379319	NM_014330	0.0005348	+	PPP1R15A	2.20156	1.35304e-16	2.52771	1.45572e-21	4.59976	5.76657
chr7	48128199	48148330	NM_001287428	0.002028	+	UPP1	2.20093	1.13379e-19	2.31266	1.04386e-20	4.59774	4.96797
chr11	85394886	85397320	NM_152723	0.01135	-	CCDC89	2.18397	0.00379799	3.45525	1.51085e-06	4.54401	10.9682
chr20	36149606	36152090	NM_005386	0.00488	+	NNAT	2.1829	0.000231299	2.58588	1.15614e-06	4.54064	6.0038
chr19	45174723	45187627	NM_001127893	0.003457	+	CEACAM19	2.18092	8.00849e-05	0.451102	0.678203	4.53443	1.36708
chr15	101459419	101610317	NM_024652	0.004406	+	LRRK1	2.17992	1.17903e-07	-0.176489	0.876762	4.5313	-1.13013
chr7	95212808	95225925	NM_002612	0.009896	-	PDK4	2.17572	7.47995e-05	3.29964	2.43654e-10	4.51811	9.84667
chr22	50920152	50924866	NM_001253845	0.01223	+	ADM2	2.16941	0.00117929	1.92961	0.00654283	4.49838	3.80953
chr1	110453232	110473616	NM_000757	0.007443	+	CSF1	2.16147	0.000260679	0.652858	0.517449	4.47371	1.57228
chr14	102695157	102771537	NM_001272011	0.0003288	-	MOK	2.16081	3.99518e-24	0.684724	0.0128883	4.47166	1.60739
chr1	246952918	246954788	NR_015422	0.01711	+	LINC01341	2.15314	0.00557312	0.315179	0.845827	4.44794	1.24417
chr5	141689991	141704620	NM_030964	0.01854	-	SPRY4	2.14851	0.0283291	2.79922	0.00206076	4.43368	6.96065
chr20	56223447	56286592	NM_199171	0.005186	-	PMEPA1	2.14257	4.60928e-08	1.39414	0.00157613	4.41549	2.62832
chr19	40928408	40931932	NM_013376	0.0003281	-	SERTAD1	2.1397	4.26932e-33	2.37823	1.00234e-40	4.40671	5.19899
chr12	57482676	57489259	NM_005967	0.002112	+	NAB2	2.12971	4.53253e-16	2.13743	6.62646e-16	4.3763	4.39978
chr12	125396190	125399587	NM_021009	0.0001078	-	UBC	2.12548	1.91828e-45	0.688429	7.19275e-05	4.36347	1.61153
chr10	93808396	94050875	NM_014912	0.003185	-	CPEB3	2.12518	2.64951e-08	1.59616	0.000324224	4.36257	3.02337
chr16	19870292	19896233	NM_016235	0.003496	-	GPRC5B	2.12296	1.19916e-07	0.254861	0.799901	4.35586	1.19322
chr16	11348273	11350039	NM_003745	0.007597	-	SOCS1	2.12241	4.41775e-06	0.389097	0.676609	4.35421	1.30957
chr2	96808907	96811179	NM_004418	0.001373	-	DUSP2	2.11989	3.17502e-12	1.78235	1.01995e-08	4.34661	3.43986
chr10	11891606	11936709	NR_038222	0.007141	-	PROSER2-AS1	2.11279	0.00854228	1.70103	0.0694892	4.32528	3.25132
chr3	8792094	8811300	NM_000916	0.008172	-	OXTR	2.10823	0.02318	1.1894	0.358341	4.31163	2.28058
chr3	169484710	169487683	NM_032487	0.001408	-	ACTRT3	2.09711	5.25129e-16	-1.34328	0.000301444	4.2785	-2.53728
chr3	39183341	39195102	NM_033027	0.003626	-	CSRNP1	2.08862	4.28281e-10	3.22508	1.02078e-23	4.25341	9.35073
chrX	53111541	53117728	NM_022117	0.0004323	+	TSPYL2	2.08381	1.9227e-22	0.200636	0.679557	4.23925	1.1492
chr1	149874871	149889434	NM_014849	0.01967	-	SV2A	2.08191	0.0371603	3.98636	3.18713e-06	4.23368	15.8494
chrX	106183963	106243474	NM_024657	0.001271	-	MORC4	2.08095	3.20772e-12	0.64036	0.139613	4.23086	1.55872
chr2	120189445	120196096	NM_183240	0.000794	+	TMEM37	2.07589	8.33705e-12	-0.627992	0.19761	4.21605	-1.54541
chr7	100875372	100881227	NM_014343	0.003769	-	CLDN15	2.07501	4.73227e-08	1.39738	0.000841085	4.21348	2.63423
chr1	161016731	161039760	NM_001287602	0.004645	-	ARHGAP30	2.06727	1.82145e-07	2.07997	1.743e-08	4.19092	4.22798
chr11	6518525	6593254	NM_144666	0.007703	+	DNHD1	2.06569	2.17521e-05	1.38539	0.0114912	4.18636	2.61242
chr17	73975297	74002080	NR_037709	0.005972	+	TEN1-CDK3	2.0632	0.000750557	0.461827	0.689214	4.17911	1.37728
chr6	150385742	150390202	NM_024518	0.005658	-	ULBP3	2.04644	4.07534e-05	0.0941488	0.957538	4.13085	1.06744
chr14	102547074	102553512	NM_005348	0.003939	-	HSP90AA1	2.0351	4.90033e-09	1.07251	0.00958667	4.0985	2.10309
chr11	122526397	122685187	NM_032873	0.00617	+	UBASH3B	2.03365	3.11885e-05	-0.115025	0.952582	4.09439	-1.08299
chrX	133677406	133680660	NR_024607	0.005304	-	MIR503HG	2.02996	0.00700622	1.32077	0.103956	4.08394	2.49799
chr19	2714564	2721390	NM_145173	0.0007819	-	DIRAS1	2.0257	9.5345e-29	0.551464	0.0139667	4.0719	1.46557
chr2	198351307	198364640	NM_002156	0.002928	-	HSPD1	2.0146	4.17973e-14	0.802869	0.0159594	4.04068	1.74457
chr5	140011312	140013286	NM_001174105	0.005688	-	CD14	2.01422	0.00043272	1.73942	0.00294183	4.03962	3.33902
chr2	27600097	27603311	NM_001201459	0.003594	-	ZNF513	2.00942	1.00959e-06	2.73616	4.77505e-12	4.0262	6.66295
chr19	53935226	53947925	NR_003148	0.001107	+	TPM3P9	1.99847	4.45782e-20	-0.0532869	0.947302	3.99575	-1.03763
chr19	18496967	18499986	NM_004864	0.0009651	+	GDF15	1.99281	4.56833e-19	2.62883	4.33263e-33	3.98012	6.18524
chr5	10564434	10657928	NM_001164440	0.002161	+	ANKRD33B	1.99233	0.00193161	2.19466	0.000619133	3.97879	4.57781
chr6	26421618	26430816	NR_027795	0.004301	+	BTN2A3P	1.98965	5.14503e-06	-1.00804	0.219979	3.97141	-2.01117
chr5	137801180	137805004	NM_001964	0.0154	+	EGR1	1.98825	0.0379749	5.03142	4.06166e-10	3.96757	32.7045
chr11	89933596	89956532	NM_012124	0.002533	-	CHORDC1	1.98207	7.02287e-10	0.906501	0.0275034	3.9506	1.87449
chr16	5008317	5069156	NM_014692	0.02371	+	SEC14L5	1.98007	0.03402	1.64178	0.127271	3.94513	3.12051
chr10	64133915	64431771	NM_199451	0.01001	+	ZNF365	1.97855	0.000501604	2.37625	2.87831e-05	3.94096	5.19186
chr2	136871918	136875725	NM_003467	0.0184	-	CXCR4	1.96693	0.00715106	0.69479	0.575472	3.90934	1.61865
chr19	53935226	53961515	NM_001008401	0.0009433	+	ZNF761	1.94782	2.66536e-22	-0.0117068	0.988864	3.8579	-1.00815
chr11	94898676	94964246	NM_144665	0.001776	-	SESN3	1.94035	2.64643e-12	-0.0393903	0.971677	3.83798	-1.02768
chr22	29708921	29711745	NM_006477	0.001038	-	RASL10A	1.93391	0.00298147	1.22385	0.0838632	3.8209	2.33569
chr3	5021096	5026865	NM_003670	0.0002431	+	BHLHE40	1.93318	1.05302e-25	3.21648	1.20244e-70	3.81896	9.29513
chr16	1128780	1131454	NM_001053	0.004265	+	SSTR5	1.92527	0.00578512	-0.26379	0.852113	3.79807	-1.20063
chr18	46446222	46469177	NM_001190823	0.003613	-	SMAD7	1.91729	4.27387e-09	2.63528	6.2355e-17	3.77713	6.21295
chr5	140372	190087	NM_052909	0.01613	+	PLEKHG4B	1.91365	0.00699373	-0.616587	0.624608	3.76762	-1.53324
chr7	143050492	143059840	NM_001278297	0.01209	-	FAM131B	1.91339	0.00514731	2.83102	0.00015599	3.76694	7.11578
chr1	223566714	223568812	NM_152610	0.0133	+	CCDC185	1.89432	0.0254759	1.24276	0.267092	3.71747	2.36652
chr18	72922709	73001905	NM_005786	0.0005048	+	TSHZ1	1.89171	5.16272e-23	-0.869037	0.000367843	3.71074	-1.82644
chr19	50529211	50552031	NM_015428	0.0009986	+	ZNF473	1.88385	9.38758e-27	0.350209	0.209383	3.69059	1.27475
chr1	27248212	27273362	NM_006600	0.0004898	+	NUDC	1.88161	5.55685e-21	0.350977	0.284827	3.68486	1.27542
chr19	5823817	5828335	NM_004558	0.01247	+	NRTN	1.87307	0.00108951	-0.229838	0.877189	3.6631	-1.1727
chrX	10124984	10205699	NM_001830	0.002587	+	CLCN4	1.8676	0.00132141	0.385963	0.753126	3.64924	1.30673
chr19	54677105	54693733	NM_001146056	0.005649	-	MBOAT7	1.86736	8.00478e-05	0.346794	0.751169	3.64864	1.27173
chr11	69924407	70035652	NM_018043	0.01365	+	ANO1	1.85528	0.0264799	0.350984	0.875492	3.61822	1.27543
chr11	63953586	63972020	NM_001282653	0.0001986	+	STIP1	1.84895	1.39289e-17	0.391894	0.254976	3.60237	1.31212
chr19	33210678	33281714	NM_001110822	0.0208	+	TDRD12	1.84847	0.0166827	2.21516	0.00416667	3.60118	4.64332
chr5	141032967	141061800	NM_022481	0.01225	-	ARAP3	1.84526	0.0166136	0.804739	0.520982	3.59317	1.74683
chr9	34989637	34998430	NM_012266	0.002255	+	DNAJB5	1.82748	8.30898e-11	-0.519775	0.251273	3.54917	-1.43373
chr3	73431580	73483147	NM_001303142	0.009015	-	PDZRN3	1.81948	1.63298e-05	-0.499787	0.505865	3.52955	-1.414
chr5	76114832	76131140	NM_005242	0.005179	+	F2RL1	1.81493	1.64174e-08	2.56522	8.76616e-16	3.51842	5.91844
chr8	80676244	80678710	NM_001282851	0.007701	-	HEY1	1.81437	0.00735808	1.79517	0.00856723	3.51706	3.47056
chr1	46972667	46979886	NM_172225	0.01211	+	DMBX1	1.81247	0.00219527	0.862569	0.388975	3.51242	1.81827
chr2	198364720	198368187	NM_002157	0.004239	+	HSPE1	1.80972	1.88366e-10	0.681707	0.0761557	3.50574	1.60404
chr5	131528303	131563556	NM_001142598	0.00054	-	P4HA2	1.80927	1.16025e-20	0.0458695	0.947791	3.50464	1.03231
chr19	19639669	19648393	NM_001190328	0.009426	+	YJEFN3	1.8049	0.000613591	1.21033	0.043901	3.49406	2.31391
chr2	54080049	54087170	NM_006794	0.02614	-	GPR75	1.80166	0.0329594	1.81447	0.0258624	3.48621	3.51731
chr6	41068772	41108573	NR_026938	0.01175	+	ADCY10P1	1.80048	0.00464422	1.04915	0.21146	3.48337	2.0693
chr19	10959105	10980360	NM_001136482	0.006398	+	C19orf38	1.79887	0.00429893	1.49808	0.0331039	3.47947	2.82467
chr19	1286152	1301429	NM_001405	0.015	+	EFNA2	1.79821	0.0173623	0.811987	0.45924	3.47788	1.75563
chr16	79627744	79634622	NM_005360	0.02001	-	MAF	1.78966	0.0188582	1.23278	0.196046	3.45733	2.35019
chr11	65764015	65769637	NM_001242486	0.000674	-	EIF1AD	1.78443	1.46606e-25	1.04284	1.33788e-08	3.44481	2.06028
chr17	80416059	80446143	NM_001038618	0.0009567	+	NARF	1.78199	6.73296e-19	-0.0152294	0.986112	3.43901	-1.01061
chr9	140172279	140177093	NM_017723	0.008875	+	TOR4A	1.77892	7.28138e-05	1.34766	0.00429009	3.43168	2.54499
chr11	66059372	66064135	NM_153266	0.01168	+	TMEM151A	1.77691	0.0330834	1.06098	0.328657	3.42691	2.08634
chr11	122928199	122933043	NM_006597	0.0007248	-	HSPA8	1.77645	5.01247e-15	0.546154	0.0805522	3.42581	1.46019
chr15	74833547	74890472	NM_006465	0.001431	+	ARID3B	1.7728	1.12671e-12	1.34431	1.21216e-07	3.41716	2.53909
chr5	1050488	1112172	NM_006598	0.00124	-	SLC12A7	1.77233	7.17225e-08	0.23127	0.753667	3.41605	1.17387
chr11	612554	615999	NM_004029	0.02256	-	IRF7	1.76541	0.048582	0.0510834	0.986182	3.39971	1.03604
chr2	233498206	233547491	NM_025202	0.006653	+	EFHD1	1.76534	0.0288027	0.00816318	0.998747	3.39954	1.00567
chr9	110247132	110252047	NM_004235	0.0002197	-	KLF4	1.76468	5.16732e-21	2.18759	1.59174e-32	3.39798	4.55544
chr15	93586635	93616389	NM_001166286	0.01042	-	RGMA	1.7597	0.0226102	0.92366	0.390848	3.38627	1.89692
chr17	40996608	41002724	NM_009590	0.01903	+	AOC2	1.75892	0.00736844	1.944	0.00175346	3.38446	3.84771
chr2	201717731	201729284	NM_001162407	0.001148	-	CLK1	1.75322	2.93597e-14	1.55075	9.74765e-11	3.3711	2.92969
chr19	47813103	47825327	NM_001736	0.003834	+	C5AR1	1.75272	0.000101949	1.40532	0.0051182	3.36994	2.64876
chr8	37701397	37707431	NM_018310	0.003989	-	BRF2	1.75029	9.12566e-07	0.265868	0.733172	3.36425	1.20236
chr8	124194265	124222319	NM_001288587	0.00307	+	FAM83A	1.74617	1.98716e-06	0.101501	0.930535	3.35466	1.07289
chr20	25750233	25781927	NR_026714	0.01935	-	FAM182B	1.74469	0.0350573	1.31346	0.122424	3.35123	2.48537
chr2	220144039	220151622	NM_001039550	0.0002818	+	DNAJB2	1.73414	4.10663e-30	0.270099	0.286812	3.32682	1.20589
chr17	57287370	57292611	NM_018149	0.0004216	+	SMG8	1.73205	2.22942e-24	0.0943894	0.841101	3.322	1.06761
chr12	54378945	54384062	NM_017409	0.01097	+	HOXC10	1.73097	0.0128515	0.654896	0.567604	3.31951	1.5745
chr1	18807423	18812480	NM_152375	0.003941	+	KLHDC7A	1.71968	0.00391283	-0.792898	0.377635	3.29364	-1.73255
chr19	51446558	51456344	NM_012427	0.005566	-	KLK5	1.71487	0.0331832	1.29234	0.259678	3.28267	2.44926
chr7	73082173	73086440	NM_001077621	0.001627	+	VPS37D	1.71151	2.34421e-09	-0.194203	0.786586	3.27504	-1.14409
chr17	21187967	21218551	NM_145109	0.00198	+	MAP2K3	1.70937	8.75867e-20	1.02523	4.6787e-07	3.27017	2.03529
chr19	39138266	39221171	NM_004924	0.01681	+	ACTN4	1.69887	0.00977896	-0.500383	0.68546	3.24646	-1.41459
chr16	88941262	89043504	NM_005187	1.913e-05	-	CBFA2T3	1.69595	6.61e-06	-0.224657	0.79822	3.2399	-1.1685
chr19	47724078	47734451	NM_014417	0.004784	-	BBC3	1.68855	8.73235e-07	1.89712	2.37148e-08	3.22333	3.7247
chr20	57594308	57601709	NM_030773	0.001582	+	TUBB1	1.68363	0.0220788	2.56659	9.30568e-05	3.21235	5.92406
chr2	10184371	10194963	NM_001177718	0.001157	+	KLF11	1.6836	2.22705e-15	2.44719	2.82219e-33	3.21229	5.45351
chr9	134133464	134151906	NM_033387	0.004844	-	FAM78A	1.68159	0.000690923	0.788315	0.271628	3.2078	1.72706
chr5	132196873	132202576	NM_001288825	0.008226	-	GDF9	1.67656	0.0414611	1.72724	0.0580194	3.19666	3.31095
chr11	66384052	66397397	NM_001198837	0.003957	+	RBM14	1.67493	6.02372e-11	1.32461	8.28033e-07	3.19303	2.50465
chr9	94903748	94921890	NR_027341	0.004445	+	LINC00475	1.67334	0.000113845	1.31444	0.00409964	3.18953	2.48707
chr16	58059281	58080804	NM_002428	0.004776	+	MMP15	1.66398	4.29286e-06	-0.048226	0.971277	3.1689	-1.03399
chr17	26926150	26944395	NR_040012	0.01688	+	SPAG5-AS1	1.66166	0.0228836	0.580206	0.625534	3.1638	1.49506
chr16	10479911	10577495	NR_045816	0.001589	+	ATF7IP2	1.66135	4.94562e-15	0.790148	0.0025827	3.16312	1.72925
chr19	53099936	53103405	NR_023311	0.006762	+	ZNF137P	1.66067	4.02612e-05	0.488545	0.511757	3.16162	1.40303
chr1	174968891	174981163	NM_014412	0.0002767	+	CACYBP	1.65565	5.7936e-26	0.544048	0.00530501	3.15064	1.45806
chr15	82334118	82338484	NM_032246	0.003587	-	MEX3B	1.65497	4.72889e-05	1.35879	0.00204409	3.14916	2.5647
chr19	54466289	54493469	NM_031895	0.01208	+	CACNG8	1.65433	0.00888862	0.138514	0.945389	3.14777	1.10077
chr21	44834397	44847002	NM_173354	0.0005532	-	SIK1	1.64491	0.000135861	1.60438	0.000260021	3.12728	3.04066
chr1	85731459	85742587	NM_003921	0.0002688	-	BCL10	1.64397	1.01985e-17	0.383832	0.211261	3.12524	1.3048
chr12	120740123	120751045	NM_012240	0.01427	+	SIRT4	1.64343	0.015677	1.17958	0.147607	3.12409	2.26511
chr21	40177230	40196878	NM_001256295	0.0008604	+	ETS2	1.63838	1.16716e-24	1.39818	1.44288e-17	3.11317	2.63569
chr5	134363423	134369964	NM_002653	0.00253	-	PITX1	1.62708	9.5932e-09	0.398179	0.404024	3.08888	1.31784
chr9	91975705	92094611	NM_001142287	0.001323	-	SEMA4D	1.61993	1.35478e-10	-0.290307	0.552434	3.0736	-1.2229
chr8	110979232	110986959	NM_014379	0.0083	-	KCNV1	1.61898	0.017167	-0.174859	0.928696	3.07158	-1.12885
chr1	38275238	38325292	NM_005955	0.0009225	-	MTF1	1.61582	5.46216e-11	0.970019	0.000521158	3.06487	1.95887
chr9	75766646	75785310	NM_000700	0.002509	+	ANXA1	1.6148	5.77178e-05	1.28607	0.0035899	3.0627	2.43864
chr16	18995255	19075262	NM_024847	0.01225	+	TMC7	1.60976	0.0025668	1.77914	0.00101655	3.05201	3.43222
chr20	50003493	50179370	NM_001136021	0.003611	-	NFATC2	1.60832	4.14998e-09	0.369571	0.433261	3.04897	1.29197
chr14	77924372	77935815	NM_012111	0.0004873	+	AHSA1	1.60582	8.70544e-31	0.318505	0.12323	3.04368	1.24704
chr17	54911459	54946036	NM_003647	0.004712	+	DGKE	1.60494	5.1036e-06	0.253571	0.744951	3.04183	1.19215
chr6	44214694	44221625	NM_001271969	0.0004193	+	HSP90AB1	1.59748	3.09631e-21	0.353633	0.163165	3.02614	1.27777
chr17	38060847	38074903	NM_001165959	0.008905	-	GSDMB	1.59328	0.0033993	-0.184586	0.899828	3.01734	-1.13649
chr15	73612199	73661605	NM_005477	0.01638	-	HCN4	1.59236	0.00404542	-0.0403456	0.984069	3.01542	-1.02836
chr8	144939491	144952632	NM_031308	0.008316	-	EPPK1	1.59192	0.0010232	1.52273	0.0027712	3.0145	2.87335
chr9	19408924	19452500	NM_001010887	0.001017	+	ACER2	1.58382	0.000139658	-0.107848	0.933085	2.99763	-1.07762
chr2	232651092	232673964	NM_001282952	0.0009607	+	COPS7B	1.5838	8.43618e-25	0.0827903	0.852697	2.99758	1.05906
chr11	32851480	32879669	NM_024081	0.004097	+	PRRG4	1.58257	1.16666e-06	0.145673	0.870783	2.99503	1.10625
chrX	39910498	39956719	NM_001123385	0.000617	-	BCOR	1.57862	1.39481e-13	0.709959	0.00531903	2.98685	1.63576
chr17	16284110	16286059	NM_018955	0.0001921	+	UBB	1.57817	4.75009e-21	0.435408	0.0568726	2.98591	1.35229
chr1	47897806	47900313	NR_026878	0.01376	-	FOXD2-AS1	1.57344	0.0161024	1.88618	0.00443897	2.97614	3.69656
chr1	9352940	9429590	NM_025106	0.00891	+	SPSB1	1.57328	6.70157e-05	0.683618	0.225866	2.97581	1.60616
chr14	77860364	77889399	NM_001113475	0.01375	-	NOXRED1	1.57264	0.00177114	-0.0400945	0.984069	2.97448	-1.02818
chr2	191513847	191557492	NM_005966	0.005374	+	NAB1	1.57006	1.44301e-08	1.91162	2.07754e-12	2.96917	3.76232
chr10	48355088	48373866	NM_153034	0.01144	+	ZNF488	1.56857	0.00139465	0.0339618	0.984942	2.96611	1.02382
chr17	48050129	48052323	NM_001934	0.001336	+	DLX4	1.56252	8.5757e-05	1.08113	0.0161103	2.95369	2.1157
chr14	105403590	105444694	NM_138420	0.01925	-	AHNAK2	1.55971	0.0103749	1.28456	0.0627846	2.94794	2.43608
chr5	31799030	32111038	NM_178140	0.003124	+	PDZD2	1.55561	0.023739	1.58569	0.0353075	2.93958	3.00151
chr7	75931874	75933614	NM_001540	0.006226	+	HSPB1	1.54455	0.00188577	0.205932	0.869074	2.91713	1.15343
chr22	29168661	29185289	NM_001284264	0.001218	+	CCDC117	1.54363	8.51158e-17	-0.325544	0.289362	2.91527	-1.25314
chr2	16080559	16087129	NM_005378	0.00447	+	MYCN	1.54326	0.0293809	-0.274523	0.864079	2.91453	-1.20959
chr8	49830238	49833999	NM_003068	0.02539	-	SNAI2	1.54121	0.0323875	2.34034	0.000521158	2.91039	5.06422
chr17	78161598	78172723	NM_052819	0.0004076	+	CARD14	1.53677	9.84757e-06	0.0260714	0.984249	2.90144	1.01824
chr12	120933858	120936298	NM_003746	2.991e-05	+	DYNLL1	1.53629	3.33811e-22	1.53976	8.58387e-22	2.90047	2.90746
chr11	65554504	65564690	NM_004561	0.002727	+	OVOL1	1.53624	9.7437e-13	2.71678	4.16465e-40	2.90038	6.57402
chr21	33245627	33376377	NM_014586	0.006649	+	HUNK	1.5284	0.000187035	-0.43279	0.565198	2.88466	-1.34984
chrX	108780058	108787927	NM_001242617	0.005327	+	NXT2	1.52706	4.54142e-05	0.59449	0.289738	2.88198	1.50994
chr17	8123947	8127361	NR_026951	0.008178	-	LINC00324	1.52211	0.00197747	3.45697	5.83628e-15	2.87211	10.9813
chr15	85359910	85416713	NM_020778	0.004764	+	ALPK3	1.52054	1.18204e-05	0.784115	0.0872872	2.86898	1.72204
chr1	63788729	63790797	NM_012183	0.01261	+	FOXD3	1.51564	0.00947232	-0.564906	0.619205	2.85925	-1.47929
chr6	43737945	43754223	NM_001204384	0.003929	+	VEGFA	1.51506	3.20754e-09	2.60466	1.10375e-26	2.85811	6.08249
chr4	4861391	4865660	NM_002448	0.004144	+	MSX1	1.50927	1.7949e-06	0.284295	0.663146	2.84666	1.21782
chr22	25202187	25322813	NM_001098497	0.009791	+	SGSM1	1.5077	0.00390789	0.473384	0.592523	2.84357	1.38836
chr17	7239847	7254793	NM_014716	0.0001984	+	ACAP1	1.50525	1.51329e-07	0.517484	0.223068	2.83874	1.43146
chr8	103661004	103666192	NM_001032282	0.004122	-	KLF10	1.50431	5.93261e-05	3.24328	1.86912e-21	2.8369	9.46944
chr6	30152231	30181271	NM_001242783	0.001732	-	TRIM26	1.50185	0.0313716	1.35373	0.102495	2.83207	2.55573
chr5	172068275	172118533	NM_001142651	0.004435	+	NEURL1B	1.50181	2.53132e-05	0.135782	0.888897	2.83198	1.09869
chr17	72209695	72258157	NM_032646	0.002246	+	TTYH2	1.49827	0.0154913	1.76384	0.00308395	2.82503	3.39602
chr1	228337414	228347527	NM_020435	0.02473	+	GJC2	1.49779	0.0452381	2.03696	0.00351496	2.82409	4.10381
chr7	1570367	1582679	NM_002360	0.003269	+	MAFK	1.49251	5.37613e-10	2.2471	2.7337e-22	2.81377	4.74727
chr19	45409005	45412652	NM_000041	0.01121	+	APOE	1.47934	0.00200508	2.9684	3.84164e-11	2.78822	7.8267
chrX	101967103	101972661	NM_001184876	0.002021	+	GPRASP2	1.47661	2.54503e-11	-0.452767	0.20149	2.78293	-1.36866
chr10	73724119	73773322	NM_004273	0.00682	+	CHST3	1.47489	0.000126339	0.289722	0.7111	2.77963	1.22241
chr10	5994333	6020150	NM_001243539	0.01668	-	IL15RA	1.47242	0.010076	1.00949	0.142026	2.77488	2.0132
chr6	160199529	160210735	NM_030752	0.001405	-	TCP1	1.45657	1.5999e-14	0.567256	0.0176057	2.74454	1.4817
chr5	54526980	54528819	NR_125348	0.002433	-	CCNO	1.45584	1.06784e-05	-0.150393	0.8633	2.74316	-1.10987
chr19	18747837	18781302	NM_018316	0.003448	+	KLHL26	1.45557	2.4168e-07	-0.380071	0.432454	2.74265	-1.30141
chr13	21547175	21635722	NM_014572	0.003826	-	LATS2	1.45494	5.48435e-10	0.832206	0.00197292	2.74146	1.78041
chr2	70142172	70170076	NM_001202514	0.003124	+	MXD1	1.44462	0.000394047	0.44826	0.520982	2.72191	1.36439
chr21	35445822	35515334	NM_032476	0.001432	+	MRPS6	1.43933	2.70764e-12	0.219187	0.608017	2.71195	1.16408
chr19	47177572	47217577	NM_001079882	0.002264	-	PRKD2	1.43599	6.92964e-11	-0.344081	0.342187	2.70567	-1.26934
chr2	190540710	190611376	NM_144708	0.004163	+	ANKAR	1.42806	0.000301988	0.540652	0.440161	2.69085	1.45463
chr16	85061356	85127828	NM_001286566	0.000247	+	KIAA0513	1.42474	1.09603e-07	-0.0728693	0.930763	2.68467	-1.05181
chr12	57057124	57081781	NR_104219	0.0002514	-	PTGES3	1.41474	7.42756e-37	0.240436	0.158909	2.66612	1.18135
chr6	17393735	17558023	NM_006366	0.00448	+	CAP2	1.41472	0.0219784	0.232258	0.875492	2.66607	1.17467
chr20	62171276	62178857	NM_080823	0.0109	-	SRMS	1.41464	0.00385777	1.20127	0.0225215	2.66593	2.29943
chrX	53969047	54069627	NM_001184898	0.0006663	-	PHF8	1.40953	8.97123e-12	-0.0384803	0.958747	2.6565	-1.02703
chr22	46316247	46373008	NM_058238	0.002114	-	WNT7B	1.40452	9.00046e-06	0.501112	0.290908	2.6473	1.4153
chr19	36379142	36391552	NM_139239	0.001767	-	NFKBID	1.40202	0.00235636	-1.2636	0.0258624	2.64271	-2.40093
chr12	13043955	13066600	NM_003979	0.0004676	+	GPRC5A	1.39966	5.61573e-06	0.515369	0.257178	2.63839	1.42936
chr17	17397752	17399709	NM_016084	0.01217	-	RASD1	1.39635	0.000487688	3.03191	2.90719e-18	2.63235	8.17893
chr8	11627171	11644854	NM_001135748	0.001602	+	NEIL2	1.38588	1.88366e-10	-0.299536	0.468221	2.61331	-1.23075
chr19	2037469	2051243	NM_017572	0.003588	-	MKNK2	1.38273	3.70058e-05	-0.0469349	0.968888	2.60761	-1.03307
chr22	31518908	31530683	NM_001284287	0.009782	+	INPP5J	1.38021	0.00136018	-0.290755	0.751169	2.60306	-1.22328
chr5	132387661	132440709	NM_002154	0.0006653	+	HSPA4	1.37879	7.96535e-08	0.44376	0.252501	2.6005	1.36014
chr20	55743808	55841707	NM_001719	0.01794	-	BMP7	1.37842	0.0059383	0.310824	0.761614	2.59983	1.24042
chr1	32042085	32053287	NM_022164	0.0174	+	TINAGL1	1.3779	0.0422218	1.43878	0.0533982	2.59889	2.71092
chr22	42949867	42970388	NM_014509	0.002499	+	SERHL2	1.37724	0.0338124	-0.0739392	0.971277	2.59771	-1.05259
chr18	77724581	77730822	NM_001136180	0.00481	+	HSBP1L1	1.37182	0.000125565	0.705993	0.145204	2.58797	1.63127
chr19	1450147	1473243	NM_005883	0.01032	+	APC2	1.36693	0.000821381	0.680566	0.22559	2.57921	1.60277
chr5	172195092	172198203	NM_004417	0.0006709	-	DUSP1	1.36546	4.12773e-08	1.97379	3.07075e-16	2.57659	3.92798
chr19	10527448	10580307	NM_001243121	0.007799	+	PDE4A	1.3617	0.00350401	0.604671	0.353241	2.56988	1.52063
chr2	27848505	27851745	NM_001142683	0.004409	-	CCDC121	1.35749	5.2286e-06	-0.0400485	0.974765	2.56239	-1.02815
chr19	16435650	16438339	NM_016270	0.01636	+	KLF2	1.35555	0.0197113	0.680352	0.389517	2.55894	1.60253
chr11	82904780	82926242	NR_125355	0.001622	+	ANKRD42	1.35398	2.29754e-13	0.397894	0.14011	2.55616	1.31758
chr13	20761603	20767114	NM_004004	0.01215	-	GJB2	1.34664	0.0173186	0.596992	0.479836	2.5432	1.51256
chr6	117002366	117063030	NM_002269	0.004313	+	KPNA5	1.34041	0.000835844	0.169718	0.873145	2.53224	1.12484
chr17	39878890	39890898	NM_001079871	0.01768	-	HAP1	1.34003	0.00775151	1.49299	0.00301422	2.53157	2.81472
chr11	125763379	125773116	NM_001271985	0.002067	-	PUS3	1.33987	1.47418e-07	0.030756	0.975106	2.53128	1.02155
chr22	25747384	25777544	NM_001135772	0.009052	-	LRP5L	1.33842	0.000691319	-0.153718	0.8847	2.52874	-1.11243
chr1	201434621	201438299	NM_012396	0.000473	-	PHLDA3	1.33149	8.48097e-13	0.628727	0.00435031	2.51662	1.5462
chr19	18118976	18124911	NM_015683	0.00272	+	ARRDC2	1.32899	2.96531e-11	0.975231	4.25744e-06	2.51227	1.96596
chr20	25653830	25677540	NM_015655	0.00714	-	ZNF337	1.32246	0.000473208	-0.349984	0.648918	2.50093	-1.27455
chr2	220408727	220415317	NM_001005209	0.01376	+	TMEM198	1.32212	0.00931287	0.625326	0.337105	2.50033	1.54256
chr10	23728197	23731310	NM_001145373	0.009769	+	OTUD1	1.31812	3.71428e-05	1.59517	4.81712e-07	2.4934	3.02129
chr16	87985037	88110924	NM_001173539	6.556e-05	+	BANP	1.31587	8.11722e-09	0.0670093	0.926399	2.48953	1.04754
chr12	133707213	133736049	NM_015394	0.01056	+	ZNF10	1.31132	0.00757904	0.711075	0.309943	2.48169	1.63702
chr17	80787309	80797931	NM_024702	0.01236	-	ZNF750	1.29698	0.000666983	1.65823	5.80189e-06	2.45715	3.1563
chr7	138728265	138794465	NM_020119	0.004315	-	ZC3HAV1	1.29005	1.07476e-06	-0.171149	0.780903	2.44537	-1.12596
chr19	49403306	49426540	NM_006184	0.00183	+	NUCB1	1.28985	6.68372e-08	0.0101496	0.991571	2.44502	1.00706
chr2	233743395	233792861	NM_001114090	0.005075	-	NGEF	1.28877	8.21305e-05	0.149507	0.861361	2.44319	1.10919
chr10	129705324	129884164	NM_006504	0.01926	+	PTPRE	1.28846	0.0195809	-0.323531	0.770489	2.44267	-1.25139
chr2	8822112	8824583	NM_002166	0.01285	+	ID2	1.28749	0.00872243	2.41943	3.75603e-08	2.44102	5.3496
chr12	69201951	69239324	NM_001145339	0.002211	+	MDM2	1.28503	8.76671e-12	1.2773	2.37637e-11	2.43688	2.42385
chr22	41640780	41682255	NM_002883	0.0009168	-	RANGAP1	1.28026	5.72057e-18	-0.0682962	0.873767	2.42883	-1.04848
chr1	180882312	180915239	NM_020950	0.0101	+	KIAA1614	1.28006	0.00450072	0.991286	0.0633336	2.42849	1.98796
chr7	100487614	100493754	NM_001302622	0.006695	-	ACHE	1.27654	0.00178326	1.17774	0.0099131	2.42257	2.26222
chr17	74380689	74383941	NM_182965	0.002035	+	SPHK1	1.27514	1.79342e-09	0.626955	0.0161099	2.42022	1.5443
chr1	145727665	145764206	NM_001201325	0.01429	+	PDZK1	1.26992	0.0287885	0.997922	0.242878	2.41148	1.99712
chr22	33196801	33259028	NM_000362	0.005126	+	TIMP3	1.26849	7.02303e-05	0.740745	0.0586541	2.4091	1.67104
chr9	98205263	98279247	NM_001083602	0.01534	-	PTCH1	1.26519	0.00368123	0.809785	0.161974	2.40358	1.75295
chr3	23933571	23958537	NM_020345	0.003587	-	NKIRAS1	1.26389	1.73872e-07	0.210998	0.683817	2.40143	1.15749
chr13	45915479	45965618	NR_024458	0.006396	+	TPT1-AS1	1.26363	0.00164797	0.460369	0.514012	2.40099	1.37589
chr21	43159528	43187249	NM_020639	0.004229	-	RIPK4	1.25893	0.000596482	2.0392	2.31671e-09	2.39318	4.11019
chr5	173315330	173387313	NM_030627	0.0001932	+	CPEB4	1.2557	0.000501604	1.29543	0.000499849	2.38782	2.4545
chr11	67131638	67141206	NM_013246	0.005675	-	CLCF1	1.25483	1.16619e-06	2.17226	5.42557e-20	2.3864	4.5073
chr17	25799035	25950718	NM_014238	0.005345	+	KSR1	1.25097	0.000166016	0.292838	0.643849	2.38001	1.22505
chr1	116519118	116612675	NM_018420	0.02175	+	SLC22A15	1.24696	0.0399113	0.384616	0.733171	2.37341	1.30551
chr19	7660787	7683196	NM_020902	0.008678	+	CAMSAP3	1.24675	0.000335469	0.66986	0.140947	2.37307	1.59092
chr4	108814419	108836204	NM_001136257	0.02192	+	SGMS2	1.24531	0.0329188	1.15486	0.0753076	2.37069	2.22663
chr9	109625377	109773796	NM_021224	0.01766	+	ZNF462	1.24272	0.0108443	0.261225	0.803293	2.36645	1.1985
chr7	127667123	127671002	NM_022143	0.02742	-	LRRC4	1.24248	0.0410094	0.734691	0.388008	2.36605	1.66404
chr15	41221530	41231258	NM_019074	0.02337	+	DLL4	1.23677	0.0488955	1.12276	0.0933257	2.3567	2.17763
chr17	21101262	21117908	NM_003876	0.003196	-	TMEM11	1.23524	1.57556e-10	0.128676	0.780452	2.3542	1.09329
chr5	60628099	60841999	NM_020928	0.004855	+	ZSWIM6	1.23361	1.36813e-08	1.64358	4.12964e-15	2.35154	3.1244
chr16	20869395	20911561	NM_173475	0.003932	-	DCUN1D3	1.23077	9.54167e-07	1.26182	6.56346e-07	2.34693	2.39799
chr2	97371666	97405813	NR_024521	0.001949	-	LMAN2L	1.23025	1.75638e-10	0.0838086	0.878906	2.34607	1.05981
chr7	5013615	5037800	NR_023385	0.002023	+	RNF216P1	1.22901	1.28436e-08	-0.783355	0.00268797	2.34405	-1.72113
chr10	74033676	74035797	NM_019058	0.001408	+	DDIT4	1.22859	1.13045e-05	0.680342	0.0490093	2.34337	1.60252
chr1	28995239	29042115	NM_024482	0.005593	+	GMEB1	1.22429	0.00137108	0.275984	0.7219	2.3364	1.21082
chr6	155411422	155578857	NM_012454	0.01672	+	TIAM2	1.22167	0.00368819	1.15272	0.0111739	2.33216	2.22333
chr12	133287392	133299323	NM_001170543	0.0002814	+	PGAM5	1.21581	6.68369e-09	-0.0726715	0.905484	2.32271	-1.05166
chr1	6650783	6662958	NM_014851	0.01135	-	KLHL21	1.2134	0.00117929	0.932199	0.0284696	2.31883	1.90818
chr20	48519928	48530276	NM_001135773	0.005574	-	SPATA2	1.21261	1.03341e-06	1.22129	1.08846e-06	2.31757	2.33155
chr1	205052256	205053588	NM_203376	0.01539	-	TMEM81	1.20785	0.0108907	1.68	0.000207595	2.30993	3.20427
chr5	74017028	74063196	NM_032380	0.001143	-	GFM2	1.20524	2.37252e-05	0.563782	0.149479	2.30576	1.47814
chr22	38974124	39052634	NM_001013647	0.0179	-	FAM227A	1.20426	0.0155087	-0.670943	0.419958	2.30418	-1.59211
chr8	126444450	126450647	NM_001282985	0.007492	+	TRIB1	1.20391	0.0129407	3.09426	6.97765e-14	2.30363	8.54012
chr7	536896	559481	NM_002607	0.003548	-	PDGFA	1.20316	1.09487e-06	1.17086	3.1683e-06	2.30243	2.25146
chrX	152599612	152618384	NM_001080485	0.006468	+	ZNF275	1.20259	0.0030301	0.0815017	0.9473	2.30152	1.05812
chr22	17840838	18037856	NM_001290046	0.0151	+	CECR2	1.19808	0.0428132	0.626987	0.575408	2.29434	1.54434
chr19	18390503	18392466	NM_005354	0.002557	-	JUND	1.19518	1.3686e-05	1.13507	6.28796e-05	2.28974	2.19629
chr5	56469774	56560506	NM_022913	0.002714	+	GPBP1	1.18949	2.20461e-09	0.284011	0.399181	2.28072	1.21758
chr20	48249482	48330421	NM_004776	0.0009642	-	B4GALT5	1.18934	2.49806e-11	-0.00209807	0.998843	2.28048	-1.00146
chr17	7491497	7493488	NM_006942	0.007899	-	SOX15	1.18901	0.0226991	1.4206	0.0034335	2.27996	2.67698
chr10	6186842	6277507	NM_001145443	0.01102	+	PFKFB3	1.18463	0.000604164	0.243511	0.731929	2.27305	1.18387
chr8	22960326	22974950	NM_003841	0.01182	+	TNFRSF10C	1.18033	0.000184832	-0.177306	0.81009	2.26629	-1.13077
chr5	14664782	14699842	NM_138348	0.002427	+	OTULIN	1.17999	8.55664e-10	-0.288456	0.373526	2.26575	-1.22133
chr1	36805219	36851528	NM_032017	0.007439	-	STK40	1.17802	0.00152666	0.87187	0.0429392	2.26266	1.83003
chr9	129567284	129600487	NM_001135776	0.004516	+	ZBTB43	1.17556	1.21569e-09	1.52337	6.62646e-16	2.25881	2.87462
chr9	130186652	130207651	NM_001286697	0.006792	+	ZNF79	1.17346	1.03105e-05	-0.157263	0.804031	2.25551	-1.11517
chr10	11865396	11914276	NM_153256	0.000767	+	PROSER2	1.16914	0.00150767	0.136373	0.886553	2.24878	1.09914
chr6	14117486	14137148	NM_001251901	0.01513	+	CD83	1.16375	0.00408385	1.16924	0.00999886	2.2404	2.24893
chr5	2746278	2751769	NM_033267	0.01597	-	IRX2	1.16279	0.0331173	0.729983	0.314764	2.23891	1.65862
chr19	47852537	47885961	NM_014681	0.00304	+	DHX34	1.16084	4.07534e-05	-0.16387	0.804956	2.23587	-1.12029
chr8	22225049	22280249	NM_001135153	0.008095	+	SLC39A14	1.15865	1.5967e-05	0.824435	0.00639573	2.23249	1.77084
chr10	99437180	99447015	NM_021732	0.004023	-	AVPI1	1.15273	1.71722e-07	1.38483	1.80003e-10	2.22334	2.61141
chr16	84853586	84943116	NM_031476	0.003608	+	CRISPLD2	1.1508	0.00398644	0.995759	0.0243904	2.22037	1.99413
chr7	75956107	75988342	NM_012479	9.19e-06	-	YWHAG	1.14879	2.45817e-26	0.0500232	0.875492	2.21727	1.03528
chr20	39314487	39317880	NM_005461	0.005687	-	MAFB	1.1434	3.0565e-06	0.804508	0.00279425	2.20902	1.74655
chr17	15531279	15586193	NM_006470	0.001854	-	TRIM16	1.14275	9.55853e-07	-0.0435592	0.955727	2.20802	-1.03065
chr1	150254942	150259504	NM_001300838	0.001979	+	CIART	1.13895	1.85848e-11	-0.305851	0.305541	2.2022	-1.23615
chr15	84867599	84898920	NR_027001	0.008654	-	GOLGA2P7	1.13847	0.0441177	0.145306	0.919805	2.20148	1.10596
chr9	37510888	37576250	NM_012166	0.008439	-	FBXO10	1.13151	5.57267e-05	0.381531	0.39153	2.19088	1.30272
chrX	152907896	152916781	NM_001395	0.009918	+	DUSP9	1.13139	0.000134638	0.0985361	0.905484	2.1907	1.07069
chr1	149900542	149908791	NM_001145862	0.006175	-	MTMR11	1.12916	0.000156056	0.571348	0.151913	2.18732	1.48591
chr16	88520013	88601574	NM_153813	0.005108	+	ZFPM1	1.12328	0.0137056	0.362242	0.656933	2.17842	1.28542
chr15	75494220	75504510	NM_015492	0.01175	+	C15orf39	1.12156	0.00776428	1.0453	0.021995	2.17582	2.0638
chr1	38268613	38273865	NM_024640	0.002237	-	YRDC	1.12089	2.64968e-07	0.825953	0.000521158	2.17482	1.77271
chr5	73923230	73937249	NM_001256574	0.02027	-	ENC1	1.11964	0.00958296	0.783073	0.145427	2.17293	1.72079
chr15	41786055	41795757	NM_002220	0.01978	+	ITPKA	1.11897	0.0266568	0.0960938	0.947302	2.17191	1.06888
chr2	105977282	106055230	NM_201557	0.0171	-	FHL2	1.118	0.0341846	1.05735	0.085567	2.17047	2.08111
chr15	81071683	81244003	NM_001293304	0.01506	+	CEMIP	1.11128	0.0159905	0.162571	0.877189	2.16037	1.11928
chr11	62648343	62656355	NM_001013251	0.004484	+	SLC3A2	1.10951	0.000212677	0.397123	0.399181	2.15773	1.31688
chrX	101906328	101914010	NM_001184727	0.01277	+	GPRASP1	1.10889	0.0226773	0.19584	0.877189	2.1568	1.14539
chr7	157129710	157210133	NM_058246	0.002087	+	DNAJB6	1.10731	1.79342e-09	0.181839	0.626839	2.15444	1.13433
chr12	13028410	13029070	NR_003932	0.0003965	+	RPL13AP20	1.10522	0.00297333	0.490402	0.373526	2.15132	1.40484
chr17	78194199	78227308	NM_001166348	0.0005275	+	SLC26A11	1.1042	6.08106e-08	0.000488892	0.999663	2.14979	1.00034
chr7	75831210	75916609	NM_001110199	0.007635	+	SRRM3	1.10282	3.61695e-06	-0.0486361	0.949268	2.14774	-1.03429
chr1	156638555	156647189	NM_006617	0.001024	-	NES	1.09881	0.000231325	-0.327306	0.529759	2.14177	-1.25467
chr1	19969902	19984949	NM_001278165	0.007062	+	NBL1	1.09858	0.00043182	-0.143666	0.859753	2.14144	-1.10471
chr16	15198579	15225458	NR_123722	0.0263	-	PKD1P6	1.09761	0.0340552	0.0459204	0.977286	2.14	1.03234
chr12	56735381	56754037	NM_005419	0.002337	-	STAT2	1.09422	4.81267e-05	-0.518415	0.161589	2.13498	-1.43238
chr7	27778991	27869386	NM_001206901	0.005185	+	TAX1BP1	1.0899	6.93515e-06	0.531548	0.0934492	2.12859	1.44548
chr16	4382224	4389598	NM_032575	0.01411	+	GLIS2	1.08929	0.0337047	0.438635	0.612623	2.1277	1.35532
chr11	66624875	66627946	NM_024036	0.01254	+	LRFN4	1.0873	0.0139757	0.779168	0.149405	2.12476	1.71614
chr13	41790515	41837713	NM_004294	0.006615	-	MTRF1	1.08405	2.73741e-06	0.406993	0.271374	2.11998	1.32592
chr4	48018790	48039080	NM_207330	0.01328	+	NIPAL1	1.08263	0.0122986	0.957976	0.0611009	2.11789	1.94258
chr21	43406939	43430496	NM_001098403	0.002937	-	ZBTB21	1.07291	4.63303e-07	1.35967	8.87768e-11	2.10367	2.56626
chr2	218664511	218808796	NM_022648	0.0199	-	TNS1	1.06353	0.0273908	0.282438	0.766743	2.09004	1.21625
chr19	18553472	18632937	NM_006532	5.173e-05	-	ELL	1.06235	1.42607e-09	-0.299375	0.282535	2.08833	-1.23061
chr9	91926109	91931618	NM_001827	0.004413	+	CKS2	1.06043	8.818e-06	-0.0373814	0.964365	2.08555	-1.02625
chr14	24105572	24114848	NM_005794	0.01081	+	DHRS2	1.05903	0.00525338	0.352386	0.587982	2.08352	1.27667
chr2	70377016	70418151	NM_017880	0.006337	-	C2orf42	1.05079	7.30861e-07	0.772	0.000881869	2.07166	1.70764
chr12	3186520	3395730	NM_001168320	0.01164	+	TSPAN9	1.04772	0.000212288	-0.439704	0.284477	2.06726	-1.35633
chr9	140194082	140196703	NM_001004354	0.007499	-	NRARP	1.04467	0.000744839	1.51488	1.82528e-07	2.06289	2.85774
chr1	11994723	12035599	NM_000302	0.0003227	+	PLOD1	1.04295	4.25539e-06	0.0276475	0.973946	2.06044	1.01935
chr18	60190657	60245818	NM_017742	0.005059	+	ZCCHC2	1.04223	0.00010397	0.519037	0.15579	2.0594	1.433
chrX	101975641	102007369	NM_001142525	0.01157	+	BHLHB9	1.03644	0.00576227	-0.0329174	0.979812	2.05116	-1.02308
chr17	702552	767351	NM_001205319	0.005589	-	NXN	1.03509	0.00255495	0.0803681	0.936419	2.04924	1.05729
chr7	155089485	155101945	NM_198337	0.0003673	+	INSIG1	1.03379	6.73314e-07	1.05859	4.87237e-07	2.0474	2.08289
chr19	53073525	53090427	NM_018260	0.003681	+	ZNF701	1.03294	8.63385e-05	-0.737694	0.023757	2.04619	-1.66751
chr17	7743234	7758118	NM_001080424	0.007367	+	KDM6B	1.03233	0.0181039	0.813919	0.114939	2.04532	1.75798
chr17	80036213	80056106	NM_004104	0.01498	-	FASN	1.03033	0.0196819	-0.100777	0.934387	2.04249	-1.07235
chr9	71788970	71864662	NM_001170630	0.0006912	+	TJP2	1.02585	6.06361e-17	0.44492	0.00235945	2.03616	1.36124
chr17	73870244	73874656	NM_033452	0.007296	-	TRIM47	1.02264	0.0144392	0.317289	0.663976	2.03163	1.24599
chr15	40731919	40760441	NM_001301132	0.004308	+	BAHD1	1.02255	9.34973e-07	0.255533	0.48551	2.0315	1.19378
chr17	14204366	14252721	NM_006041	0.0102	+	HS3ST3B1	1.02052	0.00364037	-0.343546	0.549625	2.02865	-1.26887
chr17	63524682	63557740	NM_004655	0.009781	-	AXIN2	1.01284	0.00212699	1.34601	7.78377e-06	2.01789	2.54209
chr9	130683807	130693076	NM_001135219	0.0197	-	PIP5KL1	1.01221	0.0159385	0.897428	0.0393985	2.017	1.86274
chr17	79876144	79885587	NM_002359	0.009394	-	MAFG	1.01061	3.58264e-05	1.19498	6.44646e-07	2.01477	2.28942
chr9	139780964	139821067	NM_021138	0.002688	+	TRAF2	1.00144	4.57887e-07	-0.901592	1.83859e-05	2.00199	-1.86813
chr5	140698056	140700351	NM_005642	0.001205	-	TAF7	1.00072	3.49806e-07	0.0237752	0.974571	2.001	1.01662
chr15	31619057	31727868	NM_001302461	0.03017	+	KLF13	2.17769	0.0101517	1.01834	0.387986	4.52427	2.02558
						Manually selected from the BETA analysis without taking into account the CTCF involvement:
chr14	75408532	75422467	NM_001207012	7.412e-05	-	PGF	7.5506	6.56631e-49	3.76186	5.87629e-11	187.481	13.5654
chr12	1675158	1703331	NM_152441	5.495e-05	-	FBXL14	3.75348	7.59351e-48	0.304263	0.573803	13.4868	1.23479
chr11	34172533	34379555	NM_145804	0.0005254	-	ABTB2	3.26332	7.87578e-31	0.583915	0.181111	9.60193	1.49891
chr17	54869273	54911256	NM_001085430	0.002743	-	C17orf67	3.09149	9.28569e-10	0.323102	0.799888	8.52374	1.25102
chr8	41510743	41655140	NM_020475	0.008696	-	ANK1	2.67635	3.95166e-05	-0.45139	0.752873	6.39238	-1.36736
chr12	49297892	49315359	NM_001286957	0.006623	+	CCDC65	2.50695	1.27687e-06	0.762792	0.411929	5.68417	1.69677
chr10	105889645	105992120	NM_025145	0.01312	-	CFAP43	2.16264	0.0105999	1.06809	0.458415	4.47733	2.09666
chr12	113736570	113772925	NM_024959	0.0005275	-	SLC8B1	1.98856	1.03052e-24	-0.267516	0.471038	3.9684	-1.20373
chr19	49340353	49371884	NM_001161354	0.002802	-	PLEKHA4	1.98656	0.00937283	0.103536	0.968708	3.96292	1.0744
chr14	95883830	95942173	NM_152592	0.002938	-	SYNE3	1.88928	1.6173e-05	0.0588796	0.971277	3.7045	1.04166
chr2	65537984	65593931	NM_001128210	0.00145	-	SPRED2	1.74511	2.74868e-15	0.00731398	0.994026	3.3522	1.00508
chr1	120161999	120190390	NM_001080470	0.005603	-	ZNF697	1.50596	2.03215e-08	-0.14645	0.845568	2.84013	-1.10684
chr15	77905365	78113242	NM_001301186	0.0103	-	LINGO1	1.29648	0.00191323	0.34014	0.63299	2.45628	1.26588
chr10	97071529	97200937	NM_001290298	0.01097	-	SORBS1	1.23529	0.00736844	-0.550966	0.500035	2.35429	-1.46507
chr1	20008705	20126410	NM_181719	0.01331	-	TMCO4	1.1875	0.0046889	-0.226545	0.810612	2.27758	-1.17003
chr17	40265128	40273382	NM_021078	0.00287	-	KAT2A	1.0434	9.55137e-09	0.0450605	0.94006	2.06107	1.03173
						Manually curated (IGV), from the list of genes upregulated by HS:
						AP4B1	1.9407	1.34968e-35	-0.361729	0.124595	3.83892	-1.28496
						DCLRE1B	2.81015	2.44386e-118	-0.641535	7.32986e-06	7.01356	-1.55999
						CGAS	3.73532	9.92516e-25	0.705831	0.235044	13.3181	1.63108
						CLU	1.20863	0.000517586	0.298985	0.651606	2.31118	1.23028
						FCMR	1.42199	0.0399789	0.490043	0.757987	2.67955	1.40449
						GADD45G	2.10707	3.76944e-14	2.1533	5.68695e-15	4.30815	4.44844
						GCNA	2.60668	5.13042e-07	2.42802	4.53e-06	6.091	5.38156
						HEXD	1.00488	4.99414e-06	-0.119546	0.828551	2.00677	-1.08639
						JAG1	1.17354	2.35554e-06	0.632372	0.0404122	2.25565	1.55011
						JCAD	1.39332	0.00280908	0.423973	0.623074	2.62682	1.34162
						LRIF1	1.35717	9.72406e-10	0.421093	0.222048	2.56182	1.33894
						MARCHF10	1.25143	0.0389607	0.697606	0.432304	2.38078	1.62181
						MIR34AHG	2.17896	2.3111e-11	1.75702	2.68016e-07	4.52826	3.37999
						PWWP3A	2.17865	2.22616e-25	-0.186638	0.704598	4.5273	-1.13811
						RRP7BP	1.24157	0.000345498	-0.781275	0.114939	2.36455	-1.71865
						SPINDOC	1.026	5.59296e-12	-0.2079	0.431019	2.03637	-1.15501
						TENT4B	1.49966	4.98569e-10	0.49634	0.162718	2.82777	1.41063
						WHRN	1.98503	2.25911e-15	0.23295	0.670454	3.95871	1.17524
						CLIP2	2.18875	3.64024e-11	0.667589	0.172222	4.5591	1.58842
						ADGRB1	1.98347	1.67755e-07	0.818668	0.140638	3.95443	1.76378

## Sheet: FC_HSF1prof > FC_HSF1def
Chroms	txStart	txEnd	refseqID	rank product	Strands	GeneSymbol	HSF1proficient_HS vs Ctr_log2(FC)	HSF1proficient_HS vs Ctr_padj	HSF1deficient_HS vs Ctr_log2(FC)	HSF1deficient_HS vs Ctr_padj	HSF1proficient FoldChange	HSF1deficient FoldChange	Difference (FC HSF1proficient/HSF1deficient)	Difference (FC HSF1proficient/HSF1deficient)_ padj	description
						DCLRE1B	2.81015	2.44386e-118	-0.641535	7.32986e-06	7.01356	-1.55999	10.9411	1.84532e-86	DNA cross-link repair 1B [Source:HGNC Symbol;Acc:HGNC:17641]
chr15	86302558	86338189	NM_022480	5.401e-05	-	KLHL25	3.70164	4.33869e-44	-0.631591	0.113069	13.0109	-1.54927	20.1574	1.87882e-28	kelch like family member 25 [Source:HGNC Symbol;Acc:HGNC:25732]
chrX	118722299	118739846	NM_001173487	6.755e-05	-	NKRF	3.17379	7.51527e-48	-0.320011	0.446822	9.02412	-1.24834	11.2652	6.43892e-27	NFKB repressing factor [Source:HGNC Symbol;Acc:HGNC:19374]
						AP4B1	1.9407	1.34968e-35	-0.361729	0.124595	3.83892	-1.28496	4.93287	1.98209e-23	adaptor related protein complex 4 subunit beta 1 [Source:HGNC Symbol;Acc:HGNC:572]
chr14	54416454	54423554	NM_001202	0.0001746	-	BMP4	2.91642	1.06786e-42	-0.17001	0.756941	7.54972	-1.12507	8.49394	1.18139e-21	bone morphogenetic protein 4 [Source:HGNC Symbol;Acc:HGNC:1071]
chr18	72922709	73001905	NM_005786	0.0005048	+	TSHZ1	1.89171	5.16272e-23	-0.869037	0.000367843	3.71074	-1.82644	6.77746	3.22051e-21	teashirt zinc finger homeobox 1 [Source:HGNC Symbol;Acc:HGNC:10669]
chr21	40823779	40887433	NM_007341	9.726e-06	+	SH3BGR	4.30822	1.22958e-72	0.869294	0.00946628	19.8109	1.82677	10.8448	3.93826e-20	SH3 domain binding glutamate rich protein [Source:HGNC Symbol;Acc:HGNC:10822]
chr12	1675158	1703331	NM_152441	5.495e-05	-	FBXL14	3.75348	7.59351e-48	0.304263	0.573803	13.4868	1.23479	10.9224	6.65888e-19	F-box and leucine rich repeat protein 14 [Source:HGNC Symbol;Acc:HGNC:28624]
chr17	74708913	74722881	NM_001081461	2.091e-05	-	JMJD6	3.88091	1.05559e-72	1.04703	2.97073e-05	14.7323	2.06628	7.1299	3.28055e-18	jumonji domain containing 6, arginine demethylase and lysine hydroxylase [Source:HGNC Symbol;Acc:HGNC:19355]
chr17	77071018	77084685	NM_001042573	0.0001157	+	ENGASE	4.90605	2.96773e-40	0.267275	0.773849	29.9825	1.20353	24.9121	6.14643e-17	endo-beta-N-acetylglucosaminidase [Source:HGNC Symbol;Acc:HGNC:24622]
chr12	48366747	48398285	NM_001844	0.0006748	-	COL2A1	4.54812	1.63353e-31	-0.108254	0.930417	23.3949	-1.07792	25.2179	1.29686e-16	collagen type II alpha 1 chain [Source:HGNC Symbol;Acc:HGNC:2200]
chr3	169484710	169487683	NM_032487	0.001408	-	ACTRT3	2.09711	5.25129e-16	-1.34328	0.000301444	4.2785	-2.53728	10.8558	1.05492e-15	actin related protein T3 [Source:HGNC Symbol;Acc:HGNC:24022]
chr22	26921713	26986089	NM_003595	7.524e-05	-	TPST2	2.46378	2.53586e-32	-0.0617663	0.93453	5.51659	-1.04374	5.7579	4.44882e-15	tyrosylprotein sulfotransferase 2 [Source:HGNC Symbol;Acc:HGNC:12021]
chr12	113736570	113772925	NM_024959	0.0005275	-	SLC8B1	1.98856	1.03052e-24	-0.267516	0.471038	3.9684	-1.20373	4.7769	1.25864e-14	solute carrier family 8 member B1 [Source:HGNC Symbol;Acc:HGNC:26175]
chr1	181057637	181059979	NM_016545	7.907e-06	+	IER5	4.73	1.18386e-118	2.34389	1.03199e-28	26.5382	5.07669	5.22745	3.68815e-14	immediate early response 5 [Source:HGNC Symbol;Acc:HGNC:5393]
chr18	74690788	74729055	NM_001025090	0.0003868	-	MBP	2.36829	2.61599e-37	0.189206	0.66213	5.1633	1.14014	4.52867	3.68815e-14	myelin basic protein [Source:HGNC Symbol;Acc:HGNC:6925]
chr19	42702744	42721944	NR_073052	1.486e-05	-	DEDD2	4.38305	1.87384e-48	0.941617	0.0162063	20.8655	1.92068	10.8636	4.35179e-14	death effector domain containing 2 [Source:HGNC Symbol;Acc:HGNC:24450]
						PWWP3A	2.17865	2.22616e-25	-0.186638	0.704598	4.5273	-1.13811	5.15255	9.26349e-14	PWWP domain containing 3A, DNA repair factor [Source:HGNC Symbol;Acc:HGNC:29641]
chr19	49436938	49448226	NM_014475	0.000631	+	DHDH	5.33297	3.26255e-30	-0.159749	0.925682	40.3074	-1.11709	45.0271	9.74211e-14	dihydrodiol dehydrogenase [Source:HGNC Symbol;Acc:HGNC:17887]
chr12	104850691	105155792	NM_001173982	0.00125	+	CHST11	2.30907	4.53451e-22	-0.424104	0.335559	4.95563	-1.34174	6.64916	2.47603e-13	carbohydrate sulfotransferase 11 [Source:HGNC Symbol;Acc:HGNC:17422]
chr12	77252494	77272820	NM_001321	0.0002203	-	CSRP2	3.49803	8.46051e-41	0.539942	0.227045	11.2983	1.45391	7.77095	6.38543e-13	cysteine and glycine rich protein 2 [Source:HGNC Symbol;Acc:HGNC:2470]
chr12	2904107	2914587	NM_002014	0.0002633	+	FKBP4	2.34325	6.29392e-37	0.345851	0.249027	5.07444	1.2709	3.99279	1.16382e-12	FKBP prolyl isomerase 4 [Source:HGNC Symbol;Acc:HGNC:3720]
chr12	57057124	57081781	NR_104219	0.0002514	-	PTGES3	1.41474	7.42756e-37	0.240436	0.158909	2.66612	1.18135	2.25685	6.90196e-12	prostaglandin E synthase 3 [Source:HGNC Symbol;Acc:HGNC:16049]
chr6	160211491	160219461	NM_014161	0.0002412	+	MRPL18	2.52953	2.42361e-38	0.4955	0.0773812	5.77382	1.40981	4.09546	1.56101e-11	mitochondrial ribosomal protein L18 [Source:HGNC Symbol;Acc:HGNC:14477]
chr9	139780964	139821067	NM_021138	0.002688	+	TRAF2	1.00144	4.57887e-07	-0.901592	1.83859e-05	2.00199	-1.86813	3.73997	1.56101e-11	TNF receptor associated factor 2 [Source:HGNC Symbol;Acc:HGNC:12032]
chr22	29168661	29185289	NM_001284264	0.001218	+	CCDC117	1.54363	8.51158e-17	-0.325544	0.289362	2.91527	-1.25314	3.65324	2.66958e-11	coiled-coil domain containing 117 [Source:HGNC Symbol;Acc:HGNC:26599]
chr7	75956107	75988342	NM_012479	9.19e-06	-	YWHAG	1.14879	2.45817e-26	0.0500232	0.875492	2.21727	1.03528	2.14171	2.76012e-11	tyrosine 3-monooxygenase/tryptophan 5-monooxygenase activation protein gamma [Source:HGNC Symbol;Acc:HGNC:12852]
chr2	232651092	232673964	NM_001282952	0.0009607	+	COPS7B	1.5838	8.43618e-25	0.0827903	0.852697	2.99758	1.05906	2.8304	4.25199e-10	COP9 signalosome subunit 7B [Source:HGNC Symbol;Acc:HGNC:16760]
chr17	57287370	57292611	NM_018149	0.0004216	+	SMG8	1.73205	2.22942e-24	0.0943894	0.841101	3.322	1.06761	3.11161	4.34718e-10	SMG8 nonsense mediated mRNA decay factor [Source:HGNC Symbol;Acc:HGNC:25551]
chr7	5013615	5037800	NR_023385	0.002023	+	RNF216P1	1.22901	1.28436e-08	-0.783355	0.00268797	2.34405	-1.72113	4.03442	4.57061e-10	ring finger protein 216 pseudogene 1 [Source:HGNC Symbol;Acc:HGNC:33610]
chr19	53935226	53961515	NM_001008401	0.0009433	+	ZNF761	1.94782	2.66536e-22	-0.0117068	0.988864	3.8579	-1.00815	3.88933	5.34263e-10	zinc finger protein 761 [Source:HGNC Symbol;Acc:HGNC:23179]
chr7	32956426	32982782	NR_003500	0.0003171	-	RP9P	3.17265	8.70544e-31	0.448006	0.387421	9.01705	1.36415	6.60999	5.76125e-10	RP9 pseudogene [Source:HGNC Symbol;Acc:HGNC:33969]
chr2	220144039	220151622	NM_001039550	0.0002818	+	DNAJB2	1.73414	4.10663e-30	0.270099	0.286812	3.32682	1.20589	2.75881	5.84431e-10	DnaJ heat shock protein family (Hsp40) member B2 [Source:HGNC Symbol;Acc:HGNC:5228]
chr12	125396190	125399587	NM_021009	0.0001078	-	UBC	2.12548	1.91828e-45	0.688429	7.19275e-05	4.36347	1.61153	2.70766	1.00874e-09	ubiquitin C [Source:HGNC Symbol;Acc:HGNC:12468]
chr11	34172533	34379555	NM_145804	0.0005254	-	ABTB2	3.26332	7.87578e-31	0.583915	0.181111	9.60193	1.49891	6.40594	1.0819e-09	ankyrin repeat and BTB domain containing 2 [Source:HGNC Symbol;Acc:HGNC:23842]
chr11	75273100	75283849	NM_001235	0.0002358	+	SERPINH1	3.77663	2.09561e-26	0.432845	0.536643	13.705	1.34989	10.1527	1.13773e-09	serpin family H member 1 [Source:HGNC Symbol;Acc:HGNC:1546]
chr17	48261456	48279000	NM_000088	0.0008712	-	COL1A1	2.52188	2.36765e-18	-0.159845	0.83851	5.74332	-1.11717	6.41625	1.16302e-09	collagen type I alpha 1 chain [Source:HGNC Symbol;Acc:HGNC:2197]
chr20	1875825	1920540	NM_001040023	9.408e-05	+	SIRPA	2.67248	3.2279e-28	0.307439	0.559343	6.37524	1.23751	5.15167	1.55099e-09	signal regulatory protein alpha [Source:HGNC Symbol;Acc:HGNC:9662]
chr1	78470635	78482995	NM_007034	4.882e-05	+	DNAJB4	4.05972	1.76374e-49	1.29847	0.000392236	16.6763	2.45969	6.77984	1.65846e-09	DnaJ heat shock protein family (Hsp40) member B4 [Source:HGNC Symbol;Acc:HGNC:14886]
chr19	53935226	53947925	NR_003148	0.001107	+	TPM3P9	1.99847	4.45782e-20	-0.0532869	0.947302	3.99575	-1.03763	4.14609	2.63632e-09	tropomyosin 3 pseudogene 9 [Source:HGNC Symbol;Acc:HGNC:44142]
chr22	41640780	41682255	NM_002883	0.0009168	-	RANGAP1	1.28026	5.72057e-18	-0.0682962	0.873767	2.42883	-1.04848	2.54657	2.63632e-09	Ran GTPase activating protein 1 [Source:HGNC Symbol;Acc:HGNC:9854]
chr1	145827204	146467743	NR_104217	0.0001321	+	NBPF25P	4.52459	2.14187e-31	0.819691	0.205175	23.0165	1.76503	13.0403	2.77999e-09	NBPF member 25, pseudogene [Source:HGNC Symbol;Acc:HGNC:45046]
chr14	77924372	77935815	NM_012111	0.0004873	+	AHSA1	1.60582	8.70544e-31	0.318505	0.12323	3.04368	1.24704	2.44073	3.2707e-09	activator of HSP90 ATPase activity 1 [Source:HGNC Symbol;Acc:HGNC:1189]
chr17	47074773	47133507	NM_001160423	0.0006784	+	IGF2BP1	3.36686	2.72117e-17	-0.337484	0.732461	10.3163	-1.26355	13.0352	3.78211e-09	insulin like growth factor 2 mRNA binding protein 1 [Source:HGNC Symbol;Acc:HGNC:28866]
chr17	80416059	80446143	NM_001038618	0.0009567	+	NARF	1.78199	6.73296e-19	-0.0152294	0.986112	3.43901	-1.01061	3.4755	5.80423e-09	nuclear prelamin A recognition factor [Source:HGNC Symbol;Acc:HGNC:29916]
chr5	131528303	131563556	NM_001142598	0.00054	-	P4HA2	1.80927	1.16025e-20	0.0458695	0.947791	3.50464	1.03231	3.39497	8.02882e-09	prolyl 4-hydroxylase subunit alpha 2 [Source:HGNC Symbol;Acc:HGNC:8547]
chr16	50300450	50344440	NM_001286057	0.001483	+	ADCY7	4.75026	2.36848e-21	-0.285445	0.875492	26.9136	-1.21879	32.8019	8.49863e-09	adenylate cyclase 7 [Source:HGNC Symbol;Acc:HGNC:238]
chr2	120189445	120196096	NM_183240	0.000794	+	TMEM37	2.07589	8.33705e-12	-0.627992	0.19761	4.21605	-1.54541	6.51554	1.04615e-08	transmembrane protein 37 [Source:HGNC Symbol;Acc:HGNC:18216]
chrX	101967103	101972661	NM_001184876	0.002021	+	GPRASP2	1.47661	2.54503e-11	-0.452767	0.20149	2.78293	-1.36866	3.8089	2.1139e-08	G protein-coupled receptor associated sorting protein 2 [Source:HGNC Symbol;Acc:HGNC:25169]
chrX	53111541	53117728	NM_022117	0.0004323	+	TSPYL2	2.08381	1.9227e-22	0.200636	0.679557	4.23925	1.1492	3.68886	2.1139e-08	TSPY like 2 [Source:HGNC Symbol;Acc:HGNC:24358]
chr19	50529211	50552031	NM_015428	0.0009986	+	ZNF473	1.88385	9.38758e-27	0.350209	0.209383	3.69059	1.27475	2.89516	3.23828e-08	zinc finger protein 473 [Source:HGNC Symbol;Acc:HGNC:23239]
chr15	78556988	78574538	NM_001130182	0.0001639	+	DNAJA4	5.10319	3.35244e-33	1.41703	0.008223	34.3726	2.67034	12.872	4.11905e-08	DnaJ heat shock protein family (Hsp40) member A4 [Source:HGNC Symbol;Acc:HGNC:14885]
chr15	99645285	99675800	NM_145728	0.002123	+	SYNM	2.30406	6.18026e-17	-0.0358663	0.974571	4.93847	-1.02517	5.06278	5.15346e-08	synemin [Source:HGNC Symbol;Acc:HGNC:24466]
						SPINDOC	1.026	5.59296e-12	-0.2079	0.431019	2.03637	-1.15501	2.35202	5.60229e-08	spindlin interactor and repressor of chromatin binding [Source:HGNC Symbol;Acc:HGNC:25115]
chr19	2389783	2426086	NM_182973	3.877e-05	+	TMPRSS9	5.58186	1.23462e-26	1.1457	0.13505	47.897	2.21253	21.6481	5.76293e-08	transmembrane serine protease 9 [Source:HGNC Symbol;Acc:HGNC:30079]
chr9	34989637	34998430	NM_012266	0.002255	+	DNAJB5	1.82748	8.30898e-11	-0.519775	0.251273	3.54917	-1.43373	5.08856	6.01627e-08	DnaJ heat shock protein family (Hsp40) member B5 [Source:HGNC Symbol;Acc:HGNC:14887]
chr7	1192542	1199855	NM_182491	6.651e-05	-	ZFAND2A	3.70553	1.07373e-40	1.32033	3.29766e-05	13.046	2.49722	5.22418	7.04013e-08	zinc finger AN1-type containing 2A [Source:HGNC Symbol;Acc:HGNC:28073]
chr1	150254942	150259504	NM_001300838	0.001979	+	CIART	1.13895	1.85848e-11	-0.305851	0.305541	2.2022	-1.23615	2.72225	8.29356e-08	circadian associated repressor of transcription [Source:HGNC Symbol;Acc:HGNC:25200]
chr19	47177572	47217577	NM_001079882	0.002264	-	PRKD2	1.43599	6.92964e-11	-0.344081	0.342187	2.70567	-1.26934	3.43442	9.37274e-08	protein kinase D2 [Source:HGNC Symbol;Acc:HGNC:17293]
						CGAS	3.73532	9.92516e-25	0.705831	0.235044	13.3181	1.63108	8.1652	2.06382e-07	cyclic GMP-AMP synthase [Source:HGNC Symbol;Acc:HGNC:21367]
chr19	2714564	2721390	NM_145173	0.0007819	-	DIRAS1	2.0257	9.5345e-29	0.551464	0.0139667	4.0719	1.46557	2.77837	2.13345e-07	DIRAS family GTPase 1 [Source:HGNC Symbol;Acc:HGNC:19127]
chr19	18553472	18632937	NM_006532	5.173e-05	-	ELL	1.06235	1.42607e-09	-0.299375	0.282535	2.08833	-1.23061	2.56992	3.70005e-07	elongation factor for RNA polymerase II [Source:HGNC Symbol;Acc:HGNC:23114]
chr2	65537984	65593931	NM_001128210	0.00145	-	SPRED2	1.74511	2.74868e-15	0.00731398	0.994026	3.3522	1.00508	3.33525	5.25635e-07	sprouty related EVH1 domain containing 2 [Source:HGNC Symbol;Acc:HGNC:17722]
chr5	14664782	14699842	NM_138348	0.002427	+	OTULIN	1.17999	8.55664e-10	-0.288456	0.373526	2.26575	-1.22133	2.76723	6.33937e-07	OTU deubiquitinase with linear linkage specificity [Source:HGNC Symbol;Acc:HGNC:25118]
chr8	11627171	11644854	NM_001135748	0.001602	+	NEIL2	1.38588	1.88366e-10	-0.299536	0.468221	2.61331	-1.23075	3.21632	1.00754e-06	nei like DNA glycosylase 2 [Source:HGNC Symbol;Acc:HGNC:18956]
chr9	91975705	92094611	NM_001142287	0.001323	-	SEMA4D	1.61993	1.35478e-10	-0.290307	0.552434	3.0736	-1.2229	3.7587	1.02794e-06	semaphorin 4D [Source:HGNC Symbol;Acc:HGNC:10732]
chr17	7999217	8021860	NM_021628	8.235e-05	-	ALOXE3	5.04335	9.9429e-41	2.0607	1.00425e-06	32.9762	4.17189	7.90438	1.28351e-06	arachidonate lipoxygenase 3 [Source:HGNC Symbol;Acc:HGNC:13743]
chr1	27248212	27273362	NM_006600	0.0004898	+	NUDC	1.88161	5.55685e-21	0.350977	0.284827	3.68486	1.27542	2.88913	1.99607e-06	nuclear distribution C, dynein complex regulator [Source:HGNC Symbol;Acc:HGNC:8045]
chr6	44214694	44221625	NM_001271969	0.0004193	+	HSP90AB1	1.59748	3.09631e-21	0.353633	0.163165	3.02614	1.27777	2.36829	6.22374e-06	heat shock protein 90 alpha family class B member 1 [Source:HGNC Symbol;Acc:HGNC:5258]
chr19	53073525	53090427	NM_018260	0.003681	+	ZNF701	1.03294	8.63385e-05	-0.737694	0.023757	2.04619	-1.66751	3.41203	1.02216e-05	zinc finger protein 701 [Source:HGNC Symbol;Acc:HGNC:25597]
chrX	53969047	54069627	NM_001184898	0.0006663	-	PHF8	1.40953	8.97123e-12	-0.0384803	0.958747	2.6565	-1.02703	2.72831	1.1669e-05	PHD finger protein 8 [Source:HGNC Symbol;Acc:HGNC:20672]
chr11	94898676	94964246	NM_144665	0.001776	-	SESN3	1.94035	2.64643e-12	-0.0393903	0.971677	3.83798	-1.02768	3.94422	1.19785e-05	sestrin 3 [Source:HGNC Symbol;Acc:HGNC:23060]
chr4	128703452	128754526	NM_014278	0.0002299	+	HSPA4L	3.8683	2.65563e-26	1.2239	0.00931167	14.6041	2.33578	6.25236	1.723e-05	heat shock protein family A (Hsp70) member 4 like [Source:HGNC Symbol;Acc:HGNC:17041]
						WHRN	1.98503	2.25911e-15	0.23295	0.670454	3.95871	1.17524	3.36844	1.97795e-05	whirlin [Source:HGNC Symbol;Acc:HGNC:16361]
chr14	75408532	75422467	NM_001207012	7.412e-05	-	PGF	7.5506	6.56631e-49	3.76186	5.87629e-11	187.481	13.5654	13.8205	2.04333e-05	placental growth factor [Source:HGNC Symbol;Acc:HGNC:8893]
chr1	174968891	174981163	NM_014412	0.0002767	+	CACYBP	1.65565	5.7936e-26	0.544048	0.00530501	3.15064	1.45806	2.16085	2.52639e-05	calcyclin binding protein [Source:HGNC Symbol;Acc:HGNC:30423]
chr19	18747837	18781302	NM_018316	0.003448	+	KLHL26	1.45557	2.4168e-07	-0.380071	0.432454	2.74265	-1.30141	3.5693	3.75323e-05	kelch like family member 26 [Source:HGNC Symbol;Acc:HGNC:25623]
chr20	48249482	48330421	NM_004776	0.0009642	-	B4GALT5	1.18934	2.49806e-11	-0.00209807	0.998843	2.28048	-1.00146	2.2838	3.87311e-05	beta-1,4-galactosyltransferase 5 [Source:HGNC Symbol;Acc:HGNC:928]
chr14	102695157	102771537	NM_001272011	0.0003288	-	MOK	2.16081	3.99518e-24	0.684724	0.0128883	4.47166	1.60739	2.78193	4.76077e-05	MOK protein kinase [Source:HGNC Symbol;Acc:HGNC:9833]
chr5	138609440	138618873	NR_036536	0.0002526	+	SNHG4	3.04088	2.60721e-22	0.85236	0.0561251	8.22993	1.80545	4.55838	4.80879e-05	small nucleolar RNA host gene 4 [Source:HGNC Symbol;Acc:HGNC:32964]
chr17	16284110	16286059	NM_018955	0.0001921	+	UBB	1.57817	4.75009e-21	0.435408	0.0568726	2.98591	1.35229	2.20803	4.92532e-05	ubiquitin B [Source:HGNC Symbol;Acc:HGNC:12463]
chr7	73082173	73086440	NM_001077621	0.001627	+	VPS37D	1.71151	2.34421e-09	-0.194203	0.786586	3.27504	-1.14409	3.74695	5.37494e-05	VPS37D subunit of ESCRT-I [Source:HGNC Symbol;Acc:HGNC:18287]
chr11	63953586	63972020	NM_001282653	0.0001986	+	STIP1	1.84895	1.39289e-17	0.391894	0.254976	3.60237	1.31212	2.74547	5.44134e-05	stress induced phosphoprotein 1 [Source:HGNC Symbol;Acc:HGNC:11387]
chr6	5085719	5087455	NM_001145115	0.002605	+	PPP1R3G	2.96923	1.26981e-06	-0.913183	0.384044	7.83116	-1.8832	14.7476	9.29321e-05	protein phosphatase 1 regulatory subunit 3G [Source:HGNC Symbol;Acc:HGNC:14945]
chr9	33025208	33039062	NM_001539	0.0003886	+	DNAJA1	2.64255	6.62635e-25	0.932939	0.00271374	6.24435	1.90916	3.27073	9.80978e-05	DnaJ heat shock protein family (Hsp40) member A1 [Source:HGNC Symbol;Acc:HGNC:5229]
chr12	56735381	56754037	NM_005419	0.002337	-	STAT2	1.09422	4.81267e-05	-0.518415	0.161589	2.13498	-1.43238	3.0581	0.000115789	signal transducer and activator of transcription 2 [Source:HGNC Symbol;Acc:HGNC:11363]
chr1	85731459	85742587	NM_003921	0.0002688	-	BCL10	1.64397	1.01985e-17	0.383832	0.211261	3.12524	1.3048	2.39518	0.000147397	BCL10 immune signaling adaptor [Source:HGNC Symbol;Acc:HGNC:989]
chr12	133287392	133299323	NM_001170543	0.0002814	+	PGAM5	1.21581	6.68369e-09	-0.0726715	0.905484	2.32271	-1.05166	2.4427	0.000174378	PGAM family member 5, mitochondrial serine/threonine protein phosphatase [Source:HGNC Symbol;Acc:HGNC:28763]
chr6	26421618	26430816	NR_027795	0.004301	+	BTN2A3P	1.98965	5.14503e-06	-1.00804	0.219979	3.97141	-2.01117	7.98719	0.000192341	butyrophilin subfamily 2 member A3, pseudogene [Source:HGNC Symbol;Acc:HGNC:13229]
chr19	36379142	36391552	NM_139239	0.001767	-	NFKBID	1.40202	0.00235636	-1.2636	0.0258624	2.64271	-2.40093	6.34498	0.000210921	NFKB inhibitor delta [Source:HGNC Symbol;Acc:HGNC:15671]
chr10	121410881	121437329	NM_004281	0.002301	+	BAG3	3.77628	2.40876e-10	0.180588	0.922794	13.7017	1.13335	12.0896	0.000308636	BAG cochaperone 3 [Source:HGNC Symbol;Acc:HGNC:939]
chr1	120161999	120190390	NM_001080470	0.005603	-	ZNF697	1.50596	2.03215e-08	-0.14645	0.845568	2.84013	-1.10684	3.14358	0.00031364	zinc finger protein 697 [Source:HGNC Symbol;Acc:HGNC:32034]
chr19	14625575	14628674	NM_001300914	7.961e-05	-	DNAJB1	5.78201	9.29395e-23	2.10466	0.00317988	55.0249	4.30096	12.7936	0.000352213	DnaJ heat shock protein family (Hsp40) member B1 [Source:HGNC Symbol;Acc:HGNC:5270]
						RRP7BP	1.24157	0.000345498	-0.781275	0.114939	2.36455	-1.71865	4.06383	0.000371773	ribosomal RNA processing 7 homolog B, pseudogene [Source:HGNC Symbol;Acc:HGNC:30454]
chr12	49932939	49952077	NM_012284	0.002534	+	KCNH3	2.89616	2.63722e-12	0.430926	0.59875	7.44445	1.3481	5.52218	0.000424969	potassium voltage-gated channel subfamily H member 3 [Source:HGNC Symbol;Acc:HGNC:6252]
chr2	97371666	97405813	NR_024521	0.001949	-	LMAN2L	1.23025	1.75638e-10	0.0838086	0.878906	2.34607	1.05981	2.21367	0.000486982	lectin, mannose binding 2 like [Source:HGNC Symbol;Acc:HGNC:19263]
chr15	101459419	101610317	NM_024652	0.004406	+	LRRK1	2.17992	1.17903e-07	-0.176489	0.876762	4.5313	-1.13013	5.12096	0.000564321	leucine rich repeat kinase 1 [Source:HGNC Symbol;Acc:HGNC:18608]
chr17	80317122	80321652	NM_207459	0.004362	+	TEX19	2.43361	7.21891e-06	-0.935465	0.383515	5.40243	-1.91251	10.3322	0.000645963	testis expressed 19 [Source:HGNC Symbol;Acc:HGNC:33802]
chr17	7255207	7258262	NM_001002914	9.133e-05	+	KCTD11	2.2659	3.41503e-11	0.267864	0.729448	4.80954	1.20402	3.99456	0.000645963	potassium channel tetramerization domain containing 11 [Source:HGNC Symbol;Acc:HGNC:21302]
chr21	35445822	35515334	NM_032476	0.001432	+	MRPS6	1.43933	2.70764e-12	0.219187	0.608017	2.71195	1.16408	2.3297	0.000645963	mitochondrial ribosomal protein S6 [Source:HGNC Symbol;Acc:HGNC:14051]
chr12	54332575	54340328	NM_017410	0.000446	+	HOXC13	3.06472	2.06173e-34	1.54685	1.21686e-08	8.36707	2.92178	2.86369	0.000759689	homeobox C13 [Source:HGNC Symbol;Acc:HGNC:5125]
chr3	73431580	73483147	NM_001303142	0.009015	-	PDZRN3	1.81948	1.63298e-05	-0.499787	0.505865	3.52955	-1.414	4.99079	0.000797963	PDZ domain containing ring finger 3 [Source:HGNC Symbol;Acc:HGNC:17704]
chr17	21101262	21117908	NM_003876	0.003196	-	TMEM11	1.23524	1.57556e-10	0.128676	0.780452	2.3542	1.09329	2.15332	0.000807131	transmembrane protein 11 [Source:HGNC Symbol;Acc:HGNC:16823]
chr16	85061356	85127828	NM_001286566	0.000247	+	KIAA0513	1.42474	1.09603e-07	-0.0728693	0.930763	2.68467	-1.05181	2.82375	0.000828787	KIAA0513 [Source:HGNC Symbol;Acc:HGNC:29058]
chr6	31465826	31478901	NM_005931	0.001178	+	MICB	2.34233	3.50178e-09	-0.00642037	0.998434	5.07123	-1.00446	5.09384	0.000871128	MHC class I polypeptide-related sequence B [Source:HGNC Symbol;Acc:HGNC:7091]
chr7	138728265	138794465	NM_020119	0.004315	-	ZC3HAV1	1.29005	1.07476e-06	-0.171149	0.780903	2.44537	-1.12596	2.75338	0.000871347	zinc finger CCCH-type containing, antiviral 1 [Source:HGNC Symbol;Acc:HGNC:23721]
chr12	3186520	3395730	NM_001168320	0.01164	+	TSPAN9	1.04772	0.000212288	-0.439704	0.284477	2.06726	-1.35633	2.80387	0.000911072	tetraspanin 9 [Source:HGNC Symbol;Acc:HGNC:21640]
chr19	11200037	11244505	NM_001195798	1.446e-05	+	LDLR	2.31334	2.04083e-11	0.377714	0.574569	4.97033	1.29928	3.82545	0.00127927	low density lipoprotein receptor [Source:HGNC Symbol;Acc:HGNC:6547]
chr10	38645307	38667433	NR_003086	0.0004207	+	HSD17B7P2	3.18742	1.86265e-21	1.13121	0.0203296	9.10982	2.19042	4.15894	0.00147396	hydroxysteroid 17-beta dehydrogenase 7 pseudogene 2 [Source:HGNC Symbol;Acc:HGNC:28120]
chr17	40265128	40273382	NM_021078	0.00287	-	KAT2A	1.0434	9.55137e-09	0.0450605	0.94006	2.06107	1.03173	1.99769	0.00151071	lysine acetyltransferase 2A [Source:HGNC Symbol;Acc:HGNC:4201]
chr16	87985037	88110924	NM_001173539	6.556e-05	+	BANP	1.31587	8.11722e-09	0.0670093	0.926399	2.48953	1.04754	2.37654	0.00152573	BTG3 associated nuclear protein [Source:HGNC Symbol;Acc:HGNC:13450]
chr1	19609056	19615280	NM_012067	0.002153	-	AKR7A3	3.17605	2.30327e-08	-0.0472094	0.984745	9.03826	-1.03326	9.33891	0.00172063	aldo-keto reductase family 7 member A3 [Source:HGNC Symbol;Acc:HGNC:390]
chr17	78194199	78227308	NM_001166348	0.0005275	+	SLC26A11	1.1042	6.08106e-08	0.000488892	0.999663	2.14979	1.00034	2.14906	0.00172063	solute carrier family 26 member 11 [Source:HGNC Symbol;Acc:HGNC:14471]
chr19	49403306	49426540	NM_006184	0.00183	+	NUCB1	1.28985	6.68372e-08	0.0101496	0.991571	2.44502	1.00706	2.42788	0.00178648	nucleobindin 1 [Source:HGNC Symbol;Acc:HGNC:8043]
chr17	54869273	54911256	NM_001085430	0.002743	-	C17orf67	3.09149	9.28569e-10	0.323102	0.799888	8.52374	1.25102	6.81344	0.00210584	chromosome 17 open reading frame 67 [Source:HGNC Symbol;Acc:HGNC:27900]
chr12	119616594	119632551	NM_014365	0.001317	+	HSPB8	2.62096	5.54588e-07	-0.0969899	0.956439	6.15159	-1.06954	6.57937	0.00260038	heat shock protein family B (small) member 8 [Source:HGNC Symbol;Acc:HGNC:30171]
chr16	88941262	89043504	NM_005187	1.913e-05	-	CBFA2T3	1.69595	6.61e-06	-0.224657	0.79822	3.2399	-1.1685	3.78582	0.00260038	CBFA2/RUNX1 partner transcriptional co-repressor 3 [Source:HGNC Symbol;Acc:HGNC:1537]
chr14	37049215	37051786	NM_014360	0.005515	-	NKX2-8	2.62966	4.71265e-05	-0.996326	0.447532	6.1888	-1.99491	12.3461	0.00274298	NK2 homeobox 8 [Source:HGNC Symbol;Acc:HGNC:16364]
chr11	122928199	122933043	NM_006597	0.0007248	-	HSPA8	1.77645	5.01247e-15	0.546154	0.0805522	3.42581	1.46019	2.34614	0.00287029	heat shock protein family A (Hsp70) member 8 [Source:HGNC Symbol;Acc:HGNC:5241]
						HEXD	1.00488	4.99414e-06	-0.119546	0.828551	2.00677	-1.08639	2.18014	0.00291001	hexosaminidase D [Source:HGNC Symbol;Acc:HGNC:26307]
chr17	15531279	15586193	NM_006470	0.001854	-	TRIM16	1.14275	9.55853e-07	-0.0435592	0.955727	2.20802	-1.03065	2.2757	0.00327501	tripartite motif containing 16 [Source:HGNC Symbol;Acc:HGNC:17241]
chr21	45646709	45660887	NM_015259	0.0001601	-	ICOSLG	2.77956	3.8076e-09	0.213419	0.882742	6.86645	1.15943	5.92225	0.0035	inducible T cell costimulator ligand [Source:HGNC Symbol;Acc:HGNC:17087]
chr9	130186652	130207651	NM_001286697	0.006792	+	ZNF79	1.17346	1.03105e-05	-0.157263	0.804031	2.25551	-1.11517	2.51528	0.0036129	zinc finger protein 79 [Source:HGNC Symbol;Acc:HGNC:13153]
chrX	133699872	133792513	NM_021796	0.00881	-	PLAC1	3.9619	3.79582e-05	-0.577867	0.768046	15.583	-1.49264	23.2599	0.0037117	placenta enriched 1 [Source:HGNC Symbol;Acc:HGNC:9044]
chr18	19230857	19284766	NM_138340	0.0009225	-	ABHD3	2.44697	4.01569e-15	0.75526	0.102407	5.45268	1.68794	3.23039	0.0042345	abhydrolase domain containing 3, phospholipase [Source:HGNC Symbol;Acc:HGNC:18718]
chr1	156638555	156647189	NM_006617	0.001024	-	NES	1.09881	0.000231325	-0.327306	0.529759	2.14177	-1.25467	2.68722	0.00454022	nestin [Source:HGNC Symbol;Acc:HGNC:7756]
chr11	125763379	125773116	NM_001271985	0.002067	-	PUS3	1.33987	1.47418e-07	0.030756	0.975106	2.53128	1.02155	2.47789	0.00461788	pseudouridine synthase 3 [Source:HGNC Symbol;Acc:HGNC:25461]
chr5	140698056	140700351	NM_005642	0.001205	-	TAF7	1.00072	3.49806e-07	0.0237752	0.974571	2.001	1.01662	1.9683	0.00493976	TATA-box binding protein associated factor 7 [Source:HGNC Symbol;Acc:HGNC:11541]
chr5	54526980	54528819	NR_125348	0.002433	-	CCNO	1.45584	1.06784e-05	-0.150393	0.8633	2.74316	-1.10987	3.04455	0.00520907	cyclin O [Source:HGNC Symbol;Acc:HGNC:18576]
chr21	33245627	33376377	NM_014586	0.006649	+	HUNK	1.5284	0.000187035	-0.43279	0.565198	2.88466	-1.34984	3.89384	0.00541808	hormonally up-regulated Neu-associated kinase [Source:HGNC Symbol;Acc:HGNC:13326]
chr11	82904780	82926242	NR_125355	0.001622	+	ANKRD42	1.35398	2.29754e-13	0.397894	0.14011	2.55616	1.31758	1.94004	0.00552879	ankyrin repeat domain 42 [Source:HGNC Symbol;Acc:HGNC:26752]
chr8	41510743	41655140	NM_020475	0.008696	-	ANK1	2.67635	3.95166e-05	-0.45139	0.752873	6.39238	-1.36736	8.74066	0.00563385	ankyrin 1 [Source:HGNC Symbol;Acc:HGNC:492]
chr7	157129710	157210133	NM_058246	0.002087	+	DNAJB6	1.10731	1.79342e-09	0.181839	0.626839	2.15444	1.13433	1.8993	0.00580348	DnaJ heat shock protein family (Hsp40) member B6 [Source:HGNC Symbol;Acc:HGNC:14888]
chr7	75831210	75916609	NM_001110199	0.007635	+	SRRM3	1.10282	3.61695e-06	-0.0486361	0.949268	2.14774	-1.03429	2.22138	0.00585984	serine/arginine repetitive matrix 3 [Source:HGNC Symbol;Acc:HGNC:26729]
chr19	47852537	47885961	NM_014681	0.00304	+	DHX34	1.16084	4.07534e-05	-0.16387	0.804956	2.23587	-1.12029	2.50482	0.00752756	DExH-box helicase 34 [Source:HGNC Symbol;Acc:HGNC:16719]
chr16	58059281	58080804	NM_002428	0.004776	+	MMP15	1.66398	4.29286e-06	-0.048226	0.971277	3.1689	-1.03399	3.27662	0.00788281	matrix metallopeptidase 15 [Source:HGNC Symbol;Acc:HGNC:7161]
chr17	5973933	6027747	NM_015253	0.005672	+	WSCD1	2.80165	2.15295e-06	0.0460082	0.983835	6.97239	1.0324	6.75354	0.00985685	WSC domain containing 1 [Source:HGNC Symbol;Acc:HGNC:29060]
chr9	91926109	91931618	NM_001827	0.004413	+	CKS2	1.06043	8.818e-06	-0.0373814	0.964365	2.08555	-1.02625	2.1403	0.0114486	CDC28 protein kinase regulatory subunit 2 [Source:HGNC Symbol;Acc:HGNC:2000]
chr5	1050488	1112172	NM_006598	0.00124	-	SLC12A7	1.77233	7.17225e-08	0.23127	0.753667	3.41605	1.17387	2.91008	0.0115102	solute carrier family 12 member 7 [Source:HGNC Symbol;Acc:HGNC:10915]
chrX	106183963	106243474	NM_024657	0.001271	-	MORC4	2.08095	3.20772e-12	0.64036	0.139613	4.23086	1.55872	2.71432	0.0131879	MORC family CW-type zinc finger 4 [Source:HGNC Symbol;Acc:HGNC:23485]
chr4	187065994	187093817	NM_015398	0.007603	+	FAM149A	3.08372	6.70633e-06	-0.162673	0.946875	8.47795	-1.11936	9.48988	0.0139078	family with sequence similarity 149 member A [Source:HGNC Symbol;Acc:HGNC:24527]
chr6	31783290	31785719	NM_005345	0.0002529	+	HSPA1A	6.52991	4.93041e-15	2.50246	0.0169181	92.4055	5.66651	16.3073	0.0140301	heat shock protein family A (Hsp70) member 1A [Source:HGNC Symbol;Acc:HGNC:5232]
chr1	18807423	18812480	NM_152375	0.003941	+	KLHDC7A	1.71968	0.00391283	-0.792898	0.377635	3.29364	-1.73255	5.7064	0.0141923	kelch domain containing 7A [Source:HGNC Symbol;Acc:HGNC:26791]
chr6	31795511	31798031	NM_005346	0.0002298	+	HSPA1B	7.33836	4.15825e-13	2.55866	0.0555705	161.833	5.89161	27.4684	0.0158579	heat shock protein family A (Hsp70) member 1B [Source:HGNC Symbol;Acc:HGNC:5233]
chr1	11994723	12035599	NM_000302	0.0003227	+	PLOD1	1.04295	4.25539e-06	0.0276475	0.973946	2.06044	1.01935	2.02133	0.015938	procollagen-lysine,2-oxoglutarate 5-dioxygenase 1 [Source:HGNC Symbol;Acc:HGNC:9081]
chr16	19870292	19896233	NM_016235	0.003496	-	GPRC5B	2.12296	1.19916e-07	0.254861	0.799901	4.35586	1.19322	3.65051	0.0160589	G protein-coupled receptor class C group 5 member B [Source:HGNC Symbol;Acc:HGNC:13308]
chr20	25653830	25677540	NM_015655	0.00714	-	ZNF337	1.32246	0.000473208	-0.349984	0.648918	2.50093	-1.27455	3.18755	0.0160589	zinc finger protein 337 [Source:HGNC Symbol;Acc:HGNC:15809]
chr8	22960326	22974950	NM_003841	0.01182	+	TNFRSF10C	1.18033	0.000184832	-0.177306	0.81009	2.26629	-1.13077	2.56265	0.0178044	TNF receptor superfamily member 10c [Source:HGNC Symbol;Acc:HGNC:11906]
chr9	71788970	71864662	NM_001170630	0.0006912	+	TJP2	1.02585	6.06361e-17	0.44492	0.00235945	2.03616	1.36124	1.49582	0.0181418	tight junction protein 2 [Source:HGNC Symbol;Acc:HGNC:11828]
chr8	124194265	124222319	NM_001288587	0.00307	+	FAM83A	1.74617	1.98716e-06	0.101501	0.930535	3.35466	1.07289	3.12676	0.0185535	family with sequence similarity 83 member A [Source:HGNC Symbol;Acc:HGNC:28210]
chr6	160199529	160210735	NM_030752	0.001405	-	TCP1	1.45657	1.5999e-14	0.567256	0.0176057	2.74454	1.4817	1.85229	0.0185535	t-complex 1 [Source:HGNC Symbol;Acc:HGNC:11655]
chr5	56469774	56560506	NM_022913	0.002714	+	GPBP1	1.18949	2.20461e-09	0.284011	0.399181	2.28072	1.21758	1.87317	0.0190346	GC-rich promoter binding protein 1 [Source:HGNC Symbol;Acc:HGNC:29520]
chr22	35777059	35790207	NM_002133	9.236e-05	+	HMOX1	2.81262	1.69011e-12	0.975953	0.0671129	7.0256	1.96694	3.57184	0.0191852	heme oxygenase 1 [Source:HGNC Symbol;Acc:HGNC:5013]
chr2	27848505	27851745	NM_001142683	0.004409	-	CCDC121	1.35749	5.2286e-06	-0.0400485	0.974765	2.56239	-1.02815	2.63451	0.0191852	coiled-coil domain containing 121 [Source:HGNC Symbol;Acc:HGNC:25833]
chr20	50003493	50179370	NM_001136021	0.003611	-	NFATC2	1.60832	4.14998e-09	0.369571	0.433261	3.04897	1.29197	2.35994	0.0191852	nuclear factor of activated T cells 2 [Source:HGNC Symbol;Acc:HGNC:7776]
						CLIP2	2.18875	3.64024e-11	0.667589	0.172222	4.5591	1.58842	2.87022	0.0195817	CAP-Gly domain containing linker protein 2 [Source:HGNC Symbol;Acc:HGNC:2586]
chr17	78161598	78172723	NM_052819	0.0004076	+	CARD14	1.53677	9.84757e-06	0.0260714	0.984249	2.90144	1.01824	2.84948	0.0201812	caspase recruitment domain family member 14 [Source:HGNC Symbol;Acc:HGNC:16446]
chr11	32851480	32879669	NM_024081	0.004097	+	PRRG4	1.58257	1.16666e-06	0.145673	0.870783	2.99503	1.10625	2.70738	0.020254	proline rich and Gla domain 4 [Source:HGNC Symbol;Acc:HGNC:30799]
chr21	35445822	35478561	NM_006933	0.001546	+	SLC5A3	2.85847	1.41098e-11	0.910183	0.140638	7.25247	1.87928	3.85917	0.0205334	solute carrier family 5 member 3 [Source:HGNC Symbol;Acc:HGNC:11038]
chr19	2037469	2051243	NM_017572	0.003588	-	MKNK2	1.38273	3.70058e-05	-0.0469349	0.968888	2.60761	-1.03307	2.69384	0.0208067	MAPK interacting serine/threonine kinase 2 [Source:HGNC Symbol;Acc:HGNC:7111]
chr2	198351307	198364640	NM_002156	0.002928	-	HSPD1	2.0146	4.17973e-14	0.802869	0.0159594	4.04068	1.74457	2.31615	0.0241418	heat shock protein family D (Hsp60) member 1 [Source:HGNC Symbol;Acc:HGNC:5261]
chr17	14204366	14252721	NM_006041	0.0102	+	HS3ST3B1	1.02052	0.00364037	-0.343546	0.549625	2.02865	-1.26887	2.5741	0.0249787	heparan sulfate-glucosamine 3-sulfotransferase 3B1 [Source:HGNC Symbol;Acc:HGNC:5198]
chr3	23933571	23958537	NM_020345	0.003587	-	NKIRAS1	1.26389	1.73872e-07	0.210998	0.683817	2.40143	1.15749	2.07469	0.0266132	NFKB inhibitor interacting Ras like 1 [Source:HGNC Symbol;Acc:HGNC:17899]
chr11	63974151	63991363	NM_031471	0.0003039	+	FERMT3	5.75479	1.12075e-24	3.23438	1.7967e-08	53.9962	9.41118	5.73745	0.026885	FERM domain containing kindlin 3 [Source:HGNC Symbol;Acc:HGNC:23151]
chr5	134363423	134369964	NM_002653	0.00253	-	PITX1	1.62708	9.5932e-09	0.398179	0.404024	3.08888	1.31784	2.34389	0.0278712	paired like homeodomain 1 [Source:HGNC Symbol;Acc:HGNC:9004]
chr14	95883830	95942173	NM_152592	0.002938	-	SYNE3	1.88928	1.6173e-05	0.0588796	0.971277	3.7045	1.04166	3.55635	0.0308806	spectrin repeat containing nuclear envelope family member 3 [Source:HGNC Symbol;Acc:HGNC:19861]
chr9	19408924	19452500	NM_001010887	0.001017	+	ACER2	1.58382	0.000139658	-0.107848	0.933085	2.99763	-1.07762	3.23031	0.0315094	alkaline ceramidase 2 [Source:HGNC Symbol;Acc:HGNC:23675]
chr8	37701397	37707431	NM_018310	0.003989	-	BRF2	1.75029	9.12566e-07	0.265868	0.733172	3.36425	1.20236	2.79804	0.0331171	BRF2 RNA polymerase III transcription initiation factor subunit [Source:HGNC Symbol;Acc:HGNC:17298]
chr1	19969902	19984949	NM_001278165	0.007062	+	NBL1	1.09858	0.00043182	-0.143666	0.859753	2.14144	-1.10471	2.36567	0.0355592	NBL1, DAN family BMP antagonist [Source:HGNC Symbol;Acc:HGNC:7650]
chr17	48638428	48704832	NM_198380	0.004352	+	CACNA1G	6.07395	5.1028e-10	2.09715	0.0822447	67.3663	4.27864	15.7448	0.0361829	calcium voltage-gated channel subunit alpha1 G [Source:HGNC Symbol;Acc:HGNC:1394]
chr22	31518908	31530683	NM_001284287	0.009782	+	INPP5J	1.38021	0.00136018	-0.290755	0.751169	2.60306	-1.22328	3.18427	0.036793	inositol polyphosphate-5-phosphatase J [Source:HGNC Symbol;Acc:HGNC:8956]
chr2	73144603	73162020	NM_004097	0.001413	+	EMX1	4.41674	1.46472e-12	1.31893	0.322709	21.3585	2.49481	8.56118	0.0393372	empty spiracles homeobox 1 [Source:HGNC Symbol;Acc:HGNC:3340]
chr10	97071529	97200937	NM_001290298	0.01097	-	SORBS1	1.23529	0.00736844	-0.550966	0.500035	2.35429	-1.46507	3.4492	0.0395495	sorbin and SH3 domain containing 1 [Source:HGNC Symbol;Acc:HGNC:14565]
						LRIF1	1.35717	9.72406e-10	0.421093	0.222048	2.56182	1.33894	1.91332	0.0425069	ligand dependent nuclear receptor interacting factor 1 [Source:HGNC Symbol;Acc:HGNC:30299]
chr11	122526397	122685187	NM_032873	0.00617	+	UBASH3B	2.03365	3.11885e-05	-0.115025	0.952582	4.09439	-1.08299	4.4342	0.0430747	ubiquitin associated and SH3 domain containing B [Source:HGNC Symbol;Acc:HGNC:29884]
chr11	65764015	65769637	NM_001242486	0.000674	-	EIF1AD	1.78443	1.46606e-25	1.04284	1.33788e-08	3.44481	2.06028	1.67201	0.0432919	eukaryotic translation initiation factor 1A domain containing [Source:HGNC Symbol;Acc:HGNC:28147]
						TENT4B	1.49966	4.98569e-10	0.49634	0.162718	2.82777	1.41063	2.00461	0.0460182	terminal nucleotidyltransferase 4B [Source:HGNC Symbol;Acc:HGNC:30758]
chr22	38974124	39052634	NM_001013647	0.0179	-	FAM227A	1.20426	0.0155087	-0.670943	0.419958	2.30418	-1.59211	3.66852	0.0462292	family with sequence similarity 227 member A [Source:HGNC Symbol;Acc:HGNC:44197]
chr15	44092618	44094769	NM_016400	0.001795	+	HYPK	2.55854	5.98269e-07	0.519426	0.604953	5.89112	1.43338	4.10994	0.0497909	huntingtin interacting protein K [Source:HGNC Symbol;Acc:HGNC:18418]
chr5	140372	190087	NM_052909	0.01613	+	PLEKHG4B	1.91365	0.00699373	-0.616587	0.624608	3.76762	-1.53324	5.77667	0.0503428	pleckstrin homology and RhoGEF domain containing G4B [Source:HGNC Symbol;Acc:HGNC:29399]
chr22	25747384	25777544	NM_001135772	0.009052	-	LRP5L	1.33842	0.000691319	-0.153718	0.8847	2.52874	-1.11243	2.81305	0.0510517	LDL receptor related protein 5 like [Source:HGNC Symbol;Acc:HGNC:25323]
chr5	172068275	172118533	NM_001142651	0.004435	+	NEURL1B	1.50181	2.53132e-05	0.135782	0.888897	2.83198	1.09869	2.5776	0.0538928	neuralized E3 ubiquitin protein ligase 1B [Source:HGNC Symbol;Acc:HGNC:35422]
chrX	39910498	39956719	NM_001123385	0.000617	-	BCOR	1.57862	1.39481e-13	0.709959	0.00531903	2.98685	1.63576	1.82597	0.0573009	BCL6 corepressor [Source:HGNC Symbol;Acc:HGNC:20893]
chr19	5823817	5828335	NM_004558	0.01247	+	NRTN	1.87307	0.00108951	-0.229838	0.877189	3.6631	-1.1727	4.29573	0.0579278	neurturin [Source:HGNC Symbol;Acc:HGNC:8007]
chr6	150385742	150390202	NM_024518	0.005658	-	ULBP3	2.04644	4.07534e-05	0.0941488	0.957538	4.13085	1.06744	3.86988	0.0579278	UL16 binding protein 3 [Source:HGNC Symbol;Acc:HGNC:14895]
chr17	54911459	54946036	NM_003647	0.004712	+	DGKE	1.60494	5.1036e-06	0.253571	0.744951	3.04183	1.19215	2.55154	0.0601812	diacylglycerol kinase epsilon [Source:HGNC Symbol;Acc:HGNC:2852]
chr4	4861391	4865660	NM_002448	0.004144	+	MSX1	1.50927	1.7949e-06	0.284295	0.663146	2.84666	1.21782	2.33751	0.0601812	msh homeobox 1 [Source:HGNC Symbol;Acc:HGNC:7391]
chr2	198364720	198368187	NM_002157	0.004239	+	HSPE1	1.80972	1.88366e-10	0.681707	0.0761557	3.50574	1.60404	2.18558	0.0635313	heat shock protein family E (Hsp10) member 1 [Source:HGNC Symbol;Acc:HGNC:5269]
chr16	11348273	11350039	NM_003745	0.007597	-	SOCS1	2.12241	4.41775e-06	0.389097	0.676609	4.35421	1.30957	3.32491	0.0653075	suppressor of cytokine signaling 1 [Source:HGNC Symbol;Acc:HGNC:19383]
chr16	10479911	10577495	NR_045816	0.001589	+	ATF7IP2	1.66135	4.94562e-15	0.790148	0.0025827	3.16312	1.72925	1.82918	0.0662812	activating transcription factor 7 interacting protein 2 [Source:HGNC Symbol;Acc:HGNC:20397]
chr1	63788729	63790797	NM_012183	0.01261	+	FOXD3	1.51564	0.00947232	-0.564906	0.619205	2.85925	-1.47929	4.22966	0.0704503	forkhead box D3 [Source:HGNC Symbol;Acc:HGNC:3804]
chr12	569542	671058	NM_173593	0.002375	+	B4GALNT3	4.43086	3.21998e-10	1.55946	0.176222	21.5686	2.94743	7.31774	0.0776804	beta-1,4-N-acetyl-galactosaminyltransferase 3 [Source:HGNC Symbol;Acc:HGNC:24137]
chr1	149754249	149764074	NM_000566	0.002894	+	FCGR1A	3.80233	1.88736e-08	1.13674	0.328098	13.9513	2.19884	6.34486	0.0776804	Fc fragment of IgG receptor Ia [Source:HGNC Symbol;Acc:HGNC:3613]
chr19	39138266	39221171	NM_004924	0.01681	+	ACTN4	1.69887	0.00977896	-0.500383	0.68546	3.24646	-1.41459	4.59241	0.0776804	actinin alpha 4 [Source:HGNC Symbol;Acc:HGNC:166]
chr16	1128780	1131454	NM_001053	0.004265	+	SSTR5	1.92527	0.00578512	-0.26379	0.852113	3.79807	-1.20063	4.56007	0.0776804	somatostatin receptor 5 [Source:HGNC Symbol;Acc:HGNC:11334]
chr15	40731919	40760441	NM_001301132	0.004308	+	BAHD1	1.02255	9.34973e-07	0.255533	0.48551	2.0315	1.19378	1.70174	0.0822723	bromo adjacent homology domain containing 1 [Source:HGNC Symbol;Acc:HGNC:29153]
chr1	20008705	20126410	NM_181719	0.01331	-	TMCO4	1.1875	0.0046889	-0.226545	0.810612	2.27758	-1.17003	2.66483	0.0862601	transmembrane and coiled-coil domains 4 [Source:HGNC Symbol;Acc:HGNC:27393]
chr15	74701629	74726001	NM_001146030	0.0002608	-	SEMA7A	3.8274	1.06668e-42	2.70808	1.0832e-20	14.1958	6.53451	2.17244	0.0881604	semaphorin 7A (John Milton Hagen blood group) [Source:HGNC Symbol;Acc:HGNC:10741]
chr1	201434621	201438299	NM_012396	0.000473	-	PHLDA3	1.33149	8.48097e-13	0.628727	0.00435031	2.51662	1.5462	1.62762	0.092827	pleckstrin homology like domain family A member 3 [Source:HGNC Symbol;Acc:HGNC:8934]
chrX	152907896	152916781	NM_001395	0.009918	+	DUSP9	1.13139	0.000134638	0.0985361	0.905484	2.1907	1.07069	2.04607	0.0955211	dual specificity phosphatase 9 [Source:HGNC Symbol;Acc:HGNC:3076]
chr5	132387661	132440709	NM_002154	0.0006653	+	HSPA4	1.37879	7.96535e-08	0.44376	0.252501	2.6005	1.36014	1.91193	0.0955211	heat shock protein family A (Hsp70) member 4 [Source:HGNC Symbol;Acc:HGNC:5237]
chr2	233743395	233792861	NM_001114090	0.005075	-	NGEF	1.28877	8.21305e-05	0.149507	0.861361	2.44319	1.10919	2.20268	0.0983708	neuronal guanine nucleotide exchange factor [Source:HGNC Symbol;Acc:HGNC:7807]
chr9	139388895	139440238	NM_017617	0.0007611	-	NOTCH1	3.18704	2.02871e-05	0.576354	0.713777	9.10741	1.49108	6.10794	0.100114	notch receptor 1 [Source:HGNC Symbol;Acc:HGNC:7881]
chr17	38060847	38074903	NM_001165959	0.008905	-	GSDMB	1.59328	0.0033993	-0.184586	0.899828	3.01734	-1.13649	3.42917	0.113135	gasdermin B [Source:HGNC Symbol;Acc:HGNC:23690]
chr2	11052062	11054351	NM_002236	0.00167	+	KCNF1	2.98605	3.53126e-17	1.72141	1.30088e-06	7.923	3.2976	2.40266	0.116871	potassium voltage-gated channel modifier subfamily F member 1 [Source:HGNC Symbol;Acc:HGNC:6246]
chr17	7239847	7254793	NM_014716	0.0001984	+	ACAP1	1.50525	1.51329e-07	0.517484	0.223068	2.83874	1.43146	1.98312	0.128114	ArfGAP with coiled-coil, ankyrin repeat and PH domains 1 [Source:HGNC Symbol;Acc:HGNC:16467]
chr17	21187967	21218551	NM_145109	0.00198	+	MAP2K3	1.70937	8.75867e-20	1.02523	4.6787e-07	3.27017	2.03529	1.60674	0.129658	mitogen-activated protein kinase kinase 3 [Source:HGNC Symbol;Acc:HGNC:6843]
chr10	48355088	48373866	NM_153034	0.01144	+	ZNF488	1.56857	0.00139465	0.0339618	0.984942	2.96611	1.02382	2.8971	0.14503	zinc finger protein 488 [Source:HGNC Symbol;Acc:HGNC:23535]
chr10	129705324	129884164	NM_006504	0.01926	+	PTPRE	1.28846	0.0195809	-0.323531	0.770489	2.44267	-1.25139	3.05673	0.147875	protein tyrosine phosphatase receptor type E [Source:HGNC Symbol;Acc:HGNC:9669]
chr16	87863628	87903100	NM_003486	0.0002843	-	SLC7A5	3.45398	2.82358e-16	1.96992	2.31446e-05	10.9585	3.91747	2.79734	0.149726	solute carrier family 7 member 5 [Source:HGNC Symbol;Acc:HGNC:11063]
chr14	77860364	77889399	NM_001113475	0.01375	-	NOXRED1	1.57264	0.00177114	-0.0400945	0.984069	2.97448	-1.02818	3.05831	0.158123	NADP dependent oxidoreductase domain containing 1 [Source:HGNC Symbol;Acc:HGNC:20487]
chr19	45174723	45187627	NM_001127893	0.003457	+	CEACAM19	2.18092	8.00849e-05	0.451102	0.678203	4.53443	1.36708	3.31686	0.161009	CEA cell adhesion molecule 19 [Source:HGNC Symbol;Acc:HGNC:31951]
chr12	49297892	49315359	NM_001286957	0.006623	+	CCDC65	2.50695	1.27687e-06	0.762792	0.411929	5.68417	1.69677	3.35	0.164857	coiled-coil domain containing 65 [Source:HGNC Symbol;Acc:HGNC:29937]
chr10	73724119	73773322	NM_004273	0.00682	+	CHST3	1.47489	0.000126339	0.289722	0.7111	2.77963	1.22241	2.2739	0.169845	carbohydrate sulfotransferase 3 [Source:HGNC Symbol;Acc:HGNC:1971]
chr11	89933596	89956532	NM_012124	0.002533	-	CHORDC1	1.98207	7.02287e-10	0.906501	0.0275034	3.9506	1.87449	2.10756	0.169878	cysteine and histidine rich domain containing 1 [Source:HGNC Symbol;Acc:HGNC:14525]
chr19	54677105	54693733	NM_001146056	0.005649	-	MBOAT7	1.86736	8.00478e-05	0.346794	0.751169	3.64864	1.27173	2.86904	0.172595	membrane bound O-acyltransferase domain containing 7 [Source:HGNC Symbol;Acc:HGNC:15505]
chr15	73612199	73661605	NM_005477	0.01638	-	HCN4	1.59236	0.00404542	-0.0403456	0.984069	3.01542	-1.02836	3.10094	0.180053	hyperpolarization activated cyclic nucleotide gated potassium channel 4 [Source:HGNC Symbol;Acc:HGNC:16882]
chr12	49250915	49259653	NM_014470	0.009869	-	RND1	2.47905	0.000387654	0.373641	0.822836	5.5753	1.29562	4.3032	0.18636	Rho family GTPase 1 [Source:HGNC Symbol;Acc:HGNC:18314]
chrX	101975641	102007369	NM_001142525	0.01157	+	BHLHB9	1.03644	0.00576227	-0.0329174	0.979812	2.05116	-1.02308	2.0985	0.199174	basic helix-loop-helix family member b9 [Source:HGNC Symbol;Acc:HGNC:29353]
chr6	117002366	117063030	NM_002269	0.004313	+	KPNA5	1.34041	0.000835844	0.169718	0.873145	2.53224	1.12484	2.2512	0.210329	karyopherin subunit alpha 5 [Source:HGNC Symbol;Acc:HGNC:6398]
chr17	25799035	25950718	NM_014238	0.005345	+	KSR1	1.25097	0.000166016	0.292838	0.643849	2.38001	1.22505	1.94279	0.220841	kinase suppressor of ras 1 [Source:HGNC Symbol;Acc:HGNC:6465]
chr2	16080559	16087129	NM_005378	0.00447	+	MYCN	1.54326	0.0293809	-0.274523	0.864079	2.91453	-1.20959	3.5254	0.221809	MYCN proto-oncogene, bHLH transcription factor [Source:HGNC Symbol;Acc:HGNC:7559]
chr10	11865396	11914276	NM_153256	0.000767	+	PROSER2	1.16914	0.00150767	0.136373	0.886553	2.24878	1.09914	2.04595	0.22232	proline and serine rich 2 [Source:HGNC Symbol;Acc:HGNC:23728]
chr17	702552	767351	NM_001205319	0.005589	-	NXN	1.03509	0.00255495	0.0803681	0.936419	2.04924	1.05729	1.93821	0.22232	nucleoredoxin [Source:HGNC Symbol;Acc:HGNC:18008]
chrX	152599612	152618384	NM_001080485	0.006468	+	ZNF275	1.20259	0.0030301	0.0815017	0.9473	2.30152	1.05812	2.17511	0.222382	zinc finger protein 275 [Source:HGNC Symbol;Acc:HGNC:13069]
chr17	74380689	74383941	NM_182965	0.002035	+	SPHK1	1.27514	1.79342e-09	0.626955	0.0161099	2.42022	1.5443	1.56719	0.230602	sphingosine kinase 1 [Source:HGNC Symbol;Acc:HGNC:11240]
						ADGRB1	1.98347	1.67755e-07	0.818668	0.140638	3.95443	1.76378	2.24202	0.230839	adhesion G protein-coupled receptor B1 [Source:HGNC Symbol;Acc:HGNC:943]
chr12	54329111	54333427	NR_047507	0.0003893	-	HOXC13-AS	3.18554	6.77217e-37	2.3705	2.25519e-19	9.09794	5.17122	1.75934	0.236819	HOXC13 antisense RNA [Source:HGNC Symbol;Acc:HGNC:43753]
chr1	161494329	161496687	NM_002155	9.864e-05	+	HSPA6	12.7928	2.70671e-17	8.02621	1.29581e-06	7096.15	260.694	27.2202	0.237407	heat shock protein family A (Hsp70) member 6 [Source:HGNC Symbol;Acc:HGNC:5239]
chr17	80036213	80056106	NM_004104	0.01498	-	FASN	1.03033	0.0196819	-0.100777	0.934387	2.04249	-1.07235	2.19027	0.243397	fatty acid synthase [Source:HGNC Symbol;Acc:HGNC:3594]
chr13	31709110	31736158	NM_006644	6.548e-05	-	HSPH1	4.68559	9.75694e-10	2.39543	0.00883286	25.7337	5.26133	4.8911	0.246209	heat shock protein family H (Hsp110) member 1 [Source:HGNC Symbol;Acc:HGNC:16969]
chr12	13043955	13066600	NM_003979	0.0004676	+	GPRC5A	1.39966	5.61573e-06	0.515369	0.257178	2.63839	1.42936	1.84585	0.246209	G protein-coupled receptor class C group 5 member A [Source:HGNC Symbol;Acc:HGNC:9836]
chr22	46316247	46373008	NM_058238	0.002114	-	WNT7B	1.40452	9.00046e-06	0.501112	0.290908	2.6473	1.4153	1.87048	0.24626	Wnt family member 7B [Source:HGNC Symbol;Acc:HGNC:12787]
chr7	75931874	75933614	NM_001540	0.006226	+	HSPB1	1.54455	0.00188577	0.205932	0.869074	2.91713	1.15343	2.52909	0.246831	heat shock protein family B (small) member 1 [Source:HGNC Symbol;Acc:HGNC:5246]
chr19	53099936	53103405	NR_023311	0.006762	+	ZNF137P	1.66067	4.02612e-05	0.488545	0.511757	3.16162	1.40303	2.25343	0.248846	zinc finger protein 137, pseudogene [Source:HGNC Symbol;Acc:HGNC:12921]
chr10	6186842	6277507	NM_001145443	0.01102	+	PFKFB3	1.18463	0.000604164	0.243511	0.731929	2.27305	1.18387	1.92002	0.250511	6-phosphofructo-2-kinase/fructose-2,6-biphosphatase 3 [Source:HGNC Symbol;Acc:HGNC:8874]
chr2	37869024	37899342	NM_006449	0.00286	-	CDC42EP3	3.32606	1.54417e-08	1.57187	0.0408662	10.0287	2.9729	3.37337	0.251399	CDC42 effector protein 3 [Source:HGNC Symbol;Acc:HGNC:16943]
chr13	41790515	41837713	NM_004294	0.006615	-	MTRF1	1.08405	2.73741e-06	0.406993	0.271374	2.11998	1.32592	1.59887	0.258463	mitochondrial translation release factor 1 [Source:HGNC Symbol;Acc:HGNC:7469]
chr20	54987313	55034396	NM_020356	0.005792	+	CASS4	2.66421	4.73227e-08	1.31067	0.0145901	6.33878	2.48057	2.55538	0.259189	Cas scaffold protein family member 4 [Source:HGNC Symbol;Acc:HGNC:15878]
chr17	73975297	74002080	NR_037709	0.005972	+	TEN1-CDK3	2.0632	0.000750557	0.461827	0.689214	4.17911	1.37728	3.03431	0.264159	TEN1-CDK3 readthrough (NMD candidate) [Source:HGNC Symbol;Acc:HGNC:44420]
chr7	128530000	128550773	NM_199349	0.001641	-	KCP	4.07338	8.73235e-07	1.99233	0.0112853	16.8349	3.97878	4.23117	0.283955	kielin cysteine rich BMP regulator [Source:HGNC Symbol;Acc:HGNC:17585]
						CLU	1.20863	0.000517586	0.298985	0.651606	2.31118	1.23028	1.87858	0.28503	clusterin [Source:HGNC Symbol;Acc:HGNC:2095]
chr9	37510888	37576250	NM_012166	0.008439	-	FBXO10	1.13151	5.57267e-05	0.381531	0.39153	2.19088	1.30272	1.68177	0.286142	F-box protein 10 [Source:HGNC Symbol;Acc:HGNC:13589]
chr17	48067368	48072588	NM_005220	0.002399	-	DLX3	2.39699	6.808e-06	0.964265	0.198893	5.26704	1.95107	2.69957	0.290901	distal-less homeobox 3 [Source:HGNC Symbol;Acc:HGNC:2916]
chrX	10124984	10205699	NM_001830	0.002587	+	CLCN4	1.8676	0.00132141	0.385963	0.753126	3.64924	1.30673	2.79265	0.298528	chloride voltage-gated channel 4 [Source:HGNC Symbol;Acc:HGNC:2022]
chr14	102547074	102553512	NM_005348	0.003939	-	HSP90AA1	2.0351	4.90033e-09	1.07251	0.00958667	4.0985	2.10309	1.9488	0.299295	heat shock protein 90 alpha family class A member 1 [Source:HGNC Symbol;Acc:HGNC:5253]
chr19	49340353	49371884	NM_001161354	0.002802	-	PLEKHA4	1.98656	0.00937283	0.103536	0.968708	3.96292	1.0744	3.68849	0.304141	pleckstrin homology domain containing A4 [Source:HGNC Symbol;Acc:HGNC:14339]
chr1	110453232	110473616	NM_000757	0.007443	+	CSF1	2.16147	0.000260679	0.652858	0.517449	4.47371	1.57228	2.84537	0.307137	colony stimulating factor 1 [Source:HGNC Symbol;Acc:HGNC:2432]
chr1	28995239	29042115	NM_024482	0.005593	+	GMEB1	1.22429	0.00137108	0.275984	0.7219	2.3364	1.21082	1.9296	0.317045	glucocorticoid modulatory element binding protein 1 [Source:HGNC Symbol;Acc:HGNC:4370]
chr13	31191829	31233686	NM_005800	0.000647	+	USPL1	3.54846	2.93224e-18	2.39923	3.52556e-08	11.7002	5.2752	2.21795	0.319167	ubiquitin specific peptidase like 1 [Source:HGNC Symbol;Acc:HGNC:20294]
chr6	36644236	36655116	NM_001220777	0.001942	+	CDKN1A	2.5004	5.19078e-20	1.73116	1.98454e-09	5.65844	3.31995	1.70437	0.323133	cyclin dependent kinase inhibitor 1A [Source:HGNC Symbol;Acc:HGNC:1784]
chr22	42949867	42970388	NM_014509	0.002499	+	SERHL2	1.37724	0.0338124	-0.0739392	0.971277	2.59771	-1.05259	2.73432	0.335714	serine hydrolase like 2 [Source:HGNC Symbol;Acc:HGNC:29446]
chr15	81589253	81605104	NM_004513	0.0005376	+	IL16	2.60199	3.03322e-06	1.17888	0.109514	6.07122	2.264	2.68163	0.343272	interleukin 16 [Source:HGNC Symbol;Acc:HGNC:5980]
chr13	21547175	21635722	NM_014572	0.003826	-	LATS2	1.45494	5.48435e-10	0.832206	0.00197292	2.74146	1.78041	1.53979	0.344658	large tumor suppressor kinase 2 [Source:HGNC Symbol;Acc:HGNC:6515]
chr2	70142172	70170076	NM_001202514	0.003124	+	MXD1	1.44462	0.000394047	0.44826	0.520982	2.72191	1.36439	1.99496	0.347201	MAX dimerization protein 1 [Source:HGNC Symbol;Acc:HGNC:6761]
chr15	77905365	78113242	NM_001301186	0.0103	-	LINGO1	1.29648	0.00191323	0.34014	0.63299	2.45628	1.26588	1.94038	0.350446	leucine rich repeat and Ig domain containing 1 [Source:HGNC Symbol;Acc:HGNC:21205]
chr19	54466289	54493469	NM_031895	0.01208	+	CACNG8	1.65433	0.00888862	0.138514	0.945389	3.14777	1.10077	2.8596	0.351582	calcium voltage-gated channel auxiliary subunit gamma 8 [Source:HGNC Symbol;Acc:HGNC:13628]
chrX	108780058	108787927	NM_001242617	0.005327	+	NXT2	1.52706	4.54142e-05	0.59449	0.289738	2.88198	1.50994	1.90867	0.353893	nuclear transport factor 2 like export factor 2 [Source:HGNC Symbol;Acc:HGNC:18151]
chr1	38275238	38325292	NM_005955	0.0009225	-	MTF1	1.61582	5.46216e-11	0.970019	0.000521158	3.06487	1.95887	1.56461	0.363129	metal regulatory transcription factor 1 [Source:HGNC Symbol;Acc:HGNC:7428]
chr2	233498206	233547491	NM_025202	0.006653	+	EFHD1	1.76534	0.0288027	0.00816318	0.998747	3.39954	1.00567	3.38035	0.364136	EF-hand domain family member D1 [Source:HGNC Symbol;Acc:HGNC:29556]
chr11	62648343	62656355	NM_001013251	0.004484	+	SLC3A2	1.10951	0.000212677	0.397123	0.399181	2.15773	1.31688	1.63852	0.375138	solute carrier family 3 member 2 [Source:HGNC Symbol;Acc:HGNC:11026]
chr3	10206562	10285427	NM_001570	0.001045	+	IRAK2	4.27486	7.02287e-10	2.42535	0.00854291	19.358	5.3716	3.60377	0.384621	interleukin 1 receptor associated kinase 2 [Source:HGNC Symbol;Acc:HGNC:6113]
chr5	132209357	132210582	NM_052971	0.001208	+	LEAP2	3.41801	3.6437e-15	2.27722	5.616e-06	10.6887	4.84742	2.20502	0.397513	liver enriched antimicrobial peptide 2 [Source:HGNC Symbol;Acc:HGNC:29571]
chr1	19592475	19600568	NR_040289	0.001897	-	AKR7L	3.18647	2.49358e-08	1.75444	0.0150212	9.10382	3.37395	2.69827	0.399602	aldo-keto reductase family 7 like (gene/pseudogene) [Source:HGNC Symbol;Acc:HGNC:24056]
chr19	8387467	8408146	NM_198471	0.007885	-	KANK3	2.85642	7.33565e-05	1.15996	0.286812	7.24217	2.23451	3.24106	0.400296	KN motif and ankyrin repeat domains 3 [Source:HGNC Symbol;Acc:HGNC:24796]
chr15	81071683	81244003	NM_001293304	0.01506	+	CEMIP	1.11128	0.0159905	0.162571	0.877189	2.16037	1.11928	1.93015	0.405598	cell migration inducing hyaluronidase 1 [Source:HGNC Symbol;Acc:HGNC:29213]
chr20	55743808	55841707	NM_001719	0.01794	-	BMP7	1.37842	0.0059383	0.310824	0.761614	2.59983	1.24042	2.09593	0.42085	bone morphogenetic protein 7 [Source:HGNC Symbol;Acc:HGNC:1074]
chr7	27778991	27869386	NM_001206901	0.005185	+	TAX1BP1	1.0899	6.93515e-06	0.531548	0.0934492	2.12859	1.44548	1.47258	0.428678	Tax1 binding protein 1 [Source:HGNC Symbol;Acc:HGNC:11575]
chr1	9352940	9429590	NM_025106	0.00891	+	SPSB1	1.57328	6.70157e-05	0.683618	0.225866	2.97581	1.60616	1.85275	0.433966	splA/ryanodine receptor domain and SOCS box containing 1 [Source:HGNC Symbol;Acc:HGNC:30628]
chr13	42031541	42045013	NM_014059	0.01315	+	RGCC	2.31847	0.00066104	0.897391	0.324983	4.98804	1.86269	2.67786	0.434033	regulator of cell cycle [Source:HGNC Symbol;Acc:HGNC:20369]
chr15	41786055	41795757	NM_002220	0.01978	+	ITPKA	1.11897	0.0266568	0.0960938	0.947302	2.17191	1.06888	2.03196	0.434317	inositol-trisphosphate 3-kinase A [Source:HGNC Symbol;Acc:HGNC:6178]
chr11	612554	615999	NM_004029	0.02256	-	IRF7	1.76541	0.048582	0.0510834	0.986182	3.39971	1.03604	3.28143	0.436041	interferon regulatory factor 7 [Source:HGNC Symbol;Acc:HGNC:6122]
chr5	74017028	74063196	NM_032380	0.001143	-	GFM2	1.20524	2.37252e-05	0.563782	0.149479	2.30576	1.47814	1.55991	0.44263	GTP dependent ribosome recycling factor mitochondrial 2 [Source:HGNC Symbol;Acc:HGNC:29682]
chr9	109625377	109773796	NM_021224	0.01766	+	ZNF462	1.24272	0.0108443	0.261225	0.803293	2.36645	1.1985	1.97452	0.45566	zinc finger protein 462 [Source:HGNC Symbol;Acc:HGNC:21684]
chr2	190540710	190611376	NM_144708	0.004163	+	ANKAR	1.42806	0.000301988	0.540652	0.440161	2.69085	1.45463	1.84985	0.456254	ankyrin and armadillo repeat containing [Source:HGNC Symbol;Acc:HGNC:26350]
						JCAD	1.39332	0.00280908	0.423973	0.623074	2.62682	1.34162	1.95795	0.458645	junctional cadherin 5 associated [Source:HGNC Symbol;Acc:HGNC:29283]
chr22	25202187	25322813	NM_001098497	0.009791	+	SGSM1	1.5077	0.00390789	0.473384	0.592523	2.84357	1.38836	2.04815	0.469298	small G protein signaling modulator 1 [Source:HGNC Symbol;Acc:HGNC:29410]
chr6	17393735	17558023	NM_006366	0.00448	+	CAP2	1.41472	0.0219784	0.232258	0.875492	2.66607	1.17467	2.26963	0.473432	cyclase associated actin cytoskeleton regulatory protein 2 [Source:HGNC Symbol;Acc:HGNC:20039]
						JAG1	1.17354	2.35554e-06	0.632372	0.0404122	2.25565	1.55011	1.45515	0.473432	jagged canonical Notch ligand 1 [Source:HGNC Symbol;Acc:HGNC:6188]
chr15	85359910	85416713	NM_020778	0.004764	+	ALPK3	1.52054	1.18204e-05	0.784115	0.0872872	2.86898	1.72204	1.66604	0.491276	alpha kinase 3 [Source:HGNC Symbol;Acc:HGNC:17574]
chr13	45915479	45965618	NR_024458	0.006396	+	TPT1-AS1	1.26363	0.00164797	0.460369	0.514012	2.40099	1.37589	1.74504	0.507642	TPT1 antisense RNA 1 [Source:HGNC Symbol;Acc:HGNC:43686]
chr15	84867599	84898920	NR_027001	0.008654	-	GOLGA2P7	1.13847	0.0441177	0.145306	0.919805	2.20148	1.10596	1.99055	0.518739	GOLGA2 pseudogene 7 [Source:HGNC Symbol;Acc:HGNC:49516]
chr14	24105572	24114848	NM_005794	0.01081	+	DHRS2	1.05903	0.00525338	0.352386	0.587982	2.08352	1.27667	1.632	0.519503	dehydrogenase/reductase 2 [Source:HGNC Symbol;Acc:HGNC:18349]
chrX	101906328	101914010	NM_001184727	0.01277	+	GPRASP1	1.10889	0.0226773	0.19584	0.877189	2.1568	1.14539	1.88303	0.526015	G protein-coupled receptor associated sorting protein 1 [Source:HGNC Symbol;Acc:HGNC:24834]
chr18	60190657	60245818	NM_017742	0.005059	+	ZCCHC2	1.04223	0.00010397	0.519037	0.15579	2.0594	1.433	1.43713	0.538747	zinc finger CCHC-type containing 2 [Source:HGNC Symbol;Acc:HGNC:22916]
chr10	74033676	74035797	NM_019058	0.001408	+	DDIT4	1.22859	1.13045e-05	0.680342	0.0490093	2.34337	1.60252	1.46231	0.542061	DNA damage inducible transcript 4 [Source:HGNC Symbol;Acc:HGNC:24944]
chr1	149900542	149908791	NM_001145862	0.006175	-	MTMR11	1.12916	0.000156056	0.571348	0.151913	2.18732	1.48591	1.47204	0.560756	myotubularin related protein 11 [Source:HGNC Symbol;Acc:HGNC:24307]
chr17	73870244	73874656	NM_033452	0.007296	-	TRIM47	1.02264	0.0144392	0.317289	0.663976	2.03163	1.24599	1.63054	0.562253	tripartite motif containing 47 [Source:HGNC Symbol;Acc:HGNC:19020]
chr2	136871918	136875725	NM_003467	0.0184	-	CXCR4	1.96693	0.00715106	0.69479	0.575472	3.90934	1.61865	2.41519	0.566133	C-X-C motif chemokine receptor 4 [Source:HGNC Symbol;Acc:HGNC:2561]
chr18	77724581	77730822	NM_001136180	0.00481	+	HSBP1L1	1.37182	0.000125565	0.705993	0.145204	2.58797	1.63127	1.58648	0.569696	heat shock factor binding protein 1 like 1 [Source:HGNC Symbol;Acc:HGNC:37243]
chr9	134133464	134151906	NM_033387	0.004844	-	FAM78A	1.68159	0.000690923	0.788315	0.271628	3.2078	1.72706	1.85738	0.574694	family with sequence similarity 78 member A [Source:HGNC Symbol;Acc:HGNC:25465]
chr16	88520013	88601574	NM_153813	0.005108	+	ZFPM1	1.12328	0.0137056	0.362242	0.656933	2.17842	1.28542	1.69471	0.581312	zinc finger protein, FOG family member 1 [Source:HGNC Symbol;Acc:HGNC:19762]
chr20	56223447	56286592	NM_199171	0.005186	-	PMEPA1	2.14257	4.60928e-08	1.39414	0.00157613	4.41549	2.62832	1.67997	0.581312	prostate transmembrane protein, androgen induced 1 [Source:HGNC Symbol;Acc:HGNC:14107]
chr2	218664511	218808796	NM_022648	0.0199	-	TNS1	1.06353	0.0273908	0.282438	0.766743	2.09004	1.21625	1.71843	0.586856	tensin 1 [Source:HGNC Symbol;Acc:HGNC:11973]
chr19	10527448	10580307	NM_001243121	0.007799	+	PDE4A	1.3617	0.00350401	0.604671	0.353241	2.56988	1.52063	1.69001	0.609816	phosphodiesterase 4A [Source:HGNC Symbol;Acc:HGNC:8780]
chr12	13028410	13029070	NR_003932	0.0003965	+	RPL13AP20	1.10522	0.00297333	0.490402	0.373526	2.15132	1.40484	1.53137	0.612879	ribosomal protein L13a pseudogene 20 [Source:HGNC Symbol;Acc:HGNC:35709]
chr19	1450147	1473243	NM_005883	0.01032	+	APC2	1.36693	0.000821381	0.680566	0.22559	2.57921	1.60277	1.60922	0.614025	APC regulator of WNT signaling pathway 2 [Source:HGNC Symbol;Acc:HGNC:24036]
chr1	37940118	37949978	NM_025079	0.002556	+	ZC3H12A	2.22302	4.53941e-11	1.59876	8.99354e-06	4.6687	3.02883	1.54142	0.614025	zinc finger CCCH-type containing 12A [Source:HGNC Symbol;Acc:HGNC:26259]
chr7	100875372	100881227	NM_014343	0.003769	-	CLDN15	2.07501	4.73227e-08	1.39738	0.000841085	4.21348	2.63423	1.59951	0.617717	claudin 15 [Source:HGNC Symbol;Acc:HGNC:2036]
chr12	54378945	54384062	NM_017409	0.01097	+	HOXC10	1.73097	0.0128515	0.654896	0.567604	3.31951	1.5745	2.10829	0.624931	homeobox C10 [Source:HGNC Symbol;Acc:HGNC:5122]
chr19	7660787	7683196	NM_020902	0.008678	+	CAMSAP3	1.24675	0.000335469	0.66986	0.140947	2.37307	1.59092	1.49163	0.624931	calmodulin regulated spectrin associated protein family member 3 [Source:HGNC Symbol;Acc:HGNC:29307]
chr7	97841565	97842271	NM_177455	0.004718	+	BHLHA15	3.7812	1.72878e-05	2.34932	0.010244	13.7484	5.09585	2.69797	0.628184	basic helix-loop-helix family member a15 [Source:HGNC Symbol;Acc:HGNC:22265]
chr22	33196801	33259028	NM_000362	0.005126	+	TIMP3	1.26849	7.02303e-05	0.740745	0.0586541	2.4091	1.67104	1.44168	0.637611	TIMP metallopeptidase inhibitor 3 [Source:HGNC Symbol;Acc:HGNC:11822]
chr19	18118976	18124911	NM_015683	0.00272	+	ARRDC2	1.32899	2.96531e-11	0.975231	4.25744e-06	2.51227	1.96596	1.27789	0.637853	arrestin domain containing 2 [Source:HGNC Symbol;Acc:HGNC:25225]
chr15	74833547	74890472	NM_006465	0.001431	+	ARID3B	1.7728	1.12671e-12	1.34431	1.21216e-07	3.41716	2.53909	1.34582	0.650553	AT-rich interaction domain 3B [Source:HGNC Symbol;Acc:HGNC:14350]
chr1	116519118	116612675	NM_018420	0.02175	+	SLC22A15	1.24696	0.0399113	0.384616	0.733171	2.37341	1.30551	1.81799	0.652212	solute carrier family 22 member 15 [Source:HGNC Symbol;Acc:HGNC:20301]
chr1	46972667	46979886	NM_172225	0.01211	+	DMBX1	1.81247	0.00219527	0.862569	0.388975	3.51242	1.81827	1.93174	0.663668	diencephalon/mesencephalon homeobox 1 [Source:HGNC Symbol;Acc:HGNC:19026]
chr2	220408727	220415317	NM_001005209	0.01376	+	TMEM198	1.32212	0.00931287	0.625326	0.337105	2.50033	1.54256	1.6209	0.674288	transmembrane protein 198 [Source:HGNC Symbol;Acc:HGNC:33704]
chr13	20761603	20767114	NM_004004	0.01215	-	GJB2	1.34664	0.0173186	0.596992	0.479836	2.5432	1.51256	1.68139	0.695736	gap junction protein beta 2 [Source:HGNC Symbol;Acc:HGNC:4284]
chr5	141032967	141061800	NM_022481	0.01225	-	ARAP3	1.84526	0.0166136	0.804739	0.520982	3.59317	1.74683	2.05697	0.698915	ArfGAP with RhoGAP domain, ankyrin repeat and PH domain 3 [Source:HGNC Symbol;Acc:HGNC:24097]
chr11	6518525	6593254	NM_144666	0.007703	+	DNHD1	2.06569	2.17521e-05	1.38539	0.0114912	4.18636	2.61242	1.60248	0.725618	dynein heavy chain domain 1 [Source:HGNC Symbol;Acc:HGNC:26532]
chr1	154377668	154441926	NM_000565	0.005689	+	IL6R	2.30967	9.97602e-08	1.68501	0.000386175	4.95769	3.21542	1.54185	0.730561	interleukin 6 receptor [Source:HGNC Symbol;Acc:HGNC:6019]
chr3	183948316	183960117	NM_138345	0.007125	+	VWA5B2	2.22855	0.000408016	1.39133	0.0660796	4.68662	2.62321	1.7866	0.73342	von Willebrand factor A domain containing 5B2 [Source:HGNC Symbol;Acc:HGNC:25144]
chr20	39314487	39317880	NM_005461	0.005687	-	MAFB	1.1434	3.0565e-06	0.804508	0.00279425	2.20902	1.74655	1.26479	0.734642	MAF bZIP transcription factor B [Source:HGNC Symbol;Acc:HGNC:6408]
chr21	40177230	40196878	NM_001256295	0.0008604	+	ETS2	1.63838	1.16716e-24	1.39818	1.44288e-17	3.11317	2.63569	1.18116	0.739659	ETS proto-oncogene 2, transcription factor [Source:HGNC Symbol;Acc:HGNC:3489]
chr19	16435650	16438339	NM_016270	0.01636	+	KLF2	1.35555	0.0197113	0.680352	0.389517	2.55894	1.60253	1.59681	0.74794	Kruppel like factor 2 [Source:HGNC Symbol;Acc:HGNC:6347]
chr1	38268613	38273865	NM_024640	0.002237	-	YRDC	1.12089	2.64968e-07	0.825953	0.000521158	2.17482	1.77271	1.22683	0.752335	yrdC N6-threonylcarbamoyltransferase domain containing [Source:HGNC Symbol;Acc:HGNC:28905]
chr12	133707213	133736049	NM_015394	0.01056	+	ZNF10	1.31132	0.00757904	0.711075	0.309943	2.48169	1.63702	1.51598	0.754318	zinc finger protein 10 [Source:HGNC Symbol;Acc:HGNC:12879]
chr10	93808396	94050875	NM_014912	0.003185	-	CPEB3	2.12518	2.64951e-08	1.59616	0.000324224	4.36257	3.02337	1.44295	0.758147	cytoplasmic polyadenylation element binding protein 3 [Source:HGNC Symbol;Acc:HGNC:21746]
chr11	66384052	66397397	NM_001198837	0.003957	+	RBM14	1.67493	6.02372e-11	1.32461	8.28033e-07	3.19303	2.50465	1.27484	0.758147	RNA binding motif protein 14 [Source:HGNC Symbol;Acc:HGNC:14219]
chr2	70377016	70418151	NM_017880	0.006337	-	C2orf42	1.05079	7.30861e-07	0.772	0.000881869	2.07166	1.70764	1.21317	0.760046	chromosome 2 open reading frame 42 [Source:HGNC Symbol;Acc:HGNC:26056]
chr6	41068772	41108573	NR_026938	0.01175	+	ADCY10P1	1.80048	0.00464422	1.04915	0.21146	3.48337	2.0693	1.68335	0.768398	ADCY10 pseudogene 1 [Source:HGNC Symbol;Acc:HGNC:44143]
chr8	22225049	22280249	NM_001135153	0.008095	+	SLC39A14	1.15865	1.5967e-05	0.824435	0.00639573	2.23249	1.77084	1.26069	0.775983	solute carrier family 39 member 14 [Source:HGNC Symbol;Acc:HGNC:20858]
chr17	48050129	48052323	NM_001934	0.001336	+	DLX4	1.56252	8.5757e-05	1.08113	0.0161103	2.95369	2.1157	1.39608	0.776979	distal-less homeobox 4 [Source:HGNC Symbol;Acc:HGNC:2917]
chr15	93586635	93616389	NM_001166286	0.01042	-	RGMA	1.7597	0.0226102	0.92366	0.390848	3.38627	1.89692	1.78514	0.77798	repulsive guidance molecule BMP co-receptor a [Source:HGNC Symbol;Acc:HGNC:30308]
						MIR34AHG	2.17896	2.3111e-11	1.75702	2.68016e-07	4.52826	3.37999	1.33973	0.780129	MIR34A host gene [Source:HGNC Symbol;Acc:HGNC:51913]
chr22	29708921	29711745	NM_006477	0.001038	-	RASL10A	1.93391	0.00298147	1.22385	0.0838632	3.8209	2.33569	1.63588	0.781885	RAS like family 10 member A [Source:HGNC Symbol;Acc:HGNC:16954]
chr1	1109285	1133313	NM_001130045	0.0007816	+	TTLL10	2.76677	0.00110391	1.78449	0.0896621	6.80583	3.44496	1.97559	0.784349	tubulin tyrosine ligase like 10 [Source:HGNC Symbol;Acc:HGNC:26693]
chr19	19639669	19648393	NM_001190328	0.009426	+	YJEFN3	1.8049	0.000613591	1.21033	0.043901	3.49406	2.31391	1.51002	0.788237	YjeF N-terminal domain containing 3 [Source:HGNC Symbol;Acc:HGNC:24785]
chr16	15198579	15225458	NR_123722	0.0263	-	PKD1P6	1.09761	0.0340552	0.0459204	0.977286	2.14	1.03234	2.07296	0.789358	polycystin 1, transient receptor potential channel interacting pseudogene 6 [Source:HGNC Symbol;Acc:HGNC:30070]
chr9	1050345	1057554	NM_006557	0.004327	+	DMRT2	2.42977	8.32544e-05	1.74263	0.00756326	5.38807	3.34646	1.61008	0.795739	doublesex and mab-3 related transcription factor 2 [Source:HGNC Symbol;Acc:HGNC:2935]
chr3	8792094	8811300	NM_000916	0.008172	-	OXTR	2.10823	0.02318	1.1894	0.358341	4.31163	2.28058	1.89058	0.80842	oxytocin receptor [Source:HGNC Symbol;Acc:HGNC:8529]
chr9	98205263	98279247	NM_001083602	0.01534	-	PTCH1	1.26519	0.00368123	0.809785	0.161974	2.40358	1.75295	1.37117	0.811741	patched 1 [Source:HGNC Symbol;Acc:HGNC:9585]
chrX	133677406	133680660	NR_024607	0.005304	-	MIR503HG	2.02996	0.00700622	1.32077	0.103956	4.08394	2.49799	1.63489	0.816961	MIR503 host gene [Source:HGNC Symbol;Acc:HGNC:28258]
chrX	47483611	47489704	NM_002621	0.005686	-	CFP	3.06712	3.7834e-07	2.40013	0.000250329	8.381	5.27851	1.58776	0.81739	complement factor properdin [Source:HGNC Symbol;Acc:HGNC:8864]
chr12	6881669	6887621	NM_002286	0.0006538	+	LAG3	4.57954	4.8397e-13	3.85851	2.68218e-09	23.91	14.5053	1.64836	0.818657	lymphocyte activating 3 [Source:HGNC Symbol;Acc:HGNC:6476]
chr16	1031807	1036979	NM_014587	0.0001488	+	SOX8	5.44354	1.3654e-08	4.54287	5.94513e-12	43.518	23.3099	1.86694	0.824732	SRY-box transcription factor 8 [Source:HGNC Symbol;Acc:HGNC:11203]
chr2	96808907	96811179	NM_004418	0.001373	-	DUSP2	2.11989	3.17502e-12	1.78235	1.01995e-08	4.34661	3.43986	1.2636	0.824732	dual specificity phosphatase 2 [Source:HGNC Symbol;Acc:HGNC:3068]
						MARCHF10	1.25143	0.0389607	0.697606	0.432304	2.38078	1.62181	1.46798	0.827592	membrane associated ring-CH-type finger 10 [Source:HGNC Symbol;Acc:HGNC:26655]
chr22	17840838	18037856	NM_001290046	0.0151	+	CECR2	1.19808	0.0428132	0.626987	0.575408	2.29434	1.54434	1.48565	0.834742	CECR2 histone acetyl-lysine reader [Source:HGNC Symbol;Acc:HGNC:1840]
chr22	30636435	30642840	NM_001257135	0.0003245	-	LIF	5.01947	2.36329e-30	4.54155	1.22265e-26	32.4348	23.2886	1.39273	0.837818	LIF interleukin 6 family cytokine [Source:HGNC Symbol;Acc:HGNC:6596]
chr9	140172279	140177093	NM_017723	0.008875	+	TOR4A	1.77892	7.28138e-05	1.34766	0.00429009	3.43168	2.54499	1.34841	0.840246	torsin family 4 member A [Source:HGNC Symbol;Acc:HGNC:25981]
chr7	127667123	127671002	NM_022143	0.02742	-	LRRC4	1.24248	0.0410094	0.734691	0.388008	2.36605	1.66404	1.42187	0.84793	leucine rich repeat containing 4 [Source:HGNC Symbol;Acc:HGNC:15586]
chr17	15491976	15523018	NM_006382	0.001872	-	CDRT1	5.18983	3.91331e-08	4.1889	0.000385079	36.5002	18.2383	2.00129	0.848487	CMT1A duplicated region transcript 1 [Source:HGNC Symbol;Acc:HGNC:14379]
chr5	170846666	170884630	NM_003862	0.006044	+	FGF18	2.88711	0.000354159	2.16087	0.0101403	7.39789	4.47185	1.65432	0.848487	fibroblast growth factor 18 [Source:HGNC Symbol;Acc:HGNC:3674]
chr5	2746278	2751769	NM_033267	0.01597	-	IRX2	1.16279	0.0331173	0.729983	0.314764	2.23891	1.65862	1.34986	0.86337	iroquois homeobox 2 [Source:HGNC Symbol;Acc:HGNC:14359]
chr10	5994333	6020150	NM_001243539	0.01668	-	IL15RA	1.47242	0.010076	1.00949	0.142026	2.77488	2.0132	1.37834	0.864918	interleukin 15 receptor subunit alpha [Source:HGNC Symbol;Acc:HGNC:5978]
chr1	36805219	36851528	NM_032017	0.007439	-	STK40	1.17802	0.00152666	0.87187	0.0429392	2.26266	1.83003	1.23641	0.874492	serine/threonine kinase 40 [Source:HGNC Symbol;Acc:HGNC:21373]
chr9	94903748	94921890	NR_027341	0.004445	+	LINC00475	1.67334	0.000113845	1.31444	0.00409964	3.18953	2.48707	1.28245	0.876205	long intergenic non-protein coding RNA 475 [Source:HGNC Symbol;Acc:HGNC:23569]
chr5	73923230	73937249	NM_001256574	0.02027	-	ENC1	1.11964	0.00958296	0.783073	0.145427	2.17293	1.72079	1.26275	0.877517	ectodermal-neural cortex 1 [Source:HGNC Symbol;Acc:HGNC:3345]
chr5	139712427	139726188	NM_001945	0.0006877	-	HBEGF	4.2209	1.5584e-20	3.81982	2.29966e-19	18.6474	14.1215	1.32049	0.880648	heparin binding EGF like growth factor [Source:HGNC Symbol;Acc:HGNC:3059]
chr9	75766646	75785310	NM_000700	0.002509	+	ANXA1	1.6148	5.77178e-05	1.28607	0.0035899	3.0627	2.43864	1.25591	0.884173	annexin A1 [Source:HGNC Symbol;Acc:HGNC:533]
chr16	79627744	79634622	NM_005360	0.02001	-	MAF	1.78966	0.0188582	1.23278	0.196046	3.45733	2.35019	1.47108	0.884878	MAF bZIP transcription factor [Source:HGNC Symbol;Acc:HGNC:6776]
chr2	201717731	201729284	NM_001162407	0.001148	-	CLK1	1.75322	2.93597e-14	1.55075	9.74765e-11	3.3711	2.92969	1.15067	0.886547	CDC like kinase 1 [Source:HGNC Symbol;Acc:HGNC:2068]
chr1	6650783	6662958	NM_014851	0.01135	-	KLHL21	1.2134	0.00117929	0.932199	0.0284696	2.31883	1.90818	1.2152	0.892272	kelch like family member 21 [Source:HGNC Symbol;Acc:HGNC:29041]
chr19	47813103	47825327	NM_001736	0.003834	+	C5AR1	1.75272	0.000101949	1.40532	0.0051182	3.36994	2.64876	1.27227	0.895159	complement C5a receptor 1 [Source:HGNC Symbol;Acc:HGNC:1338]
chr11	66624875	66627946	NM_024036	0.01254	+	LRFN4	1.0873	0.0139757	0.779168	0.149405	2.12476	1.71614	1.2381	0.895381	leucine rich repeat and fibronectin type III domain containing 4 [Source:HGNC Symbol;Acc:HGNC:28456]
chr12	120740123	120751045	NM_012240	0.01427	+	SIRT4	1.64343	0.015677	1.17958	0.147607	3.12409	2.26511	1.37922	0.896853	sirtuin 4 [Source:HGNC Symbol;Acc:HGNC:14932]
chr8	99076749	99105838	NM_001170806	0.007295	+	ERICH5	4.14411	1.06591e-06	3.54153	3.89325e-07	17.6808	11.6441	1.51843	0.896975	glutamate rich 5 [Source:HGNC Symbol;Acc:HGNC:26823]
chr11	65659606	65667997	NM_001300855	0.0005324	-	FOSL1	4.5802	3.88852e-32	4.27883	2.58012e-35	23.9209	19.4114	1.23231	0.902467	FOS like 1, AP-1 transcription factor subunit [Source:HGNC Symbol;Acc:HGNC:13718]
chr15	82334118	82338484	NM_032246	0.003587	-	MEX3B	1.65497	4.72889e-05	1.35879	0.00204409	3.14916	2.5647	1.22789	0.903182	mex-3 RNA binding family member B [Source:HGNC Symbol;Acc:HGNC:25297]
chr1	180882312	180915239	NM_020950	0.0101	+	KIAA1614	1.28006	0.00450072	0.991286	0.0633336	2.42849	1.98796	1.2216	0.913511	KIAA1614 [Source:HGNC Symbol;Acc:HGNC:29327]
chr12	115108058	115121969	NM_016569	0.002072	-	TBX3	2.27909	4.93168e-11	2.03915	1.53006e-08	4.85372	4.11003	1.18094	0.91907	T-box transcription factor 3 [Source:HGNC Symbol;Acc:HGNC:11602]
chr20	25750233	25781927	NR_026714	0.01935	-	FAM182B	1.74469	0.0350573	1.31346	0.122424	3.35123	2.48537	1.34838	0.924202	family with sequence similarity 182 member B [Source:HGNC Symbol;Acc:HGNC:34503]
chr19	48958963	48969367	NM_013348	0.004038	+	KCNJ14	2.4605	2.57587e-08	2.20313	5.45326e-07	5.50409	4.60476	1.1953	0.93579	potassium inwardly rectifying channel subfamily J member 14 [Source:HGNC Symbol;Acc:HGNC:6260]
chr17	7743234	7758118	NM_001080424	0.007367	+	KDM6B	1.03233	0.0181039	0.813919	0.114939	2.04532	1.75798	1.16345	0.939355	lysine demethylase 6B [Source:HGNC Symbol;Acc:HGNC:29012]
chr16	75237993	75241072	NM_001025200	0.01594	-	CTRB2	2.61167	0.0164037	2.08123	0.0875523	6.11213	4.23168	1.44437	0.939622	chymotrypsinogen B2 [Source:HGNC Symbol;Acc:HGNC:2522]
chr14	52781015	52795322	NM_000956	0.00436	+	PTGER2	2.44661	2.93705e-08	2.2009	2.6817e-07	5.45136	4.59765	1.18568	0.939622	prostaglandin E receptor 2 [Source:HGNC Symbol;Acc:HGNC:9594]
chr19	10959105	10980360	NM_001136482	0.006398	+	C19orf38	1.79887	0.00429893	1.49808	0.0331039	3.47947	2.82467	1.23181	0.946246	chromosome 19 open reading frame 38 [Source:HGNC Symbol;Acc:HGNC:34073]
chr5	140011312	140013286	NM_001174105	0.005688	-	CD14	2.01422	0.00043272	1.73942	0.00294183	4.03962	3.33902	1.20982	0.947204	CD14 molecule [Source:HGNC Symbol;Acc:HGNC:1628]
chr14	105403590	105444694	NM_138420	0.01925	-	AHNAK2	1.55971	0.0103749	1.28456	0.0627846	2.94794	2.43608	1.21012	0.947963	AHNAK nucleoprotein 2 [Source:HGNC Symbol;Acc:HGNC:20125]
chr1	145727665	145764206	NM_001201325	0.01429	+	PDZK1	1.26992	0.0287885	0.997922	0.242878	2.41148	1.99712	1.20748	0.947963	PDZ domain containing 1 [Source:HGNC Symbol;Acc:HGNC:8821]
chr20	62171276	62178857	NM_080823	0.0109	-	SRMS	1.41464	0.00385777	1.20127	0.0225215	2.66593	2.29943	1.15939	0.950975	src-related kinase lacking C-terminal regulatory tyrosine and N-terminal myristylation sites [Source:HGNC Symbol;Acc:HGNC:11298]
chr19	17982781	18005983	NM_000453	0.005521	+	SLC5A5	3.5385	4.96577e-06	3.1945	7.79041e-06	11.6197	9.15464	1.26927	0.952274	solute carrier family 5 member 5 [Source:HGNC Symbol;Acc:HGNC:11040]
chr16	5008317	5069156	NM_014692	0.02371	+	SEC14L5	1.98007	0.03402	1.64178	0.127271	3.94513	3.12051	1.26426	0.959901	SEC14 like lipid binding 5 [Source:HGNC Symbol;Acc:HGNC:29032]
chr16	84853586	84943116	NM_031476	0.003608	+	CRISPLD2	1.1508	0.00398644	0.995759	0.0243904	2.22037	1.99413	1.11345	0.959901	cysteine rich secretory protein LCCL domain containing 2 [Source:HGNC Symbol;Acc:HGNC:25248]
chr22	50920152	50924866	NM_001253845	0.01223	+	ADM2	2.16941	0.00117929	1.92961	0.00654283	4.49838	3.80953	1.18082	0.964273	adrenomedullin 2 [Source:HGNC Symbol;Acc:HGNC:28898]
chr7	112120907	112130943	NM_001134468	0.004442	+	LSMEM1	3.24611	9.05661e-09	3.0325	8.78429e-09	9.48806	8.18228	1.15959	0.964273	leucine rich single-pass membrane protein 1 [Source:HGNC Symbol;Acc:HGNC:22036]
chr19	55875749	55881831	NM_000641	0.003963	-	IL11	2.60951	7.63632e-09	2.44	5.65609e-07	6.10298	5.42643	1.12468	0.967063	interleukin 11 [Source:HGNC Symbol;Acc:HGNC:5966]
						GCNA	2.60668	5.13042e-07	2.42802	4.53e-06	6.091	5.38156	1.13183	0.968481	germ cell nuclear acidic peptidase [Source:HGNC Symbol;Acc:HGNC:15805]
chr11	43964105	43965433	NM_001145033	0.007627	+	C11orf96	3.1107	0.000511262	2.82459	0.00262293	8.638	7.0841	1.21935	0.969158	chromosome 11 open reading frame 96 [Source:HGNC Symbol;Acc:HGNC:38675]
chr4	48018790	48039080	NM_207330	0.01328	+	NIPAL1	1.08263	0.0122986	0.957976	0.0611009	2.11789	1.94258	1.09024	0.973608	NIPA like domain containing 1 [Source:HGNC Symbol;Acc:HGNC:27194]
chr9	130683807	130693076	NM_001135219	0.0197	-	PIP5KL1	1.01221	0.0159385	0.897428	0.0393985	2.017	1.86274	1.08281	0.973608	phosphatidylinositol-4-phosphate 5-kinase like 1 [Source:HGNC Symbol;Acc:HGNC:28711]
chr7	100487614	100493754	NM_001302622	0.006695	-	ACHE	1.27654	0.00178326	1.17774	0.0099131	2.42257	2.26222	1.07088	0.981696	acetylcholinesterase (Cartwright blood group) [Source:HGNC Symbol;Acc:HGNC:108]
chr2	85980908	86018506	NM_032827	0.008213	+	ATOH8	2.27866	1.38016e-05	2.15186	6.60904e-05	4.85227	4.444	1.09187	0.982352	atonal bHLH transcription factor 8 [Source:HGNC Symbol;Acc:HGNC:24126]
chr1	41944445	41950354	NM_001302269	0.004139	-	EDN2	2.79829	8.05247e-06	2.65462	3.4984e-05	6.95614	6.29679	1.10471	0.982536	endothelin 2 [Source:HGNC Symbol;Acc:HGNC:3177]
chr19	18390503	18392466	NM_005354	0.002557	-	JUND	1.19518	1.3686e-05	1.13507	6.28796e-05	2.28974	2.19629	1.04255	0.983304	JunD proto-oncogene, AP-1 transcription factor subunit [Source:HGNC Symbol;Acc:HGNC:6206]
chr15	41221530	41231258	NM_019074	0.02337	+	DLL4	1.23677	0.0488955	1.12276	0.0933257	2.3567	2.17763	1.08223	0.983514	delta like canonical Notch ligand 4 [Source:HGNC Symbol;Acc:HGNC:2910]
chr1	192778168	192781407	NM_002923	0.0005392	+	RGS2	3.43014	1.24725e-08	3.29504	7.91362e-06	10.7789	9.81537	1.09817	0.984815	regulator of G protein signaling 2 [Source:HGNC Symbol;Acc:HGNC:9998]
chr15	75494220	75504510	NM_015492	0.01175	+	C15orf39	1.12156	0.00776428	1.0453	0.021995	2.17582	2.0638	1.05428	0.984815	chromosome 15 open reading frame 39 [Source:HGNC Symbol;Acc:HGNC:24497]
chr15	31619057	31727868	NM_001302461	0.03017	+	KLF13	2.17769	0.0101517	1.01834	0.387986	4.52427	2.02558	2.23357	0.98546	Kruppel like factor 13 [Source:HGNC Symbol;Acc:HGNC:13672]
chr4	108814419	108836204	NM_001136257	0.02192	+	SGMS2	1.24531	0.0329188	1.15486	0.0753076	2.37069	2.22663	1.0647	0.986092	sphingomyelin synthase 2 [Source:HGNC Symbol;Acc:HGNC:28395]
chr6	155411422	155578857	NM_012454	0.01672	+	TIAM2	1.22167	0.00368819	1.15272	0.0111739	2.33216	2.22333	1.04895	0.986282	TIAM Rac1 associated GEF 2 [Source:HGNC Symbol;Acc:HGNC:11806]
chr8	144939491	144952632	NM_031308	0.008316	-	EPPK1	1.59192	0.0010232	1.52273	0.0027712	3.0145	2.87335	1.04913	0.987986	epiplakin 1 [Source:HGNC Symbol;Acc:HGNC:15577]
chr20	47988504	48099181	NM_004975	0.01039	-	KCNB1	2.83278	0.00124533	2.75171	0.000646441	7.12444	6.73514	1.0578	0.990154	potassium voltage-gated channel subfamily B member 1 [Source:HGNC Symbol;Acc:HGNC:6231]
chr12	49388932	49393088	NM_015086	0.008928	-	DDN	2.58213	1.55811e-05	2.51688	4.37587e-05	5.98825	5.72342	1.04627	0.990154	dendrin [Source:HGNC Symbol;Acc:HGNC:24458]
chr2	105977282	106055230	NM_201557	0.0171	-	FHL2	1.118	0.0341846	1.05735	0.085567	2.17047	2.08111	1.04294	0.990154	four and a half LIM domains 2 [Source:HGNC Symbol;Acc:HGNC:3703]
chr21	44834397	44847002	NM_173354	0.0005532	-	SIK1	1.64491	0.000135861	1.60438	0.000260021	3.12728	3.04066	1.02849	0.990154	salt inducible kinase 1 [Source:HGNC Symbol;Acc:HGNC:11142]
chr7	536896	559481	NM_002607	0.003548	-	PDGFA	1.20316	1.09487e-06	1.17086	3.1683e-06	2.30243	2.25146	1.02264	0.990154	platelet derived growth factor subunit A [Source:HGNC Symbol;Acc:HGNC:8799]
chr12	69201951	69239324	NM_001145339	0.002211	+	MDM2	1.28503	8.76671e-12	1.2773	2.37637e-11	2.43688	2.42385	1.00537	0.995147	MDM2 proto-oncogene [Source:HGNC Symbol;Acc:HGNC:6973]
chr2	42275160	42285668	NM_138370	0.0108	+	PKDCC	2.57733	0.00126381	2.54986	0.00236773	5.96833	5.85579	1.01922	0.995154	protein kinase domain containing, cytoplasmic [Source:HGNC Symbol;Acc:HGNC:25123]
chr8	80676244	80678710	NM_001282851	0.007701	-	HEY1	1.81437	0.00735808	1.79517	0.00856723	3.51706	3.47056	1.0134	0.995757	hes related family bHLH transcription factor with YRPW motif 1 [Source:HGNC Symbol;Acc:HGNC:4880]
chr19	18062110	18109930	NM_002248	0.006901	+	KCNN1	7.11359	4.12948e-06	4.78185	0.00205697	138.486	27.5094	5.03411	1	potassium calcium-activated channel subfamily N member 1 [Source:HGNC Symbol;Acc:HGNC:6290]
chr11	63871361	63886645	NM_013280	0.006084	+	FLRT1	3.58426	5.87427e-05	1.54178	0.0591826	11.9942	2.91153	4.11954	1	fibronectin leucine rich transmembrane protein 1 [Source:HGNC Symbol;Acc:HGNC:3760]
chr1	29138653	29190208	NM_000911	0.003866	+	OPRD1	5.07246	6.17835e-07	3.15514	0.00186957	33.6484	8.90825	3.77722	1	opioid receptor delta 1 [Source:HGNC Symbol;Acc:HGNC:8153]
chr1	246952918	246954788	NR_015422	0.01711	+	LINC01341	2.15314	0.00557312	0.315179	0.845827	4.44794	1.24417	3.57504	1	long intergenic non-protein coding RNA 1341 [Source:HGNC Symbol;Acc:HGNC:49457]
chr8	110979232	110986959	NM_014379	0.0083	-	KCNV1	1.61898	0.017167	-0.174859	0.928696	3.07158	-1.12885	3.46736	1	potassium voltage-gated channel modifier subfamily V member 1 [Source:HGNC Symbol;Acc:HGNC:18861]
chr19	14583277	14586174	NM_000955	0.00305	-	PTGER1	5.74986	0.000436313	4.18451	0.00301422	53.8122	18.1829	2.9595	1	prostaglandin E receptor 1 [Source:HGNC Symbol;Acc:HGNC:9593]
chr11	69924407	70035652	NM_018043	0.01365	+	ANO1	1.85528	0.0264799	0.350984	0.875492	3.61822	1.27543	2.83686	1	anoctamin 1 [Source:HGNC Symbol;Acc:HGNC:21625]
chr16	28353838	28374181	NM_001282524	0.0101	-	NPIPB6	4.08763	0.000608517	2.71568	0.00138032	17.0019	6.56904	2.58819	1	nuclear pore complex interacting protein family member B6 [Source:HGNC Symbol;Acc:HGNC:37454]
chr3	8661085	8693764	NM_015931	0.002935	-	SSUH2	4.76177	0.000299179	3.45564	0.00567509	27.1292	10.9712	2.47277	1	ssu-2 homolog [Source:HGNC Symbol;Acc:HGNC:24809]
chr17	18647325	18682662	NM_001267586	0.005828	+	FBXW10	5.57331	6.94979e-07	4.38651	0.000247195	47.6138	20.9156	2.27647	1	F-box and WD repeat domain containing 10 [Source:HGNC Symbol;Acc:HGNC:1211]
chr10	105889645	105992120	NM_025145	0.01312	-	CFAP43	2.16264	0.0105999	1.06809	0.458415	4.47733	2.09666	2.13546	1	cilia and flagella associated protein 43 [Source:HGNC Symbol;Acc:HGNC:26684]
chr17	26926150	26944395	NR_040012	0.01688	+	SPAG5-AS1	1.66166	0.0228836	0.580206	0.625534	3.1638	1.49506	2.11616	1	SPAG5 antisense RNA 1 [Source:HGNC Symbol;Acc:HGNC:41140]
chr19	1286152	1301429	NM_001405	0.015	+	EFNA2	1.79821	0.0173623	0.811987	0.45924	3.47788	1.75563	1.98099	1	ephrin A2 [Source:HGNC Symbol;Acc:HGNC:3222]
						FCMR	1.42199	0.0399789	0.490043	0.757987	2.67955	1.40449	1.90785	1	Fc fragment of IgM receptor [Source:HGNC Symbol;Acc:HGNC:14315]
chr12	112204690	112247789	NM_000690	0.01005	+	ALDH2	3.61616	8.27738e-05	2.69994	0.0133096	12.2624	6.49777	1.88716	1	aldehyde dehydrogenase 2 family member [Source:HGNC Symbol;Acc:HGNC:404]
chr11	66059372	66064135	NM_153266	0.01168	+	TMEM151A	1.77691	0.0330834	1.06098	0.328657	3.42691	2.08634	1.64255	1	transmembrane protein 151A [Source:HGNC Symbol;Acc:HGNC:28497]
chrX	118108576	118152318	NM_001031855	0.01851	+	LONRF3	3.12434	0.00721271	2.46203	0.0390811	8.72005	5.5099	1.58261	1	LON peptidase N-terminal domain and ring finger 3 [Source:HGNC Symbol;Acc:HGNC:21152]
chr1	223566714	223568812	NM_152610	0.0133	+	CCDC185	1.89432	0.0254759	1.24276	0.267092	3.71747	2.36652	1.57086	1	coiled-coil domain containing 185 [Source:HGNC Symbol;Acc:HGNC:26654]
chr16	4382224	4389598	NM_032575	0.01411	+	GLIS2	1.08929	0.0337047	0.438635	0.612623	2.1277	1.35532	1.56988	1	GLIS family zinc finger 2 [Source:HGNC Symbol;Acc:HGNC:29450]
chr9	137029561	137029686	NR_023344	0.003678	-	RNU6ATAC	2.90973	0.00572801	2.39007	0.0331881	7.51478	5.24182	1.43362	1	RNA, U6atac small nuclear (U12-dependent splicing) [Source:HGNC Symbol;Acc:HGNC:34017]
chr19	51446558	51456344	NM_012427	0.005566	-	KLK5	1.71487	0.0331832	1.29234	0.259678	3.28267	2.44926	1.34027	1	kallikrein related peptidase 5 [Source:HGNC Symbol;Acc:HGNC:6366]
chr10	11891606	11936709	NR_038222	0.007141	-	PROSER2-AS1	2.11279	0.00854228	1.70103	0.0694892	4.32528	3.25132	1.33032	1	PROSER2 antisense RNA 1 [Source:HGNC Symbol;Acc:HGNC:27343]
chr1	1385068	1405538	NM_001039211	0.01166	+	ATAD3C	3.27761	0.000702126	2.87442	0.00375729	9.69747	7.33307	1.32243	1	ATPase family AAA domain containing 3C [Source:HGNC Symbol;Acc:HGNC:32151]
chr11	117857105	117872199	NM_001558	0.01513	+	IL10RA	3.04225	0.00837426	2.8194	0.016281	8.23775	7.05867	1.16704	1	interleukin 10 receptor subunit alpha [Source:HGNC Symbol;Acc:HGNC:5964]
chr16	86544132	86548070	NM_001451	0.01779	+	FOXF1	2.77413	0.00654831	2.60584	0.00658465	6.84066	6.08745	1.12373	1	forkhead box F1 [Source:HGNC Symbol;Acc:HGNC:3809]
chr6	30152231	30181271	NM_001242783	0.001732	-	TRIM26	1.50185	0.0313716	1.35373	0.102495	2.83207	2.55573	1.10813	1	tripartite motif containing 26 [Source:HGNC Symbol;Acc:HGNC:12962]
chr14	70242551	70264006	NM_003049	0.007596	-	SLC10A1	5.93407	0.000129756	5.86745	0.00024397	61.1409	58.3821	1.04726	1	solute carrier family 10 member 1 [Source:HGNC Symbol;Acc:HGNC:10905]

## Sheet: FC_HSF1def > FC_HSF1prof
Chroms	txStart	txEnd	refseqID	rank product	Strands	GeneSymbol	HSF1proficient_HS vs Ctr_log2(FC)	HSF1proficient_HS vs Ctr_padj	HSF1deficient_HS vs Ctr_log2(FC)	HSF1deficient_HS vs Ctr_padj	HSF1proficient FoldChange	HSF1deficient FoldChange	Difference (FC HSF1proficient/HSF1deficient)	Difference (FC HSF1proficient/HSF1deficient)_ padj	description
chr5	137801180	137805004	NM_001964	0.0154	+	EGR1	1.98825	0.0379749	5.03142	4.06166e-10	3.96757	32.7045	8.24297	0.0776804	early growth response 1 [Source:HGNC Symbol;Acc:HGNC:3238]
chr17	8123947	8127361	NR_026951	0.008178	-	LINC00324	1.52211	0.00197747	3.45697	5.83628e-15	2.87211	10.9813	3.82341	0.0301445	long intergenic non-protein coding RNA 324 [Source:HGNC Symbol;Acc:HGNC:26628]
chr7	100770369	100782547	NM_000602	0.01125	+	SERPINE1	3.79814	0.000230707	5.70993	9.98888e-08	13.9109	52.3431	3.76274	0.589623	serpin family E member 1 [Source:HGNC Symbol;Acc:HGNC:8583]
chr1	149874871	149889434	NM_014849	0.01967	-	SV2A	2.08191	0.0371603	3.98636	3.18713e-06	4.23368	15.8494	3.74365	0.452309	synaptic vesicle glycoprotein 2A [Source:HGNC Symbol;Acc:HGNC:20566]
chr8	126444450	126450647	NM_001282985	0.007492	+	TRIB1	1.20391	0.0129407	3.09426	6.97765e-14	2.30363	8.54012	3.70724	0.020254	tribbles pseudokinase 1 [Source:HGNC Symbol;Acc:HGNC:16891]
chr8	103661004	103666192	NM_001032282	0.004122	-	KLF10	1.50431	5.93261e-05	3.24328	1.86912e-21	2.8369	9.46944	3.33796	0.0077873	Kruppel like factor 10 [Source:HGNC Symbol;Acc:HGNC:11810]
chr19	45971252	45978437	NM_001114171	0.0005984	+	FOSB	3.64088	1.62889e-12	5.36254	5.21025e-27	12.4743	41.142	3.29815	0.172595	FosB proto-oncogene, AP-1 transcription factor subunit [Source:HGNC Symbol;Acc:HGNC:3797]
chr3	50316457	50325545	NM_153215	0.005221	+	LSMEM2	5.08767	1.63106e-06	6.73015	6.78875e-08	34.0049	106.164	3.12203	0.730561	leucine rich single-pass membrane protein 2 [Source:HGNC Symbol;Acc:HGNC:26781]
chr17	17397752	17399709	NM_016084	0.01217	-	RASD1	1.39635	0.000487688	3.03191	2.90719e-18	2.63235	8.17893	3.10708	0.0207826	ras related dexamethasone induced 1 [Source:HGNC Symbol;Acc:HGNC:15828]
chr19	18318770	18335303	NM_001098819	0.003007	-	PDE4C	3.09278	8.99474e-07	4.72666	5.3947e-12	8.53141	26.4769	3.10346	0.385279	phosphodiesterase 4C [Source:HGNC Symbol;Acc:HGNC:8782]
chr10	64571755	64576126	NM_001136177	0.004096	-	EGR2	3.7412	2.53079e-05	5.37251	2.8926e-11	13.3725	41.4272	3.09794	0.567341	early growth response 2 [Source:HGNC Symbol;Acc:HGNC:3239]
chr1	212738675	212794119	NM_001030287	5.238e-05	+	ATF3	4.12133	2.63125e-49	5.72216	1.5771e-89	17.4038	52.7889	3.03318	0.00275096	activating transcription factor 3 [Source:HGNC Symbol;Acc:HGNC:785]
chr16	66955581	66959439	NM_004165	0.002287	-	RRAD	8.90897	1.25122e-09	10.4652	5.27193e-11	480.692	1413.66	2.94089	0.844542	RRAD, Ras related glycolysis inhibitor and calcium channel regulator [Source:HGNC Symbol;Acc:HGNC:10446]
chr8	95261484	95274547	NM_181702	0.001344	-	GEM	4.6277	2.53292e-16	6.18116	7.15703e-26	24.7217	72.5629	2.9352	0.362317	GTP binding protein overexpressed in skeletal muscle [Source:HGNC Symbol;Acc:HGNC:4234]
chr19	45409005	45412652	NM_000041	0.01121	+	APOE	1.47934	0.00200508	2.9684	3.84164e-11	2.78822	7.8267	2.80706	0.154324	apolipoprotein E [Source:HGNC Symbol;Acc:HGNC:613]
chr1	38509522	38512450	NM_002699	0.01462	-	POU3F1	4.62971	0.001414	5.99587	0.000181973	24.756	63.8171	2.57785	1	POU class 3 homeobox 1 [Source:HGNC Symbol;Acc:HGNC:9214]
chr3	5021096	5026865	NM_003670	0.0002431	+	BHLHE40	1.93318	1.05302e-25	3.21648	1.20244e-70	3.81896	9.29513	2.43394	3.63167e-05	basic helix-loop-helix family member e40 [Source:HGNC Symbol;Acc:HGNC:1046]
chr11	85394886	85397320	NM_152723	0.01135	-	CCDC89	2.18397	0.00379799	3.45525	1.51085e-06	4.54401	10.9682	2.41377	0.603446	coiled-coil domain containing 89 [Source:HGNC Symbol;Acc:HGNC:26762]
chr11	65554504	65564690	NM_004561	0.002727	+	OVOL1	1.53624	9.7437e-13	2.71678	4.16465e-40	2.90038	6.57402	2.26661	0.00190696	ovo like transcriptional repressor 1 [Source:HGNC Symbol;Acc:HGNC:8525]
chr12	6648693	6665249	NM_001193457	0.009924	-	IFFO1	4.63562	5.23958e-05	5.78312	1.66261e-05	24.8576	55.067	2.2153	1	intermediate filament family orphan 1 [Source:HGNC Symbol;Acc:HGNC:24970]
chr3	39183341	39195102	NM_033027	0.003626	-	CSRNP1	2.08862	4.28281e-10	3.22508	1.02078e-23	4.25341	9.35073	2.19841	0.152702	cysteine and serine rich nuclear protein 1 [Source:HGNC Symbol;Acc:HGNC:14300]
chr12	52445185	52453291	NM_173157	0.0002345	+	NR4A1	4.13868	3.08018e-22	5.27179	1.71652e-36	17.6143	38.6337	2.19331	0.375138	nuclear receptor subfamily 4 group A member 1 [Source:HGNC Symbol;Acc:HGNC:7980]
chr2	8822112	8824583	NM_002166	0.01285	+	ID2	1.28749	0.00872243	2.41943	3.75603e-08	2.44102	5.3496	2.19154	0.347596	inhibitor of DNA binding 2 [Source:HGNC Symbol;Acc:HGNC:5361]
chr7	95212808	95225925	NM_002612	0.009896	-	PDK4	2.17572	7.47995e-05	3.29964	2.43654e-10	4.51811	9.84667	2.17938	0.500268	pyruvate dehydrogenase kinase 4 [Source:HGNC Symbol;Acc:HGNC:8812]
chr6	43737945	43754223	NM_001204384	0.003929	+	VEGFA	1.51506	3.20754e-09	2.60466	1.10375e-26	2.85811	6.08249	2.12815	0.0331171	vascular endothelial growth factor A [Source:HGNC Symbol;Acc:HGNC:12680]
chr14	21668237	21673662	NR_038970	0.002228	-	LINC00641	2.69613	9.28926e-12	3.71697	9.87447e-22	6.48062	13.1498	2.0291	0.376397	long intergenic non-protein coding RNA 641 [Source:HGNC Symbol;Acc:HGNC:27511]
chr17	41005259	41010147	NM_001277732	0.01204	+	AOC3	3.10444	0.000231299	4.08485	4.4536e-06	8.60059	16.9693	1.97304	0.798268	amine oxidase copper containing 3 [Source:HGNC Symbol;Acc:HGNC:550]
chr7	143050492	143059840	NM_001278297	0.01209	-	FAM131B	1.91339	0.00514731	2.83102	0.00015599	3.76694	7.11578	1.88901	0.743374	family with sequence similarity 131 member B [Source:HGNC Symbol;Acc:HGNC:22202]
chr11	67131638	67141206	NM_013246	0.005675	-	CLCF1	1.25483	1.16619e-06	2.17226	5.42557e-20	2.3864	4.5073	1.88875	0.0942688	cardiotrophin like cytokine factor 1 [Source:HGNC Symbol;Acc:HGNC:17412]
chr16	71963440	72033877	NM_181536	0.007732	-	PKD1L3	4.49108	6.12945e-06	5.40825	8.92772e-10	22.488	42.4665	1.88841	0.848316	polycystin 1 like 3, transient receptor potential channel interacting [Source:HGNC Symbol;Acc:HGNC:21716]
chr20	57594308	57601709	NM_030773	0.001582	+	TUBB1	1.68363	0.0220788	2.56659	9.30568e-05	3.21235	5.92406	1.84415	0.738059	tubulin beta 1 class VI [Source:HGNC Symbol;Acc:HGNC:16257]
chr15	42140343	42186275	NM_016642	0.01635	-	SPTBN5	2.52149	0.0026703	3.33932	0.00074154	5.74175	10.1213	1.76275	0.849064	spectrin beta, non-erythrocytic 5 [Source:HGNC Symbol;Acc:HGNC:15680]
chr8	49830238	49833999	NM_003068	0.02539	-	SNAI2	1.54121	0.0323875	2.34034	0.000521158	2.91039	5.06422	1.74005	0.770058	snail family transcriptional repressor 2 [Source:HGNC Symbol;Acc:HGNC:11094]
chr10	112257624	112271302	NM_004419	0.0009284	+	DUSP5	3.23391	6.82373e-23	4.02703	6.1488e-32	9.40817	16.3026	1.73281	0.471555	dual specificity phosphatase 5 [Source:HGNC Symbol;Acc:HGNC:3071]
chr21	43159528	43187249	NM_020639	0.004229	-	RIPK4	1.25893	0.000596482	2.0392	2.31671e-09	2.39318	4.11019	1.71746	0.452129	receptor interacting serine/threonine kinase 4 [Source:HGNC Symbol;Acc:HGNC:496]
chr2	10184371	10194963	NM_001177718	0.001157	+	KLF11	1.6836	2.22705e-15	2.44719	2.82219e-33	3.21229	5.45351	1.6977	0.124613	Kruppel like factor 11 [Source:HGNC Symbol;Acc:HGNC:11811]
chr7	1570367	1582679	NM_002360	0.003269	+	MAFK	1.49251	5.37613e-10	2.2471	2.7337e-22	2.81377	4.74727	1.68715	0.209308	MAF bZIP transcription factor K [Source:HGNC Symbol;Acc:HGNC:6782]
chr5	76114832	76131140	NM_005242	0.005179	+	F2RL1	1.81493	1.64174e-08	2.56522	8.76616e-16	3.51842	5.91844	1.68213	0.448265	F2R like trypsin receptor 1 [Source:HGNC Symbol;Acc:HGNC:3538]
chr2	27600097	27603311	NM_001201459	0.003594	-	ZNF513	2.00942	1.00959e-06	2.73616	4.77505e-12	4.0262	6.66295	1.6549	0.615086	zinc finger protein 513 [Source:HGNC Symbol;Acc:HGNC:26498]
chr19	55692614	55720874	NM_001161440	0.006093	-	PTPRH	3.22817	6.09749e-07	3.94705	6.53303e-11	9.37081	15.4234	1.6459	0.807916	protein tyrosine phosphatase receptor type H [Source:HGNC Symbol;Acc:HGNC:9672]
chr18	46446222	46469177	NM_001190823	0.003613	-	SMAD7	1.91729	4.27387e-09	2.63528	6.2355e-17	3.77713	6.21295	1.64489	0.483108	SMAD family member 7 [Source:HGNC Symbol;Acc:HGNC:6773]
chr19	41732659	41767672	NM_001278599	0.01022	+	AXL	3.07895	5.0216e-05	3.79004	6.4479e-05	8.45	13.833	1.63704	1	AXL receptor tyrosine kinase [Source:HGNC Symbol;Acc:HGNC:905]
chr15	41245635	41248717	NM_001142776	0.0006735	+	CHAC1	3.94766	4.9295e-33	4.64808	4.65139e-49	15.4299	25.0733	1.62498	0.542631	ChaC glutathione specific gamma-glutamylcyclotransferase 1 [Source:HGNC Symbol;Acc:HGNC:28680]
chr18	109064	122222	NR_033770	0.01029	+	ROCK1P1	2.27872	0.00043219	2.94691	7.42407e-06	4.85249	7.71094	1.58907	0.824975	Rho associated coiled-coil containing protein kinase 1 pseudogene 1 [Source:HGNC Symbol;Acc:HGNC:37832]
chr5	141689991	141704620	NM_030964	0.01854	-	SPRY4	2.14851	0.0283291	2.79922	0.00206076	4.43368	6.96065	1.56995	1	sprouty RTK signaling antagonist 4 [Source:HGNC Symbol;Acc:HGNC:15533]
chr22	38597938	38612517	NM_001161574	0.004388	+	MAFF	2.60454	3.07352e-08	3.25354	9.22855e-13	6.08197	9.53705	1.56809	0.746085	MAF bZIP transcription factor F [Source:HGNC Symbol;Acc:HGNC:6780]
chr6	106546736	106557814	NM_182907	0.009991	+	PRDM1	3.07092	9.37095e-05	3.71839	0.000147918	8.40309	13.1628	1.56642	0.900257	PR/SET domain 1 [Source:HGNC Symbol;Acc:HGNC:9346]
chr19	18496967	18499986	NM_004864	0.0009651	+	GDF15	1.99281	4.56833e-19	2.62883	4.33263e-33	3.98012	6.18524	1.55404	0.309362	growth differentiation factor 15 [Source:HGNC Symbol;Acc:HGNC:30142]
chr20	26167654	26189869	NR_040095	0.002748	-	MIR663AHG	3.31051	9.46673e-15	3.9402	8.1397e-22	9.9212	15.3504	1.54723	0.731702	MIR663A host gene [Source:HGNC Symbol;Acc:HGNC:27662]
chr5	172195092	172198203	NM_004417	0.0006709	-	DUSP1	1.36546	4.12773e-08	1.97379	3.07075e-16	2.57659	3.92798	1.52449	0.399822	dual specificity phosphatase 1 [Source:HGNC Symbol;Acc:HGNC:3064]
chr6	42151021	42162694	NM_002098	0.007454	-	GUCA1B	2.25234	0.000184238	2.85392	2.85194e-05	4.76454	7.2296	1.51738	0.848487	guanylate cyclase activator 1B [Source:HGNC Symbol;Acc:HGNC:4679]
chr1	228337414	228347527	NM_020435	0.02473	+	GJC2	1.49779	0.0452381	2.03696	0.00351496	2.82409	4.10381	1.45315	0.879378	gap junction protein gamma 2 [Source:HGNC Symbol;Acc:HGNC:17494]
chr1	45266035	45271667	NM_004073	0.005041	+	PLK3	2.52079	4.34026e-09	2.99789	6.06465e-12	5.73897	7.9883	1.39194	0.824732	polo like kinase 3 [Source:HGNC Symbol;Acc:HGNC:2154]
chr1	205052256	205053588	NM_203376	0.01539	-	TMEM81	1.20785	0.0108907	1.68	0.000207595	2.30993	3.20427	1.38717	0.813091	transmembrane protein 81 [Source:HGNC Symbol;Acc:HGNC:32349]
chr9	140194082	140196703	NM_001004354	0.007499	-	NRARP	1.04467	0.000744839	1.51488	1.82528e-07	2.06289	2.85774	1.38531	0.66784	NOTCH regulated ankyrin repeat protein [Source:HGNC Symbol;Acc:HGNC:33843]
chr18	47088426	47119278	NM_006033	0.003238	+	LIPG	4.66281	1.69011e-12	5.10426	2.87912e-10	25.3307	34.3983	1.35797	0.936682	lipase G, endothelial type [Source:HGNC Symbol;Acc:HGNC:6623]
chr9	110247132	110252047	NM_004235	0.0002197	-	KLF4	1.76468	5.16732e-21	2.18759	1.59174e-32	3.39798	4.55544	1.34063	0.501947	Kruppel like factor 4 [Source:HGNC Symbol;Acc:HGNC:6348]
chr5	60628099	60841999	NM_020928	0.004855	+	ZSWIM6	1.23361	1.36813e-08	1.64358	4.12964e-15	2.35154	3.1244	1.32866	0.58881	zinc finger SWIM-type containing 6 [Source:HGNC Symbol;Acc:HGNC:29316]
chr20	36149606	36152090	NM_005386	0.00488	+	NNAT	2.1829	0.000231299	2.58588	1.15614e-06	4.54064	6.0038	1.32224	0.905331	neuronatin [Source:HGNC Symbol;Acc:HGNC:7860]
chr10	64133915	64431771	NM_199451	0.01001	+	ZNF365	1.97855	0.000501604	2.37625	2.87831e-05	3.94096	5.19186	1.31741	0.906555	zinc finger protein 365 [Source:HGNC Symbol;Acc:HGNC:18194]
chr9	102584136	102629173	NM_173200	0.001676	+	NR4A3	2.82363	2.88983e-11	3.20033	1.33039e-15	7.07943	9.1917	1.29837	0.875591	nuclear receptor subfamily 4 group A member 3 [Source:HGNC Symbol;Acc:HGNC:7982]
chr19	33210678	33281714	NM_001110822	0.0208	+	TDRD12	1.84847	0.0166827	2.21516	0.00416667	3.60118	4.64332	1.28939	0.943103	tudor domain containing 12 [Source:HGNC Symbol;Acc:HGNC:25044]
chr17	80787309	80797931	NM_024702	0.01236	-	ZNF750	1.29698	0.000666983	1.65823	5.80189e-06	2.45715	3.1563	1.28454	0.841252	zinc finger protein 750 [Source:HGNC Symbol;Acc:HGNC:25843]
chr20	48599512	48605420	NM_005985	0.002621	+	SNAI1	4.09954	1.20352e-14	4.46008	2.01983e-19	17.1429	22.0098	1.2839	0.919083	snail family transcriptional repressor 1 [Source:HGNC Symbol;Acc:HGNC:11128]
chr9	129567284	129600487	NM_001135776	0.004516	+	ZBTB43	1.17556	1.21569e-09	1.52337	6.62646e-16	2.25881	2.87462	1.27262	0.623605	zinc finger and BTB domain containing 43 [Source:HGNC Symbol;Acc:HGNC:17908]
chr2	191513847	191557492	NM_005966	0.005374	+	NAB1	1.57006	1.44301e-08	1.91162	2.07754e-12	2.96917	3.76232	1.26713	0.788237	NGFI-A binding protein 1 [Source:HGNC Symbol;Acc:HGNC:7626]
chr17	63524682	63557740	NM_004655	0.009781	-	AXIN2	1.01284	0.00212699	1.34601	7.78377e-06	2.01789	2.54209	1.25978	0.812792	axin 2 [Source:HGNC Symbol;Acc:HGNC:904]
chr19	49375648	49379319	NM_014330	0.0005348	+	PPP1R15A	2.20156	1.35304e-16	2.52771	1.45572e-21	4.59976	5.76657	1.25367	0.803049	protein phosphatase 1 regulatory subunit 15A [Source:HGNC Symbol;Acc:HGNC:14375]
chr1	47897806	47900313	NR_026878	0.01376	-	FOXD2-AS1	1.57344	0.0161024	1.88618	0.00443897	2.97614	3.69656	1.24207	0.94298	FOXD2 adjacent opposite strand RNA 1 [Source:HGNC Symbol;Acc:HGNC:44256]
chr16	31446884	31454348	NM_001136509	0.008493	-	ZNF843	3.68418	1.1057e-05	3.98516	5.49282e-06	12.8543	15.8363	1.23198	0.967157	zinc finger protein 843 [Source:HGNC Symbol;Acc:HGNC:28710]
chr21	43406939	43430496	NM_001098403	0.002937	-	ZBTB21	1.07291	4.63303e-07	1.35967	8.87768e-11	2.10367	2.56626	1.21989	0.754318	zinc finger and BTB domain containing 21 [Source:HGNC Symbol;Acc:HGNC:13083]
chr1	59246462	59249785	NM_002228	0.00109	-	JUN	2.25154	2.44628e-11	2.53485	4.45503e-14	4.76191	5.79518	1.21699	0.891032	Jun proto-oncogene, AP-1 transcription factor subunit [Source:HGNC Symbol;Acc:HGNC:6204]
chr17	1958392	1962981	NM_006497	0.01096	+	HIC1	2.60569	0.000157269	2.8828	9.53832e-06	6.08684	7.37582	1.21177	0.9596	HIC ZBTB transcriptional repressor 1 [Source:HGNC Symbol;Acc:HGNC:4909]
chr10	23728197	23731310	NM_001145373	0.009769	+	OTUD1	1.31812	3.71428e-05	1.59517	4.81712e-07	2.4934	3.02129	1.21171	0.873443	OTU deubiquitinase 1 [Source:HGNC Symbol;Acc:HGNC:27346]
chr17	72209695	72258157	NM_032646	0.002246	+	TTYH2	1.49827	0.0154913	1.76384	0.00308395	2.82503	3.39602	1.20212	0.94949	tweety family member 2 [Source:HGNC Symbol;Acc:HGNC:13877]
chr11	94300473	94354587	NM_152431	0.01886	+	PIWIL4	2.55659	0.00971924	2.80841	0.00214512	5.88316	7.00514	1.19071	1	piwi like RNA-mediated gene silencing 4 [Source:HGNC Symbol;Acc:HGNC:18444]
chr19	40928408	40931932	NM_013376	0.0003281	-	SERTAD1	2.1397	4.26932e-33	2.37823	1.00234e-40	4.40671	5.19899	1.17979	0.784732	SERTA domain containing 1 [Source:HGNC Symbol;Acc:HGNC:17932]
chr10	99437180	99447015	NM_021732	0.004023	-	AVPI1	1.15273	1.71722e-07	1.38483	1.80003e-10	2.22334	2.61141	1.17455	0.831256	arginine vasopressin induced 1 [Source:HGNC Symbol;Acc:HGNC:30898]
chr17	7491497	7493488	NM_006942	0.007899	-	SOX15	1.18901	0.0226991	1.4206	0.0034335	2.27996	2.67698	1.17413	0.946552	SRY-box transcription factor 15 [Source:HGNC Symbol;Acc:HGNC:11196]
chr19	47724078	47734451	NM_014417	0.004784	-	BBC3	1.68855	8.73235e-07	1.89712	2.37148e-08	3.22333	3.7247	1.15554	0.929891	BCL2 binding component 3 [Source:HGNC Symbol;Acc:HGNC:17868]
chr5	10564434	10657928	NM_001164440	0.002161	+	ANKRD33B	1.99233	0.00193161	2.19466	0.000619133	3.97879	4.57781	1.15055	0.968569	ankyrin repeat domain 33B [Source:HGNC Symbol;Acc:HGNC:35240]
chr17	40996608	41002724	NM_009590	0.01903	+	AOC2	1.75892	0.00736844	1.944	0.00175346	3.38446	3.84771	1.13688	0.97302	amine oxidase copper containing 2 [Source:HGNC Symbol;Acc:HGNC:549]
chr17	79876144	79885587	NM_002359	0.009394	-	MAFG	1.01061	3.58264e-05	1.19498	6.44646e-07	2.01477	2.28942	1.13632	0.898928	MAF bZIP transcription factor G [Source:HGNC Symbol;Acc:HGNC:6781]
chr16	18995255	19075262	NM_024847	0.01225	+	TMC7	1.60976	0.0025668	1.77914	0.00101655	3.05201	3.43222	1.12458	0.968481	transmembrane channel like 7 [Source:HGNC Symbol;Acc:HGNC:23000]
chr7	155250823	155257526	NM_001427	0.0005585	+	EN2	2.92393	1.13472e-26	3.07942	4.21455e-32	7.58913	8.45275	1.1138	0.943249	engrailed homeobox 2 [Source:HGNC Symbol;Acc:HGNC:3343]
chr17	39878890	39890898	NM_001079871	0.01768	-	HAP1	1.34003	0.00775151	1.49299	0.00301422	2.53157	2.81472	1.11185	0.9692	huntingtin associated protein 1 [Source:HGNC Symbol;Acc:HGNC:4812]
chr8	143692404	143695833	NM_015193	0.001525	-	ARC	3.59962	2.12099e-23	3.72689	1.23214e-32	12.1225	13.2405	1.09222	0.967987	activity regulated cytoskeleton associated protein [Source:HGNC Symbol;Acc:HGNC:648]
chr7	48128199	48148330	NM_001287428	0.002028	+	UPP1	2.20093	1.13379e-19	2.31266	1.04386e-20	4.59774	4.96797	1.08052	0.959666	uridine phosphorylase 1 [Source:HGNC Symbol;Acc:HGNC:12576]
chr11	73711325	73720282	NM_003356	0.007954	-	UCP3	2.49855	2.26179e-05	2.57022	7.42407e-06	5.65116	5.93902	1.05094	0.990154	uncoupling protein 3 [Source:HGNC Symbol;Acc:HGNC:12519]
chr1	32042085	32053287	NM_022164	0.0174	+	TINAGL1	1.3779	0.0422218	1.43878	0.0533982	2.59889	2.71092	1.04311	0.990154	tubulointerstitial nephritis antigen like 1 [Source:HGNC Symbol;Acc:HGNC:19168]
chr5	132196873	132202576	NM_001288825	0.008226	-	GDF9	1.67656	0.0414611	1.72724	0.0580194	3.19666	3.31095	1.03575	1	growth differentiation factor 9 [Source:HGNC Symbol;Acc:HGNC:4224]
						GADD45G	2.10707	3.76944e-14	2.1533	5.68695e-15	4.30815	4.44844	1.03256	0.9871	growth arrest and DNA damage inducible gamma [Source:HGNC Symbol;Acc:HGNC:4097]
chr5	173315330	173387313	NM_030627	0.0001932	+	CPEB4	1.2557	0.000501604	1.29543	0.000499849	2.38782	2.4545	1.02792	0.990154	cytoplasmic polyadenylation element binding protein 4 [Source:HGNC Symbol;Acc:HGNC:21747]
chr16	23701625	23724821	NM_033266	0.006478	-	ERN2	4.21643	1.01644e-05	4.25358	2.42207e-06	18.5897	19.0746	1.02609	0.995147	endoplasmic reticulum to nucleus signaling 2 [Source:HGNC Symbol;Acc:HGNC:16942]
chr16	20869395	20911561	NM_173475	0.003932	-	DCUN1D3	1.23077	9.54167e-07	1.26182	6.56346e-07	2.34693	2.39799	1.02176	0.990154	defective in cullin neddylation 1 domain containing 3 [Source:HGNC Symbol;Acc:HGNC:28734]
chr5	31799030	32111038	NM_178140	0.003124	+	PDZD2	1.55561	0.023739	1.58569	0.0353075	2.93958	3.00151	1.02107	0.995147	PDZ domain containing 2 [Source:HGNC Symbol;Acc:HGNC:18486]
chr7	155089485	155101945	NM_198337	0.0003673	+	INSIG1	1.03379	6.73314e-07	1.05859	4.87237e-07	2.0474	2.08289	1.01733	0.990154	insulin induced gene 1 [Source:HGNC Symbol;Acc:HGNC:6083]
chr2	54080049	54087170	NM_006794	0.02614	-	GPR75	1.80166	0.0329594	1.81447	0.0258624	3.48621	3.51731	1.00892	1	G protein-coupled receptor 75 [Source:HGNC Symbol;Acc:HGNC:4526]
chr1	161016731	161039760	NM_001287602	0.004645	-	ARHGAP30	2.06727	1.82145e-07	2.07997	1.743e-08	4.19092	4.22798	1.00884	0.995598	Rho GTPase activating protein 30 [Source:HGNC Symbol;Acc:HGNC:27414]
chr7	99971067	99997722	NM_178273	0.008657	+	PILRA	3.67955	0.000144033	3.69136	2.26868e-05	12.8131	12.9184	1.00822	0.99782	paired immunoglobin like type 2 receptor alpha [Source:HGNC Symbol;Acc:HGNC:20396]
chr20	48519928	48530276	NM_001135773	0.005574	-	SPATA2	1.21261	1.03341e-06	1.22129	1.08846e-06	2.31757	2.33155	1.00603	0.995403	spermatogenesis associated 2 [Source:HGNC Symbol;Acc:HGNC:14681]
chr12	57482676	57489259	NM_005967	0.002112	+	NAB2	2.12971	4.53253e-16	2.13743	6.62646e-16	4.3763	4.39978	1.00536	0.996494	NGFI-A binding protein 2 [Source:HGNC Symbol;Acc:HGNC:7627]
chr6	14117486	14137148	NM_001251901	0.01513	+	CD83	1.16375	0.00408385	1.16924	0.00999886	2.2404	2.24893	1.00381	0.997798	CD83 molecule [Source:HGNC Symbol;Acc:HGNC:1703]
chr12	120933858	120936298	NM_003746	2.991e-05	+	DYNLL1	1.53629	3.33811e-22	1.53976	8.58387e-22	2.90047	2.90746	1.00241	0.997236	dynein light chain LC8-type 1 [Source:HGNC Symbol;Acc:HGNC:15476]

## Sheet: HSF1def_not inhibited_selected
rank product	GeneSymbol	HSF1proficient_HS vs Ctr_log2(FC)	HSF1proficient_HS vs Ctr_padj	HSF1deficient_HS vs Ctr_log2(FC)	HSF1deficient_HS vs Ctr_padj	HSF1proficient FoldChange	HSF1deficient FoldChange	Difference (FC HSF1proficient/HSF1deficient)	Difference (FC HSF1proficient/HSF1deficient)_ padj	description
0.008178	LINC00324	1.52211	0.00197747	3.45697	5.83628e-15	2.87211	10.9813	3.82341	0.0301445	long intergenic non-protein coding RNA 324 [Source:HGNC Symbol;Acc:HGNC:26628]
0.007492	TRIB1	1.20391	0.0129407	3.09426	6.97765e-14	2.30363	8.54012	3.70724	0.020254	tribbles pseudokinase 1 [Source:HGNC Symbol;Acc:HGNC:16891]
0.0005984	FOSB	3.64088	1.62889e-12	5.36254	5.21025e-27	12.4743	41.142	3.29815	0.172595	FosB proto-oncogene, AP-1 transcription factor subunit [Source:HGNC Symbol;Acc:HGNC:3797]
0.004096	EGR2	3.7412	2.53079e-05	5.37251	2.8926e-11	13.3725	41.4272	3.09794	0.567341	early growth response 2 [Source:HGNC Symbol;Acc:HGNC:3239]
5.238e-05	ATF3	4.12133	2.63125e-49	5.72216	1.5771e-89	17.4038	52.7889	3.03318	0.00275096	activating transcription factor 3 [Source:HGNC Symbol;Acc:HGNC:785]
0.01065	DUSP10	0.762398	0.0192287	2.35707	2.29966e-19	1.69631	5.12328	3.02025	0.000562838	dual specificity phosphatase 10 [Source:HGNC Symbol;Acc:HGNC:3065]
0.002287	RRAD	8.90897	1.25122e-09	10.4652	5.27193e-11	480.692	1413.66	2.94089	0.844542	RRAD, Ras related glycolysis inhibitor and calcium channel regulator [Source:HGNC Symbol;Acc:HGNC:10446]
0.001344	GEM	4.6277	2.53292e-16	6.18116	7.15703e-26	24.7217	72.5629	2.9352	0.362317	GTP binding protein overexpressed in skeletal muscle [Source:HGNC Symbol;Acc:HGNC:4234]
0.004546	FOS	0.860397	0.0319357	2.35501	1.45733e-12	1.81554	5.11598	2.81789	0.0231258	Fos proto-oncogene, AP-1 transcription factor subunit [Source:HGNC Symbol;Acc:HGNC:3796]
0.003438	ERRFI1	0.977909	2.93705e-08	2.32525	7.78499e-46	1.96961	5.01152	2.54442	3.03212e-07	ERBB receptor feedback inhibitor 1 [Source:HGNC Symbol;Acc:HGNC:18185]
0.01135	CCDC89	2.18397	0.00379799	3.45525	1.51085e-06	4.54401	10.9682	2.41377	0.603446	coiled-coil domain containing 89 [Source:HGNC Symbol;Acc:HGNC:26762]
0.003626	CSRNP1	2.08862	4.28281e-10	3.22508	1.02078e-23	4.25341	9.35073	2.19841	0.152702	cysteine and serine rich nuclear protein 1 [Source:HGNC Symbol;Acc:HGNC:14300]
0.0002345	NR4A1	4.13868	3.08018e-22	5.27179	1.71652e-36	17.6143	38.6337	2.19331	0.375138	nuclear receptor subfamily 4 group A member 1 [Source:HGNC Symbol;Acc:HGNC:7980]
0.01285	ID2	1.28749	0.00872243	2.41943	3.75603e-08	2.44102	5.3496	2.19154	0.347596	inhibitor of DNA binding 2 [Source:HGNC Symbol;Acc:HGNC:5361]
0.001582	TUBB1	1.68363	0.0220788	2.56659	9.30568e-05	3.21235	5.92406	1.84415	0.738059	tubulin beta 1 class VI [Source:HGNC Symbol;Acc:HGNC:16257]
0.0009284	DUSP5	3.23391	6.82373e-23	4.02703	6.1488e-32	9.40817	16.3026	1.73281	0.471555	dual specificity phosphatase 5 [Source:HGNC Symbol;Acc:HGNC:3071]
0.004229	RIPK4	1.25893	0.000596482	2.0392	2.31671e-09	2.39318	4.11019	1.71746	0.452129	receptor interacting serine/threonine kinase 4 [Source:HGNC Symbol;Acc:HGNC:496]
0.01029	ROCK1P1	2.27872	0.00043219	2.94691	7.42407e-06	4.85249	7.71094	1.58907	0.824975	Rho associated coiled-coil containing protein kinase 1 pseudogene 1 [Source:HGNC Symbol;Acc:HGNC:37832]
0.01854	SPRY4	2.14851	0.0283291	2.79922	0.00206076	4.43368	6.96065	1.56995	1	sprouty RTK signaling antagonist 4 [Source:HGNC Symbol;Acc:HGNC:15533]
0.0006709	DUSP1	1.36546	4.12773e-08	1.97379	3.07075e-16	2.57659	3.92798	1.52449	0.399822	dual specificity phosphatase 1 [Source:HGNC Symbol;Acc:HGNC:3064]
0.007499	NRARP	1.04467	0.000744839	1.51488	1.82528e-07	2.06289	2.85774	1.38531	0.66784	NOTCH regulated ankyrin repeat protein [Source:HGNC Symbol;Acc:HGNC:33843]
0.0002197	KLF4	1.76468	5.16732e-21	2.18759	1.59174e-32	3.39798	4.55544	1.34063	0.501947	Kruppel like factor 4 [Source:HGNC Symbol;Acc:HGNC:6348]
0.01001	ZNF365	1.97855	0.000501604	2.37625	2.87831e-05	3.94096	5.19186	1.31741	0.906555	zinc finger protein 365 [Source:HGNC Symbol;Acc:HGNC:18194]
0.001676	NR4A3	2.82363	2.88983e-11	3.20033	1.33039e-15	7.07943	9.1917	1.29837	0.875591	nuclear receptor subfamily 4 group A member 3 [Source:HGNC Symbol;Acc:HGNC:7982]
0.004516	ZBTB43	1.17556	1.21569e-09	1.52337	6.62646e-16	2.25881	2.87462	1.27262	0.623605	zinc finger and BTB domain containing 43 [Source:HGNC Symbol;Acc:HGNC:17908]
0.009781	AXIN2	1.01284	0.00212699	1.34601	7.78377e-06	2.01789	2.54209	1.25978	0.812792	axin 2 [Source:HGNC Symbol;Acc:HGNC:904]
0.0005348	PPP1R15A	2.20156	1.35304e-16	2.52771	1.45572e-21	4.59976	5.76657	1.25367	0.803049	protein phosphatase 1 regulatory subunit 15A [Source:HGNC Symbol;Acc:HGNC:14375]
0.00109	JUN	2.25154	2.44628e-11	2.53485	4.45503e-14	4.76191	5.79518	1.21699	0.891032	Jun proto-oncogene, AP-1 transcription factor subunit [Source:HGNC Symbol;Acc:HGNC:6204]
0.002246	TTYH2	1.49827	0.0154913	1.76384	0.00308395	2.82503	3.39602	1.20212	0.94949	tweety family member 2 [Source:HGNC Symbol;Acc:HGNC:13877]
0.0003281	SERTAD1	2.1397	4.26932e-33	2.37823	1.00234e-40	4.40671	5.19899	1.17979	0.784732	SERTA domain containing 1 [Source:HGNC Symbol;Acc:HGNC:17932]
0.004023	AVPI1	1.15273	1.71722e-07	1.38483	1.80003e-10	2.22334	2.61141	1.17455	0.831256	arginine vasopressin induced 1 [Source:HGNC Symbol;Acc:HGNC:30898]
0.002161	ANKRD33B	1.99233	0.00193161	2.19466	0.000619133	3.97879	4.57781	1.15055	0.968569	ankyrin repeat domain 33B [Source:HGNC Symbol;Acc:HGNC:35240]
0.01225	TMC7	1.60976	0.0025668	1.77914	0.00101655	3.05201	3.43222	1.12458	0.968481	transmembrane channel like 7 [Source:HGNC Symbol;Acc:HGNC:23000]
0.0174	TINAGL1	1.3779	0.0422218	1.43878	0.0533982	2.59889	2.71092	1.04311	0.990154	tubulointerstitial nephritis antigen like 1 [Source:HGNC Symbol;Acc:HGNC:19168]
0.008226	GDF9	1.67656	0.0414611	1.72724	0.0580194	3.19666	3.31095	1.03575	1	growth differentiation factor 9 [Source:HGNC Symbol;Acc:HGNC:4224]
	GADD45G	2.10707	3.76944e-14	2.1533	5.68695e-15	4.30815	4.44844	1.03256	0.9871	growth arrest and DNA damage inducible gamma [Source:HGNC Symbol;Acc:HGNC:4097]
0.0001932	CPEB4	1.2557	0.000501604	1.29543	0.000499849	2.38782	2.4545	1.02792	0.990154	cytoplasmic polyadenylation element binding protein 4 [Source:HGNC Symbol;Acc:HGNC:21747]
0.006478	ERN2	4.21643	1.01644e-05	4.25358	2.42207e-06	18.5897	19.0746	1.02609	0.995147	endoplasmic reticulum to nucleus signaling 2 [Source:HGNC Symbol;Acc:HGNC:16942]
0.003124	PDZD2	1.55561	0.023739	1.58569	0.0353075	2.93958	3.00151	1.02107	0.995147	PDZ domain containing 2 [Source:HGNC Symbol;Acc:HGNC:18486]
0.0003673	INSIG1	1.03379	6.73314e-07	1.05859	4.87237e-07	2.0474	2.08289	1.01733	0.990154	insulin induced gene 1 [Source:HGNC Symbol;Acc:HGNC:6083]
0.008657	PILRA	3.67955	0.000144033	3.69136	2.26868e-05	12.8131	12.9184	1.00822	0.99782	paired immunoglobin like type 2 receptor alpha [Source:HGNC Symbol;Acc:HGNC:20396]
0.01513	CD83	1.16375	0.00408385	1.16924	0.00999886	2.2404	2.24893	1.00381	0.997798	CD83 molecule [Source:HGNC Symbol;Acc:HGNC:1703]
2.991e-05	DYNLL1	1.53629	3.33811e-22	1.53976	8.58387e-22	2.90047	2.90746	1.00241	0.997236	dynein light chain LC8-type 1 [Source:HGNC Symbol;Acc:HGNC:15476]
Selected based on validation experiments:
0.0005324	FOSL1	4.5802	3.88852e-32	4.27883	2.58012e-35	23.9209	19.4114	-1.23231	0.902467	FOS like 1, AP-1 transcription factor subunit [Source:HGNC Symbol;Acc:HGNC:13718]
0.002557	JUND	1.19518	1.3686e-05	1.13507	6.28796e-05	2.28974	2.19629	-1.04255	0.983304	JunD proto-oncogene, AP-1 transcription factor subunit [Source:HGNC Symbol;Acc:HGNC:6206]
