# Supplementary material for: HSF1 Can Prevent Inflammation following Heat Shock by Inhibiting the Excessive Activation of the ATF3 and JUN&FOS Genes
Source: Cells. 2022 Aug 12;11(16):2510. doi: 10.3390/cells11162510 (PMC9406379; doi:10.3390/cells11162510)
Supplement: Supplementary file 1 [file cells-11-02510-s001.zip › cells-1819492-supplementary/Supplementary File S4.xlsx]

## Sheet: TCGA-BRCA
gene_id	gene_name	baseMean	HSF1high vs HSF1low (log2FoldChange)	lfcSE	stat	pvalue	padj
ENSG00000000003.15	TSPAN6	2968.79	-0.000118997	0.0725833	-0.00163945	0.998692	0.998801
ENSG00000000419.13	DPM1	2374.54	0.308065	0.0426188	7.22837	4.88824e-13	1.63352e-12
ENSG00000000457.14	SCYL3	1614.1	-0.405743	0.0417007	-9.7299	2.24805e-22	1.46504e-21
ENSG00000000460.17	C1orf112	729.157	0.0200261	0.0583344	0.343299	0.731373	0.760752
ENSG00000000938.13	FGR	568.123	-0.0848009	0.0768981	-1.10277	0.270127	0.307464
ENSG00000000971.16	CFH	3024	-0.64776	0.0733745	-8.82814	1.06428e-18	5.35974e-18
ENSG00000001036.14	FUCA2	2706.23	0.312434	0.051871	6.02328	1.70918e-09	4.35589e-09
ENSG00000001084.13	GCLC	2198.39	-0.259446	0.0515897	-5.02903	4.92975e-07	1.03467e-06
ENSG00000001167.14	NFYA	3150.4	0.0965044	0.0443732	2.17483	0.0296425	0.0391174
ENSG00000001460.18	STPG1	675.465	0.128543	0.0388255	3.31078	0.000930363	0.00145641
ENSG00000001461.17	NIPAL3	2858.47	-0.034303	0.0579394	-0.592049	0.553818	0.593238
ENSG00000001497.18	LAS1L	3484.49	0.407018	0.0341708	11.9113	1.03374e-32	1.42391e-31
ENSG00000001561.7	ENPP4	1832.1	-0.67664	0.0775114	-8.72955	2.55694e-18	1.25489e-17
ENSG00000001617.12	SEMA3F	6514.6	0.281983	0.0621481	4.53728	5.6985e-06	1.09255e-05
ENSG00000001629.10	ANKIB1	4730.59	-0.200162	0.0414422	-4.82991	1.36597e-06	2.76333e-06
ENSG00000001630.17	CYP51A1	122.376	-0.0323758	0.0815519	-0.396996	0.69137	0.723502
ENSG00000001631.16	KRIT1	381.191	0.0267601	0.0343365	0.779347	0.435776	0.477426
ENSG00000002016.18	RAD52	552.936	0.0207076	0.0442962	0.467481	0.640156	0.67578
ENSG00000002330.14	BAD	540.848	0.735259	0.063181	11.6373	2.66171e-31	3.27455e-30
ENSG00000002549.12	LAP3	7663.96	0.213707	0.0478207	4.46892	7.86149e-06	1.48993e-05
ENSG00000002586.20	CD99	10998.8	0.123379	0.0613628	2.01065	0.0443622	0.05717
ENSG00000002587.10	HS3ST1	299.609	-0.00477977	0.0683055	-0.0699763	0.944212	0.951123
ENSG00000002726.21	AOC1	139.515	1.1715	0.156255	7.49734	6.51263e-14	2.32398e-13
ENSG00000002746.15	HECW1	39.1847	-0.409617	0.108052	-3.79092	0.000150093	0.000254903
ENSG00000002822.15	MAD1L1	24.298	-0.067281	0.0908183	-0.740831	0.458796	0.499953
ENSG00000002834.18	LASP1	21185.9	-0.114523	0.0681887	-1.6795	0.0930552	0.114427
ENSG00000002919.15	SNX11	1793.68	0.117611	0.0448344	2.62324	0.0087098	0.0122581
ENSG00000002933.9	TMEM176A	2600.17	0.450406	0.0961059	4.68657	2.77828e-06	5.4652e-06
ENSG00000003056.8	M6PR	4091.94	-0.0687994	0.045311	-1.51838	0.128918	0.155118
ENSG00000003096.14	KLHL13	510.057	-0.0804841	0.119846	-0.671563	0.501862	0.543389
ENSG00000003137.8	CYP26B1	344.284	0.320971	0.10398	3.08686	0.00202283	0.00305401
ENSG00000003147.19	ICA1	3097.2	-0.229311	0.054226	-4.22881	2.34929e-05	4.2758e-05
ENSG00000003249.15	DBNDD1	2683.21	0.937816	0.0729595	12.8539	8.17493e-38	1.60569e-36
ENSG00000003393.15	ALS2	1843.13	-0.212812	0.0333481	-6.38155	1.75304e-10	4.84833e-10
ENSG00000003400.15	CASP10	669.273	-0.305132	0.073943	-4.12658	3.68199e-05	6.58743e-05
ENSG00000003402.20	CFLAR	4795.81	-0.254847	0.0425009	-5.99627	2.01902e-09	5.12341e-09
ENSG00000003436.16	TFPI	1214.95	-0.0991427	0.096502	-1.02736	0.304249	0.343229
ENSG00000003509.16	NDUFAF7	709.267	0.0962021	0.0296611	3.24338	0.00118122	0.00183047
ENSG00000003756.17	RBM5	3785.61	-0.289162	0.0381759	-7.57447	3.60593e-14	1.30791e-13
ENSG00000003987.14	MTMR7	129.058	-0.0994102	0.0948492	-1.04809	0.294599	0.333246
ENSG00000003989.18	SLC7A2	15552	-0.792153	0.15426	-5.13519	2.81866e-07	6.03335e-07
ENSG00000004059.11	ARF5	5813.29	0.596651	0.042394	14.074	5.49117e-45	1.79823e-43
ENSG00000004139.14	SARM1	289.514	-0.0553491	0.0796403	-0.694988	0.487063	0.528585
ENSG00000004142.12	POLDIP2	7773.11	0.449771	0.0445916	10.0865	6.34174e-24	4.59952e-23
ENSG00000004399.13	PLXND1	10038.9	0.196415	0.0538732	3.64587	0.000266485	0.000442032
ENSG00000004455.17	AK2	7701.47	0.298737	0.033254	8.98349	2.62311e-19	1.38303e-18
ENSG00000004468.13	CD38	375.836	0.541537	0.132473	4.0879	4.35299e-05	7.74626e-05
ENSG00000004478.8	FKBP4	18253.6	0.547881	0.0581037	9.42937	4.12568e-21	2.45369e-20
ENSG00000004487.17	KDM1A	6433.2	0.265484	0.0360513	7.36408	1.78368e-13	6.15959e-13
ENSG00000004534.15	RBM6	4214.4	0.0176217	0.0370812	0.475221	0.634629	0.67072
ENSG00000004660.15	CAMKK1	768.103	0.0187903	0.0599681	0.313339	0.754023	0.781605
ENSG00000004700.16	RECQL	1524.95	-0.354472	0.0587172	-6.03694	1.5706e-09	4.01389e-09
ENSG00000004766.17	VPS50	2005.42	-0.43372	0.0447335	-9.69563	3.14682e-22	2.02694e-21
ENSG00000004776.13	HSPB6	136.899	-0.420857	0.126746	-3.32048	0.000898615	0.00140888
ENSG00000004777.18	ARHGAP33	783.45	0.687864	0.0698706	9.84483	7.21647e-23	4.89639e-22
ENSG00000004779.10	NDUFAB1	3423.84	0.476541	0.0412851	11.5427	8.03689e-31	9.46131e-30
ENSG00000004799.8	PDK4	2992.47	-0.966422	0.114738	-8.42289	3.67323e-17	1.66482e-16
ENSG00000004838.14	ZMYND10	747.496	-0.217858	0.115732	-1.88243	0.0597771	0.0757444
ENSG00000004864.14	SLC25A13	1725.12	0.214419	0.048857	4.3887	1.14029e-05	2.13263e-05
ENSG00000004866.22	ST7	1451.66	0.0283462	0.0366779	0.77284	0.439617	0.481174
ENSG00000004897.12	CDC27	4254.68	-0.148846	0.0387282	-3.84336	0.000121361	0.000207804
ENSG00000004961.15	HCCS	1405.29	0.217963	0.0374325	5.82281	5.78662e-09	1.41485e-08
ENSG00000004975.12	DVL2	1806.7	0.275585	0.0361485	7.6237	2.46513e-14	9.04706e-14
ENSG00000005001.10	PRSS22	859.045	0.604106	0.0771487	7.83041	4.86299e-15	1.88646e-14
ENSG00000005007.13	UPF1	8364.77	0.271222	0.0294295	9.21599	3.0841e-20	1.72865e-19
ENSG00000005020.13	SKAP2	1809.85	-0.353631	0.0619933	-5.70434	1.16794e-08	2.7919e-08
ENSG00000005022.6	SLC25A5	13375.6	0.327979	0.0469492	6.98583	2.83173e-12	8.97001e-12
ENSG00000005059.16	MCUB	1332.73	0.0911204	0.0511711	1.7807	0.0749611	0.0934831
ENSG00000005073.6	HOXA11	63.4971	0.0356373	0.124781	0.2856	0.775185	0.801227
ENSG00000005075.15	POLR2J	1969.78	0.768418	0.0525959	14.6098	2.43096e-48	9.86722e-47
ENSG00000005100.13	DHX33	1625.88	0.0572715	0.0404739	1.41502	0.157062	0.186083
ENSG00000005102.14	MEOX1	319.862	-0.533836	0.128904	-4.14134	3.45275e-05	6.19668e-05
ENSG00000005108.16	THSD7A	326.649	-0.711161	0.0803282	-8.85319	8.50546e-19	4.30827e-18
ENSG00000005156.12	LIG3	3061.12	0.163888	0.0481955	3.40049	0.00067266	0.00106834
ENSG00000005175.10	RPAP3	2206.9	-0.0913409	0.031696	-2.88178	0.00395435	0.0057906
ENSG00000005187.12	ACSM3	196.937	-0.0690797	0.0887905	-0.778008	0.436564	0.478118
ENSG00000005189.20	REXO5	557.154	0.303792	0.0578946	5.24734	1.54313e-07	3.37015e-07
ENSG00000005194.15	CIAPIN1	2480.74	0.401444	0.0405256	9.90592	3.92337e-23	2.70411e-22
ENSG00000005206.17	SPPL2B	2229.39	0.669156	0.0516154	12.9643	1.95082e-38	3.98124e-37
ENSG00000005238.20	FAM214B	1372.49	0.0342355	0.0426614	0.802495	0.422267	0.46368
ENSG00000005243.10	COPZ2	1007.12	-0.12089	0.0796957	-1.5169	0.129293	0.155518
ENSG00000005249.13	PRKAR2B	3248.05	-0.483777	0.0834322	-5.79845	6.69315e-09	1.63149e-08
ENSG00000005302.19	MSL3	1883.84	0.143735	0.042846	3.3547	0.000794521	0.00125254
ENSG00000005339.15	CREBBP	8361.64	-0.236204	0.0379696	-6.22087	4.94407e-10	1.31703e-09
ENSG00000005379.17	TSPOAP1	1372.12	0.51998	0.0859404	6.05047	1.44424e-09	3.70024e-09
ENSG00000005436.14	GCFC2	1082.25	-0.147735	0.0349587	-4.22599	2.37888e-05	4.32875e-05
ENSG00000005448.17	WDR54	888.488	0.509125	0.0615947	8.26573	1.38843e-16	6.02577e-16
ENSG00000005469.12	CROT	1985.7	-0.665331	0.0780182	-8.5279	1.49032e-17	6.94193e-17
ENSG00000005471.19	ABCB4	120.955	-0.397507	0.0621542	-6.39549	1.60033e-10	4.43941e-10
ENSG00000005483.21	KMT2E	5408.32	-0.440639	0.0391665	-11.2504	2.30491e-29	2.45741e-28
ENSG00000005486.17	RHBDD2	6351.14	0.369923	0.048714	7.59378	3.10717e-14	1.1321e-13
ENSG00000005513.10	SOX8	332.022	2.84044	0.165588	17.1537	5.90169e-66	8.37492e-64
ENSG00000005700.15	IBTK	4655.12	-0.44517	0.0406976	-10.9385	7.5452e-28	7.28494e-27
ENSG00000005801.18	ZNF195	1477.03	-0.119203	0.0382877	-3.11334	0.00184985	0.00280326
ENSG00000005810.18	MYCBP2	4010.43	-0.573493	0.0538355	-10.6527	1.69377e-26	1.46463e-25
ENSG00000005812.11	FBXL3	3220.03	-0.495432	0.0446487	-11.0962	1.30872e-28	1.31851e-27
ENSG00000005844.19	ITGAL	1647.43	-0.0273637	0.0846147	-0.323392	0.746398	0.774579
ENSG00000005882.12	PDK2	1355.96	0.0333063	0.0619035	0.538035	0.590553	0.629075
ENSG00000005884.18	ITGA3	6077.13	-0.110264	0.075774	-1.45517	0.145624	0.173531
ENSG00000005889.16	ZFX	3805.59	-0.496035	0.0513063	-9.6681	4.11953e-22	2.63219e-21
ENSG00000005893.16	LAMP2	16547.9	-0.0167751	0.0426061	-0.393726	0.693783	0.725613
ENSG00000005961.19	ITGA2B	67.5312	1.0081	0.100151	10.0657	7.82919e-24	5.63369e-23
ENSG00000006007.12	GDE1	5455.1	-0.248552	0.0409369	-6.0716	1.26645e-09	3.26024e-09
ENSG00000006015.18	REX1BD	1113.53	1.13239	0.0710269	15.9432	3.17748e-57	2.48577e-55
ENSG00000006016.11	CRLF1	445.495	1.71283	0.14073	12.1711	4.43283e-34	6.68429e-33
ENSG00000006025.12	OSBPL7	671.009	0.0667549	0.0597974	1.11635	0.264272	0.301493
ENSG00000006042.12	TMEM98	2827.41	-0.415419	0.0728094	-5.70556	1.1596e-08	2.77269e-08
ENSG00000006047.13	YBX2	568.729	0.972707	0.105204	9.24591	2.3325e-20	1.31868e-19
ENSG00000006062.17	MAP3K14	889.864	-0.0135445	0.0558515	-0.242509	0.808386	0.832253
ENSG00000006071.15	ABCC8	735.132	-0.349639	0.160698	-2.17575	0.0295738	0.0390295
ENSG00000006118.15	TMEM132A	5986.67	1.13686	0.07831	14.5174	9.40254e-48	3.65136e-46
ENSG00000006125.18	AP2B1	24730.3	-0.143261	0.0555679	-2.57812	0.00993408	0.013884
ENSG00000006194.10	ZNF263	2716.71	0.118317	0.0354868	3.3341	0.000855746	0.00134501
ENSG00000006210.7	CX3CL1	4114.07	0.354941	0.109689	3.23589	0.00121265	0.00187648
ENSG00000006282.21	SPATA20	4182	0.20469	0.0729409	2.80624	0.00501228	0.00725564
ENSG00000006283.18	CACNA1G	84.2437	-1.03908	0.12141	-8.55839	1.14456e-17	5.38066e-17
ENSG00000006327.14	TNFRSF12A	3005.83	0.609463	0.0807457	7.54793	4.42227e-14	1.59394e-13
ENSG00000006432.15	MAP3K9	1081.52	-0.238081	0.0602845	-3.9493	7.83804e-05	0.000136326
ENSG00000006451.8	RALA	4900.91	0.0351488	0.0331075	1.06166	0.288392	0.32675
ENSG00000006453.14	BAIAP2L1	1963.77	0.408341	0.0584662	6.98423	2.86418e-12	9.06964e-12
ENSG00000006459.11	KDM7A	2361.33	-0.213711	0.0590837	-3.61708	0.000297945	0.00049181
ENSG00000006468.14	ETV1	815.005	-0.577506	0.0771211	-7.48831	6.97653e-14	2.48468e-13
ENSG00000006530.18	AGK	1739.06	0.044273	0.0339927	1.30243	0.19277	0.225241
ENSG00000006534.16	ALDH3B1	971.199	0.382026	0.0695787	5.49056	4.00656e-08	9.1497e-08
ENSG00000006555.11	TTC22	687.616	0.276011	0.111581	2.47363	0.0133748	0.0184034
ENSG00000006576.16	PHTF2	2204.52	-0.157834	0.0427464	-3.69232	0.000222213	0.000371594
ENSG00000006607.14	FARP2	2245.64	-0.229075	0.0412406	-5.55461	2.78231e-08	6.43661e-08
ENSG00000006625.18	GGCT	2680.58	0.427871	0.0662536	6.45808	1.06038e-10	2.98407e-10
ENSG00000006634.8	DBF4	946.549	0.32812	0.0553576	5.92729	3.07983e-09	7.70843e-09
ENSG00000006638.13	TBXA2R	165.212	0.275496	0.0564229	4.8827	1.04643e-06	2.13579e-06
ENSG00000006652.15	IFRD1	500.389	0.542896	0.0671963	8.07925	6.51644e-16	2.69826e-15
ENSG00000006695.12	COX10	924.71	0.0683245	0.0349608	1.95432	0.050664	0.0647618
ENSG00000006704.11	GTF2IRD1	2352.76	0.383456	0.0374585	10.2368	1.35628e-24	1.0268e-23
ENSG00000006712.15	PAF1	4984.76	0.390808	0.0427212	9.14785	5.80754e-20	3.19258e-19
ENSG00000006715.16	VPS41	3860.71	-0.163884	0.0354892	-4.61787	3.87703e-06	7.52949e-06
ENSG00000006740.17	ARHGAP44	472.353	-0.0956333	0.0822972	-1.16205	0.245216	0.281296
ENSG00000006744.19	ELAC2	3993.9	0.22139	0.0324266	6.82744	8.64449e-12	2.63743e-11
ENSG00000006747.15	SCIN	958.377	-0.348302	0.136528	-2.55115	0.0107369	0.0149457
ENSG00000006756.16	ARSD	6164.96	-0.302738	0.0572968	-5.28368	1.26612e-07	2.78643e-07
ENSG00000006757.12	PNPLA4	1867.84	-0.134113	0.0617532	-2.17176	0.0298736	0.0394024
ENSG00000006788.14	MYH13	30.2255	-0.841791	0.103446	-8.13746	4.03673e-16	1.69955e-15
ENSG00000006831.10	ADIPOR2	10196.9	0.162899	0.0704422	2.31251	0.0207494	0.0279191
ENSG00000006837.12	CDKL3	33.3127	-0.0516558	0.0593142	-0.870883	0.383818	0.424696
ENSG00000007038.11	PRSS21	255.51	0.622414	0.186033	3.34571	0.000820718	0.00129173
ENSG00000007047.15	MARK4	2698.78	0.455917	0.0382268	11.9266	8.59982e-33	1.19174e-31
ENSG00000007062.12	PROM1	4169.06	1.20062	0.176496	6.80251	1.02809e-11	3.12005e-11
ENSG00000007080.11	CCDC124	2763.99	0.97718	0.0577047	16.9341	2.52033e-64	3.22637e-62
ENSG00000007129.18	CEACAM21	88.1622	0.131982	0.0918564	1.43683	0.150767	0.179206
ENSG00000007168.14	PAFAH1B1	7133.13	-0.212841	0.0326313	-6.52259	6.91055e-11	1.96986e-10
ENSG00000007171.18	NOS2	52.8923	0.0668668	0.0817467	0.817976	0.413371	0.454813
ENSG00000007202.15	KIAA0100	10280.2	-0.0402622	0.056251	-0.71576	0.47414	0.515416
ENSG00000007216.15	SLC13A2	345.48	-0.574897	0.181758	-3.16299	0.00156158	0.00238518
ENSG00000007237.19	GAS7	2761.65	-0.717246	0.074928	-9.57247	1.04382e-21	6.46859e-21
ENSG00000007255.10	TRAPPC6A	1699.63	0.854954	0.0621336	13.7599	4.43971e-43	1.24652e-41
ENSG00000007264.15	MATK	270.665	0.645726	0.111852	5.77303	7.78578e-09	1.88802e-08
ENSG00000007312.13	CD79B	187.668	0.651365	0.124645	5.22574	1.73457e-07	3.77428e-07
ENSG00000007314.12	SCN4A	113.787	-0.640917	0.105205	-6.09206	1.11468e-09	2.8813e-09
ENSG00000007341.19	ST7L	713.692	-0.101119	0.0346144	-2.92131	0.0034856	0.00513871
ENSG00000007376.8	RPUSD1	1768.89	0.862279	0.0493361	17.4777	2.11997e-68	3.40423e-66
ENSG00000007384.15	RHBDF1	3265.46	0.22357	0.0499125	4.47923	7.49135e-06	1.42199e-05
ENSG00000007392.17	LUC7L	2586.42	0.287603	0.050942	5.6457	1.64507e-08	3.87255e-08
ENSG00000007402.12	CACNA2D2	1066.35	-0.238389	0.111597	-2.13616	0.0326668	0.0428488
ENSG00000007516.14	BAIAP3	1130.66	0.586684	0.125224	4.68506	2.79879e-06	5.50318e-06
ENSG00000007520.4	TSR3	1857.87	0.737845	0.0488337	15.1093	1.40528e-51	7.10639e-50
ENSG00000007541.17	PIGQ	3849.75	0.549301	0.0621535	8.83781	9.76109e-19	4.93064e-18
ENSG00000007545.16	CRAMP1	1389.4	0.233223	0.0445526	5.23477	1.65191e-07	3.6017e-07
ENSG00000007866.22	TEAD3	2547.59	0.306285	0.0405942	7.54504	4.52147e-14	1.62901e-13
ENSG00000007908.16	SELE	570.607	-0.319443	0.120924	-2.64167	0.00824973	0.0116545
ENSG00000007923.16	DNAJC11	1723.64	0.0906938	0.0365482	2.48148	0.0130837	0.0180231
ENSG00000007933.13	FMO3	202.379	0.229137	0.108269	2.11637	0.0343133	0.0448799
ENSG00000007944.15	MYLIP	2927.09	-0.293955	0.0525299	-5.59597	2.19392e-08	5.11551e-08
ENSG00000007952.18	NOX1	75.2746	0.308828	0.0651606	4.73948	2.14262e-06	4.25595e-06
ENSG00000007968.7	E2F2	654.38	1.12326	0.0878994	12.7789	2.15052e-37	4.13089e-36
ENSG00000008018.9	PSMB1	8761.09	0.332739	0.0441568	7.5354	4.86839e-14	1.74815e-13
ENSG00000008056.14	SYN1	133.459	0.563491	0.129454	4.35284	1.34386e-05	2.49804e-05
ENSG00000008083.14	JARID2	2785.14	0.0271641	0.0463126	0.586537	0.557515	0.596974
ENSG00000008086.13	CDKL5	1383.35	-0.354822	0.0624312	-5.68341	1.32039e-08	3.13827e-08
ENSG00000008118.10	CAMK1G	23.8194	0.481317	0.100736	4.77801	1.77038e-06	3.54269e-06
ENSG00000008128.23	CDK11A	56.2415	0.638119	0.0680778	9.37338	7.02485e-21	4.11906e-20
ENSG00000008130.15	NADK	3449.96	0.211125	0.0329811	6.4014	1.53954e-10	4.27661e-10
ENSG00000008196.13	TFAP2B	4296.33	-0.614255	0.191341	-3.21027	0.00132611	0.00204255
ENSG00000008226.20	DLEC1	71.9372	-0.293296	0.0984095	-2.98036	0.00287907	0.00428107
ENSG00000008256.16	CYTH3	2461.04	-0.0667065	0.0578278	-1.15354	0.24869	0.285031
ENSG00000008277.14	ADAM22	558.848	-0.457214	0.0795875	-5.7448	9.20281e-09	2.21817e-08
ENSG00000008282.9	SYPL1	8713.6	-0.319498	0.0435152	-7.34221	2.10097e-13	7.20365e-13
ENSG00000008283.16	CYB561	12973	0.433521	0.0637135	6.80422	1.016e-11	3.08489e-11
ENSG00000008294.21	SPAG9	5944.5	-0.134547	0.0532523	-2.52661	0.0115171	0.0159624
ENSG00000008300.17	CELSR3	947.337	0.483979	0.107593	4.49825	6.85142e-06	1.3039e-05
ENSG00000008311.15	AASS	652.59	-0.966541	0.0637569	-15.1598	6.52934e-52	3.37644e-50
ENSG00000008323.15	PLEKHG6	915.825	0.795547	0.0785705	10.1253	4.26836e-24	3.12546e-23
ENSG00000008324.12	SS18L2	992.483	0.314934	0.0415639	7.57712	3.53317e-14	1.28304e-13
ENSG00000008382.16	MPND	585.344	0.568161	0.0530756	10.7048	9.6676e-27	8.54127e-26
ENSG00000008394.13	MGST1	9973.2	0.115525	0.0922872	1.2518	0.210641	0.244391
ENSG00000008405.12	CRY1	1561.03	-0.230784	0.0374098	-6.1691	6.86818e-10	1.80386e-09
ENSG00000008441.18	NFIX	9040.16	-0.29868	0.0835501	-3.57486	0.000350413	0.000574739
ENSG00000008513.16	ST3GAL1	7726.44	0.573681	0.0735426	7.80067	6.15817e-15	2.3713e-14
ENSG00000008516.17	MMP25	289.873	0.887724	0.113484	7.82245	5.18052e-15	2.00454e-14
ENSG00000008517.18	IL32	2589.73	0.764425	0.094311	8.10537	5.25874e-16	2.19486e-15
ENSG00000008710.20	PKD1	2665.04	-0.00979399	0.0545937	-0.179398	0.857625	0.876294
ENSG00000008735.14	MAPK8IP2	2095.53	0.586748	0.111927	5.24225	1.58628e-07	3.46149e-07
ENSG00000008838.20	MED24	7251.88	0.392919	0.0782982	5.01823	5.21491e-07	1.09239e-06
ENSG00000008853.17	RHOBTB2	1008.81	-0.333307	0.0523325	-6.36902	1.90236e-10	5.24626e-10
ENSG00000008869.12	HEATR5B	3148.19	-0.428086	0.0374353	-11.4354	2.78323e-30	3.16262e-29
ENSG00000008952.17	SEC62	10890.5	-0.399718	0.036146	-11.0584	1.99586e-28	1.9889e-27
ENSG00000008988.11	RPS20	45629.7	0.791952	0.0546974	14.4788	1.65006e-47	6.29292e-46
ENSG00000009307.16	CSDE1	39085	-0.0656004	0.0371263	-1.76695	0.0772358	0.0961037
ENSG00000009335.18	UBE3C	6835.29	-0.0454591	0.0381875	-1.19042	0.233882	0.269544
ENSG00000009413.16	REV3L	1698.57	-0.434123	0.0586089	-7.40713	1.29062e-13	4.51398e-13
ENSG00000009694.13	TENM1	67.8833	-0.678324	0.13265	-5.11363	3.16034e-07	6.73259e-07
ENSG00000009724.17	MASP2	65.4619	-0.596143	0.0808643	-7.37215	1.67903e-13	5.80926e-13
ENSG00000009780.16	FAM76A	855.178	-0.0262076	0.0301012	-0.870651	0.383945	0.424811
ENSG00000009790.15	TRAF3IP3	450.872	0.12451	0.0944617	1.3181	0.18747	0.219454
ENSG00000009830.12	POMT2	1576.93	-0.061027	0.0379763	-1.60698	0.10806	0.131777
ENSG00000009844.16	VTA1	3349.71	0.00588738	0.0419998	0.140176	0.888521	0.903274
ENSG00000009950.16	MLXIPL	174.647	0.109388	0.125789	0.869614	0.384511	0.425386
ENSG00000009954.11	BAZ1B	9085.87	0.0134627	0.0364105	0.369749	0.711569	0.742179
ENSG00000010017.13	RANBP9	3279.9	0.039995	0.0454452	0.880071	0.378821	0.419801
ENSG00000010030.14	ETV7	422.099	0.776058	0.0990108	7.83812	4.57353e-15	1.77567e-14
ENSG00000010072.16	SPRTN	1012.82	-0.0990165	0.0380655	-2.60121	0.00928946	0.0130259
ENSG00000010165.20	EEF1AKNMT	3459.52	0.0905988	0.0383582	2.36191	0.0181809	0.0246332
ENSG00000010219.13	DYRK4	898.885	0.410982	0.0540837	7.599	2.98436e-14	1.08806e-13
ENSG00000010244.19	ZNF207	7930.84	-0.0149157	0.026081	-0.571901	0.567389	0.606518
ENSG00000010256.11	UQCRC1	8734.17	0.492719	0.0415665	11.8538	2.05737e-32	2.76116e-31
ENSG00000010270.14	STARD3NL	1758.55	-0.00852533	0.0317883	-0.268191	0.788553	0.813528
ENSG00000010278.15	CD9	25241.9	0.292961	0.0514854	5.69018	1.26908e-08	3.02339e-08
ENSG00000010292.13	NCAPD2	6187.95	0.637055	0.0605379	10.5232	6.75118e-26	5.55447e-25
ENSG00000010295.20	IFFO1	587.926	-0.048155	0.0637232	-0.75569	0.449835	0.491212
ENSG00000010310.9	GIPR	195.465	-0.201542	0.109551	-1.83971	0.0658115	0.0828117
ENSG00000010318.21	PHF7	315.312	-0.101838	0.0560564	-1.81671	0.0692611	0.0868897
ENSG00000010319.7	SEMA3G	1452.61	-0.482358	0.0868833	-5.55179	2.82753e-08	6.53627e-08
ENSG00000010322.16	NISCH	5475.14	-0.0574478	0.0406023	-1.41489	0.157101	0.186118
ENSG00000010327.10	STAB1	3003.48	-0.0787805	0.0680576	-1.15756	0.247045	0.283235
ENSG00000010361.14	FUZ	898.394	0.362947	0.0596596	6.08363	1.17491e-09	3.03056e-09
ENSG00000010404.18	IDS	375.852	-0.279146	0.0581821	-4.79779	1.60426e-06	3.2233e-06
ENSG00000010539.12	ZNF200	729.261	-0.00317333	0.0318318	-0.0996905	0.92059	0.931001
ENSG00000010610.10	CD4	3912.01	-0.105091	0.0737534	-1.42489	0.154188	0.182904
ENSG00000010626.15	LRRC23	684.446	0.381553	0.0593908	6.42444	1.32353e-10	3.69733e-10
ENSG00000010671.16	BTK	568.914	-0.222364	0.0719136	-3.0921	0.00198749	0.00300229
ENSG00000010704.18	HFE	1082.18	-0.567304	0.0618469	-9.17271	4.6129e-20	2.55117e-19
ENSG00000010803.16	SCMH1	2488.14	0.157783	0.0406232	3.88405	0.00010273	0.000176929
ENSG00000010810.17	FYN	1945.16	-0.0317505	0.0662578	-0.479196	0.631799	0.668052
ENSG00000010818.10	HIVEP2	2169.28	-0.215494	0.0595029	-3.62158	0.000292813	0.000483994
ENSG00000010932.17	FMO1	471.059	-0.333676	0.104983	-3.17839	0.00148096	0.00226809
ENSG00000011007.12	ELOA	3330.86	0.088679	0.0306378	2.89443	0.00379842	0.00557342
ENSG00000011009.11	LYPLA2	4087.58	0.500268	0.0426722	11.7235	9.65672e-32	1.23275e-30
ENSG00000011021.23	CLCN6	957.644	-0.213492	0.038564	-5.53603	3.09413e-08	7.12556e-08
ENSG00000011028.14	MRC2	8680.81	0.007007	0.07783	0.0900297	0.928264	0.937689
ENSG00000011105.14	TSPAN9	5570.06	-0.0347977	0.0479388	-0.725878	0.467913	0.509192
ENSG00000011114.15	BTBD7	2571.32	-0.527306	0.0384984	-13.6968	1.06088e-42	2.90291e-41
ENSG00000011132.12	APBA3	748.903	0.450568	0.0445466	10.1145	4.76256e-24	3.4776e-23
ENSG00000011143.19	MKS1	1131.65	0.248398	0.0461608	5.38114	7.40161e-08	1.65762e-07
ENSG00000011198.10	ABHD5	2329.37	-0.0768854	0.0386647	-1.98852	0.0467546	0.0600372
ENSG00000011201.12	ANOS1	1779.85	-0.819854	0.0905845	-9.0507	1.42054e-19	7.63265e-19
ENSG00000011243.18	AKAP8L	1871.19	0.329554	0.0391657	8.41436	3.95061e-17	1.78348e-16
ENSG00000011258.16	MBTD1	2081.45	-0.0620938	0.0576413	-1.07724	0.281371	0.319428
ENSG00000011260.14	UTP18	2893.53	0.277263	0.0565825	4.90015	9.57656e-07	1.96095e-06
ENSG00000011275.19	RNF216	3614.48	0.0914498	0.0297239	3.07664	0.00209348	0.00315677
ENSG00000011295.16	TTC19	3483.37	-0.149384	0.043147	-3.46221	0.00053575	0.000860603
ENSG00000011304.22	PTBP1	16821.2	0.321054	0.0220214	14.5792	3.80958e-48	1.52935e-46
ENSG00000011332.19	DPF1	50.1544	0.626751	0.0866753	7.23101	4.79399e-13	1.6029e-12
ENSG00000011347.10	SYT7	6977.24	0.110176	0.087696	1.25634	0.208994	0.242618
ENSG00000011376.12	LARS2	1690.01	0.00245264	0.0351368	0.0698027	0.944351	0.951157
ENSG00000011405.13	PIK3C2A	4477.32	-0.591025	0.0481863	-12.2654	1.38894e-34	2.16945e-33
ENSG00000011422.12	PLAUR	2351.46	0.537343	0.0726418	7.39716	1.39123e-13	4.85009e-13
ENSG00000011426.11	ANLN	2724.93	0.589959	0.0912786	6.46328	1.02461e-10	2.88739e-10
ENSG00000011451.21	WIZ	4426.27	0.350516	0.0380987	9.20021	3.57267e-20	1.99333e-19
ENSG00000011454.18	RABGAP1	4736.81	-0.124689	0.032496	-3.83704	0.000124525	0.000212967
ENSG00000011465.18	DCN	37037.2	-0.825164	0.0890207	-9.26935	1.87281e-20	1.06471e-19
ENSG00000011478.13	QPCTL	900.197	0.5281	0.0507911	10.3975	2.54547e-25	2.01721e-24
ENSG00000011485.15	PPP5C	3201.59	0.402213	0.0303154	13.2676	3.56723e-40	8.2556e-39
ENSG00000011523.14	CEP68	1960.57	-0.267575	0.0349374	-7.65872	1.87798e-14	6.95072e-14
ENSG00000011566.15	MAP4K3	2649.62	-0.369893	0.0396876	-9.32013	1.16203e-20	6.70623e-20
ENSG00000011590.14	ZBTB32	51.8637	0.574816	0.0970991	5.91989	3.22154e-09	8.05208e-09
ENSG00000011600.12	TYROBP	2821.85	0.267707	0.0716214	3.73781	0.000185629	0.000312528
ENSG00000011638.11	TMEM159	2933.36	0.00878529	0.0515849	0.170307	0.864768	0.882263
ENSG00000012048.23	BRCA1	1258.7	0.0386491	0.0706869	0.546765	0.58454	0.623324
ENSG00000012061.16	ERCC1	2975.9	0.280336	0.0397787	7.04739	1.82304e-12	5.85792e-12
ENSG00000012124.17	CD22	617.744	-0.369392	0.107404	-3.43927	0.000583285	0.000933603
ENSG00000012171.20	SEMA3B	2282.21	0.354043	0.12214	2.89866	0.00374759	0.00550192
ENSG00000012174.12	MBTPS2	2103.52	-0.282305	0.0483181	-5.84265	5.13777e-09	1.26295e-08
ENSG00000012211.13	PRICKLE3	611.996	0.339629	0.03731	9.10288	8.79647e-20	4.78396e-19
ENSG00000012223.13	LTF	59898.8	-1.40551	0.193902	-7.24855	4.21258e-13	1.41315e-12
ENSG00000012232.9	EXTL3	2632.95	-0.00970475	0.050099	-0.193711	0.846402	0.866519
ENSG00000012660.14	ELOVL5	22670.8	-0.836065	0.0802537	-10.4178	2.05698e-25	1.64146e-24
ENSG00000012779.11	ALOX5	1395.71	-0.471378	0.0748367	-6.29876	3.00031e-10	8.13806e-10
ENSG00000012822.16	CALCOCO1	4424.28	-0.283207	0.0426535	-6.63972	3.14274e-11	9.15808e-11
ENSG00000012963.15	UBR7	3542.93	-0.196758	0.0397755	-4.94671	7.54785e-07	1.55826e-06
ENSG00000012983.11	MAP4K5	2975.82	-0.276344	0.0363077	-7.61115	2.7167e-14	9.93645e-14
ENSG00000013016.16	EHD3	1092.39	-0.25853	0.0533771	-4.84345	1.27602e-06	2.58737e-06
ENSG00000013275.8	PSMC4	5864.18	0.528167	0.0420303	12.5663	3.23379e-36	5.73622e-35
ENSG00000013288.9	MAN2B2	5129.48	-0.244031	0.0458655	-5.32058	1.03437e-07	2.291e-07
ENSG00000013297.12	CLDN11	403.421	-0.514814	0.108603	-4.74033	2.13374e-06	4.23968e-06
ENSG00000013306.16	SLC25A39	9196.23	0.813537	0.0447504	18.1794	7.5102e-74	1.52757e-71
ENSG00000013364.19	MVP	10445.4	0.153368	0.0583681	2.62759	0.00859917	0.0121143
ENSG00000013374.16	NUB1	4523.77	0.146058	0.032335	4.51703	6.27127e-06	1.19722e-05
ENSG00000013375.16	PGM3	2577.27	-0.165492	0.0470156	-3.51993	0.000431656	0.000700687
ENSG00000013392.8	RWDD2A	575.96	-0.0969457	0.0478239	-2.02714	0.0426483	0.0550966
ENSG00000013441.16	CLK1	4380.01	-0.267389	0.0458844	-5.82744	5.62837e-09	1.37781e-08
ENSG00000013503.10	POLR3B	867.097	-0.191267	0.0391867	-4.88091	1.05595e-06	2.15474e-06
ENSG00000013523.11	ANGEL1	1536.93	-0.0402894	0.0398421	-1.01123	0.311909	0.351156
ENSG00000013561.18	RNF14	4094.58	-0.111156	0.0377439	-2.94501	0.0032294	0.00477639
ENSG00000013563.14	DNASE1L1	554.653	0.188224	0.0383193	4.912	9.01524e-07	1.84911e-06
ENSG00000013573.17	DDX11	1406.13	0.693685	0.0577842	12.0047	3.35503e-33	4.78327e-32
ENSG00000013583.10	HEBP1	5715.22	0.624645	0.0848914	7.35817	1.86454e-13	6.43035e-13
ENSG00000013588.9	GPRC5A	20860	0.122486	0.095621	1.28095	0.200209	0.233234
ENSG00000013619.14	MAMLD1	422.09	0.429823	0.0948273	4.53269	5.82376e-06	1.11563e-05
ENSG00000013725.14	CD6	648.536	0.197091	0.104361	1.88856	0.058951	0.0747442
ENSG00000013810.20	TACC3	2939.37	0.945122	0.0639619	14.7763	2.08222e-49	9.09717e-48
ENSG00000014123.10	UFL1	3076.8	-0.436805	0.0430726	-10.1411	3.62852e-24	2.67299e-23
ENSG00000014138.9	POLA2	336.782	0.912072	0.0577409	15.7959	3.3179e-56	2.35416e-54
ENSG00000014164.7	ZC3H3	2145.18	1.15359	0.0294389	39.1859	0	0
ENSG00000014216.16	CAPN1	13375.2	0.400396	0.0417821	9.58294	9.43191e-22	5.86284e-21
ENSG00000014257.16	ACP3	138.9	-0.511383	0.0991206	-5.1592	2.48002e-07	5.32917e-07
ENSG00000014641.21	MDH1	7711.12	0.171767	0.0364656	4.71039	2.47242e-06	4.884e-06
ENSG00000014824.14	SLC30A9	5101.26	-0.155385	0.0374138	-4.15316	3.27917e-05	5.89555e-05
ENSG00000014914.21	MTMR11	1086.61	-0.142825	0.0684611	-2.08623	0.0369581	0.0481431
ENSG00000014919.13	COX15	2026.59	-0.0275521	0.0315769	-0.87254	0.382914	0.423824
ENSG00000015133.19	CCDC88C	4178.14	0.107841	0.0585772	1.84102	0.0656193	0.0825927
ENSG00000015153.15	YAF2	912.674	-0.214454	0.0338067	-6.34354	2.24538e-10	6.15144e-10
ENSG00000015171.20	ZMYND11	8030.5	-0.191447	0.0368721	-5.1922	2.07826e-07	4.49169e-07
ENSG00000015285.11	WAS	676.253	0.218868	0.0775616	2.82186	0.00477466	0.00692811
ENSG00000015413.9	DPEP1	96.9886	0.130813	0.106296	1.23066	0.218451	0.252955
ENSG00000015475.19	BID	1581.93	0.482893	0.047183	10.2345	1.38975e-24	1.05171e-23
ENSG00000015479.20	MATR3	183.313	-0.844047	0.0751842	-11.2264	3.026e-29	3.20381e-28
ENSG00000015520.15	NPC1L1	118.131	0.805495	0.142905	5.63658	1.73463e-08	4.07575e-08
ENSG00000015532.10	XYLT2	2895.74	0.299483	0.0553419	5.41152	6.24929e-08	1.40714e-07
ENSG00000015676.18	NUDCD3	7208.67	0.113224	0.0304968	3.71264	0.000205105	0.000343769
ENSG00000016391.11	CHDH	2368.47	0.00231022	0.0749813	0.0308107	0.975421	0.97836
ENSG00000016402.13	IL20RA	1257.67	-0.697558	0.120059	-5.81013	6.24226e-09	1.52341e-08
ENSG00000016864.18	GLT8D1	3480.87	-0.131956	0.0298614	-4.41896	9.91789e-06	1.86155e-05
ENSG00000017260.20	ATP2C1	8496.11	-0.0215822	0.0409695	-0.526786	0.598342	0.636632
ENSG00000017427.17	IGF1	142.615	-0.892639	0.105669	-8.44752	2.97546e-17	1.35799e-16
ENSG00000017483.15	SLC38A5	564.346	0.347789	0.0997323	3.48723	0.000488056	0.000787723
ENSG00000017797.13	RALBP1	5764.73	0.188638	0.0393891	4.78909	1.67536e-06	3.36259e-06
ENSG00000018189.13	RUFY3	2519.16	-0.212732	0.0375555	-5.66447	1.47476e-08	3.48842e-08
ENSG00000018236.15	CNTN1	849.989	-0.701323	0.117831	-5.95193	2.64998e-09	6.66488e-09
ENSG00000018280.17	SLC11A1	452.92	0.486358	0.0827454	5.87776	4.1585e-09	1.02886e-08
ENSG00000018408.15	WWTR1	4904.16	-0.109926	0.0662691	-1.65878	0.0971604	0.119122
ENSG00000018510.17	AGPS	3412.46	-0.576279	0.0661552	-8.71103	3.01132e-18	1.4704e-17
ENSG00000018610.15	CXorf56	1616.73	0.147562	0.0309374	4.76968	1.84514e-06	3.68549e-06
ENSG00000018625.15	ATP1A2	229.688	-0.691502	0.147671	-4.68272	2.83087e-06	5.56149e-06
ENSG00000018699.13	TTC27	1532.04	0.0833464	0.0322776	2.58218	0.00981794	0.013727
ENSG00000018869.17	ZNF582	137.746	-0.494053	0.0674608	-7.32356	2.41484e-13	8.24123e-13
ENSG00000019102.12	VSIG2	305.916	-1.02171	0.157248	-6.49744	8.16956e-11	2.31935e-10
ENSG00000019144.19	PHLDB1	3929.02	-0.301794	0.0517826	-5.8281	5.60619e-09	1.37257e-08
ENSG00000019169.10	MARCO	367.628	1.71765	0.171202	10.0328	1.09334e-23	7.803e-23
ENSG00000019485.13	PRDM11	612.803	-0.160474	0.0516299	-3.10816	0.00188258	0.00285027
ENSG00000019505.8	SYT13	4080.26	-0.139791	0.195478	-0.715127	0.474531	0.51581
ENSG00000019549.13	SNAI2	1322.15	-0.3474	0.0761189	-4.56392	5.02076e-06	9.6727e-06
ENSG00000019582.15	CD74	117425	0.0716421	0.0787262	0.910017	0.362814	0.403381
ENSG00000019991.18	HGF	375.786	-0.926668	0.0811892	-11.4137	3.57241e-30	4.0244e-29
ENSG00000019995.6	ZRANB1	1084.63	-0.281413	0.0473305	-5.9457	2.75273e-09	6.91621e-09
ENSG00000020129.16	NCDN	3149.21	0.364498	0.0533092	6.83743	8.0626e-12	2.46565e-11
ENSG00000020181.18	ADGRA2	1861.48	-0.475825	0.0701869	-6.7794	1.20678e-11	3.64424e-11
ENSG00000020256.20	ZFP64	1454.89	0.282202	0.0347325	8.125	4.47369e-16	1.87833e-15
ENSG00000020426.11	MNAT1	841.661	0.0452273	0.0421414	1.07323	0.283169	0.32139
ENSG00000020577.14	SAMD4A	954.196	-0.283636	0.0700823	-4.04718	5.18379e-05	9.15648e-05
ENSG00000020633.19	RUNX3	1173.89	0.459282	0.097456	4.71272	2.44436e-06	4.83014e-06
ENSG00000020922.13	MRE11	1881.18	-0.101604	0.0407737	-2.4919	0.0127062	0.0175309
ENSG00000021300.14	PLEKHB1	1787.03	0.833299	0.119308	6.98446	2.85951e-12	9.05644e-12
ENSG00000021355.13	SERPINB1	4138.51	-0.171897	0.0435176	-3.95005	7.81352e-05	0.000135925
ENSG00000021488.13	SLC7A9	25.1416	0.263046	0.0885338	2.97114	0.00296697	0.00440391
ENSG00000021574.13	SPAST	1791.71	-0.0804698	0.0367585	-2.18915	0.0285859	0.0378211
ENSG00000021645.20	NRXN3	292.586	-0.790013	0.126264	-6.25684	3.92849e-10	1.05664e-09
ENSG00000021762.20	OSBPL5	2533.18	0.0312326	0.0500155	0.624459	0.532326	0.572582
ENSG00000021776.11	AQR	4258.99	-0.45712	0.0386844	-11.8166	3.20268e-32	4.23615e-31
ENSG00000021826.17	CPS1	302.752	-0.46733	0.110846	-4.21603	2.48637e-05	4.51587e-05
ENSG00000022267.19	FHL1	2382.08	-0.645265	0.10059	-6.41484	1.40973e-10	3.92852e-10
ENSG00000022277.13	RTF2	4755.52	0.323822	0.0351312	9.21751	3.04092e-20	1.70601e-19
ENSG00000022556.16	NLRP2	1961.65	0.68388	0.165354	4.13585	3.53648e-05	6.33825e-05
ENSG00000022567.10	SLC45A4	1300.98	0.713023	0.0582117	12.2488	1.70502e-34	2.6295e-33
ENSG00000022840.16	RNF10	10837.3	0.0437981	0.0281728	1.55462	0.120036	0.145262
ENSG00000022976.15	ZNF839	486.603	-0.182351	0.0437756	-4.16559	3.10547e-05	5.59315e-05
ENSG00000023041.11	ZDHHC6	2547.33	-0.0317912	0.0300697	-1.05725	0.290397	0.328778
ENSG00000023171.18	GRAMD1B	239.357	0.112209	0.0842481	1.33189	0.182896	0.214457
ENSG00000023191.17	RNH1	8372.58	0.388514	0.0435635	8.91833	4.73375e-19	2.4486e-18
ENSG00000023228.14	NDUFS1	5837.49	-0.165223	0.0372613	-4.43418	9.24229e-06	1.73992e-05
ENSG00000023287.13	RB1CC1	5428.28	0.307283	0.050979	6.02764	1.66371e-09	4.24235e-09
ENSG00000023318.8	ERP44	4292.6	0.105934	0.0372673	2.84254	0.00447557	0.00651321
ENSG00000023330.15	ALAS1	2882.71	0.152431	0.0344919	4.41932	9.9013e-06	1.85863e-05
ENSG00000023445.16	BIRC3	2140.83	-0.265418	0.100708	-2.63552	0.00840078	0.0118506
ENSG00000023516.9	AKAP11	3980.55	-0.720533	0.0485464	-14.8422	7.81837e-50	3.50792e-48
ENSG00000023572.10	GLRX2	1485.35	-0.0561508	0.0387754	-1.44811	0.147587	0.175734
ENSG00000023608.5	SNAPC1	354.15	0.19258	0.0391044	4.92477	8.44593e-07	1.73642e-06
ENSG00000023697.13	DERA	1612.98	0.249113	0.0432924	5.7542	8.70526e-09	2.10402e-08
ENSG00000023734.11	STRAP	8487.11	0.323165	0.0424021	7.62144	2.50869e-14	9.19438e-14
ENSG00000023839.12	ABCC2	113.388	-0.310937	0.121662	-2.55574	0.0105964	0.0147663
ENSG00000023892.11	DEF6	1380.39	0.419509	0.0590217	7.10772	1.17979e-12	3.84155e-12
ENSG00000023902.14	PLEKHO1	2939.54	0.454323	0.0638611	7.11424	1.12529e-12	3.66997e-12
ENSG00000023909.10	GCLM	1729	0.0703766	0.0512919	1.37208	0.170039	0.200459
ENSG00000024048.11	UBR2	4422.44	-0.273742	0.0356283	-7.68328	1.55062e-14	5.78237e-14
ENSG00000024422.12	EHD2	5856.86	-0.184335	0.0632119	-2.91615	0.00354381	0.0052199
ENSG00000024526.17	DEPDC1	732.834	0.481187	0.0952936	5.04952	4.42926e-07	9.33158e-07
ENSG00000024862.18	CCDC28A	1274.86	-0.175788	0.0447792	-3.92567	8.64871e-05	0.000149842
ENSG00000025039.15	RRAGD	949.254	0.504769	0.0868362	5.81289	6.1404e-09	1.49915e-08
ENSG00000025156.13	HSF2	1028.83	0.0189169	0.0444841	0.425251	0.670653	0.704339
ENSG00000025293.17	PHF20	4932.46	-0.141868	0.0396593	-3.57717	0.000347333	0.000570096
ENSG00000025423.11	HSD17B6	323.885	-0.058998	0.0727963	-0.810453	0.41768	0.459194
ENSG00000025434.19	NR1H3	1525.7	0.238877	0.0558924	4.27387	1.92113e-05	3.52064e-05
ENSG00000025708.14	TYMP	5158.51	0.62757	0.0767493	8.17688	2.91284e-16	1.23603e-15
ENSG00000025770.19	NCAPH2	2533.19	0.774786	0.0489607	15.8247	2.10333e-56	1.52188e-54
ENSG00000025772.8	TOMM34	2988.76	0.559347	0.0420556	13.3002	2.30904e-40	5.44006e-39
ENSG00000025796.14	SEC63	8935.83	-0.0654711	0.0476974	-1.37263	0.169866	0.200268
ENSG00000025800.14	KPNA6	5352.85	-0.0801348	0.0373556	-2.14519	0.0319378	0.0419407
ENSG00000026025.16	VIM	30792.9	0.118683	0.0673979	1.76093	0.0782497	0.097253
ENSG00000026036.22	RTEL1-TNFRSF6B	94.6332	0.116133	0.0855173	1.358	0.174464	0.205358
ENSG00000026103.22	FAS	800.986	-0.193956	0.0687073	-2.82294	0.00475857	0.00690585
ENSG00000026297.16	RNASET2	1756.21	0.551032	0.0666184	8.27147	1.32317e-16	5.7507e-16
ENSG00000026508.20	CD44	28207.5	-0.192985	0.0757132	-2.54889	0.0108066	0.0150357
ENSG00000026559.14	KCNG1	264.588	2.67265	0.173787	15.3789	2.26882e-53	1.30198e-51
ENSG00000026652.15	AGPAT4	633.884	0.0863983	0.0779559	1.1083	0.267734	0.305024
ENSG00000026751.17	SLAMF7	1216.17	0.258364	0.116266	2.22218	0.0262713	0.0349254
ENSG00000026950.17	BTN3A1	2343.63	-0.151165	0.0608716	-2.48334	0.0130157	0.0179404
ENSG00000027001.10	MIPEP	1833.72	-0.22731	0.0567457	-4.00576	6.18185e-05	0.000108489
ENSG00000027075.15	PRKCH	1741.48	-0.344649	0.0510998	-6.74462	1.53425e-11	4.59371e-11
ENSG00000027697.15	IFNGR1	5020.67	-0.282885	0.0479364	-5.90127	3.60721e-09	8.97562e-09
ENSG00000027847.14	B4GALT7	1649.22	0.432907	0.0430579	10.0541	8.81448e-24	6.32776e-23
ENSG00000027869.12	SH2D2A	271.883	0.914261	0.0996899	9.17105	4.68432e-20	2.58989e-19
ENSG00000028116.18	VRK2	1316.88	-0.536408	0.0708112	-7.57518	3.58617e-14	1.301e-13
ENSG00000028137.19	TNFRSF1B	2447.97	0.0854755	0.0728999	1.17251	0.240994	0.276939
ENSG00000028203.18	VEZT	4655.03	-0.372102	0.0395832	-9.4005	5.43055e-21	3.20683e-20
ENSG00000028277.21	POU2F2	542.648	0.0275676	0.0832565	0.331117	0.740556	0.76917
ENSG00000028310.18	BRD9	2165.6	0.304787	0.034372	8.86731	7.49343e-19	3.80618e-18
ENSG00000028528.15	SNX1	7887.77	-0.353729	0.0378651	-9.34182	9.46935e-21	5.49084e-20
ENSG00000028839.10	TBPL1	601.707	0.161431	0.0458621	3.51992	0.000431681	0.000700687
ENSG00000029153.14	ARNTL2	794.442	0.674737	0.102602	6.57628	4.82356e-11	1.38968e-10
ENSG00000029363.17	BCLAF1	8933.73	-0.331784	0.0292194	-11.3549	7.00996e-30	7.74905e-29
ENSG00000029364.12	SLC39A9	8485.3	-0.288265	0.0427824	-6.73792	1.60671e-11	4.80126e-11
ENSG00000029534.21	ANK1	178.468	1.40261	0.135075	10.3839	2.93412e-25	2.31717e-24
ENSG00000029559.7	IBSP	172.379	-0.0870026	0.140108	-0.620969	0.53462	0.574812
ENSG00000029639.11	TFB1M	505.58	0.118503	0.0387518	3.058	0.00222822	0.00335084
ENSG00000029725.17	RABEP1	7180.49	-0.830017	0.0677612	-12.2491	1.69781e-34	2.62167e-33
ENSG00000029993.15	HMGB3	5039.3	0.465929	0.0825836	5.64191	1.68177e-08	3.95561e-08
ENSG00000030066.13	NUP160	3835.16	-0.0442716	0.0468781	-0.944397	0.344967	0.385035
ENSG00000030110.13	BAK1	1248.5	0.536167	0.0457488	11.7198	1.00899e-31	1.28625e-30
ENSG00000030419.16	IKZF2	1035.44	-0.851497	0.0879761	-9.67873	3.71286e-22	2.38065e-21
ENSG00000030582.18	GRN	22951.3	0.395158	0.0469284	8.42044	3.75068e-17	1.69866e-16
ENSG00000031003.10	FAM13B	2046.5	-0.568324	0.0413881	-13.7316	6.56869e-43	1.82468e-41
ENSG00000031081.11	ARHGAP31	2163.95	-0.356615	0.0568474	-6.2732	3.53713e-10	9.53758e-10
ENSG00000031691.7	CENPQ	444.476	0.129221	0.0493991	2.61585	0.0089006	0.0125122
ENSG00000031698.13	SARS1	8306.17	0.224806	0.0334059	6.72952	1.7022e-11	5.07253e-11
ENSG00000031823.14	RANBP3	3686.95	0.309154	0.0289627	10.6742	1.34392e-26	1.17375e-25
ENSG00000032219.19	ARID4A	1567.27	-0.552703	0.0383109	-14.4268	3.50962e-47	1.31654e-45
ENSG00000032389.13	EIPR1	1519.4	0.377457	0.0362598	10.4098	2.23682e-25	1.78109e-24
ENSG00000032444.17	PNPLA6	2992.17	0.522028	0.0449066	11.6248	3.08484e-31	3.76977e-30
ENSG00000032742.18	IFT88	1131.31	-0.454336	0.0466557	-9.73807	2.07455e-22	1.35776e-21
ENSG00000033011.13	ALG1	1420.91	0.127837	0.0409244	3.12373	0.00178574	0.00271126
ENSG00000033030.15	ZCCHC8	1757.17	-0.0704386	0.0323342	-2.17845	0.0293723	0.0387831
ENSG00000033050.9	ABCF2	1193.25	0.506085	0.0409052	12.3722	3.69715e-35	6.08634e-34
ENSG00000033100.16	CHPF2	4007.32	0.140723	0.0391319	3.59612	0.000322994	0.000531624
ENSG00000033122.21	LRRC7	35.8124	-0.0380836	0.0707291	-0.538444	0.590271	0.628812
ENSG00000033170.17	FUT8	4646.4	-0.6989	0.0681566	-10.2543	1.13152e-24	8.63787e-24
ENSG00000033178.13	UBA6	3463.75	-0.143407	0.0423472	-3.38645	0.000708019	0.00112226
ENSG00000033327.13	GAB2	3112.1	0.381227	0.089196	4.27403	1.91967e-05	3.51837e-05
ENSG00000033627.17	ATP6V0A1	4075.72	0.116459	0.0411251	2.83183	0.0046283	0.00672746
ENSG00000033800.14	PIAS1	2152.86	-0.427645	0.0341201	-12.5335	4.89377e-36	8.57277e-35
ENSG00000033867.16	SLC4A7	3894	-0.666336	0.0852857	-7.81298	5.58506e-15	2.15469e-14
ENSG00000034053.14	APBA2	439.82	0.912445	0.106865	8.53833	1.3618e-17	6.35783e-17
ENSG00000034152.19	MAP2K3	2731.05	0.448371	0.0466458	9.61226	7.09708e-22	4.46458e-21
ENSG00000034510.6	TMSB10	63006.4	0.764059	0.0713341	10.711	9.03901e-27	8.00136e-26
ENSG00000034533.12	ASTE1	502.228	-0.352794	0.0290733	-12.1346	6.92093e-34	1.0334e-32
ENSG00000034677.13	RNF19A	5399.71	0.0449788	0.0605939	0.742299	0.457906	0.499254
ENSG00000034693.15	PEX3	767.828	-0.169438	0.0423924	-3.99689	6.41804e-05	0.000112483
ENSG00000034713.8	GABARAPL2	4290.13	0.223827	0.0380476	5.8828	4.03373e-09	9.99342e-09
ENSG00000035115.22	SH3YL1	3627.48	0.0580378	0.0530547	1.09392	0.273989	0.311627
ENSG00000035141.8	FAM136A	2433.33	0.448134	0.0450701	9.94303	2.70465e-23	1.88686e-22
ENSG00000035403.18	VCL	11264	-0.279659	0.0494038	-5.66068	1.50776e-08	3.56234e-08
ENSG00000035499.13	DEPDC1B	380.074	0.599053	0.0831557	7.204	5.84716e-13	1.94191e-12
ENSG00000035664.11	DAPK2	904.752	0.278118	0.0682249	4.07649	4.57213e-05	8.11729e-05
ENSG00000035681.9	NSMAF	2213.42	0.244671	0.043112	5.67524	1.38497e-08	3.28623e-08
ENSG00000035687.10	ADSS2	4901.82	-0.252992	0.0420284	-6.01954	1.74914e-09	4.45338e-09
ENSG00000035720.8	STAP1	75.1686	0.0907298	0.115084	0.788377	0.430476	0.471987
ENSG00000035862.12	TIMP2	20870.7	-0.344285	0.0650825	-5.28998	1.22331e-07	2.69579e-07
ENSG00000035928.16	RFC1	4178.36	-0.115146	0.0361742	-3.18309	0.00145712	0.00223382
ENSG00000036054.13	TBC1D23	2651.08	-0.204294	0.0356468	-5.73105	9.98095e-09	2.39905e-08
ENSG00000036257.13	CUL3	4270.4	-0.288101	0.0372805	-7.72793	1.09306e-14	4.12737e-14
ENSG00000036448.10	MYOM2	82.9591	-0.0963997	0.0943903	-1.02129	0.307118	0.34621
ENSG00000036530.9	CYP46A1	64.0268	-0.430101	0.0785239	-5.47732	4.31821e-08	9.843e-08
ENSG00000036549.13	ZZZ3	3199.35	-0.26849	0.0435962	-6.15858	7.34011e-10	1.92449e-09
ENSG00000036672.16	USP2	210.449	0.384434	0.0900316	4.26999	1.95482e-05	3.57957e-05
ENSG00000037042.9	TUBG2	955.308	0.202689	0.057751	3.5097	0.000448606	0.000726871
ENSG00000037241.7	RPL26L1	1138.03	0.370506	0.0414509	8.93844	3.94686e-19	2.05143e-18
ENSG00000037280.16	FLT4	842.804	-0.16359	0.0601558	-2.71943	0.00653937	0.0093421
ENSG00000037474.15	NSUN2	4750.78	0.357769	0.0378072	9.46301	2.99213e-21	1.79881e-20
ENSG00000037637.11	FBXO42	1908.87	-0.0502508	0.0237096	-2.11943	0.0340539	0.0445629
ENSG00000037749.12	MFAP3	1451.58	-0.816074	0.0606435	-13.4569	2.80402e-41	7.02193e-40
ENSG00000037757.14	MRI1	631.662	0.0388288	0.0528063	0.735307	0.462153	0.503342
ENSG00000037897.17	METTL1	972.948	0.473297	0.0441903	10.7104	9.09512e-27	8.04714e-26
ENSG00000037965.6	HOXC8	327.448	0.0217099	0.0669152	0.324439	0.745606	0.773844
ENSG00000038002.9	AGA	1734.89	-0.162706	0.0466078	-3.49096	0.000481292	0.000777835
ENSG00000038210.14	PI4K2B	1920.55	-0.0458332	0.0446663	-1.02612	0.304833	0.343825
ENSG00000038219.13	BOD1L1	4046.77	-0.427484	0.0449933	-9.50105	2.07783e-21	1.26159e-20
ENSG00000038274.17	MAT2B	4043	-0.206128	0.0336328	-6.12878	8.85564e-10	2.30567e-09
ENSG00000038295.8	TLL1	302.547	-0.980112	0.097683	-10.0336	1.08479e-23	7.74497e-23
ENSG00000038358.15	EDC4	2120.87	0.178498	0.0429451	4.15641	3.23281e-05	5.81449e-05
ENSG00000038382.20	TRIO	7083.1	-0.386305	0.0510775	-7.56311	3.93549e-14	1.4249e-13
ENSG00000038427.16	VCAN	23674.4	-0.951467	0.086703	-10.9739	5.1045e-28	4.95982e-27
ENSG00000038532.16	CLEC16A	2507.69	-0.0999001	0.0357884	-2.79141	0.00524786	0.00757867
ENSG00000038945.15	MSR1	2812.78	-0.35578	0.0738363	-4.81849	1.44647e-06	2.91845e-06
ENSG00000039068.19	CDH1	28918.3	0.30134	0.0949165	3.17479	0.00149945	0.00229467
ENSG00000039123.16	MTREX	3923.79	-0.368054	0.0395997	-9.29436	1.4809e-20	8.48905e-20
ENSG00000039139.9	DNAH5	1163.4	-0.793479	0.111914	-7.09006	1.3405e-12	4.344e-12
ENSG00000039319.17	ZFYVE16	2402.58	-0.683281	0.0493855	-13.8357	1.55307e-43	4.51996e-42
ENSG00000039523.20	RIPOR1	2521.22	0.233159	0.0421939	5.52589	3.27812e-08	7.53602e-08
ENSG00000039560.14	RAI14	4196.45	-0.135419	0.0578674	-2.34015	0.019276	0.0260456
ENSG00000039650.12	PNKP	1789.63	0.529962	0.0482782	10.9773	4.91532e-28	4.78362e-27
ENSG00000040199.18	PHLPP2	995.593	-0.237615	0.0489736	-4.8519	1.22283e-06	2.4853e-06
ENSG00000040275.17	SPDL1	865.54	0.329044	0.0472231	6.96787	3.21783e-12	1.01369e-11
ENSG00000040341.18	STAU2	3484.43	0.3515	0.0504051	6.97351	3.09137e-12	9.74858e-12
ENSG00000040487.13	SLC66A1	1005.15	0.490666	0.0418618	11.7211	9.9367e-32	1.2676e-30
ENSG00000040531.16	CTNS	1010.73	0.143792	0.0336546	4.27259	1.93215e-05	3.53983e-05
ENSG00000040608.14	RTN4R	332.478	0.836405	0.0777347	10.7597	5.33206e-27	4.8178e-26
ENSG00000040633.13	PHF23	2456.38	0.0686284	0.0339186	2.02333	0.0430393	0.0555744
ENSG00000040933.16	INPP4A	1853.03	-0.149369	0.0336295	-4.4416	8.92918e-06	1.6827e-05
ENSG00000041353.10	RAB27B	3892.25	-0.78483	0.0826813	-9.49223	2.26134e-21	1.36892e-20
ENSG00000041357.16	PSMA4	7551.98	0.269939	0.0412831	6.53873	6.20443e-11	1.77438e-10
ENSG00000041515.16	MYO16	71.5819	-0.0693039	0.124097	-0.558467	0.576525	0.615637
ENSG00000041802.11	LSG1	3233.33	0.123279	0.0339953	3.62636	0.000287449	0.000475515
ENSG00000041880.14	PARP3	1392.14	-0.38964	0.0539239	-7.22574	4.98374e-13	1.66422e-12
ENSG00000041982.16	TNC	18357.9	-0.246227	0.112048	-2.1975	0.0279844	0.0370709
ENSG00000041988.15	THAP3	741.511	0.461487	0.0434614	10.6183	2.44943e-26	2.09236e-25
ENSG00000042062.13	RIPOR3	388.464	-0.0594797	0.10923	-0.544538	0.586071	0.624847
ENSG00000042088.14	TDP1	1464.63	0.0770935	0.0355826	2.16661	0.0302649	0.0398898
ENSG00000042286.15	AIFM2	1247.61	0.518742	0.0578114	8.97301	2.88514e-19	1.51551e-18
ENSG00000042317.17	SPATA7	507.591	-0.287024	0.0368392	-7.79127	6.63408e-15	2.54705e-14
ENSG00000042429.12	MED17	260.188	-0.065151	0.0406041	-1.60454	0.108595	0.132309
ENSG00000042445.14	RETSAT	6068.25	-0.220396	0.047767	-4.61399	3.95021e-06	7.66753e-06
ENSG00000042493.16	CAPG	11557.3	0.512309	0.0618916	8.27751	1.2578e-16	5.47437e-16
ENSG00000042753.12	AP2S1	5050.92	0.630041	0.0486442	12.952	2.28834e-38	4.64417e-37
ENSG00000042832.12	TG	53.8071	-0.0583166	0.0929089	-0.627675	0.530217	0.570447
ENSG00000042980.13	ADAM28	640.757	-0.715254	0.0832621	-8.59039	8.66775e-18	4.10429e-17
ENSG00000043039.7	BARX2	1626.89	0.724135	0.121682	5.95105	2.6643e-09	6.6977e-09
ENSG00000043093.15	DCUN1D1	2553.56	-0.14792	0.0405125	-3.65123	0.000260984	0.000433418
ENSG00000043143.20	JADE2	3511.96	-0.456333	0.0600194	-7.60309	2.89144e-14	1.05524e-13
ENSG00000043462.13	LCP2	1495.93	-0.153777	0.0712095	-2.15951	0.0308108	0.0405684
ENSG00000043514.17	TRIT1	1244.02	0.331069	0.0412805	8.01998	1.0576e-15	4.31143e-15
ENSG00000044090.10	CUL7	2976.34	0.279697	0.0405539	6.89693	5.31384e-12	1.64734e-11
ENSG00000044115.21	CTNNA1	28571.4	-0.127553	0.034079	-3.74288	0.000181925	0.000306608
ENSG00000044446.12	PHKA2	1372.24	-0.161196	0.0402748	-4.0024	6.27033e-05	0.000109968
ENSG00000044459.15	CNTLN	616.03	-0.0316121	0.0679048	-0.465536	0.641548	0.67721
ENSG00000044524.11	EPHA3	426.652	-0.269912	0.125866	-2.14445	0.0319972	0.0420157
ENSG00000044574.8	HSPA5	47886.4	0.157537	0.0460099	3.42398	0.000617122	0.000984491
ENSG00000046604.13	DSG2	10214.2	-0.00506488	0.0676599	-0.0748579	0.940328	0.948044
ENSG00000046647.13	GEMIN8	1240.74	0.0152852	0.043394	0.352241	0.724658	0.75467
ENSG00000046651.15	OFD1	2783.95	-0.0993845	0.042336	-2.34752	0.0188991	0.0255685
ENSG00000046653.15	GPM6B	973.166	0.252863	0.098795	2.55947	0.0104831	0.0146179
ENSG00000046889.19	PREX2	552.864	-1.10968	0.0795321	-13.9526	3.03499e-44	9.38489e-43
ENSG00000047056.16	WDR37	1585.36	-0.108496	0.0384972	-2.81828	0.0048281	0.00700343
ENSG00000047188.16	YTHDC2	2775.7	-0.467902	0.0432318	-10.8231	2.67619e-27	2.47801e-26
ENSG00000047230.15	CTPS2	3295.23	0.0369529	0.0563763	0.655469	0.512166	0.553367
ENSG00000047249.18	ATP6V1H	4408.55	0.602793	0.0431561	13.9677	2.45322e-44	7.68983e-43
ENSG00000047315.17	POLR2B	6739.23	-0.0700323	0.0445543	-1.57184	0.115987	0.140725
ENSG00000047346.12	FAM214A	4897.44	-0.861364	0.0722323	-11.9249	8.77726e-33	1.2154e-31
ENSG00000047365.12	ARAP2	1044.93	-0.330615	0.0691087	-4.78399	1.71848e-06	3.44599e-06
ENSG00000047410.14	TPR	11344.9	-0.295711	0.0433847	-6.81602	9.35955e-12	2.84943e-11
ENSG00000047457.14	CP	4715.56	0.615291	0.189887	3.2403	0.00119403	0.00184923
ENSG00000047578.13	KATNIP	2544.98	-0.158976	0.0462442	-3.43774	0.000586582	0.000938634
ENSG00000047579.20	DTNBP1	1280.05	0.343881	0.0376887	9.12424	7.22384e-20	3.95454e-19
ENSG00000047597.7	XK	168.889	0.804948	0.129324	6.22428	4.83757e-10	1.28997e-09
ENSG00000047617.15	ANO2	155.988	-0.30781	0.11296	-2.72493	0.0064315	0.0091959
ENSG00000047621.12	C12orf4	1298.25	-0.0439428	0.0388124	-1.13218	0.257557	0.294383
ENSG00000047634.15	SCML1	532.142	-0.370368	0.0870873	-4.25283	2.11085e-05	3.85411e-05
ENSG00000047644.19	WWC3	4555.29	-0.12202	0.048754	-2.50276	0.0123228	0.0170224
ENSG00000047648.23	ARHGAP6	248.373	-0.835533	0.0785605	-10.6355	2.03654e-26	1.75275e-25
ENSG00000047662.5	FAM184B	147.306	0.195677	0.12327	1.58739	0.112425	0.136594
ENSG00000047849.21	MAP4	17418	0.0214119	0.0304277	0.703698	0.481621	0.523144
ENSG00000047932.14	GOPC	2641.56	-0.192235	0.0366102	-5.25085	1.51397e-07	3.3104e-07
ENSG00000048028.11	USP28	1595.13	-0.19654	0.0444123	-4.42536	9.62814e-06	1.80995e-05
ENSG00000048052.22	HDAC9	752.524	-0.0233221	0.107185	-0.217587	0.827751	0.849668
ENSG00000048140.18	TSPAN17	2920.84	0.363417	0.0402454	9.03003	1.71624e-19	9.16766e-19
ENSG00000048162.21	NOP16	846.873	0.891075	0.0498702	17.8679	2.09735e-71	3.95816e-69
ENSG00000048342.17	CC2D2A	843.817	-0.360914	0.0524742	-6.87793	6.07296e-12	1.87221e-11
ENSG00000048392.12	RRM2B	3313.07	0.168914	0.0609922	2.76943	0.00561544	0.00808146
ENSG00000048405.10	ZNF800	1623.69	-0.382479	0.0377987	-10.1188	4.55822e-24	3.33371e-23
ENSG00000048462.11	TNFRSF17	103.836	0.451945	0.154205	2.9308	0.00338089	0.00498836
ENSG00000048471.14	SNX29	2245.22	-0.503535	0.039891	-12.6228	1.58155e-36	2.86086e-35
ENSG00000048540.15	LMO3	400.272	0.135688	0.140424	0.966275	0.333907	0.373761
ENSG00000048544.6	MRPS10	2968.81	0.175761	0.035974	4.88578	1.03019e-06	2.10336e-06
ENSG00000048649.13	RSF1	5465.8	-0.232553	0.068005	-3.41964	0.000627043	0.000999621
ENSG00000048707.15	VPS13D	5675.51	-0.469357	0.0449887	-10.4328	1.75644e-25	1.40408e-24
ENSG00000048740.18	CELF2	1864.89	-0.437678	0.0766653	-5.70895	1.13677e-08	2.72097e-08
ENSG00000048828.17	FAM120A	15513	-0.217277	0.0333593	-6.51324	7.35472e-11	2.09387e-10
ENSG00000048991.16	R3HDM1	2463.36	0.00318107	0.041923	0.0758787	0.939516	0.947382
ENSG00000049089.15	COL9A2	1789.77	0.492495	0.115038	4.28116	1.85921e-05	3.41054e-05
ENSG00000049130.16	KITLG	4810.86	-0.153293	0.0977227	-1.56865	0.116729	0.141522
ENSG00000049167.15	ERCC8	583.679	-0.32033	0.0332315	-9.63936	5.45255e-22	3.45498e-21
ENSG00000049192.15	ADAMTS6	231.65	-0.808295	0.0752	-10.7486	6.01691e-27	5.40459e-26
ENSG00000049239.13	H6PD	6225	-0.36092	0.0428461	-8.42364	3.64968e-17	1.65456e-16
ENSG00000049245.13	VAMP3	5479.02	-0.171265	0.0284969	-6.00997	1.85556e-09	4.71711e-09
ENSG00000049246.14	PER3	1567.23	-0.474191	0.064215	-7.38443	1.53112e-13	5.3155e-13
ENSG00000049249.9	TNFRSF9	210.689	0.0972888	0.111078	0.875861	0.381106	0.422052
ENSG00000049283.18	EPN3	2540.85	0.600819	0.0893752	6.72243	1.78716e-11	5.31271e-11
ENSG00000049323.16	LTBP1	4461.04	0.189143	0.0783895	2.41285	0.0158281	0.0215989
ENSG00000049449.10	RCN1	2891.73	0.356465	0.0663034	5.37627	7.60447e-08	1.70159e-07
ENSG00000049540.18	ELN	7413.62	-0.0712589	0.122304	-0.582637	0.560138	0.599467
ENSG00000049541.11	RFC2	2315.48	0.527706	0.0446625	11.8154	3.24903e-32	4.29126e-31
ENSG00000049618.24	ARID1B	5976.18	-0.237751	0.0384014	-6.19119	5.97102e-10	1.57842e-09
ENSG00000049656.14	CLPTM1L	8046.68	0.442369	0.0383012	11.5497	7.40519e-31	8.77975e-30
ENSG00000049759.19	NEDD4L	4941.55	-0.199182	0.0650146	-3.06366	0.0021865	0.00329053
ENSG00000049768.16	FOXP3	331.336	0.310425	0.0879452	3.52975	0.00041595	0.000676293
ENSG00000049769.14	PPP1R3F	256.874	0.623432	0.0648554	9.61266	7.07009e-22	4.44913e-21
ENSG00000049860.14	HEXB	6882.49	-0.138885	0.0375696	-3.69673	0.000218391	0.000365436
ENSG00000049883.15	PTCD2	797.453	-0.273211	0.0371533	-7.3536	1.92945e-13	6.64294e-13
ENSG00000050030.16	NEXMIF	279.25	-0.25256	0.113884	-2.21769	0.0265761	0.0353127
ENSG00000050130.18	JKAMP	2623.23	-0.265444	0.0400847	-6.62206	3.54229e-11	1.02945e-10
ENSG00000050165.18	DKK3	3551.91	-0.417676	0.0769905	-5.42503	5.79434e-08	1.30871e-07
ENSG00000050327.15	ARHGEF5	1042.47	0.100585	0.0435871	2.30767	0.0210173	0.0282567
ENSG00000050344.9	NFE2L3	1112.35	0.678088	0.0873777	7.76043	8.46423e-15	3.22133e-14
ENSG00000050393.11	MCUR1	2909.51	0.24121	0.044736	5.39184	6.97379e-08	1.56487e-07
ENSG00000050405.13	LIMA1	8188.06	-0.569218	0.0514216	-11.0696	1.76123e-28	1.76181e-27
ENSG00000050426.16	LETMD1	2664.04	-0.102748	0.0367642	-2.79478	0.00519346	0.0075019
ENSG00000050438.17	SLC4A8	1810.16	-0.353772	0.116955	-3.02486	0.00248745	0.0037205
ENSG00000050555.19	LAMC3	233.133	0.148124	0.107165	1.3822	0.166909	0.19696
ENSG00000050628.20	PTGER3	2320.04	-0.648772	0.119282	-5.43899	5.3582e-08	1.2132e-07
ENSG00000050748.18	MAPK9	3941.46	-0.244639	0.0408926	-5.98249	2.19756e-09	5.56005e-09
ENSG00000050767.17	COL23A1	94.5182	0.662611	0.0970145	6.83002	8.49012e-12	2.59206e-11
ENSG00000050820.17	BCAR1	3537.51	0.445911	0.0502584	8.87237	7.16022e-19	3.64604e-18
ENSG00000051009.11	FAM160A2	2123.52	-0.0232549	0.0351939	-0.660765	0.508763	0.550056
ENSG00000051108.15	HERPUD1	7503.37	0.0744347	0.0468452	1.58895	0.112071	0.136236
ENSG00000051128.19	HOMER3	828.144	0.898638	0.0654073	13.7391	5.91905e-43	1.65174e-41
ENSG00000051180.17	RAD51	600.561	0.867234	0.0702678	12.3418	5.39109e-35	8.67979e-34
ENSG00000051341.14	POLQ	519.616	0.492977	0.0826062	5.96779	2.4049e-09	6.06812e-09
ENSG00000051382.9	PIK3CB	3396.75	-0.129403	0.0414417	-3.12253	0.00179302	0.00272119
ENSG00000051523.11	CYBA	3926.52	0.930188	0.0810704	11.4738	1.78584e-30	2.05349e-29
ENSG00000051596.10	THOC3	613.258	0.500077	0.047679	10.4884	9.76576e-26	7.94896e-25
ENSG00000051620.11	HEBP2	5649.28	0.449847	0.0538747	8.34987	6.83366e-17	3.04076e-16
ENSG00000051825.15	MPHOSPH9	1036.05	-0.314786	0.0547016	-5.75461	8.6844e-09	2.09953e-08
ENSG00000052126.14	PLEKHA5	1989.7	-0.0675945	0.0501941	-1.34666	0.178089	0.209289
ENSG00000052344.16	PRSS8	9214.18	0.173462	0.0706206	2.45626	0.0140393	0.0192656
ENSG00000052723.12	SIKE1	2338.34	-0.064426	0.0384645	-1.67495	0.0939447	0.115443
ENSG00000052749.14	RRP12	3084.56	0.517177	0.0378147	13.6766	1.40048e-42	3.79247e-41
ENSG00000052795.13	FNIP2	1952.57	-0.403854	0.0567224	-7.11984	1.08055e-12	3.52719e-12
ENSG00000052802.13	MSMO1	3648.44	0.103407	0.0627507	1.64791	0.0993722	0.121671
ENSG00000052841.15	TTC17	5651.77	-0.1354	0.036759	-3.68344	0.000230107	0.000384232
ENSG00000052850.8	ALX4	148.474	-0.255614	0.145289	-1.75935	0.0785185	0.0975473
ENSG00000053108.17	FSTL4	297.436	0.0852555	0.122732	0.694649	0.487275	0.528753
ENSG00000053254.16	FOXN3	2628.07	-0.400609	0.0535853	-7.47609	7.65642e-14	2.7173e-13
ENSG00000053328.8	METTL24	24.3406	-0.705531	0.095222	-7.40933	1.26942e-13	4.44321e-13
ENSG00000053371.12	AKR7A2	3268.04	0.28118	0.0485954	5.78614	7.20233e-09	1.75164e-08
ENSG00000053372.5	MRTO4	2737.19	0.605581	0.0386132	15.6832	1.96937e-55	1.32542e-53
ENSG00000053438.11	NNAT	100.829	-0.693725	0.120561	-5.75415	8.70783e-09	2.10436e-08
ENSG00000053501.13	USE1	1123.31	0.553344	0.0517737	10.6877	1.16171e-26	1.02193e-25
ENSG00000053524.12	MCF2L2	38.4116	0.23913	0.107241	2.22983	0.0257587	0.0342887
ENSG00000053702.15	NRIP2	265.063	-0.356114	0.0569456	-6.25358	4.01147e-10	1.07769e-09
ENSG00000053747.17	LAMA3	3154.25	-0.326578	0.115946	-2.81663	0.00485304	0.00703848
ENSG00000053770.12	AP5M1	2668.78	-0.40551	0.033938	-11.9485	6.60777e-33	9.23372e-32
ENSG00000053900.11	ANAPC4	1445.26	-0.101969	0.027573	-3.69815	0.000217178	0.000363472
ENSG00000053918.18	KCNQ1	589.78	-0.0638386	0.0762367	-0.837373	0.402383	0.443442
ENSG00000054116.12	TRAPPC3	3573.29	0.35876	0.030834	11.6352	2.72878e-31	3.3503e-30
ENSG00000054118.15	THRAP3	11362.4	-0.137773	0.0234261	-5.88119	4.07316e-09	1.00897e-08
ENSG00000054148.18	PHPT1	2897.32	0.578395	0.0596438	9.69749	3.09013e-22	1.99323e-21
ENSG00000054179.12	ENTPD2	991.244	0.304426	0.0945477	3.21981	0.00128277	0.00197963
ENSG00000054219.11	LY75	612.981	-0.142398	0.0867881	-1.64076	0.100848	0.123412
ENSG00000054267.22	ARID4B	4910.62	-0.404152	0.0403264	-10.022	1.21962e-23	8.68392e-23
ENSG00000054277.14	OPN3	198.902	0.0751731	0.0815683	0.921598	0.356739	0.397181
ENSG00000054282.16	SDCCAG8	1708.62	-0.193626	0.0338908	-5.71322	1.10857e-08	2.65727e-08
ENSG00000054356.14	PTPRN	90.0039	0.182786	0.139607	1.30929	0.190437	0.222671
ENSG00000054392.13	HHAT	1393.41	-0.595194	0.0646416	-9.20759	3.33539e-20	1.86379e-19
ENSG00000054523.18	KIF1B	4382.23	-0.0493396	0.0519393	-0.949947	0.342139	0.382182
ENSG00000054598.9	FOXC1	1614.98	1.38773	0.141455	9.81044	1.01529e-22	6.81303e-22
ENSG00000054611.14	TBC1D22A	1866.95	0.326411	0.0359895	9.06961	1.19439e-19	6.44023e-19
ENSG00000054654.19	SYNE2	8519.24	-0.363191	0.0532815	-6.81647	9.33079e-12	2.84114e-11
ENSG00000054690.14	PLEKHH1	857.04	-0.00789901	0.075868	-0.104115	0.917078	0.928281
ENSG00000054793.14	ATP9A	9300.48	0.244672	0.0655565	3.73223	0.000189793	0.000319128
ENSG00000054803.4	CBLN4	63.1864	-1.06881	0.111756	-9.5637	1.13621e-21	7.01501e-21
ENSG00000054938.16	CHRDL2	90.0452	1.47424	0.13887	10.616	2.51081e-26	2.14279e-25
ENSG00000054965.11	FAM168A	5550.01	-0.175036	0.0457135	-3.82897	0.00012868	0.000219863
ENSG00000054967.13	RELT	324.832	0.451475	0.060994	7.40196	1.34185e-13	4.68507e-13
ENSG00000054983.17	GALC	2398.68	-0.500997	0.0475334	-10.5399	5.65698e-26	4.69007e-25
ENSG00000055044.11	NOP58	3460.85	0.24768	0.0376937	6.57087	5.00221e-11	1.44001e-10
ENSG00000055070.17	SZRD1	5445.77	0.25456	0.0283014	8.99458	2.37137e-19	1.25355e-18
ENSG00000055118.16	KCNH2	324.636	0.805075	0.148984	5.40376	6.52591e-08	1.46779e-07
ENSG00000055130.17	CUL1	4743.4	0.158326	0.0303442	5.21767	1.81184e-07	3.9368e-07
ENSG00000055147.19	FAM114A2	1597.55	-0.445101	0.0380592	-11.695	1.35206e-31	1.70342e-30
ENSG00000055163.20	CYFIP2	2637.4	-0.150978	0.0897713	-1.68181	0.0926063	0.113939
ENSG00000055208.19	TAB2	6432.87	-0.199882	0.0433033	-4.61586	3.91466e-06	7.60096e-06
ENSG00000055211.14	GINM1	2693.24	-0.173994	0.0349615	-4.97673	6.46664e-07	1.34368e-06
ENSG00000055332.18	EIF2AK2	6641.89	-0.113508	0.0531289	-2.13646	0.0326416	0.0428188
ENSG00000055483.19	USP36	4030	0.350281	0.0392025	8.93517	4.06546e-19	2.11127e-18
ENSG00000055609.19	KMT2C	7322.63	-0.530826	0.0501124	-10.5927	3.22085e-26	2.72589e-25
ENSG00000055732.13	MCOLN3	287.381	0.376993	0.118046	3.19361	0.00140506	0.00215689
ENSG00000055813.6	CCDC85A	40.2983	-0.237857	0.114455	-2.07818	0.0376927	0.0490652
ENSG00000055917.16	PUM2	10678.9	-0.189759	0.0296629	-6.3972	1.58253e-10	4.39402e-10
ENSG00000055950.16	MRPL43	2436.24	0.306522	0.040805	7.51188	5.82855e-14	2.08353e-13
ENSG00000056050.7	HPF1	1112.2	0.0476598	0.0356603	1.33649	0.181388	0.212802
ENSG00000056097.16	ZFR	6771.35	-0.111892	0.0364106	-3.07305	0.00211886	0.00319425
ENSG00000056277.16	ZNF280C	337.608	-0.158051	0.0498895	-3.16802	0.00153481	0.00234585
ENSG00000056558.11	TRAF1	891.365	0.0998932	0.074623	1.33864	0.180689	0.212058
ENSG00000056586.16	RC3H2	3853.52	-0.0927623	0.0456148	-2.0336	0.0419917	0.054302
ENSG00000056736.10	IL17RB	1187.35	0.293381	0.0842873	3.48072	0.000500062	0.000805893
ENSG00000056972.20	TRAF3IP2	2363.3	0.0476472	0.052849	0.901572	0.367284	0.407955
ENSG00000056998.20	GYG2	911.25	-0.405545	0.0927865	-4.37073	1.23832e-05	2.30725e-05
ENSG00000057019.16	DCBLD2	2211.87	-0.152718	0.0611318	-2.49818	0.0124834	0.0172352
ENSG00000057252.13	SOAT1	2807.45	-0.209633	0.0592756	-3.53658	0.000405338	0.000660094
ENSG00000057294.15	PKP2	1586.58	-0.0964535	0.080252	-1.20188	0.229409	0.264749
ENSG00000057593.14	F7	510.096	-0.515075	0.151319	-3.40389	0.000664333	0.00105576
ENSG00000057608.17	GDI2	20816.7	0.14275	0.0403893	3.53435	0.000408784	0.000665174
ENSG00000057657.17	PRDM1	1226.99	-0.31182	0.0665717	-4.68397	2.81372e-06	5.52958e-06
ENSG00000057663.16	ATG5	2532.67	0.117097	0.0504213	2.32237	0.0202132	0.0272476
ENSG00000057704.13	TMCC3	732.046	-0.14222	0.0761025	-1.86879	0.0616516	0.0779308
ENSG00000057757.10	PITHD1	2799.95	0.269186	0.0337636	7.97266	1.55289e-15	6.26425e-15
ENSG00000057935.14	MTA3	3860.82	-0.0676215	0.0361527	-1.87044	0.0614226	0.0776789
ENSG00000058056.9	USP13	2055.16	0.156109	0.0605354	2.57881	0.00991413	0.0138583
ENSG00000058063.16	ATP11B	3049.16	-0.136066	0.0779159	-1.74633	0.0807544	0.100208
ENSG00000058085.15	LAMC2	4463.93	0.029937	0.125013	0.239471	0.81074	0.834209
ENSG00000058091.17	CDK14	2121.48	-0.484376	0.0615376	-7.87123	3.51163e-15	1.37535e-14
ENSG00000058262.10	SEC61A1	24255.7	0.23691	0.036105	6.5617	5.31972e-11	1.52733e-10
ENSG00000058272.19	PPP1R12A	4083.49	-0.343438	0.0380143	-9.03445	1.64833e-19	8.8203e-19
ENSG00000058335.16	RASGRF1	227.777	0.531087	0.134542	3.94736	7.90181e-05	0.000137383
ENSG00000058404.20	CAMK2B	497.196	0.547837	0.140945	3.8869	0.000101534	0.000175018
ENSG00000058453.17	CROCC	1446.04	0.54552	0.0647562	8.42421	3.63192e-17	1.64692e-16
ENSG00000058600.16	POLR3E	2626.37	0.118024	0.0370506	3.1855	0.00144506	0.00221589
ENSG00000058668.15	ATP2B4	9409.57	-0.370772	0.0552302	-6.7132	1.90396e-11	5.65259e-11
ENSG00000058729.11	RIOK2	1553.67	-0.196326	0.0320239	-6.13061	8.75437e-10	2.2806e-09
ENSG00000058799.15	YIPF1	3301.86	-0.107403	0.0440076	-2.44056	0.0146646	0.0200755
ENSG00000058804.12	NDC1	3080.68	0.107694	0.0493683	2.18143	0.0291516	0.0385139
ENSG00000058866.15	DGKG	70.8709	0.233709	0.0858819	2.72128	0.00650296	0.00929372
ENSG00000059122.17	FLYWCH1	1992.86	0.291646	0.0457373	6.37655	1.81118e-10	5.00233e-10
ENSG00000059145.19	UNKL	915.223	0.117337	0.0516566	2.27148	0.0231182	0.0309471
ENSG00000059377.18	TBXAS1	858.158	-0.0912052	0.06253	-1.45858	0.14468	0.172564
ENSG00000059378.13	PARP12	3059.65	0.437355	0.0555572	7.87216	3.48566e-15	1.36547e-14
ENSG00000059573.9	ALDH18A1	8517.22	-0.00217646	0.0417372	-0.0521468	0.958412	0.963729
ENSG00000059588.10	TARBP1	3797.08	0.00335281	0.0561839	0.0596757	0.952414	0.95854
ENSG00000059691.12	GATB	1133.8	0.272297	0.0381711	7.13359	9.77861e-13	3.20399e-12
ENSG00000059728.11	MXD1	1593.73	-0.105752	0.0613603	-1.72346	0.084805	0.104916
ENSG00000059758.8	CDK17	2713.85	-0.456026	0.0492166	-9.2657	1.93807e-20	1.10106e-19
ENSG00000059769.20	DNAJC25	657.162	-0.0945669	0.0343497	-2.75307	0.00590399	0.00847541
ENSG00000059804.16	SLC2A3	1889.98	-0.0832778	0.0769306	-1.08251	0.279028	0.317082
ENSG00000059915.17	PSD	223.116	0.176353	0.0978305	1.80264	0.0714447	0.0893901
ENSG00000060069.17	CTDP1	1561.1	0.453138	0.0390806	11.595	4.37092e-31	5.27449e-30
ENSG00000060138.13	YBX3	7174.95	0.671523	0.0790138	8.49881	1.91546e-17	8.8435e-17
ENSG00000060140.9	STYK1	341.116	0.179448	0.0994051	1.80522	0.0710407	0.0889637
ENSG00000060237.18	WNK1	17304.4	-0.0898244	0.0489159	-1.8363	0.0663129	0.0834255
ENSG00000060339.14	CCAR1	5315.18	-0.101202	0.0296653	-3.41146	0.000646153	0.00102829
ENSG00000060491.16	OGFR	3232.68	0.742277	0.0544244	13.6387	2.35799e-42	6.28318e-41
ENSG00000060558.4	GNA15	651.145	0.536456	0.0780725	6.87126	6.36375e-12	1.95855e-11
ENSG00000060642.11	PIGV	1355.44	-0.14666	0.0445724	-3.29038	0.00100051	0.00156061
ENSG00000060656.20	PTPRU	2843.01	0.912266	0.0844891	10.7974	3.53935e-27	3.24119e-26
ENSG00000060688.13	SNRNP40	2663.14	0.194228	0.0318112	6.10565	1.02384e-09	2.65624e-09
ENSG00000060718.22	COL11A1	13565.7	-0.551906	0.135127	-4.08435	4.42008e-05	7.86106e-05
ENSG00000060749.16	QSER1	3967.95	-0.178939	0.0553509	-3.23281	0.00122577	0.00189583
ENSG00000060762.19	MPC1	1490.38	0.0744257	0.0468526	1.58851	0.112172	0.136349
ENSG00000060971.19	ACAA1	2506.61	0.0917604	0.048099	1.90774	0.0564249	0.0716853
ENSG00000060982.15	BCAT1	1504.06	0.153125	0.0938598	1.63143	0.1028	0.125675
ENSG00000061273.18	HDAC7	4789.37	0.0790869	0.0388508	2.03566	0.0417849	0.0540423
ENSG00000061337.15	LZTS1	936.656	-0.126219	0.0644179	-1.95939	0.0500677	0.0640533
ENSG00000061455.11	PRDM6	258.989	-0.457272	0.0913952	-5.00323	5.63767e-07	1.17718e-06
ENSG00000061656.10	SPAG4	337.661	0.915941	0.0857137	10.686	1.18308e-26	1.03923e-25
ENSG00000061676.15	NCKAP1	12369	-0.21879	0.0403988	-5.41576	6.10273e-08	1.37559e-07
ENSG00000061794.13	MRPS35	4693.56	0.120624	0.0408819	2.95056	0.00317203	0.00469572
ENSG00000061918.14	GUCY1B1	999.766	-0.354195	0.0600673	-5.89665	3.70965e-09	9.21825e-09
ENSG00000061936.10	SFSWAP	2707.22	0.15129	0.0303815	4.97969	6.36854e-07	1.3242e-06
ENSG00000061938.20	TNK2	4563.18	0.48626	0.0515295	9.43653	3.85327e-21	2.2984e-20
ENSG00000061987.16	MON2	3478.76	-0.493734	0.0402459	-12.2679	1.34648e-34	2.10492e-33
ENSG00000062038.14	CDH3	4443.66	1.08975	0.124267	8.76942	1.79593e-18	8.91684e-18
ENSG00000062194.16	GPBP1	7095.72	-0.116535	0.0295991	-3.93711	8.2469e-05	0.000143111
ENSG00000062282.15	DGAT2	1495.81	0.386742	0.106327	3.63729	0.000275516	0.000456559
ENSG00000062370.17	ZNF112	376.319	-0.442335	0.0454548	-9.73132	2.21699e-22	1.44737e-21
ENSG00000062485.19	CS	9924.75	0.0183541	0.0341547	0.537381	0.591004	0.629401
ENSG00000062524.16	LTK	39.263	0.402915	0.125556	3.20904	0.00133177	0.00205093
ENSG00000062598.18	ELMO2	3351.64	0.0336024	0.0402085	0.835706	0.403321	0.444395
ENSG00000062650.19	WAPL	5242.24	-0.293743	0.0360188	-8.15527	3.48404e-16	1.47227e-15
ENSG00000062716.13	VMP1	14949	-0.0607347	0.0654104	-0.928518	0.353139	0.393365
ENSG00000062725.10	APPBP2	4386.72	-0.234603	0.0631769	-3.71344	0.000204464	0.000342745
ENSG00000062822.15	POLD1	1254.54	0.734173	0.0510186	14.3903	5.95326e-47	2.19276e-45
ENSG00000063046.18	EIF4B	19891.5	-0.261242	0.0375582	-6.95567	3.50896e-12	1.10332e-11
ENSG00000063127.16	SLC6A16	106.34	0.354359	0.105831	3.34834	0.000812986	0.00128022
ENSG00000063169.11	BICRA	1107.26	0.277352	0.0383264	7.23658	4.60147e-13	1.53965e-12
ENSG00000063176.16	SPHK2	715.814	0.325995	0.0456283	7.14459	9.02637e-13	2.96389e-12
ENSG00000063177.13	RPL18	39654.8	0.671218	0.0580975	11.5533	7.10333e-31	8.45472e-30
ENSG00000063180.9	CA11	459.711	0.463817	0.111262	4.1687	3.06347e-05	5.5213e-05
ENSG00000063241.8	ISOC2	2869.76	0.795172	0.0555804	14.3067	1.98749e-46	7.14792e-45
ENSG00000063244.13	U2AF2	9373.91	0.467619	0.0326298	14.331	1.40006e-46	5.06514e-45
ENSG00000063245.15	EPN1	6986.53	0.744932	0.0443919	16.7808	3.37194e-63	4.03443e-61
ENSG00000063322.15	MED29	5126.58	0.216065	0.0359591	6.00864	1.87087e-09	4.75537e-09
ENSG00000063587.15	ZNF275	1702.27	-0.260732	0.0440829	-5.91458	3.32716e-09	8.30928e-09
ENSG00000063601.17	MTMR1	2651.99	-0.0268044	0.0354313	-0.756519	0.449338	0.490757
ENSG00000063660.9	GPC1	5160.67	0.444401	0.066509	6.68181	2.36012e-11	6.95609e-11
ENSG00000063761.16	ADCK1	553.87	0.242512	0.043214	5.61189	2.00132e-08	4.68614e-08
ENSG00000063854.13	HAGH	2494.03	0.619881	0.0544613	11.3821	5.13718e-30	5.73422e-29
ENSG00000063978.16	RNF4	4719.27	0.0547826	0.0284883	1.92298	0.0544821	0.0693519
ENSG00000064012.22	CASP8	1713.28	-0.358293	0.0405268	-8.8409	9.49525e-19	4.79901e-18
ENSG00000064042.18	LIMCH1	4828.79	-0.667924	0.0805952	-8.28739	1.15758e-16	5.049e-16
ENSG00000064102.15	INTS13	1902.78	0.260059	0.0514188	5.05766	4.24429e-07	8.95735e-07
ENSG00000064115.11	TM7SF3	4389.3	-0.0193009	0.0544729	-0.35432	0.723099	0.753175
ENSG00000064195.7	DLX3	304.709	0.756943	0.120615	6.27571	3.48035e-10	9.38864e-10
ENSG00000064199.7	SPA17	300.978	-0.595238	0.0758393	-7.84868	4.20453e-15	1.63692e-14
ENSG00000064201.16	TSPAN32	60.5701	0.155316	0.0921343	1.68575	0.0918434	0.113096
ENSG00000064205.10	CCN5	1710.35	0.00571864	0.119795	0.0477368	0.961926	0.966626
ENSG00000064218.5	DMRT3	60.823	0.751506	0.108174	6.94723	3.72534e-12	1.16874e-11
ENSG00000064225.12	ST3GAL6	474.944	0.23187	0.0806328	2.87563	0.00403224	0.00589935
ENSG00000064270.13	ATP2C2	977.007	0.128596	0.094565	1.35987	0.173872	0.204701
ENSG00000064300.9	NGFR	857.137	-0.30912	0.124766	-2.4776	0.0132269	0.0182163
ENSG00000064309.14	CDON	1248.53	-0.740524	0.0893077	-8.29182	1.11524e-16	4.87595e-16
ENSG00000064313.12	TAF2	3134.56	0.32071	0.0556757	5.76033	8.39506e-09	2.032e-08
ENSG00000064393.16	HIPK2	6577.43	-0.246944	0.0736667	-3.35218	0.00080177	0.00126321
ENSG00000064419.13	TNPO3	4713.63	0.119706	0.0337956	3.54205	0.000397024	0.000647361
ENSG00000064490.14	RFXANK	1973.51	0.612252	0.0484604	12.6341	1.36993e-36	2.48542e-35
ENSG00000064545.15	TMEM161A	1735.96	0.746364	0.0480306	15.5394	1.87878e-54	1.18189e-52
ENSG00000064547.14	LPAR2	1345.69	0.57897	0.0520577	11.1217	9.83846e-29	1.00057e-27
ENSG00000064601.20	CTSA	5601.61	0.464589	0.0432238	10.7485	6.0265e-27	5.41055e-26
ENSG00000064607.17	SUGP2	5530.82	0.117433	0.039163	2.99858	0.00271245	0.00404119
ENSG00000064651.14	SLC12A2	9882.6	-0.637393	0.0981537	-6.49382	8.36844e-11	2.37324e-10
ENSG00000064652.11	SNX24	931.62	0.0140151	0.0538871	0.260082	0.7948	0.819579
ENSG00000064655.19	EYA2	1249.36	0.759324	0.109195	6.95383	3.55499e-12	1.11721e-11
ENSG00000064666.15	CNN2	7340.36	0.0211851	0.0612963	0.345618	0.72963	0.7592
ENSG00000064687.13	ABCA7	1179.9	0.160785	0.0621802	2.5858	0.00971541	0.0135888
ENSG00000064692.20	SNCAIP	226.318	-0.304163	0.105681	-2.87811	0.00400066	0.0058556
ENSG00000064703.12	DDX20	1448.79	-0.0973556	0.0313823	-3.10225	0.00192058	0.00290563
ENSG00000064726.10	BTBD1	4115.07	-0.162181	0.0354398	-4.57626	4.73373e-06	9.13415e-06
ENSG00000064763.11	FAR2	1070.78	0.13726	0.094244	1.45643	0.145274	0.173171
ENSG00000064787.13	BCAS1	2695.98	-0.242502	0.145569	-1.66589	0.095736	0.11751
ENSG00000064886.14	CHI3L2	2245.91	0.905858	0.153646	5.89577	3.72948e-09	9.26599e-09
ENSG00000064932.16	SBNO2	5376.32	0.238367	0.0454593	5.24353	1.57532e-07	3.43839e-07
ENSG00000064933.18	PMS1	994.897	-0.155638	0.0328282	-4.74099	2.12676e-06	4.22628e-06
ENSG00000064961.19	HMG20B	6020.85	0.562007	0.0518644	10.8361	2.32245e-27	2.16581e-26
ENSG00000064989.13	CALCRL	1965.91	-0.795781	0.0680882	-11.6875	1.47642e-31	1.85246e-30
ENSG00000064995.18	TAF11	1644.4	0.422382	0.0394899	10.696	1.0631e-26	9.37888e-26
ENSG00000064999.15	ANKS1A	3082.44	0.11623	0.0400136	2.90476	0.00367531	0.00540187
ENSG00000065000.19	AP3D1	9914.17	0.176323	0.0319473	5.51919	3.40559e-08	7.82316e-08
ENSG00000065029.15	ZNF76	2159.14	0.322267	0.0369111	8.73091	2.5264e-18	1.24057e-17
ENSG00000065054.14	SLC9A3R2	6343.5	0.524018	0.0751378	6.97409	3.07859e-12	9.71333e-12
ENSG00000065057.9	NTHL1	1127.74	0.939249	0.0681241	13.7873	3.03838e-43	8.62334e-42
ENSG00000065060.17	UHRF1BP1	2540.44	-0.197526	0.0498053	-3.96597	7.30978e-05	0.000127574
ENSG00000065135.12	GNAI3	7019.24	0.0222765	0.0327054	0.681128	0.495791	0.537165
ENSG00000065150.21	IPO5	9632.89	0.0743655	0.0465721	1.59678	0.110314	0.134225
ENSG00000065154.12	OAT	11064.4	-0.0981808	0.0555758	-1.76661	0.0772933	0.0961622
ENSG00000065183.16	WDR3	3028.14	0.0470076	0.0454964	1.03322	0.301502	0.340319
ENSG00000065243.20	PKN2	3473.31	-0.31038	0.039524	-7.85296	4.0633e-15	1.58464e-14
ENSG00000065268.11	WDR18	1799.05	0.753334	0.0527439	14.2828	2.79934e-46	9.95041e-45
ENSG00000065308.5	TRAM2	3432.43	-0.275228	0.0448075	-6.14245	8.12595e-10	2.12202e-09
ENSG00000065320.9	NTN1	1322.25	0.674946	0.0963796	7.003	2.50537e-12	7.96098e-12
ENSG00000065328.17	MCM10	858.193	0.92442	0.0988461	9.35212	8.591e-21	4.99577e-20
ENSG00000065357.20	DGKA	1475.23	-0.157487	0.0603436	-2.60984	0.00905855	0.0127196
ENSG00000065361.16	ERBB3	23473.2	-0.188934	0.0613352	-3.08036	0.00206754	0.00311868
ENSG00000065413.20	ANKRD44	902.86	-0.609001	0.0655768	-9.28683	1.5895e-20	9.08726e-20
ENSG00000065427.15	KARS1	7779.23	0.48251	0.0424243	11.3734	5.67173e-30	6.31933e-29
ENSG00000065457.10	ADAT1	1454.02	-0.0747146	0.0443465	-1.68479	0.0920291	0.113298
ENSG00000065485.20	PDIA5	1940.38	0.144304	0.0547771	2.63438	0.00842906	0.0118859
ENSG00000065491.8	TBC1D22B	1223.7	0.229708	0.0380666	6.03437	1.59588e-09	4.07571e-09
ENSG00000065518.8	NDUFB4	6404.94	0.261941	0.0451355	5.80344	6.49695e-09	1.58409e-08
ENSG00000065526.12	SPEN	6078.38	-0.225185	0.0403036	-5.58721	2.30752e-08	5.37217e-08
ENSG00000065534.19	MYLK	6450.81	-0.328391	0.0860772	-3.81507	0.000136144	0.000232075
ENSG00000065548.18	ZC3H15	4562.66	0.0450546	0.0315101	1.42984	0.152762	0.181349
ENSG00000065559.15	MAP2K4	2621.16	-0.588405	0.0535045	-10.9973	3.9368e-28	3.85797e-27
ENSG00000065600.13	PACC1	859.797	0.457679	0.0518529	8.82649	1.08008e-18	5.43783e-18
ENSG00000065613.15	SLK	5974.64	-0.333854	0.0385785	-8.6539	4.97694e-18	2.39128e-17
ENSG00000065615.14	CYB5R4	1153.65	-0.220641	0.0414085	-5.3284	9.90811e-08	2.19772e-07
ENSG00000065618.21	COL17A1	2401.26	-0.632397	0.159547	-3.96369	7.37988e-05	0.000128749
ENSG00000065621.15	GSTO2	1603.02	0.0763768	0.074986	1.01855	0.308418	0.347525
ENSG00000065665.21	SEC61A2	601.178	0.284824	0.0500852	5.68679	1.2945e-08	3.08076e-08
ENSG00000065675.15	PRKCQ	155.706	0.221197	0.113221	1.95367	0.0507399	0.0648544
ENSG00000065717.15	TLE2	2037.68	0.393007	0.0728235	5.3967	6.78781e-08	1.52426e-07
ENSG00000065802.12	ASB1	1234.59	-0.108322	0.0406005	-2.66801	0.00763025	0.0108245
ENSG00000065809.13	FAM107B	6152	-0.404264	0.0647813	-6.24045	4.36323e-10	1.16825e-09
ENSG00000065833.9	ME1	1264.12	0.00995986	0.108532	0.0917693	0.926881	0.936602
ENSG00000065882.16	TBC1D1	3786.75	0.263829	0.054273	4.86114	1.16713e-06	2.375e-06
ENSG00000065883.16	CDK13	4146.59	-0.196304	0.030782	-6.37724	1.80307e-10	4.9822e-10
ENSG00000065911.13	MTHFD2	4724.4	0.406044	0.0558399	7.27159	3.55293e-13	1.19823e-12
ENSG00000065923.10	SLC9A7	2823.51	-0.425784	0.0572005	-7.4437	9.79019e-14	3.44984e-13
ENSG00000065970.9	FOXJ2	2572.67	0.00147607	0.0337056	0.0437931	0.965069	0.969518
ENSG00000065978.19	YBX1	19389.4	0.807457	0.0576447	14.0075	1.40321e-44	4.48293e-43
ENSG00000065989.16	PDE4A	1642.91	-0.561019	0.0789698	-7.10423	1.20995e-12	3.93625e-12
ENSG00000066027.12	PPP2R5A	6532.2	-0.299079	0.0494336	-6.05013	1.44729e-09	3.70703e-09
ENSG00000066044.15	ELAVL1	5836.16	0.244759	0.0247239	9.89967	4.17632e-23	2.87089e-22
ENSG00000066056.14	TIE1	1574.98	-0.201706	0.0624768	-3.2285	0.00124442	0.00192386
ENSG00000066084.13	DIP2B	4826.76	-0.320024	0.0473685	-6.75605	1.41806e-11	4.25487e-11
ENSG00000066117.15	SMARCD1	3929.99	0.091672	0.0258552	3.54559	0.000391741	0.000639031
ENSG00000066135.13	KDM4A	1458.33	0.101878	0.0341869	2.98004	0.00288212	0.00428526
ENSG00000066136.20	NFYC	2963.35	0.289254	0.0332852	8.69016	3.61936e-18	1.75419e-17
ENSG00000066185.13	ZMYND12	216.021	-0.15666	0.07554	-2.07386	0.038092	0.0495356
ENSG00000066230.12	SLC9A3	39.0995	0.493469	0.0897728	5.49686	3.86603e-08	8.83431e-08
ENSG00000066248.15	NGEF	383.094	0.316084	0.0950962	3.32384	0.000887884	0.00139265
ENSG00000066279.18	ASPM	2009.28	0.321315	0.0924681	3.47487	0.000511094	0.000822947
ENSG00000066294.15	CD84	1356.22	-0.576812	0.08525	-6.76612	1.32282e-11	3.97953e-11
ENSG00000066322.15	ELOVL1	5482.32	0.501767	0.0377609	13.288	2.71736e-40	6.33682e-39
ENSG00000066336.12	SPI1	1388	0.297667	0.0717754	4.14721	3.36557e-05	6.04317e-05
ENSG00000066379.15	POLR1H	576.432	0.547156	0.0446906	12.2432	1.82692e-34	2.81512e-33
ENSG00000066382.16	MPPED2	254.917	0.172029	0.119282	1.44221	0.149244	0.177533
ENSG00000066422.5	ZBTB11	2016.09	-0.339106	0.0361685	-9.37573	6.86999e-21	4.03083e-20
ENSG00000066427.24	ATXN3	1388.72	-0.159098	0.0314033	-5.06629	4.0565e-07	8.57288e-07
ENSG00000066455.13	GOLGA5	4706.61	-0.256039	0.0348656	-7.34358	2.07952e-13	7.13679e-13
ENSG00000066468.23	FGFR2	3019.27	-0.335153	0.105668	-3.17175	0.00151522	0.00231726
ENSG00000066557.6	LRRC40	1000.41	-0.183866	0.0408445	-4.5016	6.74428e-06	1.28431e-05
ENSG00000066583.12	ISOC1	3218.07	0.10967	0.0826871	1.32633	0.184731	0.216428
ENSG00000066629.18	EML1	1026.73	-0.435392	0.0587657	-7.40894	1.27315e-13	4.4554e-13
ENSG00000066651.20	TRMT11	674.031	0.124031	0.0484451	2.56024	0.0104599	0.0145868
ENSG00000066654.14	THUMPD1	5032.18	-0.339268	0.0388051	-8.74288	2.27248e-18	1.11948e-17
ENSG00000066697.15	MSANTD3	876.484	0.289659	0.0493119	5.87401	4.25372e-09	1.05171e-08
ENSG00000066735.14	KIF26A	329.465	-0.0027181	0.0866433	-0.0313712	0.974973	0.978072
ENSG00000066739.12	ATG2B	2682.67	-0.523062	0.0419027	-12.4828	9.27052e-36	1.59348e-34
ENSG00000066777.9	ARFGEF1	8651.11	0.210238	0.0587207	3.58031	0.000343184	0.000563437
ENSG00000066827.16	ZFAT	848.37	0.353346	0.0457915	7.71642	1.19646e-14	4.50666e-14
ENSG00000066855.16	MTFR1	2336.37	0.728948	0.0601279	12.1233	7.95007e-34	1.1832e-32
ENSG00000066923.17	STAG3	178.892	0.40847	0.0874182	4.6726	2.97417e-06	5.82988e-06
ENSG00000066926.12	FECH	2165.9	-0.0706032	0.0415677	-1.69851	0.089411	0.110301
ENSG00000066933.16	MYO9A	2383.53	-0.614986	0.0526059	-11.6905	1.42626e-31	1.79321e-30
ENSG00000067057.18	PFKP	3221.99	0.857188	0.095886	8.93966	3.90363e-19	2.03184e-18
ENSG00000067064.11	IDI1	3740.29	0.295527	0.0601114	4.91632	8.8187e-07	1.80981e-06
ENSG00000067066.17	SP100	4939.93	-0.241165	0.0459502	-5.2484	1.53426e-07	3.35196e-07
ENSG00000067082.15	KLF6	11185.4	-0.142832	0.0564677	-2.52945	0.0114241	0.0158432
ENSG00000067113.17	PLPP1	1301.98	-0.400478	0.056921	-7.03568	1.98291e-12	6.34933e-12
ENSG00000067141.17	NEO1	5032.59	-0.485241	0.0591057	-8.20971	2.21724e-16	9.49223e-16
ENSG00000067167.8	TRAM1	15946.5	0.295457	0.0467694	6.31731	2.66154e-10	7.24494e-10
ENSG00000067177.15	PHKA1	1745.32	-0.0232768	0.0547362	-0.425254	0.670651	0.704339
ENSG00000067182.8	TNFRSF1A	7255.14	0.175829	0.0355767	4.94225	7.72278e-07	1.59312e-06
ENSG00000067191.16	CACNB1	428.766	0.591069	0.0738554	8.00306	1.21365e-15	4.92619e-15
ENSG00000067208.14	EVI5	1145.48	-0.393326	0.0380826	-10.3282	5.2523e-25	4.07582e-24
ENSG00000067221.14	STOML1	801.435	0.470763	0.044628	10.5486	5.15641e-26	4.2906e-25
ENSG00000067225.18	PKM	63709	0.223304	0.0472262	4.7284	2.26299e-06	4.48628e-06
ENSG00000067248.10	DHX29	3569.04	-0.365097	0.0410935	-8.88454	6.41852e-19	3.28389e-18
ENSG00000067334.14	DNTTIP2	4224.48	0.0921704	0.0335836	2.74451	0.00606022	0.00868946
ENSG00000067365.15	METTL22	699.852	0.22559	0.0369033	6.11302	9.77629e-10	2.53887e-09
ENSG00000067369.14	TP53BP1	3354.17	-0.622652	0.0503024	-12.3782	3.42978e-35	5.65636e-34
ENSG00000067445.21	TRO	573.557	-0.116863	0.0819311	-1.42636	0.153764	0.182447
ENSG00000067533.6	RRP15	2041.36	0.0236405	0.0408639	0.578519	0.562914	0.602297
ENSG00000067560.13	RHOA	33532.7	-0.0314208	0.0295754	-1.0624	0.288056	0.32643
ENSG00000067596.12	DHX8	4214.8	-0.0749227	0.0341924	-2.19121	0.0284366	0.0376372
ENSG00000067601.8	PMS2P4	118.938	-0.0477654	0.0402437	-1.1869	0.235265	0.271053
ENSG00000067606.17	PRKCZ	797.417	0.271892	0.0463896	5.86107	4.59894e-09	1.13446e-08
ENSG00000067704.10	IARS2	12160.7	-0.104121	0.0442034	-2.3555	0.018498	0.0250481
ENSG00000067715.14	SYT1	2204.27	-0.786335	0.175779	-4.47344	7.69702e-06	1.45952e-05
ENSG00000067798.16	NAV3	634.476	-1.59181	0.12062	-13.1969	9.14072e-40	2.06072e-38
ENSG00000067829.19	IDH3G	2934.87	0.566623	0.041082	13.7925	2.82744e-43	8.04964e-42
ENSG00000067836.13	ROGDI	1000.3	0.548247	0.0675116	8.12078	4.63185e-16	1.94296e-15
ENSG00000067840.12	PDZD4	277.045	0.84234	0.118023	7.13707	9.53441e-13	3.12734e-12
ENSG00000067900.8	ROCK1	4468.33	-0.380277	0.0458051	-8.30208	1.02304e-16	4.48571e-16
ENSG00000067955.15	CBFB	3111.37	0.080425	0.0433445	1.85548	0.063527	0.0801189
ENSG00000067992.16	PDK3	5062.31	-0.0144325	0.0611199	-0.236134	0.813329	0.836637
ENSG00000068001.14	HYAL2	2657.32	0.235999	0.0436105	5.41152	6.24935e-08	1.40714e-07
ENSG00000068024.17	HDAC4	981.107	-0.274992	0.0498416	-5.51731	3.44224e-08	7.9014e-08
ENSG00000068028.17	RASSF1	1778.1	0.296755	0.0423089	7.014	2.31592e-12	7.37695e-12
ENSG00000068078.20	FGFR3	1987.78	0.919637	0.129126	7.12199	1.06382e-12	3.47569e-12
ENSG00000068079.8	IFI35	2719.93	0.455381	0.0757448	6.01204	1.83201e-09	4.65853e-09
ENSG00000068097.15	HEATR6	2159.98	0.178495	0.0676047	2.64027	0.00828395	0.0116975
ENSG00000068120.15	COASY	4896.13	0.466676	0.0468171	9.96808	2.10264e-23	1.47758e-22
ENSG00000068137.15	PLEKHH3	2527.37	0.397892	0.060138	6.61631	3.68274e-11	1.06874e-10
ENSG00000068305.17	MEF2A	3185.32	-0.291789	0.0527973	-5.52659	3.26509e-08	7.50793e-08
ENSG00000068308.14	OTUD5	4415.68	0.279683	0.0297755	9.39304	5.82955e-21	3.43469e-20
ENSG00000068323.17	TFE3	3804.16	0.175014	0.0274687	6.37141	1.87303e-10	5.16925e-10
ENSG00000068354.16	TBC1D25	1094.71	0.189468	0.0303433	6.24416	4.26093e-10	1.14153e-09
ENSG00000068366.20	ACSL4	2235.07	-0.225269	0.0700256	-3.21695	0.00129562	0.00199829
ENSG00000068383.19	INPP5A	1211.2	-0.11758	0.0377005	-3.1188	0.0018159	0.00275341
ENSG00000068394.11	GPKOW	1588.53	0.342131	0.0357827	9.56135	1.16228e-21	7.17354e-21
ENSG00000068400.13	GRIPAP1	3147.21	0.245806	0.0354304	6.93772	3.98487e-12	1.24696e-11
ENSG00000068438.15	FTSJ1	2376.63	0.291482	0.0320172	9.10392	8.71307e-20	4.74001e-19
ENSG00000068489.13	PRR11	1457.62	0.926037	0.0954143	9.70544	2.8585e-22	1.85034e-21
ENSG00000068615.19	REEP1	1339.88	-0.632198	0.10938	-5.77983	7.47764e-09	1.81546e-08
ENSG00000068650.18	ATP11A	2037.84	0.246963	0.0774867	3.18716	0.00143676	0.0022039
ENSG00000068654.16	POLR1A	4386.14	0.0337772	0.0371616	0.908927	0.363389	0.403971
ENSG00000068697.7	LAPTM4A	24896.1	-0.0685991	0.0317408	-2.16123	0.0306774	0.0404044
ENSG00000068724.17	TTC7A	2046.31	0.459123	0.054183	8.47356	2.38002e-17	1.09249e-16
ENSG00000068745.15	IP6K2	4391.47	0.0920401	0.0353055	2.60696	0.00913503	0.0128221
ENSG00000068784.13	SRBD1	1436	-0.418216	0.0336533	-12.4272	1.86053e-35	3.10756e-34
ENSG00000068796.19	KIF2A	2427.01	-0.231563	0.0390189	-5.93464	2.94486e-09	7.37969e-09
ENSG00000068831.19	RASGRP2	303.755	0.0238485	0.104448	0.22833	0.81939	0.841784
ENSG00000068878.15	PSME4	8719.34	-0.000104879	0.0551708	-0.00190099	0.998483	0.998651
ENSG00000068885.15	IFT80	679.944	-0.12481	0.0371488	-3.35974	0.000780171	0.00123119
ENSG00000068903.20	SIRT2	3074.83	0.384768	0.0386446	9.95659	2.36029e-23	1.65229e-22
ENSG00000068912.14	ERLEC1	5567.05	-0.249607	0.0335939	-7.43013	1.08493e-13	3.81497e-13
ENSG00000068971.14	PPP2R5B	1114.09	0.293309	0.0395812	7.41031	1.26008e-13	4.41222e-13
ENSG00000068976.14	PYGM	58.9446	-0.345644	0.0821658	-4.20666	2.59169e-05	4.69785e-05
ENSG00000069011.16	PITX1	2032.09	0.868955	0.118376	7.34065	2.12556e-13	7.28524e-13
ENSG00000069020.18	MAST4	4056.46	-0.67716	0.0845493	-8.00905	1.15597e-15	4.69831e-15
ENSG00000069122.19	ADGRF5	2129.06	-0.631577	0.0591548	-10.6767	1.30871e-26	1.14573e-25
ENSG00000069188.17	SDK2	706.223	1.06663	0.137413	7.76223	8.3449e-15	3.1779e-14
ENSG00000069248.12	NUP133	5174.23	-0.284203	0.0376512	-7.54833	4.40889e-14	1.59002e-13
ENSG00000069275.13	NUCKS1	31510.6	-0.110338	0.041781	-2.64088	0.00826919	0.0116784
ENSG00000069329.18	VPS35	10144.1	0.118751	0.0463718	2.56086	0.0104415	0.0145632
ENSG00000069345.12	DNAJA2	4812.34	0.192264	0.0428317	4.48882	7.16176e-06	1.36112e-05
ENSG00000069399.15	BCL3	4040.71	0.297069	0.0565163	5.25634	1.46947e-07	3.2158e-07
ENSG00000069424.15	KCNAB2	1260.33	0.172017	0.0659907	2.60669	0.00914218	0.0128302
ENSG00000069431.11	ABCC9	679.757	-0.889541	0.0751718	-11.8334	2.62172e-32	3.49805e-31
ENSG00000069482.7	GAL	184.989	1.90459	0.160356	11.8772	1.55482e-32	2.10366e-31
ENSG00000069493.15	CLEC2D	711.04	-0.189483	0.0685101	-2.76576	0.00567901	0.00816846
ENSG00000069509.6	FUNDC1	1308.55	-0.0141279	0.0452361	-0.312314	0.754802	0.782323
ENSG00000069535.14	MAOB	6260.48	0.591434	0.144613	4.08978	4.31789e-05	7.68679e-05
ENSG00000069667.16	RORA	1066.65	-0.627893	0.0559582	-11.2208	3.22495e-29	3.40265e-28
ENSG00000069696.7	DRD4	51.6011	0.714573	0.098808	7.23194	4.76158e-13	1.59235e-12
ENSG00000069702.11	TGFBR3	3141.73	-0.792617	0.111423	-7.11359	1.1306e-12	3.68597e-12
ENSG00000069764.10	PLA2G10	37.8636	-0.294142	0.117314	-2.50731	0.0121655	0.0168166
ENSG00000069812.11	HES2	387.792	0.774623	0.14386	5.38456	7.26223e-08	1.6276e-07
ENSG00000069849.11	ATP1B3	5354.12	0.435606	0.0587321	7.41682	1.19963e-13	4.20616e-13
ENSG00000069869.16	NEDD4	1450.55	-0.702379	0.0531297	-13.2201	6.71872e-40	1.53358e-38
ENSG00000069943.10	PIGB	553.895	-0.451504	0.0388663	-11.6168	3.38399e-31	4.11884e-30
ENSG00000069956.12	MAPK6	3211.61	-0.31659	0.0494185	-6.40631	1.49088e-10	4.14582e-10
ENSG00000069966.19	GNB5	921.988	-0.233387	0.0514803	-4.53352	5.80096e-06	1.11161e-05
ENSG00000069974.16	RAB27A	1701.28	-0.404637	0.050739	-7.97488	1.52533e-15	6.15579e-15
ENSG00000069998.12	HDHD5	2078.27	0.678864	0.044463	15.268	1.24858e-52	6.82286e-51
ENSG00000070010.19	UFD1	2186.43	0.341771	0.0382052	8.94566	3.69736e-19	1.92667e-18
ENSG00000070018.9	LRP6	3443.77	-0.097326	0.0658906	-1.47709	0.139653	0.167002
ENSG00000070031.4	SCT	41.3368	0.772145	0.115904	6.66192	2.70277e-11	7.91757e-11
ENSG00000070047.13	PHRF1	3273.82	0.318316	0.0396143	8.03538	9.32897e-16	3.82049e-15
ENSG00000070061.16	ELP1	3528.52	-0.285451	0.0358955	-7.95228	1.83115e-15	7.33985e-15
ENSG00000070081.17	NUCB2	10231.9	-0.368299	0.075936	-4.85012	1.2339e-06	2.50724e-06
ENSG00000070087.14	PFN2	5909.95	0.553478	0.0754483	7.33586	2.203e-13	7.54503e-13
ENSG00000070159.14	PTPN3	2395.61	-0.180593	0.0553695	-3.26161	0.00110783	0.00172039
ENSG00000070182.21	SPTB	104.242	-0.00673211	0.0906972	-0.0742262	0.94083	0.948394
ENSG00000070190.13	DAPP1	878.772	-0.0660905	0.0874234	-0.755982	0.44966	0.491079
ENSG00000070193.5	FGF10	1767.01	-1.69312	0.185639	-9.1205	7.47758e-20	4.08855e-19
ENSG00000070214.16	SLC44A1	11419.8	-0.363843	0.0452202	-8.04602	8.5533e-16	3.50915e-15
ENSG00000070269.14	TMEM260	1043.65	-0.325782	0.0361659	-9.00797	2.09902e-19	1.11537e-18
ENSG00000070366.14	SMG6	1462.68	-0.369959	0.0501054	-7.38361	1.54053e-13	5.34718e-13
ENSG00000070367.16	EXOC5	4057.87	-0.323268	0.0383032	-8.43972	3.18112e-17	1.44896e-16
ENSG00000070371.16	CLTCL1	218.477	0.340872	0.0809887	4.20889	2.56632e-05	4.65416e-05
ENSG00000070404.10	FSTL3	1474.03	0.192694	0.077	2.50252	0.0123314	0.017033
ENSG00000070413.20	DGCR2	8353.39	0.263394	0.0364497	7.22623	4.96588e-13	1.65856e-12
ENSG00000070423.18	RNF126	1535.68	0.699964	0.0469001	14.9246	2.28033e-50	1.05949e-48
ENSG00000070444.15	MNT	1271.3	0.0931346	0.0334227	2.78657	0.0053269	0.00768374
ENSG00000070476.15	ZXDC	2002.49	0.123841	0.0298462	4.1493	3.33497e-05	5.99176e-05
ENSG00000070495.15	JMJD6	1456.22	0.661086	0.0421987	15.666	2.58192e-55	1.71872e-53
ENSG00000070501.12	POLB	2340.13	0.151278	0.0640483	2.36194	0.0181797	0.0246332
ENSG00000070526.15	ST6GALNAC1	112.502	-0.768677	0.147033	-5.22793	1.71422e-07	3.73266e-07
ENSG00000070540.13	WIPI1	1973.95	0.118398	0.059649	1.98492	0.0471538	0.0605205
ENSG00000070601.10	FRMPD1	57.4582	-0.13158	0.125042	-1.05228	0.292669	0.331227
ENSG00000070610.14	GBA2	2949.45	0.114021	0.0374625	3.04361	0.00233758	0.00350637
ENSG00000070614.15	NDST1	10771.7	-0.398636	0.0445963	-8.93876	3.93548e-19	2.04725e-18
ENSG00000070669.17	ASNS	41.8605	0.0368057	0.0774498	0.47522	0.63463	0.67072
ENSG00000070718.12	AP3M2	2105.44	0.237583	0.0608384	3.90514	9.41706e-05	0.000162692
ENSG00000070731.11	ST6GALNAC2	650.882	-0.0966762	0.0998145	-0.968559	0.332765	0.372712
ENSG00000070756.17	PABPC1	100431	0.657492	0.0581607	11.3047	1.2431e-29	1.34811e-28
ENSG00000070759.17	TESK2	677.833	0.165427	0.0697975	2.37009	0.0177836	0.0241307
ENSG00000070761.8	CFAP20	1250.53	0.46826	0.0386041	12.1298	7.34235e-34	1.09454e-32
ENSG00000070770.10	CSNK2A2	1597.44	0.174662	0.0411653	4.24294	2.20612e-05	4.02403e-05
ENSG00000070778.13	PTPN21	1032.37	-0.621567	0.0615481	-10.0989	5.58754e-24	4.05895e-23
ENSG00000070785.17	EIF2B3	1655.73	0.310887	0.0329527	9.43434	3.93459e-21	2.34614e-20
ENSG00000070808.16	CAMK2A	35.2641	-0.148143	0.0990831	-1.49514	0.134879	0.161802
ENSG00000070814.22	TCOF1	3456.76	0.572234	0.0400195	14.2989	2.22349e-46	7.96539e-45
ENSG00000070831.17	CDC42	16339.9	-0.133694	0.0298769	-4.47484	7.6469e-06	1.45016e-05
ENSG00000070882.13	OSBPL3	1197.19	0.210358	0.0747462	2.8143	0.00488842	0.00708586
ENSG00000070950.10	RAD18	1459.17	-0.0709819	0.0428771	-1.65547	0.0978287	0.119909
ENSG00000070961.16	ATP2B1	3418.16	-0.261768	0.0513091	-5.10178	3.36478e-07	7.15314e-07
ENSG00000071051.14	NCK2	2462.21	0.578598	0.0530978	10.8968	1.19331e-27	1.13538e-26
ENSG00000071054.16	MAP4K4	7469.58	-0.0732566	0.0551457	-1.32842	0.184039	0.215714
ENSG00000071073.13	MGAT4A	6250.6	-0.271608	0.0763086	-3.55933	0.000371797	0.000608232
ENSG00000071082.11	RPL31	36973.7	0.281112	0.0513463	5.47483	4.37935e-08	9.97367e-08
ENSG00000071127.17	WDR1	19103.2	0.169481	0.0299518	5.65847	1.52727e-08	3.60565e-08
ENSG00000071189.21	SNX13	2907.27	-0.442132	0.0447231	-9.88597	4.78914e-23	3.28106e-22
ENSG00000071205.12	ARHGAP10	819.366	0.0943346	0.0666251	1.4159	0.156804	0.185814
ENSG00000071242.12	RPS6KA2	2350.08	-0.386904	0.0562496	-6.87834	6.05529e-12	1.86707e-11
ENSG00000071243.16	ING3	618.833	-0.13244	0.0403641	-3.28114	0.00103388	0.00161074
ENSG00000071246.11	VASH1	1047.58	-0.318467	0.0587797	-5.41798	6.02767e-08	1.3594e-07
ENSG00000071282.12	LMCD1	3530.71	-0.152804	0.0670302	-2.27963	0.0226296	0.0303219
ENSG00000071462.12	BUD23	5274.97	0.507104	0.0419956	12.0752	1.42885e-33	2.09645e-32
ENSG00000071537.14	SEL1L	10804.9	-0.571977	0.0475892	-12.0191	2.82171e-33	4.04496e-32
ENSG00000071539.14	TRIP13	1252	1.0112	0.0809755	12.4877	8.71241e-36	1.50083e-34
ENSG00000071553.18	ATP6AP1	18224.2	0.381965	0.0467233	8.17503	2.95783e-16	1.25425e-15
ENSG00000071564.17	TCF3	5310.4	0.492446	0.0466283	10.5611	4.51317e-26	3.77424e-25
ENSG00000071575.11	TRIB2	3634.58	-0.0279616	0.0744815	-0.375416	0.707351	0.7382
ENSG00000071626.17	DAZAP1	5796.29	0.504942	0.0315421	16.0085	1.11412e-57	8.90616e-56
ENSG00000071655.18	MBD3	2345.11	0.6705	0.046067	14.5549	5.43787e-48	2.15934e-46
ENSG00000071794.16	HLTF	2209.49	-0.297871	0.0754484	-3.94801	7.88051e-05	0.000137026
ENSG00000071859.15	FAM50A	4190.81	0.770462	0.0516231	14.9248	2.27468e-50	1.05949e-48
ENSG00000071889.17	FAM3A	2331.09	0.822307	0.0473199	17.3776	1.21884e-67	1.87497e-65
ENSG00000071894.17	CPSF1	5755.25	1.18641	0.036497	32.507	8.4823e-232	9.70481e-229
ENSG00000071909.19	MYO3B	291.827	-2.32913	0.174811	-13.3237	1.68502e-40	3.99043e-39
ENSG00000071967.12	CYBRD1	18307.3	-1.55006	0.0860148	-18.0208	1.33783e-72	2.60534e-70
ENSG00000071994.11	PDCD2	2955.46	0.0667738	0.0375226	1.77956	0.0751473	0.0936898
ENSG00000072042.13	RDH11	4041.44	0.0486701	0.0439134	1.10832	0.267723	0.305024
ENSG00000072062.15	PRKACA	6859.65	0.120614	0.0334525	3.60553	0.000311511	0.000513231
ENSG00000072071.16	ADGRL1	3974.63	0.406685	0.0580409	7.00688	2.43689e-12	7.75282e-12
ENSG00000072110.15	ACTN1	19657.1	0.173351	0.0539743	3.21173	0.00131937	0.00203251
ENSG00000072121.17	ZFYVE26	2706.99	-0.374898	0.0415447	-9.02399	1.81368e-19	9.66317e-19
ENSG00000072133.11	RPS6KA6	586.186	-0.394509	0.0980973	-4.02161	5.78011e-05	0.000101692
ENSG00000072134.15	EPN2	1225.88	-0.157624	0.0595149	-2.64848	0.00808547	0.0114401
ENSG00000072135.13	PTPN18	5523.62	0.0284449	0.0383643	0.741441	0.458426	0.499713
ENSG00000072163.20	LIMS2	1111.5	0.084406	0.0717123	1.17701	0.239192	0.275058
ENSG00000072195.15	SPEG	967.97	0.870998	0.0915195	9.51708	1.78121e-21	1.08436e-20
ENSG00000072201.14	LNX1	1011.73	-0.218761	0.0582268	-3.75704	0.000171934	0.000290433
ENSG00000072210.19	ALDH3A2	5515.29	-0.0560192	0.0705671	-0.793843	0.427287	0.468827
ENSG00000072274.13	TFRC	9811.84	0.205099	0.0783204	2.61871	0.00882621	0.0124143
ENSG00000072310.17	SREBF1	20229.7	0.112876	0.0816152	1.38302	0.166657	0.196701
ENSG00000072364.13	AFF4	9727.96	-0.619165	0.0500971	-12.3593	4.33966e-35	7.05523e-34
ENSG00000072401.15	UBE2D1	1267.63	0.0645734	0.0432462	1.49316	0.135396	0.162337
ENSG00000072415.10	MPP5	2268.02	-0.416694	0.045376	-9.18313	4.18725e-20	2.32348e-19
ENSG00000072422.17	RHOBTB1	1535.31	-0.193485	0.0555457	-3.48335	0.000495179	0.000798374
ENSG00000072501.19	SMC1A	9164.34	0.0192091	0.0466864	0.41145	0.680743	0.713646
ENSG00000072506.13	HSD17B10	4950.11	0.678869	0.0482004	14.0843	4.74283e-45	1.56155e-43
ENSG00000072518.21	MARK2	5686	0.356416	0.0379529	9.391	5.9436e-21	3.49963e-20
ENSG00000072571.20	HMMR	840.292	0.488801	0.0764825	6.39102	1.64788e-10	4.56647e-10
ENSG00000072609.18	CHFR	1645.13	0.188691	0.0373034	5.05828	4.23049e-07	8.92924e-07
ENSG00000072682.19	P4HA2	3328.19	0.198863	0.0539578	3.68552	0.000228232	0.000381276
ENSG00000072694.21	FCGR2B	519.065	0.0751372	0.0783494	0.959002	0.337558	0.377502
ENSG00000072736.19	NFATC3	1289.81	-0.225281	0.0539899	-4.17266	3.01061e-05	5.42871e-05
ENSG00000072756.17	TRNT1	1126.46	-0.0690609	0.0361385	-1.91101	0.0560039	0.0711703
ENSG00000072778.20	ACADVL	11697.5	0.250563	0.0510618	4.90705	9.24547e-07	1.89548e-06
ENSG00000072786.13	STK10	2441.6	0.00719937	0.0469896	0.153212	0.878231	0.894403
ENSG00000072803.17	FBXW11	3647.12	-0.218546	0.0368209	-5.93538	2.93164e-09	7.34757e-09
ENSG00000072818.12	ACAP1	690.442	0.2644	0.0949381	2.78497	0.00535325	0.0077181
ENSG00000072832.15	CRMP1	869.866	0.0521851	0.0824704	0.632773	0.526882	0.567392
ENSG00000072840.13	EVC	1648.31	-0.755094	0.0646135	-11.6863	1.49735e-31	1.87743e-30
ENSG00000072849.11	DERL2	2551.05	-0.0370498	0.0357028	-1.03773	0.299396	0.338171
ENSG00000072858.11	SIDT1	2477.55	-0.522103	0.09735	-5.36316	8.17805e-08	1.82659e-07
ENSG00000072864.16	NDE1	2144.7	-0.00625216	0.0430297	-0.145299	0.884475	0.899761
ENSG00000072952.19	IRAG1	1106	-0.516947	0.0657967	-7.85672	3.94313e-15	1.53875e-14
ENSG00000072954.7	TMEM38A	493.925	0.943187	0.0828435	11.3852	4.95758e-30	5.54389e-29
ENSG00000072958.9	AP1M1	3049.17	0.334286	0.0318305	10.5021	8.4496e-26	6.90837e-25
ENSG00000073008.15	PVR	1438.25	0.76432	0.0648348	11.7887	4.46202e-32	5.83024e-31
ENSG00000073050.12	XRCC1	1991.52	0.251623	0.0402661	6.249	4.13099e-10	1.10899e-09
ENSG00000073060.16	SCARB1	4195.76	0.718824	0.0586199	12.2625	1.44048e-34	2.24229e-33
ENSG00000073111.14	MCM2	2007.23	0.722594	0.0747614	9.66533	4.23242e-22	2.70149e-21
ENSG00000073146.16	MOV10L1	37.0938	0.343428	0.104093	3.29925	0.00096945	0.00151436
ENSG00000073150.14	PANX2	337.311	1.19724	0.107204	11.1679	5.85342e-29	6.03338e-28
ENSG00000073169.14	SELENOO	1033.92	0.776143	0.0562933	13.7875	3.03134e-43	8.61672e-42
ENSG00000073282.14	TP63	909.788	-0.696076	0.138731	-5.01743	5.23659e-07	1.09656e-06
ENSG00000073331.18	ALPK1	1594.85	-0.331941	0.0477981	-6.94465	3.79398e-12	1.18966e-11
ENSG00000073350.14	LLGL2	6192.37	0.680586	0.0584019	11.6535	2.2027e-31	2.7245e-30
ENSG00000073417.15	PDE8A	1449.6	-0.141374	0.0431833	-3.2738	0.0010611	0.0016502
ENSG00000073464.13	CLCN4	365.355	0.69117	0.11004	6.28108	3.36237e-10	9.08376e-10
ENSG00000073536.18	NLE1	1125.95	0.464095	0.0440994	10.5238	6.70925e-26	5.52246e-25
ENSG00000073578.17	SDHA	409.107	0.402061	0.0505159	7.95911	1.73275e-15	6.96181e-15
ENSG00000073584.20	SMARCE1	887.276	-0.136454	0.0676362	-2.01748	0.0436458	0.0563019
ENSG00000073605.18	GSDMB	967.307	0.789081	0.11118	7.09731	1.27209e-12	4.13107e-12
ENSG00000073614.13	KDM5A	5173.07	-0.165825	0.0453066	-3.66007	0.000252142	0.000419344
ENSG00000073670.14	ADAM11	55.3921	0.673966	0.0991595	6.79678	1.06983e-11	3.24029e-11
ENSG00000073711.11	PPP2R3A	1752.91	-0.314368	0.0647649	-4.85398	1.21006e-06	2.46018e-06
ENSG00000073712.15	FERMT2	2954.17	-0.490208	0.058105	-8.43658	3.26761e-17	1.48724e-16
ENSG00000073737.17	DHRS9	114.845	-0.54451	0.117504	-4.63399	3.58687e-06	6.98227e-06
ENSG00000073756.12	PTGS2	274.399	0.486862	0.141352	3.44432	0.000572502	0.000917306
ENSG00000073792.16	IGF2BP2	447.639	1.65308	0.142032	11.6388	2.61552e-31	3.22205e-30
ENSG00000073803.14	MAP3K13	2569.18	8.30453e-05	0.0437915	0.00189638	0.998487	0.998651
ENSG00000073849.16	ST6GAL1	5744.26	-0.28948	0.0914141	-3.16669	0.00154184	0.002356
ENSG00000073861.3	TBX21	81.4857	0.232263	0.116843	1.98783	0.0468305	0.060122
ENSG00000073910.22	FRY	2461.21	-0.851696	0.0695313	-12.2491	1.69852e-34	2.62167e-33
ENSG00000073921.18	PICALM	10686.6	-0.185066	0.0385263	-4.80362	1.55825e-06	3.13397e-06
ENSG00000073969.18	NSF	3870.75	-0.0651258	0.0487923	-1.33475	0.181957	0.213396
ENSG00000074047.22	GLI2	273.989	-0.609781	0.0814879	-7.48309	7.25958e-14	2.58096e-13
ENSG00000074054.20	CLASP1	3753.97	-0.102532	0.0328649	-3.1198	0.00180975	0.0027443
ENSG00000074071.15	MRPS34	3868.65	0.726516	0.0538911	13.4812	2.01838e-41	5.11044e-40
ENSG00000074181.9	NOTCH3	14374.8	-0.0140252	0.0647742	-0.216524	0.828579	0.850318
ENSG00000074201.9	CLNS1A	6350.28	0.267502	0.0659602	4.05551	5.00258e-05	8.8506e-05
ENSG00000074211.14	PPP2R2C	1412.71	0.68948	0.161684	4.26438	2.00459e-05	3.66739e-05
ENSG00000074219.14	TEAD2	2590.87	0.272312	0.0784759	3.47001	0.000520439	0.000837478
ENSG00000074266.22	EED	1173.87	0.0751915	0.0411088	1.82909	0.0673868	0.0846776
ENSG00000074276.10	CDHR2	36.111	0.568529	0.0936117	6.07327	1.25333e-09	3.22829e-09
ENSG00000074319.13	TSG101	4744.77	0.0660401	0.0347233	1.9019	0.0571845	0.0726101
ENSG00000074356.17	NCBP3	2769.46	-0.200907	0.0322454	-6.23056	4.64783e-10	1.2401e-09
ENSG00000074370.18	ATP2A3	6366.07	0.147524	0.0991513	1.48787	0.136786	0.163864
ENSG00000074410.14	CA12	27594.4	-0.331165	0.120393	-2.75069	0.00594693	0.00853438
ENSG00000074416.14	MGLL	4941.79	-0.163604	0.0815241	-2.00681	0.0447697	0.057646
ENSG00000074527.13	NTN4	7606.33	-1.4703	0.106532	-13.8016	2.49412e-43	7.15633e-42
ENSG00000074582.15	BCS1L	1189.12	0.466223	0.0347874	13.4021	5.87993e-41	1.43517e-39
ENSG00000074590.13	NUAK1	1775.66	-0.510251	0.0619487	-8.23667	1.77068e-16	7.62684e-16
ENSG00000074603.19	DPP8	2911.4	-0.496439	0.0371893	-13.3489	1.20136e-40	2.87854e-39
ENSG00000074621.14	SLC24A1	1075.1	-0.585264	0.0486808	-12.0225	2.70693e-33	3.88956e-32
ENSG00000074657.14	ZNF532	4022.81	-0.124464	0.0594993	-2.09185	0.036452	0.0475346
ENSG00000074660.16	SCARF1	528.324	-0.0698838	0.0546879	-1.27787	0.201296	0.234425
ENSG00000074695.6	LMAN1	11970.4	-0.176097	0.0458718	-3.8389	0.000123588	0.000211479
ENSG00000074696.13	HACD3	14252.5	-0.0731272	0.055643	-1.31422	0.188772	0.220879
ENSG00000074706.13	IPCEF1	171.254	-0.213799	0.0938192	-2.27884	0.0226765	0.0303758
ENSG00000074755.15	ZZEF1	3685.2	-0.284086	0.0416969	-6.81312	9.55041e-12	2.90608e-11
ENSG00000074800.16	ENO1	53746.1	0.668577	0.0614216	10.885	1.3583e-27	1.28701e-26
ENSG00000074842.8	MYDGF	5205.43	0.526531	0.0493349	10.6726	1.36777e-26	1.19231e-25
ENSG00000074855.11	ANO8	1127.44	0.155444	0.0560557	2.77303	0.00555363	0.00799566
ENSG00000074935.14	TUBE1	653.359	-0.153212	0.0448165	-3.41866	0.000629307	0.00100288
ENSG00000074964.17	ARHGEF10L	2828.08	0.477801	0.0479414	9.96635	2.1394e-23	1.50226e-22
ENSG00000074966.11	TXK	43.0883	-0.426826	0.101242	-4.21592	2.48766e-05	4.51776e-05
ENSG00000075035.10	WSCD2	65.9129	0.106414	0.139196	0.764495	0.444572	0.485987
ENSG00000075073.15	TACR2	81.0651	0.389575	0.0847788	4.5952	4.32341e-06	8.36622e-06
ENSG00000075089.9	ACTR6	1825.62	0.0405715	0.0378758	1.07117	0.284092	0.322278
ENSG00000075131.10	TIPIN	423.834	0.24296	0.0457494	5.31066	1.09228e-07	2.41548e-07
ENSG00000075142.14	SRI	4374.23	0.194597	0.0494541	3.93489	8.3235e-05	0.000144372
ENSG00000075151.21	EIF4G3	5592.6	-0.356155	0.03942	-9.03488	1.64185e-19	8.7882e-19
ENSG00000075188.9	NUP37	899.016	0.142358	0.0364343	3.90724	9.33557e-05	0.000161345
ENSG00000075213.11	SEMA3A	192.733	-0.41951	0.0929873	-4.51148	6.43778e-06	1.22799e-05
ENSG00000075218.19	GTSE1	785.631	0.911395	0.0820999	11.101	1.23984e-28	1.25118e-27
ENSG00000075223.14	SEMA3C	9865.55	-0.815354	0.085232	-9.56629	1.10813e-21	6.85548e-21
ENSG00000075234.17	TTC38	1541.7	0.128944	0.0494635	2.60686	0.00913761	0.0128247
ENSG00000075239.14	ACAT1	2484.65	-0.079287	0.0552479	-1.43511	0.151255	0.179727
ENSG00000075240.17	GRAMD4	2530.11	0.284005	0.0457223	6.21152	5.24757e-10	1.39463e-09
ENSG00000075275.18	CELSR1	14599.5	-0.345984	0.0878753	-3.93722	8.24321e-05	0.00014306
ENSG00000075292.19	ZNF638	8353.17	-0.297274	0.0264784	-11.227	3.00417e-29	3.18254e-28
ENSG00000075303.13	SLC25A40	1275.49	-0.244861	0.0385823	-6.34644	2.2035e-10	6.04304e-10
ENSG00000075336.12	TIMM21	1106.07	0.1691	0.0361777	4.67415	2.95177e-06	5.78907e-06
ENSG00000075340.23	ADD2	391.161	0.860824	0.123906	6.9474	3.72092e-12	1.16755e-11
ENSG00000075391.17	RASAL2	2649.47	-0.291685	0.0510926	-5.70895	1.13679e-08	2.72097e-08
ENSG00000075399.14	VPS9D1	654.583	0.717144	0.0544954	13.1597	1.49639e-39	3.31233e-38
ENSG00000075407.18	ZNF37A	2174.1	-0.321801	0.0438139	-7.34472	2.06191e-13	7.07768e-13
ENSG00000075413.19	MARK3	3940.1	-0.0375152	0.0294632	-1.27329	0.202916	0.236173
ENSG00000075415.13	SLC25A3	18940.3	0.129084	0.0327021	3.94729	7.90414e-05	0.00013741
ENSG00000075420.13	FNDC3B	5981.95	-0.248142	0.0596758	-4.15816	3.20818e-05	5.7736e-05
ENSG00000075426.12	FOSL2	10033	-0.243551	0.0512279	-4.75427	1.99162e-06	3.96764e-06
ENSG00000075461.6	CACNG4	4903.35	0.523426	0.132996	3.93564	8.29751e-05	0.000143948
ENSG00000075539.15	FRYL	4147.17	-0.337036	0.0490442	-6.87208	6.32743e-12	1.94777e-11
ENSG00000075568.17	TMEM131	5145.14	-0.262675	0.035743	-7.349	1.99692e-13	6.86621e-13
ENSG00000075618.18	FSCN1	4958.92	0.90915	0.0882512	10.3018	6.913e-25	5.33514e-24
ENSG00000075624.17	ACTB	290060	0.293046	0.0439074	6.67418	2.48619e-11	7.31356e-11
ENSG00000075643.6	MOCOS	1174.17	0.404934	0.079157	5.11558	3.12771e-07	6.66541e-07
ENSG00000075651.16	PLD1	1010.83	-0.0830104	0.0807859	-1.02754	0.304168	0.343159
ENSG00000075702.18	WDR62	820.088	1.02094	0.0694859	14.6927	7.17781e-49	3.0416e-47
ENSG00000075711.21	DLG1	4565.18	-0.22657	0.0386981	-5.85482	4.77517e-09	1.17666e-08
ENSG00000075785.14	RAB7A	17582.9	0.149827	0.0297085	5.04323	4.57728e-07	9.63123e-07
ENSG00000075790.12	BCAP29	48.4703	-0.216057	0.0599106	-3.60632	0.000310569	0.000511773
ENSG00000075826.17	SEC31B	322.779	0.00403773	0.0778414	0.0518712	0.958631	0.963897
ENSG00000075856.12	SART3	3024.44	0.0767421	0.0253903	3.0225	0.00250693	0.0037476
ENSG00000075884.14	ARHGAP15	457.451	-0.205232	0.0770896	-2.66225	0.00776193	0.0110011
ENSG00000075886.11	TUBA3D	355.436	-0.540644	0.162069	-3.33588	0.000850296	0.00133678
ENSG00000075914.13	EXOSC7	1214.1	0.417901	0.0362126	11.5402	8.2715e-31	9.73123e-30
ENSG00000075945.13	KIFAP3	3430.34	-0.120869	0.0377577	-3.20118	0.00136865	0.00210506
ENSG00000075975.17	MKRN2	1986.92	-0.013635	0.0299445	-0.455343	0.648863	0.683985
ENSG00000076003.5	MCM6	4131.38	0.382946	0.0564522	6.78354	1.17264e-11	3.5464e-11
ENSG00000076043.11	REXO2	1480.99	0.202145	0.0493658	4.09484	4.22454e-05	7.52354e-05
ENSG00000076053.12	RBM7	1010.56	-0.1965	0.0416617	-4.71657	2.39857e-06	4.7453e-06
ENSG00000076067.13	RBMS2	2312.45	-0.336021	0.0380446	-8.83229	1.02557e-18	5.17333e-18
ENSG00000076108.12	BAZ2A	8294.62	-0.235968	0.0421188	-5.60244	2.11357e-08	4.93633e-08
ENSG00000076201.15	PTPN23	4249.2	0.181022	0.0306785	5.90064	3.62104e-09	9.00881e-09
ENSG00000076242.16	MLH1	2500.77	-0.181263	0.0330272	-5.48832	4.05784e-08	9.26335e-08
ENSG00000076248.11	UNG	3424.39	0.460895	0.0451218	10.2145	1.70814e-24	1.28153e-23
ENSG00000076258.10	FMO4	395.286	-0.401847	0.0636543	-6.31295	2.73758e-10	7.44637e-10
ENSG00000076321.11	KLHL20	1210.15	-0.465221	0.0345178	-13.4777	2.11631e-41	5.35099e-40
ENSG00000076344.16	RGS11	370.712	0.510453	0.112176	4.55047	5.35255e-06	1.0287e-05
ENSG00000076351.13	SLC46A1	699.013	-0.0190206	0.0690113	-0.275615	0.782843	0.808413
ENSG00000076356.7	PLXNA2	1758.96	-0.179985	0.0688588	-2.61383	0.00895326	0.0125785
ENSG00000076382.17	SPAG5	1877.21	0.733567	0.0800181	9.16751	4.8406e-20	2.67468e-19
ENSG00000076513.17	ANKRD13A	2794.24	-0.0946629	0.0338006	-2.80062	0.00510039	0.00737503
ENSG00000076554.15	TPD52	14376.2	0.588376	0.0687356	8.55999	1.12873e-17	5.30897e-17
ENSG00000076555.15	ACACB	1819.51	-0.548833	0.0873926	-6.28008	3.38395e-10	9.14072e-10
ENSG00000076604.15	TRAF4	4788.97	0.68855	0.0578513	11.9021	1.15454e-32	1.58552e-31
ENSG00000076641.4	PAG1	920.621	-0.193799	0.0723909	-2.67712	0.00742581	0.0105459
ENSG00000076650.7	GPATCH1	986.565	0.175672	0.0331917	5.29264	1.20564e-07	2.65749e-07
ENSG00000076662.10	ICAM3	70.5333	-0.0329385	0.109756	-0.300108	0.764095	0.790836
ENSG00000076685.19	NT5C2	1458.32	-0.0516745	0.0635886	-0.812638	0.416426	0.457953
ENSG00000076706.17	MCAM	6607.19	0.0628348	0.0612803	1.02537	0.30519	0.344184
ENSG00000076716.9	GPC4	3961.63	-0.824997	0.0913712	-9.02907	1.73134e-19	9.24559e-19
ENSG00000076770.14	MBNL3	973.355	-0.492506	0.0853418	-5.77098	7.88105e-09	1.91062e-08
ENSG00000076826.10	CAMSAP3	2558.31	0.643845	0.0582746	11.0485	2.22958e-28	2.21458e-27
ENSG00000076864.19	RAP1GAP	1898.4	0.137025	0.0836068	1.63892	0.101229	0.123862
ENSG00000076924.12	XAB2	3968.81	0.584255	0.0476368	12.2648	1.39984e-34	2.18462e-33
ENSG00000076928.18	ARHGEF1	4993.05	0.42263	0.049435	8.5492	1.23943e-17	5.80279e-17
ENSG00000076944.16	STXBP2	2461.22	0.611335	0.0637897	9.58359	9.37287e-22	5.82812e-21
ENSG00000076984.18	MAP2K7	2032.08	0.441588	0.036441	12.1179	8.4918e-34	1.26178e-32
ENSG00000077044.11	DGKD	3183.93	-0.291649	0.0592462	-4.92267	8.53723e-07	1.7546e-06
ENSG00000077063.11	CTTNBP2	256.488	-0.68583	0.115516	-5.93712	2.90067e-09	7.27392e-09
ENSG00000077092.19	RARB	466.675	-0.154923	0.0839606	-1.84519	0.0650102	0.0818709
ENSG00000077097.15	TOP2B	13459.4	-0.329379	0.0367047	-8.97375	2.86581e-19	1.50622e-18
ENSG00000077147.16	TM9SF3	16837.3	-0.155747	0.0345947	-4.50204	6.73054e-06	1.28196e-05
ENSG00000077150.20	NFKB2	3338.59	0.508032	0.0516985	9.82681	8.63073e-23	5.82789e-22
ENSG00000077152.11	UBE2T	1421.64	0.769144	0.0757377	10.1554	3.13601e-24	2.31951e-23
ENSG00000077157.22	PPP1R12B	2887.51	-0.648953	0.0527916	-12.2927	9.90949e-35	1.56382e-33
ENSG00000077232.18	DNAJC10	10006.7	-0.297453	0.0453234	-6.56289	5.27739e-11	1.51613e-10
ENSG00000077235.18	GTF3C1	9571.75	0.0701254	0.0394229	1.7788	0.0752728	0.0938271
ENSG00000077238.14	IL4R	3185.44	-0.0945087	0.0595574	-1.58685	0.112546	0.136713
ENSG00000077254.14	USP33	4522.75	-0.417779	0.0370809	-11.2667	1.91644e-29	2.054e-28
ENSG00000077264.15	PAK3	167.383	-0.145658	0.11773	-1.23722	0.216006	0.250235
ENSG00000077274.9	CAPN6	575.784	1.26345	0.183785	6.87461	6.21609e-12	1.91472e-11
ENSG00000077312.9	SNRPA	2965.69	0.7627	0.0450488	16.9305	2.67954e-64	3.38287e-62
ENSG00000077348.9	EXOSC5	1384.64	0.828582	0.0501839	16.5109	3.06164e-61	3.14867e-59
ENSG00000077380.16	DYNC1I2	7103.2	-0.459725	0.0365072	-12.5927	2.31554e-36	4.14353e-35
ENSG00000077420.16	APBB1IP	984.647	-0.268499	0.0708051	-3.79209	0.000149387	0.000253823
ENSG00000077454.16	LRCH4	592.848	0.104081	0.0428344	2.42985	0.0151049	0.0206536
ENSG00000077458.13	FAM76B	929.84	-0.208803	0.0436129	-4.78763	1.68759e-06	3.38516e-06
ENSG00000077463.15	SIRT6	954.983	0.651613	0.0480159	13.5708	5.96957e-42	1.55447e-40
ENSG00000077514.9	POLD3	1823.59	0.171581	0.0530481	3.23444	0.00121883	0.00188557
ENSG00000077549.19	CAPZB	15432.7	0.144607	0.0332865	4.34431	1.39712e-05	2.59415e-05
ENSG00000077585.14	GPR137B	2202.43	-0.144494	0.0633073	-2.28242	0.0224645	0.0301117
ENSG00000077616.11	NAALAD2	68.2878	-0.622625	0.0703317	-8.85269	8.54329e-19	4.32624e-18
ENSG00000077684.16	JADE1	1767.24	-0.105219	0.0451911	-2.3283	0.0198962	0.0268401
ENSG00000077713.19	SLC25A43	1518.09	0.140633	0.0466095	3.01726	0.00255069	0.0038098
ENSG00000077721.16	UBE2A	4532.54	0.0550403	0.0325674	1.69004	0.0910197	0.112165
ENSG00000077782.21	FGFR1	9093.02	0.37082	0.095777	3.87171	0.000108076	0.000185821
ENSG00000077935.17	SMC1B	125.677	1.4069	0.145344	9.67978	3.67521e-22	2.35744e-21
ENSG00000077942.19	FBLN1	14044.9	-0.238737	0.0817074	-2.92185	0.00347954	0.00513061
ENSG00000077943.8	ITGA8	406.956	-0.587247	0.075087	-7.82088	5.24548e-15	2.02882e-14
ENSG00000077984.6	CST7	378.072	0.140348	0.102751	1.3659	0.171969	0.202617
ENSG00000078018.20	MAP2	989.514	0.687555	0.114879	5.98504	2.16332e-09	5.4744e-09
ENSG00000078043.16	PIAS2	1775.97	-0.126713	0.0433921	-2.92019	0.00349818	0.00515602
ENSG00000078053.17	AMPH	585.57	-0.685863	0.121508	-5.6446	1.65564e-08	3.89565e-08
ENSG00000078061.13	ARAF	4267.28	0.158383	0.0363177	4.36104	1.29447e-05	2.40867e-05
ENSG00000078070.13	MCCC1	1672.65	0.307982	0.0586798	5.24852	1.53322e-07	3.3505e-07
ENSG00000078081.8	LAMP3	878.149	0.707689	0.131908	5.36502	8.09391e-08	1.80824e-07
ENSG00000078098.14	FAP	2415.23	-0.676996	0.0840471	-8.05496	7.95043e-16	3.26984e-15
ENSG00000078114.19	NEBL	8767.29	-0.197696	0.0693177	-2.85203	0.00434405	0.00633239
ENSG00000078124.12	ACER3	2215.31	-0.234788	0.0723226	-3.2464	0.00116874	0.00181267
ENSG00000078140.14	UBE2K	6556.78	0.0286637	0.0363121	0.78937	0.429896	0.47149
ENSG00000078142.13	PIK3C3	2476.46	-0.217556	0.0362426	-6.00276	1.9399e-09	4.9274e-09
ENSG00000078177.14	N4BP2	1261.89	-0.386452	0.06177	-6.25631	3.94191e-10	1.06009e-09
ENSG00000078237.7	TIGAR	352.727	-0.156187	0.053468	-2.92113	0.00348763	0.00514129
ENSG00000078246.17	TULP3	1853.71	0.264232	0.0396507	6.66399	2.66492e-11	7.81044e-11
ENSG00000078269.15	SYNJ2	3108.73	-0.136397	0.0496825	-2.74537	0.0060443	0.008668
ENSG00000078295.17	ADCY2	577.633	0.0900962	0.13753	0.655104	0.512401	0.553524
ENSG00000078304.19	PPP2R5C	7194.19	-0.127899	0.0284292	-4.49886	6.83176e-06	1.30029e-05
ENSG00000078319.10	PMS2P1	823.905	0.284696	0.0344031	8.27531	1.28123e-16	5.57504e-16
ENSG00000078369.18	GNB1	26006.8	0.0672561	0.0325083	2.06889	0.0385564	0.0500897
ENSG00000078399.19	HOXA9	151.118	-0.497159	0.131589	-3.77813	0.000158012	0.000267681
ENSG00000078401.7	EDN1	747.593	0.218748	0.106546	2.05307	0.0400653	0.0519283
ENSG00000078403.17	MLLT10	2021.98	0.0164713	0.0431366	0.381842	0.702579	0.733847
ENSG00000078487.17	ZCWPW1	389.564	0.172406	0.0549015	3.14027	0.0016879	0.00256826
ENSG00000078549.15	ADCYAP1R1	120.475	-1.01535	0.0963976	-10.5329	6.09166e-26	5.02994e-25
ENSG00000078589.13	P2RY10	361.385	-0.470192	0.118928	-3.9536	7.69833e-05	0.000134049
ENSG00000078596.11	ITM2A	1307.15	-0.98855	0.0953907	-10.3632	3.64687e-25	2.86276e-24
ENSG00000078618.22	NRDC	8330.97	0.11893	0.0318862	3.72982	0.000191616	0.000322075
ENSG00000078668.14	VDAC3	6679.43	0.545721	0.0547961	9.95912	2.30095e-23	1.6126e-22
ENSG00000078674.18	PCM1	10446	-0.843864	0.0567324	-14.8745	4.82737e-50	2.20374e-48
ENSG00000078687.17	TNRC6C	2390.99	-0.214064	0.0545406	-3.92486	8.67795e-05	0.00015032
ENSG00000078699.22	CBFA2T2	2732.66	-0.0812178	0.0376539	-2.15695	0.0310093	0.0408122
ENSG00000078725.13	BRINP1	190.09	0.339782	0.169237	2.00773	0.0446719	0.0575283
ENSG00000078747.16	ITCH	4260.67	-0.230286	0.037679	-6.11177	9.8531e-10	2.55809e-09
ENSG00000078804.13	TP53INP2	3006.26	-0.410196	0.0634755	-6.46227	1.03142e-10	2.90479e-10
ENSG00000078808.19	SDF4	7764.82	0.332817	0.0422179	7.8833	3.18836e-15	1.25195e-14
ENSG00000078814.17	MYH7B	88.3903	0.307574	0.0866821	3.5483	0.000387727	0.000633104
ENSG00000078898.7	BPIFB2	601.196	-0.611949	0.211706	-2.89057	0.00384548	0.00563885
ENSG00000078900.15	TP73	309.504	0.217434	0.0887163	2.4509	0.01425	0.0195372
ENSG00000078902.16	TOLLIP	3934.01	0.18952	0.0441847	4.28927	1.7926e-05	3.29603e-05
ENSG00000078967.13	UBE2D4	1034.25	0.137403	0.0383816	3.57993	0.000343688	0.000564214
ENSG00000079101.16	CLUL1	140.088	-0.513797	0.10151	-5.06154	4.15891e-07	8.78626e-07
ENSG00000079102.16	RUNX1T1	378.232	-0.931588	0.0804816	-11.5752	5.50633e-31	6.60543e-30
ENSG00000079134.12	THOC1	1683.58	0.0484039	0.0412484	1.17347	0.240606	0.276511
ENSG00000079150.18	FKBP7	837.969	-0.384874	0.0498116	-7.72659	1.10464e-14	4.16853e-14
ENSG00000079156.17	OSBPL6	776.346	-0.210785	0.0945469	-2.22942	0.0257858	0.0343223
ENSG00000079215.14	SLC1A3	1039.35	-0.253107	0.0793604	-3.18934	0.00142598	0.00218773
ENSG00000079246.16	XRCC5	23313.1	-0.109259	0.029042	-3.76212	0.000168482	0.00028476
ENSG00000079257.8	LXN	1052.8	-0.119426	0.0660572	-1.80792	0.070619	0.0884719
ENSG00000079263.19	SP140	294.401	0.0163116	0.100219	0.16276	0.870707	0.887383
ENSG00000079277.22	MKNK1	1315.38	0.014301	0.0320126	0.446731	0.655069	0.689771
ENSG00000079308.19	TNS1	9007.84	-0.660851	0.0598295	-11.0456	2.30268e-28	2.28347e-27
ENSG00000079313.15	REXO1	1334.81	0.340448	0.0373807	9.10759	8.42319e-20	4.58913e-19
ENSG00000079332.15	SAR1A	8771.8	0.00286027	0.03503	0.0816522	0.934923	0.943427
ENSG00000079335.20	CDC14A	657.487	0.113203	0.0989693	1.14382	0.252699	0.2893
ENSG00000079337.16	RAPGEF3	860.165	-0.351381	0.0771823	-4.55261	5.2984e-06	1.01851e-05
ENSG00000079385.23	CEACAM1	1877.27	-0.0387871	0.101264	-0.383028	0.701699	0.733054
ENSG00000079387.14	SENP1	1665.69	-0.169181	0.0366279	-4.6189	3.85785e-06	7.49303e-06
ENSG00000079432.7	CIC	5741.88	0.0265604	0.0377929	0.702788	0.482188	0.523667
ENSG00000079435.10	LIPE	1105.8	-0.717855	0.114324	-6.27913	3.40462e-10	9.19113e-10
ENSG00000079459.13	FDFT1	7961.93	0.00611518	0.0553058	0.11057	0.911957	0.923714
ENSG00000079462.8	PAFAH1B3	2856.82	0.733556	0.0633757	11.5747	5.53431e-31	6.63465e-30
ENSG00000079482.13	OPHN1	1070.98	-0.0982169	0.0657316	-1.49421	0.13512	0.162049
ENSG00000079616.13	KIF22	3242.63	0.515355	0.0463855	11.1103	1.11826e-28	1.13286e-27
ENSG00000079691.18	CARMIL1	2217.41	-0.121278	0.0517111	-2.34531	0.0190113	0.0257051
ENSG00000079739.17	PGM1	3606.47	0.1482	0.056402	2.62757	0.00859961	0.0121143
ENSG00000079785.16	DDX1	7573.07	-0.00956601	0.0314979	-0.303703	0.761354	0.788445
ENSG00000079805.18	DNM2	7695.52	0.275065	0.0343119	8.01661	1.087e-15	4.42682e-15
ENSG00000079819.19	EPB41L2	3888.97	-0.209992	0.0659567	-3.18378	0.00145366	0.0022287
ENSG00000079841.18	RIMS1	215.151	-0.665502	0.164791	-4.03846	5.38026e-05	9.49402e-05
ENSG00000079931.15	MOXD1	790.249	0.0832276	0.101359	0.821117	0.41158	0.45295
ENSG00000079950.14	STX7	3593.03	-0.194077	0.0364403	-5.32589	1.00461e-07	2.22617e-07
ENSG00000079974.18	RABL2B	1099.74	0.0164532	0.0413886	0.397531	0.690976	0.723173
ENSG00000079999.14	KEAP1	4761.27	0.357636	0.0402611	8.88292	6.51295e-19	3.33034e-18
ENSG00000080031.10	PTPRH	98.0266	0.0532341	0.127372	0.417941	0.67599	0.709313
ENSG00000080189.15	SLC35C2	3865.82	0.462366	0.0347202	13.3169	1.84551e-40	4.36484e-39
ENSG00000080200.10	CRYBG3	857.769	-0.851229	0.0955178	-8.91174	5.02399e-19	2.59287e-18
ENSG00000080298.15	RFX3	938.424	-0.325839	0.0687971	-4.73623	2.17727e-06	4.32149e-06
ENSG00000080345.18	RIF1	4576.84	-0.293285	0.0459983	-6.376	1.81768e-10	5.01802e-10
ENSG00000080371.6	RAB21	4690.31	-0.102514	0.0401747	-2.55172	0.0107194	0.0149235
ENSG00000080493.18	SLC4A4	279.93	-3.17152	0.151291	-20.9631	1.42534e-97	4.65933e-95
ENSG00000080503.24	SMARCA2	9729.4	-0.404213	0.0428726	-9.42823	4.17066e-21	2.47883e-20
ENSG00000080546.13	SESN1	1624.79	-0.478378	0.056712	-8.43523	3.30557e-17	1.50377e-16
ENSG00000080561.14	MID2	1809.01	-0.384755	0.0522171	-7.36837	1.72723e-13	5.96917e-13
ENSG00000080573.7	COL5A3	3047.98	-0.103269	0.0849744	-1.2153	0.224253	0.259312
ENSG00000080603.17	SRCAP	293.445	-0.291506	0.0476062	-6.12328	9.16705e-10	2.38471e-09
ENSG00000080608.10	PUM3	2276.89	0.448413	0.0549821	8.15562	3.47403e-16	1.46838e-15
ENSG00000080644.16	CHRNA3	26.5266	0.119172	0.121035	0.984606	0.324818	0.364568
ENSG00000080709.16	KCNN2	55.6208	0.167791	0.0742624	2.25943	0.0238568	0.0318729
ENSG00000080802.19	CNOT4	1739.64	-0.172536	0.0281666	-6.12554	9.03775e-10	2.35174e-09
ENSG00000080815.19	PSEN1	6066.45	-0.181857	0.0337012	-5.39617	6.80797e-08	1.5286e-07
ENSG00000080819.9	CPOX	748.918	0.0594859	0.0414223	1.43609	0.150978	0.179445
ENSG00000080822.17	CLDND1	2653.66	-0.0127439	0.0365207	-0.348949	0.727128	0.756898
ENSG00000080823.23	MOK	820.253	-0.0460692	0.0670427	-0.687163	0.49198	0.533542
ENSG00000080824.19	HSP90AA1	93304.2	0.284476	0.0555307	5.12285	3.00949e-07	6.42392e-07
ENSG00000080839.12	RBL1	1092.87	0.398293	0.0626757	6.35483	2.08664e-10	5.73285e-10
ENSG00000080845.18	DLGAP4	5039.24	0.345664	0.0347777	9.93924	2.8096e-23	1.95635e-22
ENSG00000080854.16	IGSF9B	581.205	-0.26959	0.119973	-2.24709	0.0246346	0.0328521
ENSG00000080947.15	CROCCP3	172.036	-0.249574	0.0618648	-4.03419	5.47907e-05	9.66186e-05
ENSG00000080986.13	NDC80	989.575	0.919158	0.0843434	10.8978	1.18077e-27	1.12462e-26
ENSG00000081014.11	AP4E1	1071.87	-0.249955	0.0441994	-5.65516	1.55697e-08	3.67292e-08
ENSG00000081019.13	RSBN1	1765.07	-0.302458	0.0390578	-7.74384	9.64562e-15	3.65802e-14
ENSG00000081026.19	MAGI3	3256.49	-0.536037	0.0675996	-7.92959	2.19873e-15	8.75e-15
ENSG00000081041.9	CXCL2	153.058	-0.623578	0.140205	-4.44763	8.68231e-06	1.63854e-05
ENSG00000081052.13	COL4A4	207.737	-0.0195493	0.113697	-0.171942	0.863483	0.881149
ENSG00000081059.20	TCF7	1133.53	-0.0533301	0.0877494	-0.607755	0.54335	0.583171
ENSG00000081087.15	OSTM1	1851.26	-0.337852	0.0411698	-8.20632	2.28075e-16	9.75045e-16
ENSG00000081148.12	IMPG2	32.385	-0.47518	0.0677242	-7.0164	2.27654e-12	7.25782e-12
ENSG00000081154.12	PCNP	6817.43	-0.0934651	0.0273988	-3.41128	0.000646575	0.00102888
ENSG00000081177.18	EXD2	2675.64	-0.143351	0.0387729	-3.6972	0.000217992	0.000364801
ENSG00000081181.8	ARG2	131.201	0.107672	0.0793041	1.35772	0.174554	0.205451
ENSG00000081189.16	MEF2C	1574.75	-0.505614	0.0581214	-8.69928	3.33988e-18	1.62347e-17
ENSG00000081237.20	PTPRC	3424.38	-0.501415	0.0999062	-5.01886	5.19789e-07	1.08908e-06
ENSG00000081277.13	PKP1	2367.23	1.67488	0.160229	10.453	1.41936e-25	1.14261e-24
ENSG00000081307.14	UBA5	2702.34	-0.162523	0.0321461	-5.05575	4.28697e-07	9.04429e-07
ENSG00000081320.11	STK17B	2772.36	-0.359072	0.0614699	-5.84143	5.17534e-09	1.27202e-08
ENSG00000081377.17	CDC14B	718.355	-0.590883	0.0598593	-9.8712	5.54963e-23	3.78367e-22
ENSG00000081386.12	ZNF510	955.225	-0.502579	0.0380107	-13.222	6.54569e-40	1.49595e-38
ENSG00000081479.15	LRP2	7712.87	-1.09926	0.175399	-6.26722	3.67562e-10	9.89499e-10
ENSG00000081665.14	ZNF506	1340.16	-0.351918	0.0470479	-7.48	7.43237e-14	2.63983e-13
ENSG00000081692.12	JMJD4	572.424	0.73655	0.0492346	14.96	1.3398e-50	6.35398e-49
ENSG00000081721.12	DUSP12	996.047	0.160714	0.0397066	4.04754	5.17593e-05	9.14405e-05
ENSG00000081760.17	AACS	3381.7	0.117627	0.0540595	2.17589	0.0295637	0.039019
ENSG00000081791.9	DELE1	3335.79	-0.242917	0.0330542	-7.34906	1.99609e-13	6.86464e-13
ENSG00000081803.16	CADPS2	3345.06	-0.566138	0.0753429	-7.51415	5.72812e-14	2.04803e-13
ENSG00000081818.4	PCDHB4	322.32	-0.33674	0.0903659	-3.72641	0.000194227	0.000326314
ENSG00000081853.15	PCDHGA2	182.951	-0.743568	0.113006	-6.57992	4.70703e-11	1.35653e-10
ENSG00000081870.12	HSPB11	1292.35	0.313077	0.046289	6.76353	1.3467e-11	4.04938e-11
ENSG00000081913.14	PHLPP1	1536.46	0.27533	0.0606673	4.53835	5.66961e-06	1.08712e-05
ENSG00000081923.15	ATP8B1	5346.04	-0.515759	0.0677481	-7.61289	2.68042e-14	9.80571e-14
ENSG00000081985.13	IL12RB2	450.575	1.91861	0.163175	11.758	6.42639e-32	8.31977e-31
ENSG00000082014.17	SMARCD3	1150.04	0.410926	0.0729228	5.63509	1.74972e-08	4.10961e-08
ENSG00000082068.9	WDR70	1817.94	0.0519498	0.0307179	1.69119	0.0908	0.111909
ENSG00000082074.19	FYB1	1710.97	-0.413152	0.0864677	-4.77811	1.76951e-06	3.54134e-06
ENSG00000082146.13	STRADB	1001.3	-0.265508	0.0463845	-5.72407	1.04003e-08	2.49721e-08
ENSG00000082153.18	BZW1	10558.7	-0.271063	0.0463042	-5.85396	4.79999e-09	1.18262e-08
ENSG00000082175.15	PGR	8628.46	-0.815265	0.174937	-4.66033	3.15697e-06	6.17233e-06
ENSG00000082196.21	C1QTNF3	952.647	-0.676421	0.0998603	-6.77368	1.25551e-11	3.78576e-11
ENSG00000082212.13	ME2	2409.6	0.2696	0.055142	4.8892	1.01247e-06	2.06855e-06
ENSG00000082213.18	C5orf22	2023.03	-0.109847	0.0384635	-2.85589	0.0042917	0.00625958
ENSG00000082258.13	CCNT2	2534.19	-0.421584	0.0334007	-12.622	1.59699e-36	2.88308e-35
ENSG00000082269.17	FAM135A	554.172	0.0314341	0.0763388	0.411771	0.680507	0.7135
ENSG00000082397.17	EPB41L3	2325.86	-0.169917	0.0785724	-2.16255	0.0305757	0.0402763
ENSG00000082438.17	COBLL1	2465.88	-0.666165	0.0670654	-9.93307	2.98899e-23	2.07731e-22
ENSG00000082458.12	DLG3	5159.89	-0.0344617	0.0412226	-0.835991	0.40316	0.444245
ENSG00000082482.14	KCNK2	702.342	-0.651781	0.153741	-4.23948	2.24035e-05	4.08404e-05
ENSG00000082497.12	SERTAD4	3292.2	0.190444	0.0811129	2.34789	0.0188799	0.0255463
ENSG00000082512.15	TRAF5	2644.03	-0.561859	0.0619822	-9.06484	1.24783e-19	6.72118e-19
ENSG00000082515.18	MRPL22	1360.01	0.224286	0.0380945	5.88762	3.91792e-09	9.71968e-09
ENSG00000082516.9	GEMIN5	2130.31	-0.140516	0.0339535	-4.13848	3.49614e-05	6.27023e-05
ENSG00000082641.16	NFE2L1	16944	0.0651344	0.0487358	1.33648	0.181392	0.212802
ENSG00000082684.16	SEMA5B	167.583	0.350777	0.0841789	4.16704	3.08585e-05	5.56e-05
ENSG00000082701.17	GSK3B	5491.52	-0.173757	0.0371239	-4.68046	2.86227e-06	5.62015e-06
ENSG00000082781.12	ITGB5	16760.5	-0.286148	0.0605811	-4.72339	2.31945e-06	4.59323e-06
ENSG00000082805.20	ERC1	4354.86	-0.198322	0.0474617	-4.17858	2.9334e-05	5.29574e-05
ENSG00000082898.18	XPO1	10773.5	-0.0651213	0.0335789	-1.93935	0.0524584	0.0669499
ENSG00000082996.20	RNF13	3559.02	-0.0747285	0.0365625	-2.04386	0.0409675	0.0530376
ENSG00000083093.10	PALB2	1133.05	-0.115971	0.0368606	-3.14622	0.00165395	0.00251828
ENSG00000083097.14	DOP1A	1254.43	-0.630068	0.04941	-12.7518	3.04448e-37	5.79337e-36
ENSG00000083099.11	LYRM2	2481.94	0.01421	0.0406757	0.34935	0.726827	0.756713
ENSG00000083123.15	BCKDHB	1321.41	-0.451241	0.0450948	-10.0065	1.42714e-23	1.01143e-22
ENSG00000083168.11	KAT6A	6489.62	-0.11749	0.0678838	-1.73075	0.0834967	0.103388
ENSG00000083223.18	TUT7	2734.3	-0.368882	0.0401197	-9.19455	3.7657e-20	2.09784e-19
ENSG00000083290.20	ULK2	2230.82	-0.00327298	0.0589913	-0.0554825	0.955754	0.961532
ENSG00000083307.12	GRHL2	5745.36	0.277174	0.0468103	5.92121	3.1959e-09	7.99127e-09
ENSG00000083312.17	TNPO1	7847.7	-0.445861	0.0365245	-12.2072	2.84506e-34	4.33652e-33
ENSG00000083444.17	PLOD1	11316.3	0.724404	0.0604943	11.9747	4.81943e-33	6.79172e-32
ENSG00000083454.22	P2RX5	75.8476	0.549059	0.135211	4.06075	4.89163e-05	8.66184e-05
ENSG00000083457.12	ITGAE	815.669	0.313561	0.0457579	6.8526	7.25192e-12	2.22405e-11
ENSG00000083520.15	DIS3	3064.29	-0.216918	0.0377896	-5.74014	9.4601e-09	2.27834e-08
ENSG00000083535.16	PIBF1	1192.39	-0.364193	0.0391679	-9.29827	1.42754e-20	8.19717e-20
ENSG00000083544.16	TDRD3	1403.4	-0.230403	0.036307	-6.34598	2.21019e-10	6.05867e-10
ENSG00000083635.8	NUFIP1	566.174	0.0515316	0.0360635	1.42891	0.153029	0.181622
ENSG00000083642.19	PDS5B	3324.92	-0.400709	0.0416134	-9.62934	6.01118e-22	3.79582e-21
ENSG00000083720.13	OXCT1	2177.23	0.0562544	0.0730274	0.770319	0.441111	0.482606
ENSG00000083750.13	RRAGB	1026.01	-0.0682766	0.0405638	-1.68319	0.0923385	0.113629
ENSG00000083782.8	EPYC	260.751	-0.637331	0.167472	-3.80561	0.000141456	0.000240816
ENSG00000083799.18	CYLD	3571.94	-0.239161	0.0460035	-5.19875	2.00628e-07	4.34023e-07
ENSG00000083807.10	SLC27A5	430.383	0.892034	0.0672452	13.2654	3.67497e-40	8.48348e-39
ENSG00000083812.12	ZNF324	684.682	0.080772	0.0388177	2.08081	0.0374517	0.0487584
ENSG00000083814.13	ZNF671	453.679	-0.598869	0.0777416	-7.70333	1.32567e-14	4.97188e-14
ENSG00000083817.9	ZNF416	395.009	-0.119191	0.0405728	-2.93772	0.0033064	0.00488554
ENSG00000083828.16	ZNF586	1084.74	-0.343176	0.0581462	-5.90196	3.59214e-09	8.94176e-09
ENSG00000083838.16	ZNF446	380.106	0.11251	0.0488821	2.30166	0.0213546	0.0286891
ENSG00000083844.10	ZNF264	2669	-0.342371	0.0432186	-7.92185	2.34007e-15	9.29225e-15
ENSG00000083845.9	RPS5	31006.2	0.564948	0.0536172	10.5367	5.85296e-26	4.84377e-25
ENSG00000083857.14	FAT1	9962.55	-0.152266	0.0957235	-1.59068	0.111681	0.135816
ENSG00000083896.13	YTHDC1	5510.81	-0.101465	0.0218045	-4.65341	3.26498e-06	6.37601e-06
ENSG00000083937.10	CHMP2B	3414.22	-0.131742	0.0360021	-3.6593	0.00025291	0.000420544
ENSG00000084070.12	SMAP2	3596.86	-0.054923	0.0438665	-1.25205	0.210552	0.244303
ENSG00000084072.17	PPIE	2542.19	0.278544	0.0369985	7.52852	5.13204e-14	1.83885e-13
ENSG00000084073.10	ZMPSTE24	6232.14	-0.140252	0.0382519	-3.66655	0.000245848	0.00040921
ENSG00000084090.13	STARD7	10774.5	0.169056	0.0315986	5.3501	8.79037e-08	1.95953e-07
ENSG00000084092.7	NOA1	1592.18	0.208298	0.0321966	6.46957	9.82824e-11	2.77391e-10
ENSG00000084093.19	REST	3660.04	-0.375241	0.038682	-9.70066	2.99569e-22	1.93641e-21
ENSG00000084112.15	SSH1	3256.45	-0.203639	0.0357008	-5.70404	1.16999e-08	2.79642e-08
ENSG00000084207.18	GSTP1	11154	0.469601	0.106158	4.42359	9.70737e-06	1.82334e-05
ENSG00000084234.18	APLP2	37842	0.0135343	0.0556853	0.24305	0.807966	0.831882
ENSG00000084444.14	FAM234B	6382.27	0.356594	0.116159	3.06989	0.00214141	0.00322692
ENSG00000084463.8	WBP11	8039.11	0.241354	0.0498071	4.84578	1.26112e-06	2.55887e-06
ENSG00000084623.12	EIF3I	12099.1	0.392128	0.0370009	10.5978	3.05032e-26	2.58754e-25
ENSG00000084628.10	NKAIN1	2911.08	0.6928	0.15479	4.47574	7.61463e-06	1.44434e-05
ENSG00000084636.18	COL16A1	6465.45	-0.14838	0.0825497	-1.79747	0.0722614	0.0903564
ENSG00000084652.16	TXLNA	6645.98	0.0973006	0.0308655	3.15241	0.00161931	0.00246779
ENSG00000084676.15	NCOA1	4668.53	-0.50417	0.0404099	-12.4764	1.00434e-35	1.71667e-34
ENSG00000084693.16	AGBL5	1889.06	0.409914	0.0427308	9.59296	8.55927e-22	5.34582e-21
ENSG00000084710.14	EFR3B	665.785	0.220837	0.0991125	2.22814	0.025871	0.0344307
ENSG00000084731.15	KIF3C	1609.21	0.413143	0.065892	6.27	3.61044e-10	9.72811e-10
ENSG00000084733.11	RAB10	11170.8	-0.0826694	0.03174	-2.60458	0.00919871	0.0129055
ENSG00000084754.12	HADHA	13326.9	0.00112733	0.0286617	0.0393322	0.968626	0.972664
ENSG00000084764.12	MAPRE3	1109.26	0.28911	0.055152	5.24205	1.58803e-07	3.46448e-07
ENSG00000084774.14	CAD	4469.8	0.352363	0.0444388	7.92916	2.20631e-15	8.77634e-15
ENSG00000085063.17	CD59	20443.4	-0.101354	0.0633128	-1.60084	0.109413	0.133216
ENSG00000085117.12	CD82	3540.39	0.50777	0.0800413	6.34385	2.241e-10	6.14037e-10
ENSG00000085185.15	BCORL1	1487.41	-0.0197892	0.0475342	-0.416314	0.67718	0.71044
ENSG00000085224.23	ATRX	6268	-0.595683	0.0444572	-13.399	6.12571e-41	1.49317e-39
ENSG00000085231.14	AK6	889.332	0.0632015	0.0390485	1.61854	0.105547	0.128904
ENSG00000085265.11	FCN1	224.488	0.202352	0.123504	1.63843	0.101332	0.123979
ENSG00000085274.16	MYNN	1105.67	-0.13159	0.0305185	-4.31181	1.61924e-05	2.989e-05
ENSG00000085276.19	MECOM	760.015	-0.549065	0.0711986	-7.71173	1.24124e-14	4.66574e-14
ENSG00000085365.18	SCAMP1	4849.16	-0.408169	0.0460144	-8.87045	7.2849e-19	3.7054e-18
ENSG00000085377.15	PREP	2907.17	0.10289	0.0547565	1.87904	0.0602387	0.0762659
ENSG00000085382.12	HACE1	793.073	-0.183055	0.0531167	-3.44628	0.000568356	0.000910981
ENSG00000085415.16	SEH1L	2374.98	0.299241	0.045567	6.56706	5.13169e-11	1.47543e-10
ENSG00000085433.16	WDR47	1253.83	-0.192378	0.0421942	-4.55935	5.13121e-06	9.87821e-06
ENSG00000085449.15	WDFY1	2788.68	-0.293628	0.0343444	-8.54949	1.2363e-17	5.78965e-17
ENSG00000085465.13	OVGP1	240.845	0.243903	0.0847115	2.87922	0.00398662	0.00583599
ENSG00000085491.17	SLC25A24	4104.24	-0.375674	0.0517069	-7.26546	3.71785e-13	1.252e-12
ENSG00000085511.20	MAP3K4	2013.67	-0.204138	0.0375186	-5.44099	5.29856e-08	1.20014e-07
ENSG00000085514.16	PILRA	449.335	0.267485	0.0646975	4.1344	3.55885e-05	6.37583e-05
ENSG00000085552.17	IGSF9	3362.42	0.26509	0.0739479	3.58482	0.000337305	0.000554083
ENSG00000085563.15	ABCB1	289.956	-0.812607	0.0908278	-8.94668	3.66331e-19	1.91056e-18
ENSG00000085644.14	ZNF213	2211.75	0.293687	0.0439599	6.68079	2.37651e-11	7.00058e-11
ENSG00000085662.14	AKR1B1	2223.42	0.226519	0.0661088	3.42646	0.000611509	0.000975876
ENSG00000085719.13	CPNE3	12866.4	0.273381	0.0566648	4.82454	1.4033e-06	2.83478e-06
ENSG00000085721.13	RRN3	4495.18	-0.0740203	0.0385328	-1.92097	0.0547358	0.069641
ENSG00000085733.16	CTTN	18684.6	0.437115	0.0624096	7.00398	2.48786e-12	7.90674e-12
ENSG00000085741.13	WNT11	326.453	-0.218925	0.146556	-1.4938	0.135229	0.162168
ENSG00000085760.15	MTIF2	2543.5	0.106812	0.033765	3.16339	0.00155945	0.00238212
ENSG00000085788.14	DDHD2	4319.3	0.232058	0.0826356	2.80821	0.00498185	0.00721387
ENSG00000085831.15	TTC39A	7911.86	0.100723	0.0895315	1.125	0.260587	0.297587
ENSG00000085832.17	EPS15	4894.34	-0.258764	0.0297647	-8.69367	3.50921e-18	1.70307e-17
ENSG00000085840.13	ORC1	410.864	0.815416	0.084209	9.68325	3.55254e-22	2.28105e-21
ENSG00000085871.9	MGST2	2055.37	0.00595263	0.0533166	0.111647	0.911104	0.923207
ENSG00000085872.15	CHERP	1896.97	0.286151	0.0396568	7.21568	5.36664e-13	1.78849e-12
ENSG00000085978.22	ATG16L1	3014.5	-0.261457	0.0447959	-5.83662	5.32694e-09	1.30682e-08
ENSG00000085982.14	USP40	2921.15	-0.145905	0.0347563	-4.19795	2.69346e-05	4.87652e-05
ENSG00000085998.14	POMGNT1	5075.39	0.208306	0.0393186	5.2979	1.17139e-07	2.58479e-07
ENSG00000085999.13	RAD54L	318.77	0.955561	0.0821986	11.625	3.07509e-31	3.76036e-30
ENSG00000086015.22	MAST2	4983.39	0.299304	0.0395075	7.57587	3.56741e-14	1.29496e-13
ENSG00000086061.16	DNAJA1	13960.6	0.365806	0.0407941	8.96714	3.04315e-19	1.5953e-18
ENSG00000086062.13	B4GALT1	19171.4	-0.254816	0.0599525	-4.25029	2.13491e-05	3.89648e-05
ENSG00000086065.14	CHMP5	4912.42	0.131764	0.0410106	3.21291	0.00131396	0.00202435
ENSG00000086102.19	NFX1	3723.39	-0.0928385	0.0313021	-2.96589	0.00301808	0.00447506
ENSG00000086189.10	DIMT1	596.778	-0.185256	0.0380444	-4.86948	1.11894e-06	2.27871e-06
ENSG00000086200.17	IPO11	1730.83	-0.383847	0.0359682	-10.6718	1.37886e-26	1.20026e-25
ENSG00000086205.18	FOLH1	317.501	0.336734	0.104107	3.23449	0.00121859	0.00188535
ENSG00000086232.13	EIF2AK1	15148.2	0.231849	0.0338677	6.84573	7.60876e-12	2.33037e-11
ENSG00000086288.12	NME8	31.5434	-0.206242	0.0999752	-2.06293	0.0391194	0.0507778
ENSG00000086289.12	EPDR1	673.89	-0.0520361	0.0804299	-0.646974	0.517649	0.558468
ENSG00000086300.16	SNX10	1255.17	0.111605	0.0707644	1.57713	0.114765	0.139297
ENSG00000086475.15	SEPHS1	4539.34	0.483136	0.0446357	10.824	2.64995e-27	2.45496e-26
ENSG00000086504.17	MRPL28	3336.59	0.795858	0.0529702	15.0246	5.06397e-51	2.46545e-49
ENSG00000086544.3	ITPKC	2602.11	0.42468	0.0473381	8.97121	2.93271e-19	1.53873e-18
ENSG00000086548.9	CEACAM6	11795.2	-0.709453	0.194276	-3.65178	0.00026043	0.000432656
ENSG00000086570.12	FAT2	691.477	-0.028268	0.149947	-0.18852	0.850469	0.870099
ENSG00000086589.12	RBM22	3315.85	-0.0460184	0.0253282	-1.81688	0.0692351	0.086863
ENSG00000086598.11	TMED2	22624.4	0.0451924	0.0415748	1.08701	0.277031	0.314989
ENSG00000086619.14	ERO1B	1246.24	-0.300778	0.0861647	-3.49073	0.000481703	0.00077843
ENSG00000086666.19	ZFAND6	4990.25	-0.157576	0.0371065	-4.24659	2.17051e-05	3.95948e-05
ENSG00000086696.11	HSD17B2	161.334	0.615952	0.180124	3.41961	0.000627114	0.000999647
ENSG00000086712.13	TXLNG	2100.39	0.0252556	0.0449114	0.562342	0.573883	0.612995
ENSG00000086717.18	PPEF1	188.607	-0.190641	0.0886064	-2.15155	0.0314329	0.0413328
ENSG00000086730.17	LAT2	784.876	-0.103306	0.0609591	-1.69468	0.0901367	0.111129
ENSG00000086758.16	HUWE1	22177.3	-0.100043	0.0415473	-2.40793	0.0160433	0.0218714
ENSG00000086827.9	ZW10	1435.6	-0.00141801	0.0428328	-0.0331057	0.97359	0.976899
ENSG00000086848.15	ALG9	382.423	-0.24435	0.0400369	-6.10311	1.04023e-09	2.69648e-09
ENSG00000086991.13	NOX4	645.964	-0.348082	0.0775135	-4.4906	7.10234e-06	1.35025e-05
ENSG00000087008.16	ACOX3	2103.3	0.112728	0.0590784	1.90811	0.0563766	0.071634
ENSG00000087053.20	MTMR2	2292.75	0.0367433	0.0548857	0.669451	0.503208	0.544685
ENSG00000087074.8	PPP1R15A	3262.17	0.182218	0.0601407	3.02986	0.00244667	0.0036634
ENSG00000087076.9	HSD17B14	515.222	0.612261	0.085757	7.13949	9.36753e-13	3.07315e-12
ENSG00000087077.14	TRIP6	3964.71	0.544405	0.0703636	7.73703	1.01765e-14	3.85456e-14
ENSG00000087085.16	ACHE	100.96	0.851874	0.114837	7.41814	1.18778e-13	4.16621e-13
ENSG00000087086.15	FTL	106804	0.352239	0.0592619	5.94378	2.78529e-09	6.99225e-09
ENSG00000087087.20	SRRT	6671.29	0.424416	0.03235	13.1195	2.54556e-39	5.5409e-38
ENSG00000087088.20	BAX	2543.32	0.746669	0.0463905	16.0953	2.75284e-58	2.29062e-56
ENSG00000087095.13	NLK	2092.72	-0.083973	0.0517525	-1.62259	0.104677	0.127868
ENSG00000087111.21	PIGS	4723.9	0.0285368	0.0524471	0.544107	0.586368	0.625126
ENSG00000087116.16	ADAMTS2	5547.26	-0.406724	0.0830639	-4.89652	9.75488e-07	1.99545e-06
ENSG00000087152.15	ATXN7L3	4361.22	0.24394	0.0294296	8.28891	1.14289e-16	4.99088e-16
ENSG00000087157.19	PGS1	1487.27	0.359949	0.0422185	8.52586	1.51676e-17	7.05972e-17
ENSG00000087191.13	PSMC5	7042.24	0.654007	0.0558642	11.7071	1.17243e-31	1.48736e-30
ENSG00000087206.17	UIMC1	1364.99	0.080424	0.0276828	2.9052	0.00367018	0.00539476
ENSG00000087237.12	CETP	97.5648	0.105762	0.0737201	1.43464	0.15139	0.179876
ENSG00000087245.13	MMP2	26961.4	-0.411669	0.0855678	-4.81103	1.50158e-06	3.02496e-06
ENSG00000087253.13	LPCAT2	1325.21	-0.318383	0.0651026	-4.89048	1.00588e-06	2.05601e-06
ENSG00000087258.16	GNAO1	397.272	0.186813	0.131335	1.42241	0.154906	0.183708
ENSG00000087263.17	OGFOD1	2181.39	0.157934	0.0364879	4.32839	1.50203e-05	2.77992e-05
ENSG00000087266.17	SH3BP2	3161.67	0.204374	0.0437618	4.67015	3.00978e-06	5.89292e-06
ENSG00000087269.16	NOP14	1803.48	0.258012	0.0323717	7.9703	1.58289e-15	6.38245e-15
ENSG00000087274.17	ADD1	13371.4	-0.0589416	0.0299882	-1.96549	0.0493573	0.0631931
ENSG00000087299.12	L2HGDH	782.504	-0.0924234	0.0486434	-1.90002	0.0574306	0.0729023
ENSG00000087301.9	TXNDC16	1711.75	-0.325818	0.0672291	-4.84638	1.25734e-06	2.55177e-06
ENSG00000087302.9	RTRAF	7719.94	0.0348654	0.0368428	0.94633	0.34398	0.384051
ENSG00000087303.18	NID2	1976.48	-0.60791	0.0818112	-7.43065	1.08062e-13	3.80061e-13
ENSG00000087338.5	GMCL1	2173.9	-0.194646	0.032924	-5.91199	3.37995e-09	8.43652e-09
ENSG00000087365.16	SF3B2	15302	0.3281	0.0311195	10.5433	5.45773e-26	4.52898e-25
ENSG00000087448.11	KLHL42	2528.12	-0.206112	0.0429228	-4.80192	1.57149e-06	3.15851e-06
ENSG00000087460.27	GNAS	92097.2	0.485615	0.0565673	8.58472	9.1058e-18	4.30392e-17
ENSG00000087470.18	DNM1L	4905.33	0.066149	0.0383725	1.72386	0.0847324	0.10484
ENSG00000087494.16	PTHLH	596.81	-0.77207	0.146161	-5.28232	1.27557e-07	2.80622e-07
ENSG00000087495.17	PHACTR3	44.2393	0.406973	0.102319	3.97751	6.96418e-05	0.000121705
ENSG00000087502.18	ERGIC2	2995.34	-0.067319	0.0437498	-1.53873	0.123871	0.149537
ENSG00000087510.7	TFAP2C	3807.24	0.534799	0.0780806	6.84932	7.42038e-12	2.27419e-11
ENSG00000087586.18	AURKA	1579.16	0.902162	0.0822011	10.9751	5.03682e-28	4.89925e-27
ENSG00000087589.16	CASS4	119.899	-0.358866	0.0803455	-4.46654	7.94947e-06	1.50614e-05
ENSG00000087842.11	PIR	785.122	0.822573	0.0857455	9.59319	8.54042e-22	5.33587e-21
ENSG00000087884.14	AAMDC	442.293	0.11005	0.0754785	1.45804	0.144831	0.172732
ENSG00000087903.13	RFX2	527.343	0.37195	0.058226	6.38805	1.68013e-10	4.65372e-10
ENSG00000087995.16	METTL2A	1646.87	0.33647	0.0459184	7.32756	2.34375e-13	8.01357e-13
ENSG00000088002.12	SULT2B1	572.212	0.739875	0.111943	6.60941	3.85845e-11	1.11867e-10
ENSG00000088035.18	ALG6	1277.47	0.0730752	0.0426249	1.71438	0.0864595	0.106854
ENSG00000088038.19	CNOT3	3050.98	0.37025	0.0332449	11.1371	8.28141e-29	8.45508e-28
ENSG00000088179.9	PTPN4	1451.06	-0.39301	0.0378287	-10.3892	2.7763e-25	2.19538e-24
ENSG00000088205.13	DDX18	5349.07	-0.0411605	0.0352758	-1.16682	0.243284	0.279307
ENSG00000088247.17	KHSRP	9569.73	0.420311	0.0337504	12.4535	1.33776e-35	2.26541e-34
ENSG00000088256.9	GNA11	3531.99	0.322469	0.0414147	7.78635	6.89737e-15	2.64426e-14
ENSG00000088280.19	ASAP3	3006.62	-0.00258869	0.0518575	-0.0499193	0.960187	0.965302
ENSG00000088298.13	EDEM2	2153.89	0.340974	0.0402647	8.46831	2.48971e-17	1.14227e-16
ENSG00000088305.18	DNMT3B	577.773	0.778117	0.0801834	9.70422	2.89281e-22	1.87189e-21
ENSG00000088320.4	REM1	70.0565	0.758093	0.0959725	7.89906	2.81008e-15	1.10817e-14
ENSG00000088325.16	TPX2	4807.33	0.877806	0.0831552	10.5562	4.7533e-26	3.966e-25
ENSG00000088340.17	FER1L4	392.322	1.22774	0.10803	11.3648	6.26045e-30	6.94148e-29
ENSG00000088356.6	PDRG1	1943.75	0.65874	0.0518559	12.7033	5.66971e-37	1.0537e-35
ENSG00000088367.23	EPB41L1	5659.91	0.104212	0.0520545	2.00199	0.0452861	0.0582618
ENSG00000088387.19	DOCK9	4249.81	-0.444763	0.049133	-9.05222	1.40086e-19	7.52908e-19
ENSG00000088448.14	ANKRD10	4720.25	-0.179105	0.0478168	-3.74565	0.000179928	0.000303378
ENSG00000088451.11	TGDS	644.62	-0.0194503	0.0408023	-0.476695	0.633579	0.669764
ENSG00000088538.13	DOCK3	208.747	0.811831	0.13139	6.17879	6.45946e-10	1.69968e-09
ENSG00000088543.15	C3orf18	543.62	-0.24392	0.0718193	-3.39631	0.000683014	0.00108422
ENSG00000088682.14	COQ9	1944.1	0.435014	0.0413645	10.5166	7.2448e-26	5.94457e-25
ENSG00000088726.16	TMEM40	225.035	0.875957	0.152416	5.74713	9.07689e-09	2.18893e-08
ENSG00000088727.13	KIF9	497.707	0.107985	0.0532153	2.02922	0.0424361	0.054838
ENSG00000088756.13	ARHGAP28	453.931	-0.632668	0.0857819	-7.37532	1.63954e-13	5.68115e-13
ENSG00000088766.12	CRLS1	60.8779	0.0241269	0.0661333	0.364822	0.715244	0.745757
ENSG00000088808.18	PPP1R13B	2308.67	0.0318555	0.0403577	0.789329	0.42992	0.47149
ENSG00000088812.18	ATRN	5946.14	-0.214159	0.0410098	-5.22213	1.76873e-07	3.84586e-07
ENSG00000088826.18	SMOX	707.049	0.939171	0.0818734	11.471	1.84486e-30	2.12003e-29
ENSG00000088827.12	SIGLEC1	1315.62	0.213542	0.0871053	2.45154	0.0142246	0.0195052
ENSG00000088832.18	FKBP1A	11201.6	0.207702	0.0421362	4.92929	8.25287e-07	1.69826e-06
ENSG00000088833.17	NSFL1C	4996.76	0.390502	0.0336158	11.6166	3.39345e-31	4.12761e-30
ENSG00000088836.14	SLC4A11	583.03	0.494189	0.118495	4.17056	3.03852e-05	5.4785e-05
ENSG00000088854.12	C20orf194	1361.46	-0.469214	0.0423723	-11.0736	1.68453e-28	1.6897e-27
ENSG00000088876.13	ZNF343	800.281	0.118629	0.0325133	3.64864	0.000263637	0.000437666
ENSG00000088881.21	EBF4	1385.68	0.747507	0.0916544	8.15572	3.4712e-16	1.46752e-15
ENSG00000088882.8	CPXM1	2137.21	-0.225094	0.0995632	-2.26082	0.0237706	0.0317648
ENSG00000088888.18	MAVS	7449.31	-0.0625637	0.0399173	-1.56733	0.117037	0.141867
ENSG00000088899.15	LZTS3	931.992	0.651864	0.0992846	6.56561	5.18215e-11	1.48947e-10
ENSG00000088930.8	XRN2	7396.03	-0.0909303	0.0369096	-2.46359	0.0137552	0.0188928
ENSG00000088970.16	KIZ	895.865	-0.0653305	0.0385582	-1.69434	0.0902016	0.111201
ENSG00000088986.11	DYNLL1	11106.5	0.332625	0.0363936	9.13966	6.26501e-20	3.43993e-19
ENSG00000088992.18	TESC	136.016	0.115839	0.10467	1.10671	0.268419	0.30571
ENSG00000089006.17	SNX5	5591.22	0.0561982	0.0356909	1.57458	0.115353	0.139974
ENSG00000089009.15	RPL6	36667.2	0.20498	0.0445405	4.60209	4.18269e-06	8.10418e-06
ENSG00000089012.14	SIRPG	157.33	0.238781	0.1265	1.8876	0.0590798	0.0748972
ENSG00000089022.14	MAPKAPK5	2208.89	0.111354	0.0298887	3.72562	0.000194837	0.00032731
ENSG00000089041.17	P2RX7	280.49	-0.447879	0.078973	-5.67129	1.41728e-08	3.35854e-08
ENSG00000089048.14	ESF1	1443.84	0.0216875	0.0435442	0.498056	0.618444	0.655582
ENSG00000089050.16	RBBP9	2359.23	-0.195082	0.0470267	-4.14832	3.34928e-05	6.0151e-05
ENSG00000089053.13	ANAPC5	7559.01	0.126919	0.0278724	4.55358	5.27412e-06	1.01426e-05
ENSG00000089057.15	SLC23A2	2028.8	-0.171168	0.0518276	-3.30263	0.000957813	0.00149733
ENSG00000089060.11	SLC8B1	2177.28	0.00267891	0.0376072	0.0712339	0.943212	0.950324
ENSG00000089063.15	TMEM230	7129.73	0.087405	0.0385877	2.2651	0.0235065	0.031437
ENSG00000089091.16	DZANK1	468.968	-0.103665	0.055521	-1.86712	0.0618844	0.0781873
ENSG00000089094.19	KDM2B	1770.89	0.229602	0.0346612	6.62418	3.49184e-11	1.01527e-10
ENSG00000089101.19	CFAP61	123.071	-0.0748529	0.114228	-0.655291	0.51228	0.553459
ENSG00000089123.16	TASP1	639.326	-0.127054	0.0352312	-3.60629	0.000310604	0.000511784
ENSG00000089127.14	OAS1	3906.29	0.296976	0.0953344	3.11509	0.00183886	0.00278729
ENSG00000089154.11	GCN1	8841.76	0.114212	0.0356709	3.20181	0.00136565	0.00210081
ENSG00000089157.16	RPLP0	84614.1	0.409382	0.0492204	8.31732	8.99763e-17	3.97084e-16
ENSG00000089159.16	PXN	2367.51	0.0515215	0.0436782	1.17957	0.238171	0.274004
ENSG00000089163.4	SIRT4	72.6662	0.119647	0.0531073	2.25292	0.0242639	0.0323955
ENSG00000089177.19	KIF16B	4074.89	-0.547319	0.06915	-7.91496	2.47339e-15	9.80679e-15
ENSG00000089195.15	TRMT6	1421.31	0.243107	0.0404705	6.00703	1.88952e-09	4.80145e-09
ENSG00000089220.5	PEBP1	21166.8	0.376273	0.0409249	9.19423	3.77677e-20	2.10336e-19
ENSG00000089225.20	TBX5	209.206	-0.524147	0.0814353	-6.43636	1.22371e-10	3.42788e-10
ENSG00000089234.16	BRAP	1885.49	-0.0468857	0.0271988	-1.72382	0.0847412	0.104844
ENSG00000089248.7	ERP29	8972.19	0.284426	0.0439624	6.46975	9.81635e-11	2.77141e-10
ENSG00000089280.19	FUS	16219.9	0.197396	0.04087	4.82984	1.36646e-06	2.76402e-06
ENSG00000089289.16	IGBP1	3050.19	-0.234474	0.0411574	-5.697	1.2193e-08	2.90974e-08
ENSG00000089327.15	FXYD5	6651.17	0.507498	0.0786874	6.44954	1.12187e-10	3.15177e-10
ENSG00000089335.21	ZNF302	2203.45	-0.250638	0.0420603	-5.95901	2.53773e-09	6.39181e-09
ENSG00000089351.14	GRAMD1A	5812.47	0.481513	0.041211	11.6841	1.53736e-31	1.92628e-30
ENSG00000089356.18	FXYD3	120.219	0.480257	0.0872653	5.50342	3.72498e-08	8.52583e-08
ENSG00000089472.16	HEPH	1622.28	-0.134061	0.0775902	-1.72781	0.0840222	0.104018
ENSG00000089486.17	CDIP1	1459.1	0.261156	0.0538675	4.84812	1.24636e-06	2.53116e-06
ENSG00000089505.18	CMTM1	48.7847	-0.137567	0.0626546	-2.19564	0.0281178	0.0372356
ENSG00000089597.18	GANAB	30568.4	0.110765	0.0366717	3.02046	0.00252394	0.00377231
ENSG00000089639.11	GMIP	1474.16	0.160449	0.0463601	3.46093	0.000538303	0.000864553
ENSG00000089682.16	RBM41	706.003	-0.392399	0.0442638	-8.86502	7.64892e-19	3.88408e-18
ENSG00000089685.15	BIRC5	2904.83	1.12492	0.0919678	12.2317	2.10443e-34	3.23185e-33
ENSG00000089692.9	LAG3	358.261	1.1403	0.116185	9.81452	9.75042e-23	6.55736e-22
ENSG00000089693.11	MLF2	13279.5	0.66224	0.0431816	15.3362	4.38426e-53	2.47711e-51
ENSG00000089723.10	OTUB2	242.194	-0.152715	0.0616933	-2.47539	0.0133092	0.01832
ENSG00000089737.17	DDX24	8938.2	-0.0762346	0.0290825	-2.62132	0.00875895	0.0123235
ENSG00000089775.12	ZBTB25	888.149	-0.210185	0.0377364	-5.56982	2.5501e-08	5.92037e-08
ENSG00000089818.18	NECAP1	2125.32	0.0437408	0.0402466	1.08682	0.277117	0.315068
ENSG00000089820.16	ARHGAP4	1425.09	0.602818	0.0780174	7.7267	1.10367e-14	4.16574e-14
ENSG00000089847.12	ANKRD24	128.607	0.15196	0.0946442	1.60559	0.108364	0.132062
ENSG00000089876.12	DHX32	2430.22	-0.353776	0.0420934	-8.40455	4.29509e-17	1.93231e-16
ENSG00000089902.10	RCOR1	3288.18	-0.267377	0.0418298	-6.39201	1.63715e-10	4.53879e-10
ENSG00000089916.18	GPATCH2L	2306.81	-0.460957	0.0414181	-11.1293	9.02969e-29	9.19341e-28
ENSG00000090006.18	LTBP4	2900.18	-0.0181655	0.067436	-0.269374	0.787642	0.812863
ENSG00000090013.11	BLVRB	4897.07	0.613668	0.0723141	8.48615	2.13601e-17	9.83198e-17
ENSG00000090020.11	SLC9A1	5107.27	-0.121009	0.0451976	-2.67733	0.0074211	0.0105409
ENSG00000090054.15	SPTLC1	5065.57	-0.169102	0.0302006	-5.59931	2.15213e-08	5.01998e-08
ENSG00000090060.18	PAPOLA	12477	-0.14842	0.031905	-4.65194	3.28823e-06	6.42073e-06
ENSG00000090061.17	CCNK	472.723	-0.239806	0.0530358	-4.5216	6.13753e-06	1.17279e-05
ENSG00000090097.22	PCBP4	1699.11	0.627023	0.0541053	11.5889	4.68885e-31	5.64327e-30
ENSG00000090104.12	RGS1	3679.91	-0.367258	0.0940253	-3.90595	9.38571e-05	0.000162166
ENSG00000090238.12	YPEL3	3152.92	0.622064	0.0608432	10.224	1.54741e-24	1.16524e-23
ENSG00000090263.16	MRPS33	2269.41	0.377972	0.0414281	9.12358	7.26829e-20	3.97768e-19
ENSG00000090266.13	NDUFB2	2820.05	0.529088	0.0495903	10.6692	1.41882e-26	1.23445e-25
ENSG00000090273.14	NUDC	6955.45	0.616037	0.0422142	14.5931	3.10607e-48	1.25518e-46
ENSG00000090316.16	MAEA	3419.26	0.316243	0.0299621	10.5548	4.82773e-26	4.02259e-25
ENSG00000090339.9	ICAM1	2387.52	0.449809	0.0874329	5.14462	2.68062e-07	5.75011e-07
ENSG00000090372.15	STRN4	4907.33	0.509588	0.0310187	16.4284	1.19719e-60	1.19108e-58
ENSG00000090376.11	IRAK3	766.869	-0.891098	0.104203	-8.55154	1.21456e-17	5.69805e-17
ENSG00000090382.7	LYZ	6868.49	-0.0461907	0.129107	-0.357772	0.720514	0.750782
ENSG00000090432.7	MUL1	2183.09	0.0287768	0.0308691	0.932219	0.351223	0.391422
ENSG00000090447.12	TFAP4	1046.27	0.583865	0.0464277	12.5758	2.86876e-36	5.10851e-35
ENSG00000090470.15	PDCD7	1340.72	0.0850323	0.0295871	2.87397	0.00405348	0.00592724
ENSG00000090487.11	SPG21	5978.61	0.139557	0.0306344	4.55555	5.22475e-06	1.00519e-05
ENSG00000090520.11	DNAJB11	2034.89	0.388308	0.0437411	8.87742	6.84304e-19	3.49132e-18
ENSG00000090530.10	P3H2	524.636	0.212194	0.0956951	2.2174	0.0265959	0.0353364
ENSG00000090534.20	THPO	193.203	-0.45693	0.133859	-3.41353	0.000641277	0.00102089
ENSG00000090539.15	CHRD	1614.39	-0.484354	0.119649	-4.04811	5.16327e-05	9.12432e-05
ENSG00000090565.17	RAB11FIP3	4143.89	0.380576	0.0533052	7.13956	9.36326e-13	3.0723e-12
ENSG00000090581.10	GNPTG	3471.77	0.360929	0.0484026	7.45681	8.86407e-14	3.13617e-13
ENSG00000090612.22	ZNF268	1651.29	-0.372269	0.0466488	-7.98024	1.46045e-15	5.90176e-15
ENSG00000090615.15	GOLGA3	6896.5	-0.0591783	0.030519	-1.93906	0.0524936	0.0669837
ENSG00000090621.15	PABPC4	7228.48	0.522339	0.0452313	11.5482	7.5411e-31	8.92356e-30
ENSG00000090659.18	CD209	151.623	-0.149013	0.109108	-1.36573	0.172023	0.202668
ENSG00000090661.12	CERS4	5264.17	0.281974	0.0767145	3.67562	0.00023727	0.000395543
ENSG00000090674.16	MCOLN1	1261.14	0.388681	0.0392827	9.89447	4.39932e-23	3.01965e-22
ENSG00000090686.16	USP48	3763	-0.105403	0.0307428	-3.42853	0.000606869	0.000969064
ENSG00000090776.6	EFNB1	1601.17	0.267616	0.0589076	4.54298	5.54655e-06	1.06442e-05
ENSG00000090857.14	PDPR	1894.69	0.0087468	0.0525729	0.166375	0.867862	0.884828
ENSG00000090861.17	AARS1	9744.76	0.618492	0.0491994	12.5711	3.04367e-36	5.41472e-35
ENSG00000090863.12	GLG1	11375.1	-0.0146784	0.0392323	-0.374142	0.708299	0.739147
ENSG00000090889.12	KIF4A	1678.31	0.664278	0.0822467	8.07665	6.65723e-16	2.75282e-15
ENSG00000090905.19	TNRC6A	3944.34	-0.346025	0.0361781	-9.5645	1.12741e-21	6.96303e-21
ENSG00000090924.15	PLEKHG2	1691.34	0.190673	0.060438	3.15484	0.00160584	0.00244848
ENSG00000090971.5	NAT14	1287.57	0.875612	0.0676453	12.9442	2.53483e-38	5.13302e-37
ENSG00000090975.13	PITPNM2	664.423	0.458544	0.0731008	6.27276	3.547e-10	9.56281e-10
ENSG00000090989.18	EXOC1	1883.79	-0.127374	0.0295741	-4.30696	1.65512e-05	3.05215e-05
ENSG00000091009.8	RBM27	1555.21	-0.227328	0.0308016	-7.38041	1.57809e-13	5.47441e-13
ENSG00000091039.17	OSBPL8	5583.14	-0.683123	0.0631989	-10.8091	3.11712e-27	2.86888e-26
ENSG00000091073.19	DTX2	1256.76	0.443364	0.0557732	7.94941	1.87399e-15	7.505e-15
ENSG00000091106.19	NLRC4	160.412	-0.204221	0.0581318	-3.51307	0.000442958	0.000718164
ENSG00000091127.14	PUS7	1578.33	0.324797	0.0520729	6.23735	4.4504e-10	1.19037e-09
ENSG00000091129.21	NRCAM	885.069	0.522554	0.132979	3.9296	8.50862e-05	0.000147513
ENSG00000091136.15	LAMB1	11290.3	-0.278029	0.0643457	-4.32086	1.5542e-05	2.87328e-05
ENSG00000091137.14	SLC26A4	71.3002	-0.315049	0.110053	-2.8627	0.00420044	0.00613086
ENSG00000091140.14	DLD	4984.82	-0.00262912	0.0376628	-0.0698068	0.944347	0.951157
ENSG00000091157.14	WDR7	1575.12	-0.446507	0.0408251	-10.9371	7.66192e-28	7.38984e-27
ENSG00000091164.13	TXNL1	4962.34	0.12805	0.0364112	3.51677	0.000436831	0.000708732
ENSG00000091262.16	ABCC6	299.038	0.0453526	0.114859	0.394856	0.692949	0.724947
ENSG00000091317.8	CMTM6	7379.33	-0.199303	0.0460274	-4.3301	1.49043e-05	2.76012e-05
ENSG00000091409.15	ITGA6	7664.72	-0.223258	0.0869674	-2.56715	0.0102537	0.0143125
ENSG00000091428.18	RAPGEF4	657.027	-0.892328	0.0711156	-12.5476	4.09881e-36	7.22163e-35
ENSG00000091436.17	MAP3K20	4139.83	-0.701057	0.0541704	-12.9417	2.61811e-38	5.29581e-37
ENSG00000091483.7	FH	5717.29	0.103631	0.0441038	2.34971	0.018788	0.0254275
ENSG00000091490.11	SEL1L3	2147.18	0.156209	0.0940577	1.66078	0.0967582	0.118661
ENSG00000091513.16	TF	761.086	0.856662	0.16027	5.34513	9.03521e-08	2.01117e-07
ENSG00000091527.16	CDV3	12766.4	0.174558	0.0505579	3.45264	0.000555127	0.000890557
ENSG00000091536.19	MYO15A	96.3615	0.0591882	0.087106	0.679497	0.496823	0.538125
ENSG00000091542.9	ALKBH5	6003.71	0.107979	0.0337984	3.19478	0.00139935	0.00214886
ENSG00000091592.16	NLRP1	839.496	-0.185289	0.0740134	-2.50345	0.0122988	0.0169906
ENSG00000091622.16	PITPNM3	371.715	0.475984	0.0928725	5.12514	2.97324e-07	6.35028e-07
ENSG00000091640.8	SPAG7	2124.32	0.323977	0.0453975	7.13646	9.57677e-13	3.14011e-12
ENSG00000091651.9	ORC6	477.517	1.03155	0.086969	11.8611	1.88383e-32	2.53197e-31
ENSG00000091656.19	ZFHX4	821.805	-0.962437	0.084878	-11.3391	8.40402e-30	9.25099e-29
ENSG00000091732.17	ZC3HC1	949.769	0.277271	0.0327515	8.46591	2.54161e-17	1.16579e-16
ENSG00000091831.24	ESR1	31644.9	-0.643863	0.144232	-4.46406	8.04208e-06	1.5229e-05
ENSG00000091844.8	RGS17	97.0449	-0.443832	0.0609139	-7.28621	3.18786e-13	1.07829e-12
ENSG00000091879.14	ANGPT2	835.885	-0.239124	0.0690897	-3.46106	0.00053805	0.000864222
ENSG00000091947.10	TMEM101	3176.89	0.56084	0.0914112	6.13536	8.49686e-10	2.21603e-09
ENSG00000091972.18	CD200	764.239	-0.377916	0.0620247	-6.09298	1.10825e-09	2.86549e-09
ENSG00000091986.16	CCDC80	13166.4	-0.897472	0.0886296	-10.1261	4.23213e-24	3.10141e-23
ENSG00000092010.15	PSME1	12212.9	0.235533	0.0512074	4.5996	4.23306e-06	8.19571e-06
ENSG00000092020.10	PPP2R3C	638.86	0.064988	0.0362585	1.79235	0.0730765	0.0912944
ENSG00000092036.18	HAUS4	579.774	0.0820531	0.038446	2.13424	0.0328228	0.0430288
ENSG00000092051.17	JPH4	43.7842	-0.0584934	0.0885253	-0.660753	0.508771	0.550056
ENSG00000092068.20	SLC7A8	9009.51	-0.337776	0.0931142	-3.62755	0.000286127	0.000473456
ENSG00000092094.11	OSGEP	1575.33	0.205157	0.0364535	5.62792	1.82396e-08	4.2796e-08
ENSG00000092096.18	SLC22A17	2038.34	0.309935	0.092308	3.35762	0.000786163	0.00124011
ENSG00000092098.17	RNF31	25.9233	0.226718	0.0655754	3.45737	0.000545476	0.000875612
ENSG00000092108.22	SCFD1	3679.87	-0.169063	0.0354393	-4.77051	1.83759e-06	3.67156e-06
ENSG00000092140.16	G2E3	1396.56	-0.164085	0.0469699	-3.4934	0.00047691	0.000771433
ENSG00000092148.13	HECTD1	9260.56	-0.31817	0.0428906	-7.41817	1.18752e-13	4.16612e-13
ENSG00000092199.18	HNRNPC	28023.3	0.0911573	0.0239268	3.80984	0.000139059	0.000236867
ENSG00000092200.12	RPGRIP1	70.9003	-0.0329899	0.0561394	-0.587643	0.556772	0.596248
ENSG00000092201.10	SUPT16H	10374.7	0.0641358	0.0345495	1.85634	0.0634046	0.079981
ENSG00000092203.15	TOX4	4996.71	-0.133204	0.0303912	-4.38298	1.17066e-05	2.18674e-05
ENSG00000092208.17	GEMIN2	542.389	0.168581	0.0384013	4.38997	1.13364e-05	2.12062e-05
ENSG00000092295.12	TGM1	102.513	1.44606	0.104451	13.8444	1.3748e-43	4.02673e-42
ENSG00000092330.18	TINF2	3406.95	0.0151299	0.0297386	0.508765	0.610917	0.648654
ENSG00000092421.17	SEMA6A	1192.58	-0.379698	0.0977485	-3.88444	0.000102566	0.000176712
ENSG00000092439.16	TRPM7	2896.77	-0.460716	0.0446892	-10.3093	6.39439e-25	4.93906e-24
ENSG00000092445.12	TYRO3	678.069	0.333938	0.0640002	5.21777	1.81093e-07	3.93529e-07
ENSG00000092470.12	WDR76	917.642	0.227059	0.0586499	3.87143	0.000108199	0.000186016
ENSG00000092529.25	CAPN3	99.2515	-0.736834	0.0871215	-8.45754	2.73073e-17	1.24972e-16
ENSG00000092531.10	SNAP23	741.65	-0.506637	0.0373893	-13.5503	7.8884e-42	2.0454e-40
ENSG00000092607.15	TBX15	405.235	-0.622079	0.0744666	-8.3538	6.60989e-17	2.94334e-16
ENSG00000092621.13	PHGDH	5345.03	1.01499	0.122152	8.30926	9.63044e-17	4.23582e-16
ENSG00000092758.18	COL9A3	738.014	2.37532	0.160954	14.7577	2.74495e-49	1.18792e-47
ENSG00000092820.18	EZR	24470	0.136263	0.0501017	2.71973	0.00653349	0.00933443
ENSG00000092841.19	MYL6	28827.3	0.374454	0.0463132	8.08526	6.20313e-16	2.57435e-15
ENSG00000092847.13	AGO1	3627.52	0.00797688	0.0361075	0.220921	0.825154	0.847421
ENSG00000092850.12	TEKT2	97.6056	0.234802	0.121798	1.92781	0.0538793	0.0686084
ENSG00000092853.14	CLSPN	708.737	0.550459	0.0836407	6.58124	4.66556e-11	1.34522e-10
ENSG00000092871.17	RFFL	1091.57	-0.253343	0.0452262	-5.60169	2.1227e-08	4.95514e-08
ENSG00000092929.12	UNC13D	1619.29	0.815199	0.0952556	8.55802	1.14826e-17	5.39669e-17
ENSG00000092931.11	MFSD11	1546.69	-0.0063171	0.0403258	-0.156652	0.875519	0.891741
ENSG00000092964.18	DPYSL2	5220.84	-0.159718	0.0603174	-2.64795	0.00809814	0.0114572
ENSG00000092969.12	TGFB2	1225.67	-0.616493	0.118066	-5.22157	1.77411e-07	3.85711e-07
ENSG00000092978.11	GPATCH2	2290.36	-0.46759	0.061372	-7.61894	2.55764e-14	9.37153e-14
ENSG00000093000.19	NUP50	4058.1	-0.0424185	0.0375172	-1.13064	0.258205	0.295087
ENSG00000093009.11	CDC45	660.017	1.03666	0.0843889	12.2843	1.10008e-34	1.72859e-33
ENSG00000093010.15	COMT	5488.46	0.612156	0.0566421	10.8074	3.17432e-27	2.92006e-26
ENSG00000093072.18	ADA2	3836.3	-0.249273	0.0802566	-3.10595	0.00189672	0.00287048
ENSG00000093144.19	ECHDC1	2196.73	0.0924142	0.0648077	1.42598	0.153875	0.182556
ENSG00000093167.18	LRRFIP2	3830.16	0.0684011	0.0490694	1.39397	0.163328	0.19297
ENSG00000093183.14	SEC22C	3369.26	-0.162141	0.0356995	-4.54182	5.57699e-06	1.06981e-05
ENSG00000093217.11	XYLB	632.295	-0.0587438	0.0568395	-1.0335	0.301369	0.340232
ENSG00000094631.21	HDAC6	3245.02	0.205786	0.0318729	6.45644	1.07191e-10	3.01513e-10
ENSG00000094755.17	GABRP	8623.46	2.03589	0.204045	9.97763	1.90976e-23	1.34462e-22
ENSG00000094804.12	CDC6	1896.98	0.939849	0.103249	9.10277	8.80607e-20	4.78776e-19
ENSG00000094841.14	UPRT	926.298	-0.142662	0.0343898	-4.14839	3.3482e-05	6.01376e-05
ENSG00000094880.11	CDC23	2381.87	-0.128383	0.032037	-4.00733	6.14092e-05	0.000107802
ENSG00000094914.14	AAAS	2342.76	0.179041	0.0317581	5.63766	1.72371e-08	4.05062e-08
ENSG00000094916.16	CBX5	9547.84	-0.266899	0.0483529	-5.51982	3.39347e-08	7.79628e-08
ENSG00000094963.14	FMO2	1072.73	-0.232083	0.129759	-1.78858	0.0736826	0.0919952
ENSG00000094975.14	SUCO	7351.24	-0.376752	0.053747	-7.00973	2.38772e-12	7.60036e-12
ENSG00000095002.15	MSH2	3032.41	0.209113	0.0490827	4.26042	2.04042e-05	3.72959e-05
ENSG00000095015.6	MAP3K1	5942.99	-0.814979	0.066493	-12.2566	1.54839e-34	2.40008e-33
ENSG00000095059.16	DHPS	106.502	0.682089	0.0820927	8.30876	9.67073e-17	4.25252e-16
ENSG00000095066.12	HOOK2	2471.04	0.256493	0.0547504	4.68476	2.80282e-06	5.50993e-06
ENSG00000095139.14	ARCN1	12880.5	-0.247559	0.0374415	-6.61189	3.79432e-11	1.1006e-10
ENSG00000095203.14	EPB41L4B	1829.41	-0.0527471	0.0691081	-0.763255	0.445311	0.486621
ENSG00000095209.12	TMEM38B	623.982	0.0660246	0.0855626	0.771653	0.44032	0.481782
ENSG00000095261.14	PSMD5	3711.62	-0.323894	0.0452728	-7.15427	8.41191e-13	2.76758e-12
ENSG00000095303.17	PTGS1	1396.38	0.0702461	0.0751137	0.935197	0.349687	0.389923
ENSG00000095319.14	NUP188	4564.45	0.0902975	0.0345685	2.61213	0.00899799	0.0126375
ENSG00000095321.17	CRAT	7221.65	-0.0836811	0.106447	-0.786129	0.431792	0.473316
ENSG00000095370.20	SH2D3C	993.448	-0.043316	0.0622063	-0.696328	0.486223	0.527736
ENSG00000095380.11	NANS	2717.92	0.058587	0.0484301	1.20972	0.226385	0.261481
ENSG00000095383.20	TBC1D2	1542.43	0.0514561	0.0524995	0.980126	0.327024	0.36682
ENSG00000095397.16	WHRN	1234.65	0.278072	0.0623722	4.45827	8.26251e-06	1.5627e-05
ENSG00000095464.10	PDE6C	23.8313	-0.104994	0.0716114	-1.46616	0.142605	0.1703
ENSG00000095485.18	CWF19L1	1315.68	0.0919578	0.0301841	3.04657	0.00231472	0.00347408
ENSG00000095539.15	SEMA4G	329.686	0.296447	0.0751951	3.94237	8.06813e-05	0.000140155
ENSG00000095564.14	BTAF1	2481.37	-0.445525	0.0466792	-9.54441	1.36887e-21	8.4089e-21
ENSG00000095574.12	IKZF5	1559.69	-0.43666	0.0403003	-10.8352	2.34563e-27	2.18631e-26
ENSG00000095585.17	BLNK	1003.74	-0.0715798	0.0616043	-1.16193	0.245264	0.281334
ENSG00000095587.9	TLL2	71.9127	-0.0378733	0.100064	-0.37849	0.705067	0.736152
ENSG00000095596.12	CYP26A1	43.6721	-0.195345	0.146999	-1.32889	0.183884	0.215546
ENSG00000095637.22	SORBS1	3216.84	-0.891025	0.0775184	-11.4944	1.40807e-30	1.63346e-29
ENSG00000095713.14	CRTAC1	154.632	0.368939	0.148181	2.48979	0.012782	0.0176262
ENSG00000095739.11	BAMBI	5308.01	0.515088	0.117919	4.36814	1.25307e-05	2.33401e-05
ENSG00000095752.7	IL11	66.8437	0.355011	0.0910907	3.89733	9.72572e-05	0.000167898
ENSG00000095787.23	WAC	10209.6	-0.0155572	0.0312278	-0.498184	0.618354	0.655524
ENSG00000095794.19	CREM	1174.06	0.170176	0.0397293	4.28339	1.84071e-05	3.37941e-05
ENSG00000095906.17	NUBP2	3484.53	0.804343	0.0530553	15.1605	6.46117e-52	3.35066e-50
ENSG00000095951.17	HIVEP1	2334.69	-0.332002	0.051999	-6.38478	1.71649e-10	4.74939e-10
ENSG00000095970.17	TREM2	1132.52	-0.100254	0.0739515	-1.35567	0.175203	0.206136
ENSG00000096006.12	CRISP3	1071.16	0.204112	0.235347	0.867278	0.38579	0.426671
ENSG00000096060.15	FKBP5	6353.68	-0.256931	0.0972269	-2.6426	0.00822733	0.0116247
ENSG00000096063.16	SRPK1	2348.45	0.240271	0.0558866	4.29927	1.71364e-05	3.15465e-05
ENSG00000096070.19	BRPF3	4228.98	-0.197882	0.044094	-4.48774	7.1983e-06	1.36792e-05
ENSG00000096080.12	MRPS18A	660.843	0.481638	0.038569	12.4877	8.71507e-36	1.50083e-34
ENSG00000096092.6	TMEM14A	1875.87	0.144199	0.0467359	3.0854	0.0020328	0.00306831
ENSG00000096093.16	EFHC1	1378.87	-0.383305	0.0555792	-6.89655	5.32803e-12	1.65145e-11
ENSG00000096384.20	HSP90AB1	103818	0.58559	0.0416667	14.0541	7.26534e-45	2.35814e-43
ENSG00000096401.8	CDC5L	4377.79	0.0400449	0.0384705	1.04092	0.297911	0.33664
ENSG00000096433.11	ITPR3	5362	0.229216	0.063896	3.58734	0.000334075	0.000548925
ENSG00000096654.15	ZNF184	798.85	-0.165244	0.0404204	-4.08814	4.34844e-05	7.73927e-05
ENSG00000096696.14	DSP	47197.3	-0.00256305	0.0848799	-0.0301961	0.975911	0.978798
ENSG00000096717.12	SIRT1	2047.92	-0.319635	0.0411567	-7.76628	8.08242e-15	3.08051e-14
ENSG00000096746.17	HNRNPH3	5455.9	0.187053	0.0297049	6.29706	3.03343e-10	8.22109e-10
ENSG00000096872.17	IFT74	1243.77	-0.199766	0.0469097	-4.25851	2.05793e-05	3.76086e-05
ENSG00000096968.14	JAK2	1547.74	-0.426734	0.0532101	-8.01979	1.05923e-15	4.31661e-15
ENSG00000096996.16	IL12RB1	225.493	0.301881	0.0915916	3.29594	0.00098092	0.00153149
ENSG00000097007.19	ABL1	6299.02	-0.122298	0.0324146	-3.77294	0.000161337	0.000273137
ENSG00000097021.20	ACOT7	1874.89	0.831783	0.0607985	13.681	1.31877e-42	3.58713e-41
ENSG00000097033.14	SH3GLB1	7311.27	-0.165439	0.0312095	-5.30093	1.15213e-07	2.54352e-07
ENSG00000097046.13	CDC7	790.033	0.47117	0.076152	6.18723	6.12298e-10	1.61626e-09
ENSG00000097096.9	SYDE2	808.868	-0.214345	0.0900967	-2.37905	0.0173573	0.0235732
ENSG00000099139.14	PCSK5	609.73	-0.680508	0.0742052	-9.17062	4.70309e-20	2.59948e-19
ENSG00000099194.6	SCD	44200.9	0.319408	0.107359	2.97515	0.00292844	0.00435024
ENSG00000099203.7	TMED1	406.724	0.475816	0.0472561	10.0689	7.58459e-24	5.46628e-23
ENSG00000099204.20	ABLIM1	7228.51	-0.341939	0.0604557	-5.65603	1.54912e-08	3.65488e-08
ENSG00000099219.14	ERMP1	7386.92	-0.16909	0.0633574	-2.66882	0.00761176	0.0107999
ENSG00000099246.17	RAB18	7306	-0.0407843	0.0429417	-0.94976	0.342234	0.382265
ENSG00000099250.18	NRP1	5649.9	-0.590451	0.055796	-10.5823	3.59964e-26	3.03664e-25
ENSG00000099251.14	HSD17B7P2	126.491	-0.296852	0.0885257	-3.35329	0.000798563	0.00125848
ENSG00000099256.19	PRTFDC1	425.724	0.586766	0.0977744	6.00122	1.9584e-09	4.97371e-09
ENSG00000099260.11	PALMD	1526.56	-0.388643	0.0770547	-5.04373	4.56541e-07	9.60736e-07
ENSG00000099282.10	TSPAN15	7188.66	-0.113866	0.0712056	-1.59911	0.109795	0.133626
ENSG00000099284.15	MACROH2A2	1817.09	0.287801	0.0941887	3.05558	0.00224626	0.00337742
ENSG00000099290.17	WASHC2A	2225.72	-0.0201218	0.0368055	-0.546706	0.58458	0.62333
ENSG00000099308.10	MAST3	837.327	-0.156097	0.0434966	-3.58872	0.000332305	0.000546214
ENSG00000099326.9	MZF1	1111.93	0.222208	0.0618014	3.59552	0.000323739	0.000532755
ENSG00000099330.9	OCEL1	1253.77	0.530108	0.0609306	8.7002	3.31291e-18	1.61164e-17
ENSG00000099331.13	MYO9B	5533.29	0.184305	0.0382978	4.81241	1.49123e-06	3.00544e-06
ENSG00000099337.5	KCNK6	3792.77	0.258291	0.0803121	3.21609	0.00129949	0.00200357
ENSG00000099338.23	CATSPERG	283.725	0.00389066	0.0814325	0.0477777	0.961893	0.966626
ENSG00000099341.11	PSMD8	9619.33	0.499905	0.0398364	12.5489	4.02834e-36	7.10432e-35
ENSG00000099364.18	FBXL19	1685.75	0.509251	0.0470053	10.8339	2.37793e-27	2.21472e-26
ENSG00000099365.11	STX1B	143.957	-0.473545	0.087401	-5.41807	6.02469e-08	1.3589e-07
ENSG00000099377.14	HSD3B7	1283.01	0.319961	0.0639688	5.00183	5.67891e-07	1.18498e-06
ENSG00000099381.18	SETD1A	2831.3	0.231114	0.0300348	7.69488	1.41628e-14	5.29651e-14
ENSG00000099385.12	BCL7C	1256.55	0.559921	0.053359	10.4935	9.25621e-26	7.54762e-25
ENSG00000099617.4	EFNA2	26.8348	1.15923	0.173918	6.66538	2.63974e-11	7.74036e-11
ENSG00000099622.14	CIRBP	16493.9	-0.109793	0.0560236	-1.95976	0.0500234	0.0640011
ENSG00000099624.8	ATP5F1D	2839.15	1.00742	0.0706437	14.2605	3.85431e-46	1.35167e-44
ENSG00000099625.13	CBARP	66.7685	0.579954	0.081163	7.14554	8.96419e-13	2.944e-12
ENSG00000099769.6	IGFALS	278.991	-0.0366636	0.149981	-0.244456	0.806878	0.831075
ENSG00000099783.12	HNRNPM	13483.6	0.253167	0.0273336	9.2621	2.00453e-20	1.13712e-19
ENSG00000099785.10	MARCHF2	2060.74	0.163586	0.0399374	4.09606	4.20244e-05	7.48709e-05
ENSG00000099795.7	NDUFB7	3519.93	0.905873	0.0609736	14.8568	6.28593e-50	2.84124e-48
ENSG00000099797.15	TECR	7509.32	0.460212	0.0496309	9.27271	1.81481e-20	1.03302e-19
ENSG00000099800.8	TIMM13	3009.37	0.96276	0.055959	17.2047	2.44706e-66	3.55524e-64
ENSG00000099804.9	CDC34	2382.18	0.858265	0.0513327	16.7197	9.4265e-63	1.07851e-60
ENSG00000099810.21	MTAP	2008.76	0.124278	0.0539233	2.30472	0.0211821	0.0284719
ENSG00000099812.9	MISP	2654.17	0.292296	0.117186	2.4943	0.0126205	0.0174166
ENSG00000099814.16	CEP170B	4008.23	0.349074	0.046031	7.58345	3.36492e-14	1.22291e-13
ENSG00000099817.12	POLR2E	6443.61	0.535303	0.0415991	12.8681	6.80231e-38	1.34474e-36
ENSG00000099821.14	POLRMT	2310.15	0.547093	0.042752	12.7969	1.70625e-37	3.30177e-36
ENSG00000099822.3	HCN2	103.571	0.728632	0.128748	5.65936	1.51937e-08	3.58839e-08
ENSG00000099840.14	IZUMO4	112.66	-0.0381591	0.0858099	-0.444694	0.656541	0.69102
ENSG00000099849.15	RASSF7	1952.71	0.918056	0.0732286	12.5369	4.69276e-36	8.22851e-35
ENSG00000099860.9	GADD45B	3670.83	0.454077	0.0686959	6.60996	3.84437e-11	1.11476e-10
ENSG00000099864.18	PALM	1985.59	0.344405	0.0822998	4.18476	2.8547e-05	5.15569e-05
ENSG00000099866.15	MADCAM1	26.0336	0.611083	0.0999045	6.11667	9.55482e-10	2.48311e-09
ENSG00000099875.15	MKNK2	11212.5	-0.141885	0.0531036	-2.67185	0.0075434	0.0107079
ENSG00000099889.14	ARVCF	1251.55	0.502018	0.0646819	7.76133	8.40432e-15	3.19987e-14
ENSG00000099899.15	TRMT2A	1526.63	0.737556	0.0498233	14.8034	1.3921e-49	6.15552e-48
ENSG00000099901.17	RANBP1	3644.08	0.703611	0.0485575	14.4903	1.39599e-47	5.35744e-46
ENSG00000099904.16	ZDHHC8	1560.76	0.545315	0.0526435	10.3586	3.8235e-25	2.99627e-24
ENSG00000099910.17	KLHL22	1284.94	0.304939	0.0412568	7.39124	1.45461e-13	5.05854e-13
ENSG00000099917.17	MED15	4786.29	0.27775	0.0332986	8.34119	7.35461e-17	3.2678e-16
ENSG00000099940.12	SNAP29	3108.86	-0.0464488	0.0393808	-1.17948	0.238207	0.274012
ENSG00000099942.13	CRKL	5858.75	0.0330005	0.0352925	0.935059	0.349758	0.389979
ENSG00000099949.21	LZTR1	898.103	0.669134	0.0537607	12.4465	1.46079e-35	2.46919e-34
ENSG00000099953.10	MMP11	27021.8	0.12893	0.109559	1.17681	0.239271	0.275119
ENSG00000099954.18	CECR2	349.52	0.500044	0.158299	3.15885	0.00158393	0.0024177
ENSG00000099956.20	SMARCB1	4582.23	0.42885	0.038487	11.1427	7.76908e-29	7.94086e-28
ENSG00000099958.15	DERL3	240.054	0.508926	0.103735	4.90601	9.29495e-07	1.9052e-06
ENSG00000099968.18	BCL2L13	4008.88	0.0469971	0.0364541	1.28921	0.197324	0.230165
ENSG00000099974.8	DDTL	63.5966	0.307697	0.0575231	5.34909	8.83952e-08	1.96951e-07
ENSG00000099985.4	OSM	169.399	0.422775	0.102662	4.11813	3.81953e-05	6.82615e-05
ENSG00000099991.18	CABIN1	4944.87	0.109025	0.0349075	3.12326	0.00178859	0.00271492
ENSG00000099992.16	TBC1D10A	876.569	0.347447	0.0447208	7.76926	7.89487e-15	3.01216e-14
ENSG00000099994.11	SUSD2	3164.06	0.159226	0.110501	1.44095	0.149599	0.177932
ENSG00000099995.19	SF3A1	8015.64	-0.0174697	0.0298277	-0.585686	0.558087	0.597482
ENSG00000099998.18	GGT5	2611.33	0.172151	0.0742302	2.31915	0.020387	0.0274658
ENSG00000099999.15	RNF215	875.844	0.295635	0.0458431	6.44884	1.1271e-10	3.1655e-10
ENSG00000100003.18	SEC14L2	3645.65	-0.536503	0.119606	-4.48559	7.27122e-06	1.38149e-05
ENSG00000100014.20	SPECC1L	2470.22	0.244642	0.0381649	6.41012	1.45401e-10	4.04761e-10
ENSG00000100023.19	PPIL2	2675.94	0.119464	0.0335965	3.55586	0.000376749	0.000615837
ENSG00000100027.17	YPEL1	258.111	0.040922	0.0598486	0.683758	0.494128	0.535554
ENSG00000100028.12	SNRPD3	3162.45	0.154645	0.0434028	3.56301	0.000366621	0.000600033
ENSG00000100029.18	PES1	4780.28	0.739409	0.0444585	16.6314	4.12596e-62	4.46922e-60
ENSG00000100030.15	MAPK1	8613.78	-0.064273	0.0382445	-1.68058	0.0928443	0.114183
ENSG00000100033.16	PRODH	451.271	-0.670047	0.15642	-4.28365	1.83856e-05	3.37613e-05
ENSG00000100034.14	PPM1F	1847.14	0.10061	0.0474958	2.11829	0.0341507	0.0446768
ENSG00000100036.13	SLC35E4	257.117	0.669825	0.0590354	11.3462	7.74919e-30	8.54044e-29
ENSG00000100055.21	CYTH4	1007.23	-0.0396876	0.072057	-0.550781	0.581784	0.620746
ENSG00000100056.12	ESS2	1091.87	0.569563	0.0391866	14.5346	7.3106e-48	2.86569e-46
ENSG00000100058.12	CRYBB2P1	618.116	0.628423	0.0593602	10.5866	3.43855e-26	2.90342e-25
ENSG00000100060.18	MFNG	622.076	-0.0997651	0.0707163	-1.41078	0.15831	0.18744
ENSG00000100065.15	CARD10	1336.93	0.0575639	0.0704213	0.817422	0.413687	0.455133
ENSG00000100068.13	LRP5L	281.532	0.13278	0.0682653	1.94506	0.0517682	0.066118
ENSG00000100075.10	SLC25A1	4702.16	0.87042	0.054251	16.0443	6.26549e-58	5.09761e-56
ENSG00000100077.15	GRK3	1841.36	-0.440592	0.0532831	-8.26889	1.35211e-16	5.87229e-16
ENSG00000100079.7	LGALS2	132.928	0.328052	0.114983	2.85304	0.00433031	0.00631388
ENSG00000100083.19	GGA1	3437.92	0.452993	0.0366587	12.3571	4.46216e-35	7.2351e-34
ENSG00000100084.14	HIRA	573.248	0.599079	0.0423107	14.159	1.64203e-45	5.53574e-44
ENSG00000100092.24	SH3BP1	338.624	0.934491	0.0702075	13.3104	2.01334e-40	4.75563e-39
ENSG00000100095.19	SEZ6L	304.175	0.08094	0.1851	0.437278	0.66191	0.696135
ENSG00000100097.12	LGALS1	19403.6	0.54569	0.0672088	8.11932	4.68786e-16	1.96555e-15
ENSG00000100099.21	HPS4	2112.68	-0.00113367	0.0356865	-0.0317676	0.974657	0.977809
ENSG00000100100.13	PIK3IP1	2602.19	-0.136239	0.0522556	-2.60716	0.0091297	0.0128156
ENSG00000100104.13	SRRD	772.406	-0.0864345	0.0345788	-2.49964	0.012432	0.0171668
ENSG00000100105.18	PATZ1	5312.79	0.0198348	0.0471387	0.420776	0.673919	0.707343
ENSG00000100106.22	TRIOBP	4108.32	0.210362	0.0411502	5.11206	3.18671e-07	6.78639e-07
ENSG00000100109.17	TFIP11	1717.41	-0.0760182	0.0353444	-2.15079	0.0314931	0.0413953
ENSG00000100116.17	GCAT	1035.43	0.692549	0.0699668	9.89824	4.23659e-23	2.91013e-22
ENSG00000100122.7	CRYBB1	23.6947	0.0554757	0.0650791	0.852434	0.393973	0.434877
ENSG00000100124.15	ANKRD54	1450.68	0.505773	0.0392143	12.8976	4.64048e-38	9.26375e-37
ENSG00000100129.18	EIF3L	7152.55	-0.265835	0.0517646	-5.13545	2.81465e-07	6.02631e-07
ENSG00000100138.15	SNU13	6683.7	0.449916	0.0390105	11.5332	8.97526e-31	1.05321e-29
ENSG00000100139.13	MICALL1	2392.7	0.816622	0.0626681	13.0309	8.1635e-39	1.72964e-37
ENSG00000100142.16	POLR2F	1728.32	0.958698	0.0573015	16.7307	7.82485e-63	9.06593e-61
ENSG00000100146.18	SOX10	1951.58	1.34994	0.211776	6.37437	1.83716e-10	5.07104e-10
ENSG00000100147.14	CCDC134	785.306	0.109066	0.0543758	2.00578	0.04488	0.057781
ENSG00000100150.20	DEPDC5	732.236	0.114501	0.033721	3.39553	0.000684962	0.00108713
ENSG00000100151.16	PICK1	1300.61	0.56872	0.0488874	11.6333	2.79215e-31	3.42581e-30
ENSG00000100154.14	TTC28	1321.73	-0.651992	0.0532858	-12.2358	2.00229e-34	3.08016e-33
ENSG00000100156.10	SLC16A8	70.9357	0.733774	0.0996527	7.36331	1.79402e-13	6.19299e-13
ENSG00000100162.15	CENPM	538.082	1.11852	0.0720987	15.5138	2.79848e-54	1.72488e-52
ENSG00000100167.20	SEPTIN3	1127.39	1.21992	0.116806	10.4441	1.56004e-25	1.252e-24
ENSG00000100170.10	SLC5A1	973.01	-0.72371	0.171531	-4.21912	2.45259e-05	4.45673e-05
ENSG00000100181.22	TPTEP1	739.66	-0.484519	0.132351	-3.66085	0.000251376	0.000418148
ENSG00000100196.11	KDELR3	2564.72	-0.160081	0.0772969	-2.07099	0.0383599	0.0498415
ENSG00000100197.22	CYP2D6	53.0103	0.348739	0.086897	4.01325	5.98895e-05	0.000105205
ENSG00000100201.23	DDX17	31909.9	-0.371772	0.0336481	-11.0488	2.2209e-28	2.20715e-27
ENSG00000100206.10	DMC1	70.2051	0.301985	0.0936487	3.22466	0.00126122	0.00194868
ENSG00000100207.20	TCF20	3818.12	0.162052	0.046805	3.46227	0.000535633	0.000860491
ENSG00000100209.11	HSCB	522.195	0.291486	0.0488505	5.96691	2.41796e-09	6.09937e-09
ENSG00000100211.10	CBY1	1120.38	0.366403	0.0456864	8.01997	1.05772e-15	4.31143e-15
ENSG00000100216.6	TOMM22	4038.02	0.387283	0.0391915	9.8818	4.99272e-23	3.41542e-22
ENSG00000100219.16	XBP1	115471	-0.38352	0.0859928	-4.45991	8.19953e-06	1.55143e-05
ENSG00000100220.12	RTCB	5297.68	0.152346	0.0351589	4.33308	1.47038e-05	2.72465e-05
ENSG00000100221.10	JOSD1	4279.3	0.197408	0.0376123	5.24849	1.53347e-07	3.35065e-07
ENSG00000100225.18	FBXO7	5744.72	0.121937	0.0313892	3.88469	0.00010246	0.000176547
ENSG00000100226.16	GTPBP1	3732.63	0.148637	0.0344014	4.32067	1.55555e-05	2.87519e-05
ENSG00000100227.18	POLDIP3	5829.81	0.304185	0.0356887	8.52329	1.55083e-17	7.21092e-17
ENSG00000100228.12	RAB36	862.422	-0.0171191	0.0987882	-0.173291	0.862423	0.88041
ENSG00000100234.12	TIMP3	48032.4	-0.333256	0.0833822	-3.99672	6.42249e-05	0.00011255
ENSG00000100239.16	PPP6R2	3498.61	0.292432	0.0426597	6.855	7.13136e-12	2.18855e-11
ENSG00000100241.21	SBF1	3811.02	0.374133	0.0512518	7.29989	2.87993e-13	9.77381e-13
ENSG00000100242.15	SUN2	4530.01	0.317365	0.0551613	5.7534	8.74644e-09	2.11258e-08
[truncated: 16,308 more rows]

## Sheet: TCGA-BRCA-ER+
gene_id	gene_name	baseMean	HSF1high vs HSF1low (log2FoldChange)	lfcSE	stat	pvalue	padj
ENSG00000000003.15	TSPAN6	2754.41	-0.275971	0.089769	-3.07424	0.00211041	0.0034777
ENSG00000000419.13	DPM1	2229.8	0.267373	0.0515883	5.18283	2.18549e-07	5.79373e-07
ENSG00000000457.14	SCYL3	1711.64	-0.35523	0.0456998	-7.77313	7.65702e-15	4.27279e-14
ENSG00000000460.17	C1orf112	635.126	-0.251473	0.0604537	-4.15976	3.18587e-05	6.64091e-05
ENSG00000000938.13	FGR	544.862	-0.174961	0.0922698	-1.89619	0.0579353	0.0771377
ENSG00000000971.16	CFH	3065.52	-0.568272	0.0864088	-6.57655	4.81493e-11	1.86314e-10
ENSG00000001036.14	FUCA2	2608.14	0.309535	0.0623827	4.96187	6.9817e-07	1.74793e-06
ENSG00000001084.13	GCLC	2286.86	-0.349034	0.0647386	-5.39144	6.98966e-08	1.96501e-07
ENSG00000001167.14	NFYA	2888.74	-0.125733	0.0450511	-2.7909	0.00525615	0.00821729
ENSG00000001460.18	STPG1	670.5	0.0867383	0.0428019	2.02651	0.042713	0.0581319
ENSG00000001461.17	NIPAL3	2829.28	-0.0780928	0.0661284	-1.18093	0.237632	0.281039
ENSG00000001497.18	LAS1L	3403.06	0.412595	0.0399471	10.3285	5.23519e-25	7.81856e-24
ENSG00000001561.7	ENPP4	2030.29	-0.783593	0.0872239	-8.9837	2.61812e-19	2.26064e-18
ENSG00000001617.12	SEMA3F	7540.69	0.555829	0.0567938	9.78678	1.28313e-22	1.50083e-21
ENSG00000001629.10	ANKIB1	4705.83	-0.229641	0.0493138	-4.65672	3.2128e-06	7.47889e-06
ENSG00000001630.17	CYP51A1	131.259	0.0661182	0.0965677	0.684682	0.493545	0.542603
ENSG00000001631.16	KRIT1	383.827	0.0560224	0.0390833	1.43341	0.15174	0.187012
ENSG00000002016.18	RAD52	557.89	-0.0223497	0.0479275	-0.466323	0.640984	0.68287
ENSG00000002330.14	BAD	567.883	0.860562	0.0727512	11.8288	2.76962e-32	7.9456e-31
ENSG00000002549.12	LAP3	7475.19	0.136456	0.0536102	2.54534	0.010917	0.0163028
ENSG00000002586.20	CD99	10527.4	0.0912376	0.0702467	1.29882	0.194006	0.233976
ENSG00000002587.10	HS3ST1	263.055	-0.262598	0.0739393	-3.55154	0.00038299	0.000697525
ENSG00000002726.21	AOC1	105.828	0.298176	0.185391	1.60836	0.107756	0.13671
ENSG00000002746.15	HECW1	35.2441	-0.516695	0.125344	-4.12222	3.75231e-05	7.74227e-05
ENSG00000002822.15	MAD1L1	20.4627	-0.00660877	0.0994745	-0.0664368	0.94703	0.954838
ENSG00000002834.18	LASP1	21669.5	0.0598857	0.0699455	0.856176	0.3919	0.441613
ENSG00000002919.15	SNX11	1810.3	0.207414	0.0469579	4.41703	1.00068e-05	2.21093e-05
ENSG00000002933.9	TMEM176A	2572.37	0.367015	0.118646	3.09335	0.00197908	0.00327411
ENSG00000003056.8	M6PR	4005.46	-0.155985	0.0486666	-3.20518	0.00134979	0.00228013
ENSG00000003096.14	KLHL13	455.451	-0.412736	0.137177	-3.00877	0.00262304	0.00426922
ENSG00000003137.8	CYP26B1	257.057	-0.0686171	0.107487	-0.638373	0.523231	0.571707
ENSG00000003147.19	ICA1	3401.26	-0.0673042	0.0571166	-1.17836	0.238651	0.282101
ENSG00000003249.15	DBNDD1	2395.83	0.8945	0.0854484	10.4683	1.20779e-25	1.91837e-24
ENSG00000003393.15	ALS2	1855.68	-0.190101	0.0348184	-5.4598	4.76677e-08	1.36518e-07
ENSG00000003400.15	CASP10	585.974	-0.553839	0.0732066	-7.56543	3.86593e-14	2.00772e-13
ENSG00000003402.20	CFLAR	4506.4	-0.46359	0.0450909	-10.2812	8.56261e-25	1.2466e-23
ENSG00000003436.16	TFPI	1149.31	-0.0303192	0.111477	-0.271976	0.78564	0.814481
ENSG00000003509.16	NDUFAF7	671.066	0.0073118	0.0283691	0.257738	0.796609	0.823949
ENSG00000003756.17	RBM5	4159.18	-0.140559	0.0450631	-3.11915	0.00181372	0.00301808
ENSG00000003987.14	MTMR7	129.816	0.104334	0.113032	0.923053	0.35598	0.405083
ENSG00000003989.18	SLC7A2	20195.8	-0.314592	0.163192	-1.92774	0.0538871	0.0721249
ENSG00000004059.11	ARF5	5557.9	0.585938	0.0484971	12.0819	1.3159e-33	4.29443e-32
ENSG00000004139.14	SARM1	324.478	0.239213	0.0934024	2.5611	0.0104341	0.0156296
ENSG00000004142.12	POLDIP2	7638.06	0.541372	0.0486804	11.1209	9.92196e-29	2.03769e-27
ENSG00000004399.13	PLXND1	10295.1	0.33193	0.0614075	5.40536	6.46777e-08	1.82439e-07
ENSG00000004455.17	AK2	7202.03	0.171026	0.0318129	5.37599	7.61622e-08	2.13144e-07
ENSG00000004468.13	CD38	252.993	-0.0159095	0.149706	-0.106272	0.915367	0.927649
ENSG00000004478.8	FKBP4	19461.7	0.671242	0.0645477	10.3992	2.50121e-25	3.85045e-24
ENSG00000004487.17	KDM1A	5861.15	0.0966412	0.0327628	2.94972	0.00318058	0.00511547
ENSG00000004534.15	RBM6	4340.52	0.0741494	0.0436572	1.69845	0.0894236	0.115141
ENSG00000004660.15	CAMKK1	808.063	0.12415	0.0704373	1.76255	0.0779758	0.101524
ENSG00000004700.16	RECQL	1432.61	-0.516574	0.0627982	-8.22594	1.93661e-16	1.26091e-15
ENSG00000004766.17	VPS50	2147.97	-0.380073	0.0567032	-6.70285	2.04393e-11	8.18812e-11
ENSG00000004776.13	HSPB6	152.725	-0.285881	0.148093	-1.93042	0.0535548	0.0717217
ENSG00000004777.18	ARHGAP33	799.887	0.804562	0.0837189	9.61028	7.2353e-22	7.87078e-21
ENSG00000004779.10	NDUFAB1	3358.95	0.487499	0.0487203	10.0061	1.43307e-23	1.84792e-22
ENSG00000004799.8	PDK4	3663	-0.692555	0.137403	-5.0403	4.64795e-07	1.18694e-06
ENSG00000004838.14	ZMYND10	965.931	0.238343	0.105513	2.25889	0.0238905	0.0338129
ENSG00000004864.14	SLC25A13	1487.77	0.00170013	0.0509745	0.0333525	0.973393	0.977461
ENSG00000004866.22	ST7	1450.87	0.0214848	0.0443235	0.484728	0.627869	0.670674
ENSG00000004897.12	CDC27	4338.64	-0.191885	0.0462058	-4.15283	3.28389e-05	6.82831e-05
ENSG00000004961.15	HCCS	1295.74	0.131566	0.0394426	3.33564	0.000851037	0.00147837
ENSG00000004975.12	DVL2	1782.13	0.22577	0.0424152	5.32286	1.0215e-07	2.81697e-07
ENSG00000005001.10	PRSS22	823.586	0.478052	0.0812928	5.88062	4.08744e-09	1.30246e-08
ENSG00000005007.13	UPF1	8338.25	0.320966	0.0327438	9.80235	1.09997e-22	1.29231e-21
ENSG00000005020.13	SKAP2	1730.25	-0.478476	0.0689402	-6.94045	3.90858e-12	1.68196e-11
ENSG00000005022.6	SLC25A5	11861.3	0.215315	0.0501169	4.29626	1.73703e-05	3.72703e-05
ENSG00000005059.16	MCUB	1263.65	-0.0778773	0.0580499	-1.34156	0.17974	0.218221
ENSG00000005073.6	HOXA11	42.9227	-0.292504	0.120888	-2.41962	0.0155365	0.0226636
ENSG00000005075.15	POLR2J	1889.75	0.73383	0.0618321	11.8681	1.73354e-32	5.06752e-31
ENSG00000005100.13	DHX33	1532.7	-0.126029	0.0411985	-3.05908	0.0022202	0.00364952
ENSG00000005102.14	MEOX1	342.742	-0.419326	0.152087	-2.75715	0.00583079	0.00904686
ENSG00000005108.16	THSD7A	352.488	-0.577084	0.091716	-6.29207	3.13256e-10	1.1175e-09
ENSG00000005156.12	LIG3	3061.95	0.137051	0.0540844	2.53402	0.0112762	0.0168027
ENSG00000005175.10	RPAP3	2274.51	-0.0771193	0.0369146	-2.08913	0.0366961	0.0505113
ENSG00000005187.12	ACSM3	162.229	-0.309785	0.0903983	-3.42689	0.000610536	0.00108129
ENSG00000005189.20	REXO5	566.462	0.382958	0.0691196	5.54052	3.01583e-08	8.81407e-08
ENSG00000005194.15	CIAPIN1	2269.9	0.311134	0.0477846	6.51119	7.45573e-11	2.83055e-10
ENSG00000005206.17	SPPL2B	2305.81	0.75841	0.0586509	12.9309	3.01202e-38	1.48625e-36
ENSG00000005238.20	FAM214B	1352.4	0.0482962	0.0465519	1.03747	0.299517	0.346619
ENSG00000005243.10	COPZ2	1074.8	-0.0122511	0.0936638	-0.130799	0.895934	0.911049
ENSG00000005249.13	PRKAR2B	3548.75	-0.361593	0.0987231	-3.6627	0.000249571	0.000465671
ENSG00000005302.19	MSL3	1598.67	-0.114435	0.0368269	-3.10739	0.0018875	0.0031296
ENSG00000005339.15	CREBBP	8864.43	-0.19075	0.0418668	-4.55612	5.2107e-06	1.18538e-05
ENSG00000005379.17	TSPOAP1	1483.12	0.57043	0.0973335	5.86058	4.61258e-09	1.4632e-08
ENSG00000005436.14	GCFC2	1038.22	-0.273032	0.0369336	-7.39251	1.44083e-13	7.08695e-13
ENSG00000005448.17	WDR54	959.337	0.648343	0.0688763	9.41315	4.81483e-21	4.87917e-20
ENSG00000005469.12	CROT	2257.81	-0.404494	0.0791911	-5.10782	3.259e-07	8.47689e-07
ENSG00000005471.19	ABCB4	129.783	-0.212986	0.0691371	-3.08063	0.00206561	0.00340904
ENSG00000005483.21	KMT2E	5667.96	-0.434744	0.045689	-9.51528	1.81227e-21	1.90211e-20
ENSG00000005486.17	RHBDD2	6677.13	0.464718	0.0563662	8.24462	1.65692e-16	1.08799e-15
ENSG00000005513.10	SOX8	56.2287	-0.041281	0.122734	-0.336345	0.736611	0.771015
ENSG00000005700.15	IBTK	5041.61	-0.330838	0.0472956	-6.99511	2.65053e-12	1.15646e-11
ENSG00000005801.18	ZNF195	1435.13	-0.154816	0.0394417	-3.92519	8.66595e-05	0.000171539
ENSG00000005810.18	MYCBP2	3958.35	-0.676407	0.0589276	-11.4786	1.68987e-30	4.02956e-29
ENSG00000005812.11	FBXL3	3475.64	-0.461809	0.0491673	-9.3926	5.85383e-21	5.88053e-20
ENSG00000005844.19	ITGAL	1612.77	-0.0300711	0.0950305	-0.316437	0.751671	0.784397
ENSG00000005882.12	PDK2	1483.07	0.243939	0.0641648	3.80176	0.000143672	0.000276428
ENSG00000005884.18	ITGA3	6319.41	0.149861	0.0708953	2.11383	0.0345299	0.0477678
ENSG00000005889.16	ZFX	4173.44	-0.31037	0.063096	-4.91902	8.69797e-07	2.15401e-06
ENSG00000005893.16	LAMP2	15541.7	-0.149086	0.0454191	-3.28245	0.00102908	0.00176414
ENSG00000005961.19	ITGA2B	60.7556	1.07164	0.11613	9.22797	2.75812e-20	2.61724e-19
ENSG00000006007.12	GDE1	5810.38	-0.110361	0.0419681	-2.62964	0.00854758	0.0129558
ENSG00000006015.18	REX1BD	1066.94	1.17163	0.08516	13.758	4.56086e-43	3.73425e-41
ENSG00000006016.11	CRLF1	206.346	0.773478	0.125317	6.17218	6.73559e-10	2.32572e-09
ENSG00000006025.12	OSBPL7	722.446	0.29274	0.0678631	4.31368	1.60558e-05	3.46065e-05
ENSG00000006042.12	TMEM98	2980.44	-0.379265	0.0826629	-4.5881	4.47299e-06	1.02499e-05
ENSG00000006047.13	YBX2	532.209	1.01218	0.124983	8.09853	5.56281e-16	3.46114e-15
ENSG00000006062.17	MAP3K14	861.495	-0.145095	0.0642002	-2.26005	0.0238184	0.033716
ENSG00000006071.15	ABCC8	943.88	0.00314233	0.146393	0.0214651	0.982875	0.985324
ENSG00000006118.15	TMEM132A	4977.37	1.09816	0.0906595	12.113	9.01106e-34	2.98284e-32
ENSG00000006125.18	AP2B1	27306.7	-0.0179702	0.0597983	-0.300514	0.763785	0.794976
ENSG00000006194.10	ZNF263	2897.71	0.232226	0.038872	5.97411	2.31347e-09	7.53406e-09
ENSG00000006210.7	CX3CL1	3014.4	-0.308347	0.120483	-2.55926	0.0104894	0.0157023
ENSG00000006282.21	SPATA20	4681.04	0.489325	0.0696706	7.0234	2.16532e-12	9.5239e-12
ENSG00000006283.18	CACNA1G	90.4071	-0.559197	0.135273	-4.13383	3.56774e-05	7.38699e-05
ENSG00000006327.14	TNFRSF12A	2664.91	0.539639	0.0936421	5.76278	8.27386e-09	2.55251e-08
ENSG00000006432.15	MAP3K9	1053.8	-0.348715	0.0715328	-4.8749	1.08865e-06	2.66847e-06
ENSG00000006451.8	RALA	4702.76	0.0117846	0.0364531	0.323281	0.746482	0.779653
ENSG00000006453.14	BAIAP2L1	1725.49	0.190495	0.0670806	2.8398	0.00451422	0.00711934
ENSG00000006459.11	KDM7A	2263.15	-0.25063	0.0690287	-3.6308	0.000282545	0.000523606
ENSG00000006468.14	ETV1	807.625	-0.501079	0.0865423	-5.78999	7.03895e-09	2.18612e-08
ENSG00000006530.18	AGK	1668.19	-0.0394135	0.0363946	-1.08295	0.278832	0.324558
ENSG00000006534.16	ALDH3B1	951.7	0.288633	0.0820974	3.51574	0.000438523	0.000792192
ENSG00000006555.11	TTC22	555.951	-0.428765	0.130916	-3.27513	0.00105615	0.00180836
ENSG00000006576.16	PHTF2	2187.45	-0.195066	0.0533775	-3.65447	0.000257718	0.000480098
ENSG00000006607.14	FARP2	2305.03	-0.242479	0.0463917	-5.22677	1.72499e-07	4.63067e-07
ENSG00000006625.18	GGCT	2382.32	0.4245	0.0726906	5.83983	5.22546e-09	1.64891e-08
ENSG00000006634.8	DBF4	781.741	0.100899	0.0579701	1.74053	0.0817659	0.106093
ENSG00000006638.13	TBXA2R	164.081	0.31241	0.0632136	4.94213	7.72718e-07	1.92441e-06
ENSG00000006652.15	IFRD1	379.403	0.114824	0.0604732	1.89876	0.057596	0.0767228
ENSG00000006695.12	COX10	885.133	-0.0806329	0.0386305	-2.08729	0.0368624	0.0507252
ENSG00000006704.11	GTF2IRD1	2342.01	0.418455	0.0411659	10.1651	2.83888e-24	3.91144e-23
ENSG00000006712.15	PAF1	5005.57	0.424486	0.0427901	9.92021	3.40052e-23	4.21173e-22
ENSG00000006715.16	VPS41	4025.64	-0.0855724	0.0405894	-2.10825	0.0350095	0.048395
ENSG00000006740.17	ARHGAP44	454.034	-0.150774	0.0947095	-1.59196	0.111393	0.140929
ENSG00000006744.19	ELAC2	3934.81	0.165705	0.0392855	4.21798	2.46504e-05	5.20341e-05
ENSG00000006747.15	SCIN	1155.31	-0.0860654	0.168881	-0.50962	0.610317	0.654647
ENSG00000006756.16	ARSD	6930.99	-0.172589	0.0635998	-2.71367	0.00665419	0.0102497
ENSG00000006757.12	PNPLA4	2178.76	0.150745	0.0592878	2.5426	0.0110032	0.0164196
ENSG00000006788.14	MYH13	29.9024	-0.59899	0.115179	-5.20052	1.98737e-07	5.29507e-07
ENSG00000006831.10	ADIPOR2	11318.4	0.22856	0.0877016	2.60611	0.00915774	0.0138285
ENSG00000006837.12	CDKL3	36.0184	0.147024	0.0698943	2.10352	0.0354206	0.0489085
ENSG00000007038.11	PRSS21	204.617	-0.115774	0.208451	-0.555403	0.578619	0.624812
ENSG00000007047.15	MARK4	2715.92	0.521823	0.0444928	11.7282	9.13311e-32	2.47799e-30
ENSG00000007062.12	PROM1	1834.4	0.0535667	0.202578	0.264425	0.791453	0.819257
ENSG00000007080.11	CCDC124	2579.82	1.00711	0.065725	15.3232	5.35512e-53	1.02156e-50
ENSG00000007129.18	CEACAM21	82.886	0.0329178	0.107263	0.306889	0.758928	0.791077
ENSG00000007168.14	PAFAH1B1	7217.58	-0.280632	0.0390102	-7.19381	6.30097e-13	2.92653e-12
ENSG00000007171.18	NOS2	46.5232	-0.0720654	0.0898136	-0.802389	0.422328	0.472134
ENSG00000007174.18	DNAH9	63.3624	-0.600119	0.161164	-3.72366	0.000196358	0.000371248
ENSG00000007202.15	KIAA0100	10369	-0.00780801	0.0638766	-0.122236	0.902712	0.916984
ENSG00000007216.15	SLC13A2	395.149	-0.634273	0.203578	-3.11562	0.00183559	0.00305091
ENSG00000007237.19	GAS7	3066.95	-0.661453	0.0862215	-7.67155	1.69935e-14	9.15043e-14
ENSG00000007255.10	TRAPPC6A	1793.88	0.996551	0.0686331	14.52	9.05461e-48	1.1799e-45
ENSG00000007264.15	MATK	234.536	0.336207	0.131328	2.56005	0.0104657	0.0156694
ENSG00000007306.15	CEACAM7	48.4097	-0.259859	0.167248	-1.55374	0.120247	0.151251
ENSG00000007312.13	CD79B	147.836	0.58988	0.14311	4.12187	3.75817e-05	7.75265e-05
ENSG00000007314.12	SCN4A	126.037	-0.487525	0.120342	-4.05116	5.09646e-05	0.000103495
ENSG00000007341.19	ST7L	746.57	-0.0604967	0.0402488	-1.50307	0.132821	0.16557
ENSG00000007376.8	RPUSD1	1747.31	0.904853	0.0572612	15.8022	3.00453e-56	7.31524e-54
ENSG00000007384.15	RHBDF1	3508.99	0.303124	0.0563459	5.3797	7.46084e-08	2.08953e-07
ENSG00000007392.17	LUC7L	2730.42	0.405461	0.0583155	6.95287	3.57916e-12	1.54487e-11
ENSG00000007402.12	CACNA2D2	1342.4	0.144815	0.113093	1.28049	0.200371	0.240946
ENSG00000007516.14	BAIAP3	1368.96	0.852959	0.129221	6.60078	4.08991e-11	1.59125e-10
ENSG00000007520.4	TSR3	1898.95	0.806115	0.0572395	14.0832	4.81759e-45	4.71665e-43
ENSG00000007541.17	PIGQ	4336.38	0.787363	0.0658574	11.9556	6.07131e-33	1.83568e-31
ENSG00000007545.16	CRAMP1	1446.9	0.313591	0.0535927	5.85137	4.87531e-09	1.54131e-08
ENSG00000007866.22	TEAD3	2380.49	0.253556	0.0454988	5.5728	2.50684e-08	7.38639e-08
ENSG00000007908.16	SELE	542.379	-0.373371	0.14244	-2.62125	0.00876088	0.0132628
ENSG00000007923.16	DNAJC11	1651.71	0.0766655	0.0403201	1.90142	0.0572468	0.0762852
ENSG00000007933.13	FMO3	161.057	-0.496694	0.106895	-4.64655	3.37534e-06	7.83852e-06
ENSG00000007944.15	MYLIP	3215.94	-0.0904832	0.0537224	-1.68427	0.092129	0.118312
ENSG00000007952.18	NOX1	77.0432	0.365537	0.0740418	4.9369	7.9376e-07	1.97442e-06
ENSG00000007968.7	E2F2	431.053	0.678454	0.0896754	7.56566	3.85908e-14	2.00473e-13
ENSG00000008018.9	PSMB1	8366.63	0.313625	0.0518046	6.05401	1.41286e-09	4.71735e-09
ENSG00000008056.14	SYN1	143.005	0.858768	0.16056	5.34857	8.86504e-08	2.46156e-07
ENSG00000008083.14	JARID2	2661.53	-0.0889122	0.0509043	-1.74665	0.0806973	0.10481
ENSG00000008086.13	CDKL5	1321.34	-0.417869	0.0726532	-5.75156	8.84222e-09	2.72195e-08
ENSG00000008128.23	CDK11A	55.1821	0.694078	0.0791391	8.77036	1.78096e-18	1.40953e-17
ENSG00000008130.15	NADK	3426.16	0.268605	0.0370794	7.24405	4.35483e-13	2.05304e-12
ENSG00000008196.13	TFAP2B	4574.41	-0.34203	0.21626	-1.58157	0.113748	0.14373
ENSG00000008226.20	DLEC1	76.4885	-0.406071	0.120177	-3.37894	0.000727653	0.00127601
ENSG00000008256.16	CYTH3	2433.33	-0.165724	0.070113	-2.36368	0.0180946	0.0261233
ENSG00000008277.14	ADAM22	610.763	-0.351341	0.0874371	-4.01821	5.86415e-05	0.000118319
ENSG00000008282.9	SYPL1	9080.5	-0.407291	0.0510089	-7.98471	1.40853e-15	8.4512e-15
ENSG00000008283.16	CYB561	12991.8	0.513551	0.070215	7.31397	2.59364e-13	1.24753e-12
ENSG00000008294.21	SPAG9	5721.42	-0.234192	0.0587073	-3.98914	6.63127e-05	0.000132855
ENSG00000008300.17	CELSR3	950.848	0.448143	0.132567	3.38051	0.000723525	0.0012695
ENSG00000008311.15	AASS	719.916	-0.742282	0.0751005	-9.88384	4.89216e-23	5.98311e-22
ENSG00000008323.15	PLEKHG6	750.503	0.369503	0.0814652	4.53571	5.741e-06	1.30026e-05
ENSG00000008324.12	SS18L2	969.946	0.279256	0.0475742	5.8699	4.36055e-09	1.38591e-08
ENSG00000008382.16	MPND	592.862	0.60528	0.059282	10.2102	1.78528e-24	2.51025e-23
ENSG00000008394.13	MGST1	8857.07	-0.0500245	0.115126	-0.43452	0.663911	0.704456
ENSG00000008405.12	CRY1	1568.51	-0.287719	0.0432648	-6.65019	2.92717e-11	1.15464e-10
ENSG00000008441.18	NFIX	8257.7	-0.70599	0.0935704	-7.54502	4.52215e-14	2.33281e-13
ENSG00000008513.16	ST3GAL1	7946.07	0.653292	0.085621	7.63005	2.34658e-14	1.24594e-13
ENSG00000008516.17	MMP25	287.359	0.844566	0.141012	5.98934	2.10698e-09	6.89801e-09
ENSG00000008517.18	IL32	1954.51	0.237014	0.101896	2.32604	0.0200162	0.0287158
ENSG00000008710.20	PKD1	2783.38	0.0762141	0.0638392	1.19384	0.232539	0.275668
ENSG00000008735.14	MAPK8IP2	2247.3	0.787272	0.125435	6.27632	3.46672e-10	1.23078e-09
ENSG00000008838.20	MED24	6453.25	0.597331	0.0771004	7.74744	9.37612e-15	5.19137e-14
ENSG00000008853.17	RHOBTB2	1079.48	-0.189884	0.0551743	-3.44154	0.000578416	0.00102825
ENSG00000008869.12	HEATR5B	3332.6	-0.383214	0.043344	-8.84123	9.46712e-19	7.6665e-18
ENSG00000008952.17	SEC62	11485.4	-0.340474	0.0434885	-7.82905	4.91564e-15	2.79015e-14
ENSG00000008988.11	RPS20	41139.1	0.709657	0.0588997	12.0486	1.9732e-33	6.32792e-32
ENSG00000009307.16	CSDE1	37201.9	-0.206923	0.0380879	-5.43277	5.54874e-08	1.57887e-07
ENSG00000009335.18	UBE3C	6618.38	-0.095475	0.0420603	-2.26995	0.0232104	0.0329384
ENSG00000009413.16	REV3L	1623.59	-0.511256	0.063902	-8.00063	1.23789e-15	7.46121e-15
ENSG00000009694.13	TENM1	50.7438	-0.222211	0.139531	-1.59255	0.111261	0.140781
ENSG00000009724.17	MASP2	72.0228	-0.446164	0.0961212	-4.64169	3.45576e-06	8.00918e-06
ENSG00000009765.15	IYD	164.615	0.180028	0.212902	0.84559	0.397781	0.44745
ENSG00000009780.16	FAM76A	838.835	-0.115764	0.0327111	-3.53899	0.000401668	0.000729817
ENSG00000009790.15	TRAF3IP3	374.564	-0.283493	0.105202	-2.69474	0.00704438	0.0108084
ENSG00000009830.12	POMT2	1671.79	0.0292649	0.0437165	0.669424	0.503225	0.551901
ENSG00000009844.16	VTA1	3204.93	-0.0329762	0.0475794	-0.693077	0.488261	0.537401
ENSG00000009950.16	MLXIPL	196.615	0.39816	0.146624	2.71552	0.00661726	0.0101953
ENSG00000009954.11	BAZ1B	8654.01	-0.0990882	0.0392649	-2.52358	0.0116166	0.0172792
ENSG00000010017.13	RANBP9	3190.2	0.0967715	0.0532426	1.81756	0.0691314	0.0908851
ENSG00000010030.14	ETV7	326.676	0.362546	0.109433	3.31296	0.000923145	0.00159302
ENSG00000010072.16	SPRTN	964.777	-0.232572	0.0415172	-5.60182	2.1211e-08	6.30705e-08
ENSG00000010165.20	EEF1AKNMT	3391.4	-0.0416089	0.0451467	-0.921637	0.356718	0.405848
ENSG00000010219.13	DYRK4	819.8	0.186757	0.0561832	3.32407	0.000887149	0.00153692
ENSG00000010244.19	ZNF207	7908.05	-0.0657999	0.0294315	-2.2357	0.0253716	0.0357751
ENSG00000010256.11	UQCRC1	8504.5	0.512029	0.0467789	10.9457	6.96447e-28	1.33545e-26
ENSG00000010270.14	STARD3NL	1770.09	0.0323608	0.0354873	0.911898	0.361822	0.411023
ENSG00000010278.15	CD9	25091.6	0.274179	0.0556596	4.92599	8.39341e-07	2.08193e-06
ENSG00000010292.13	NCAPD2	4675.95	0.176551	0.0482665	3.65783	0.000254357	0.000474028
ENSG00000010295.20	IFFO1	600.943	0.00923151	0.0749779	0.123123	0.90201	0.916371
ENSG00000010310.9	GIPR	242.53	0.21665	0.118146	1.83375	0.066691	0.0879015
ENSG00000010318.21	PHF7	354.259	0.0534852	0.0617493	0.866167	0.386399	0.436131
ENSG00000010319.7	SEMA3G	1726.25	-0.226197	0.0971677	-2.3279	0.0199172	0.0285985
ENSG00000010322.16	NISCH	6045.14	0.108801	0.0456212	2.38488	0.0170847	0.0247619
ENSG00000010327.10	STAB1	3028.25	-0.0293475	0.0771972	-0.380163	0.703824	0.741323
ENSG00000010361.14	FUZ	995.45	0.565571	0.0611808	9.24426	2.36879e-20	2.26055e-19
ENSG00000010404.18	IDS	397.872	-0.236944	0.0654351	-3.62105	0.000293406	0.000542429
ENSG00000010539.12	ZNF200	718.679	-0.0358211	0.0364893	-0.981686	0.326254	0.374388
ENSG00000010610.10	CD4	3729.3	-0.23028	0.0842394	-2.73364	0.00626382	0.00968059
ENSG00000010626.15	LRRC23	728.717	0.534057	0.065315	8.17664	2.91857e-16	1.86934e-15
ENSG00000010671.16	BTK	542.196	-0.324418	0.0810358	-4.00339	6.24403e-05	0.000125586
ENSG00000010704.18	HFE	1165.4	-0.509746	0.0705917	-7.22104	5.15906e-13	2.4113e-12
ENSG00000010803.16	SCMH1	2390.27	0.138502	0.0458649	3.01979	0.00252949	0.0041253
ENSG00000010810.17	FYN	1721.79	-0.217863	0.0704067	-3.09435	0.00197247	0.00326376
ENSG00000010818.10	HIVEP2	1975.53	-0.273584	0.0698912	-3.91444	9.06157e-05	0.000178625
ENSG00000010932.17	FMO1	410.017	-0.460643	0.120433	-3.82491	0.000130822	0.000253215
ENSG00000011007.12	ELOA	3227.67	0.0324996	0.0353828	0.918514	0.35835	0.407504
ENSG00000011009.11	LYPLA2	3913.52	0.524025	0.0485348	10.7969	3.56079e-27	6.40942e-26
ENSG00000011021.23	CLCN6	1016.83	-0.136801	0.0440236	-3.10745	0.00188707	0.00312916
ENSG00000011028.14	MRC2	8544.23	0.00793371	0.0885387	0.0896073	0.928599	0.939054
ENSG00000011105.14	TSPAN9	5923	0.108859	0.0492833	2.20884	0.0271858	0.0381471
ENSG00000011114.15	BTBD7	2709.95	-0.484705	0.045193	-10.7252	7.74982e-27	1.35669e-25
ENSG00000011132.12	APBA3	737.289	0.405617	0.0506908	8.00178	1.22633e-15	7.39633e-15
ENSG00000011143.19	MKS1	1194.74	0.380182	0.049316	7.70909	1.26716e-14	6.91054e-14
ENSG00000011198.10	ABHD5	2296.53	-0.108041	0.0433097	-2.49461	0.0126096	0.0186364
ENSG00000011201.12	ANOS1	2058.75	-0.596235	0.100933	-5.90726	3.47851e-09	1.11437e-08
ENSG00000011243.18	AKAP8L	1955.13	0.485639	0.0477121	10.1785	2.47236e-24	3.432e-23
ENSG00000011258.16	MBTD1	2075.56	-0.0593233	0.0666158	-0.890529	0.373182	0.422605
ENSG00000011260.14	UTP18	2773.83	0.237658	0.0625615	3.7988	0.000145399	0.000279442
ENSG00000011275.19	RNF216	3520.12	0.0188402	0.0292867	0.643304	0.520027	0.568609
ENSG00000011295.16	TTC19	3689.65	-0.12006	0.0534138	-2.24773	0.0245937	0.034739
ENSG00000011304.22	PTBP1	16697.6	0.307027	0.0248194	12.3704	3.77716e-35	1.40913e-33
ENSG00000011332.19	DPF1	43.5604	0.739204	0.0942652	7.84176	4.44291e-15	2.53427e-14
ENSG00000011347.10	SYT7	7637.79	0.246834	0.105148	2.34749	0.0189004	0.0272144
ENSG00000011376.12	LARS2	1727.97	0.0346648	0.0413516	0.838295	0.401865	0.451576
ENSG00000011405.13	PIK3C2A	4813.95	-0.537033	0.0580852	-9.24559	2.33939e-20	2.2348e-19
ENSG00000011422.12	PLAUR	1967.46	0.196339	0.0828517	2.36977	0.0177993	0.0257192
ENSG00000011426.11	ANLN	1835.58	0.131872	0.0984724	1.33918	0.180513	0.219042
ENSG00000011451.21	WIZ	4320.31	0.387062	0.0420802	9.19819	3.64015e-20	3.41223e-19
ENSG00000011454.18	RABGAP1	4786.28	-0.100419	0.036657	-2.73942	0.00615481	0.00952006
ENSG00000011465.18	DCN	41036.7	-0.636992	0.104633	-6.08786	1.1443e-09	3.85897e-09
ENSG00000011478.13	QPCTL	863.146	0.520359	0.0592528	8.78202	1.60568e-18	1.27791e-17
ENSG00000011485.15	PPP5C	3099.15	0.396265	0.0328526	12.0619	1.67824e-33	5.43857e-32
ENSG00000011523.14	CEP68	2084.04	-0.249144	0.039657	-6.28247	3.33232e-10	1.18529e-09
ENSG00000011566.15	MAP4K3	2779.71	-0.332017	0.0463869	-7.15757	8.21196e-13	3.76777e-12
ENSG00000011590.14	ZBTB32	41.1713	0.371628	0.105027	3.53842	0.000402534	0.00073132
ENSG00000011600.12	TYROBP	2784.53	0.233252	0.0853443	2.73307	0.00627469	0.00969415
ENSG00000011638.11	TMEM159	2795.76	-0.0872674	0.0592238	-1.47352	0.140611	0.174376
ENSG00000012048.23	BRCA1	1241.77	0.00375716	0.0817375	0.0459661	0.963337	0.96894
ENSG00000012061.16	ERCC1	3020.55	0.298872	0.0454562	6.57495	4.86711e-11	1.88255e-10
ENSG00000012124.17	CD22	625.732	0.0515452	0.107023	0.481627	0.630071	0.672599
ENSG00000012171.20	SEMA3B	2834.02	0.811659	0.126153	6.43391	1.24361e-10	4.62456e-10
ENSG00000012174.12	MBTPS2	2219.87	-0.19642	0.0566282	-3.46859	0.000523188	0.000935551
ENSG00000012211.13	PRICKLE3	604.561	0.309467	0.0386153	8.01409	1.10953e-15	6.70723e-15
ENSG00000012223.13	LTF	56890.3	-2.60617	0.223341	-11.669	1.83538e-31	4.8173e-30
ENSG00000012232.9	EXTL3	2406.04	-0.292183	0.0521912	-5.59832	2.16438e-08	6.42853e-08
ENSG00000012660.14	ELOVL5	26878.6	-0.541246	0.0882605	-6.13237	8.65813e-10	2.957e-09
ENSG00000012779.11	ALOX5	1420.94	-0.685684	0.0865896	-7.91879	2.39839e-15	1.40265e-14
ENSG00000012822.16	CALCOCO1	4951.69	-0.0567278	0.0457274	-1.24057	0.214766	0.25634
ENSG00000012963.15	UBR7	3769.37	-0.108726	0.0438497	-2.47952	0.0131558	0.0193803
ENSG00000012983.11	MAP4K5	2953.47	-0.338018	0.0404286	-8.36087	6.22564e-17	4.23994e-16
ENSG00000013016.16	EHD3	1139.71	-0.158048	0.063545	-2.48719	0.0128757	0.0189963
ENSG00000013275.8	PSMC4	5434.4	0.431078	0.0435077	9.9081	3.83887e-23	4.73563e-22
ENSG00000013288.9	MAN2B2	5753.13	-0.0216241	0.044288	-0.488262	0.625364	0.668307
ENSG00000013297.12	CLDN11	441.159	-0.497696	0.125817	-3.9557	7.63107e-05	0.000151997
ENSG00000013306.16	SLC25A39	8944.96	0.812903	0.05249	15.4868	4.25981e-54	8.95722e-52
ENSG00000013364.19	MVP	11345.3	0.346452	0.0625308	5.5405	3.01614e-08	8.81407e-08
ENSG00000013374.16	NUB1	4445.28	0.0487073	0.0333641	1.45987	0.144325	0.178516
ENSG00000013375.16	PGM3	2479.08	-0.255264	0.0560794	-4.55184	5.31791e-06	1.20873e-05
ENSG00000013392.8	RWDD2A	604.374	-0.087845	0.0592332	-1.48304	0.138065	0.171506
ENSG00000013441.16	CLK1	4723.21	-0.120788	0.0567048	-2.13012	0.0331616	0.0459779
ENSG00000013503.10	POLR3B	851.227	-0.244198	0.0436716	-5.59169	2.2487e-08	6.66291e-08
ENSG00000013523.11	ANGEL1	1615.8	0.00740693	0.04716	0.15706	0.875198	0.892612
ENSG00000013561.18	RNF14	4415.53	0.00931794	0.0425873	0.218796	0.826809	0.851027
ENSG00000013563.14	DNASE1L1	568.65	0.248857	0.0402924	6.17629	6.56247e-10	2.26721e-09
ENSG00000013573.17	DDX11	1218.6	0.534829	0.05924	9.02817	1.74566e-19	1.53671e-18
ENSG00000013583.10	HEBP1	6401.32	1.00468	0.097562	10.2979	7.20055e-25	1.05745e-23
ENSG00000013588.9	GPRC5A	23050	0.369287	0.0965386	3.82527	0.000130626	0.000252915
ENSG00000013619.14	MAMLD1	286.686	0.0307202	0.0886623	0.346486	0.728978	0.76438
ENSG00000013725.14	CD6	566.167	0.0420471	0.12385	0.3395	0.734233	0.769022
ENSG00000013810.20	TACC3	2488.66	0.794044	0.0770769	10.302	6.90315e-25	1.0162e-23
ENSG00000014123.10	UFL1	3221.55	-0.397946	0.0512144	-7.77019	7.83657e-15	4.36903e-14
ENSG00000014138.9	POLA2	311.567	0.834782	0.0688157	12.1307	7.26311e-34	2.43472e-32
ENSG00000014164.7	ZC3H3	2101.74	1.11107	0.033677	32.9918	1.06523e-238	4.92775e-235
ENSG00000014216.16	CAPN1	13106.1	0.368053	0.049945	7.36917	1.71697e-13	8.40274e-13
ENSG00000014257.16	ACP3	131.103	-0.317305	0.110253	-2.87798	0.00400233	0.00635373
ENSG00000014641.21	MDH1	6998.98	0.0190875	0.0350873	0.544001	0.586441	0.63204
ENSG00000014824.14	SLC30A9	5411.19	-0.106584	0.0429709	-2.48037	0.0131248	0.0193392
ENSG00000014914.21	MTMR11	1099.44	-0.331091	0.0753607	-4.39341	1.11585e-05	2.4496e-05
ENSG00000014919.13	COX15	2123.14	0.0379973	0.0352281	1.07861	0.280762	0.32658
ENSG00000015133.19	CCDC88C	4555.8	0.264564	0.0687527	3.84806	0.000119059	0.00023178
ENSG00000015153.15	YAF2	934.058	-0.170916	0.0374358	-4.56558	4.98124e-06	1.13541e-05
ENSG00000015171.20	ZMYND11	8308.33	-0.255603	0.038394	-6.65736	2.78791e-11	1.10206e-10
ENSG00000015285.11	WAS	629.5	0.130887	0.0883541	1.48139	0.138502	0.171991
ENSG00000015413.9	DPEP1	99.1077	0.135096	0.119954	1.12623	0.26007	0.304848
ENSG00000015475.19	BID	1377.6	0.325589	0.0495046	6.57693	4.80247e-11	1.8591e-10
ENSG00000015479.20	MATR3	205.665	-0.592765	0.0854582	-6.93632	4.02448e-12	1.72862e-11
ENSG00000015520.15	NPC1L1	134.068	1.14927	0.166553	6.90031	5.1888e-12	2.20772e-11
ENSG00000015532.10	XYLT2	3077.15	0.490382	0.0551106	8.89815	5.67864e-19	4.70778e-18
ENSG00000015676.18	NUDCD3	7500.01	0.187239	0.0319496	5.86046	4.61584e-09	1.46378e-08
ENSG00000016391.11	CHDH	2637.54	0.0502327	0.0859615	0.584363	0.558976	0.605721
ENSG00000016402.13	IL20RA	1516.6	-0.346359	0.137926	-2.5112	0.0120323	0.0178518
ENSG00000016864.18	GLT8D1	3747.71	-0.0452763	0.032079	-1.4114	0.158127	0.194057
ENSG00000017260.20	ATP2C1	7768.7	-0.233955	0.0414003	-5.65104	1.59476e-08	4.80297e-08
ENSG00000017427.17	IGF1	161.361	-0.766959	0.12147	-6.31398	2.71947e-10	9.79392e-10
ENSG00000017483.15	SLC38A5	505.643	0.130092	0.118718	1.09581	0.273164	0.318682
ENSG00000017797.13	RALBP1	5497.69	0.0347383	0.0401941	0.864263	0.387443	0.437203
ENSG00000018189.13	RUFY3	2539.79	-0.194648	0.0397699	-4.89435	9.86302e-07	2.42855e-06
ENSG00000018236.15	CNTN1	854.901	-0.700539	0.134416	-5.21173	1.8709e-07	5.00205e-07
ENSG00000018280.17	SLC11A1	404.937	0.348796	0.099268	3.51368	0.000441941	0.000798056
ENSG00000018408.15	WWTR1	4127.45	-0.542344	0.0647214	-8.37967	5.30765e-17	3.64156e-16
ENSG00000018510.17	AGPS	3681.12	-0.505255	0.0851805	-5.93158	3.00041e-09	9.65894e-09
ENSG00000018610.15	CXorf56	1546.7	0.0872442	0.0329285	2.6495	0.00806099	0.0122675
ENSG00000018625.15	ATP1A2	278.465	-0.496314	0.162551	-3.05328	0.00226358	0.00371751
ENSG00000018699.13	TTC27	1480.49	0.00832134	0.0340616	0.244303	0.806996	0.833389
ENSG00000018869.17	ZNF582	151.88	-0.353927	0.0748812	-4.72651	2.28412e-06	5.4034e-06
ENSG00000019102.12	VSIG2	362.049	-0.530331	0.191364	-2.77132	0.005583	0.00868644
ENSG00000019144.19	PHLDB1	4155.89	-0.216365	0.0589282	-3.67167	0.000240969	0.000450484
ENSG00000019169.10	MARCO	138.702	0.527027	0.187988	2.80351	0.00505491	0.00792006
ENSG00000019485.13	PRDM11	615.808	-0.225593	0.0575905	-3.9172	8.95833e-05	0.000176759
ENSG00000019505.8	SYT13	4802.6	0.431802	0.229969	1.87765	0.0604284	0.0802071
ENSG00000019549.13	SNAI2	1241.43	-0.514056	0.083062	-6.18883	6.06132e-10	2.10389e-09
ENSG00000019582.15	CD74	113841	-0.0242868	0.0896514	-0.270903	0.786466	0.815081
ENSG00000019991.18	HGF	407.76	-0.913725	0.0814744	-11.2149	3.44698e-29	7.37376e-28
ENSG00000019995.6	ZRANB1	1090.18	-0.321675	0.0557053	-5.77458	7.71441e-09	2.38828e-08
ENSG00000020129.16	NCDN	3377.12	0.557321	0.0619666	8.99389	2.38632e-19	2.06822e-18
ENSG00000020181.18	ADGRA2	2015.95	-0.382282	0.0822767	-4.6463	3.37948e-06	7.84715e-06
ENSG00000020256.20	ZFP64	1414.53	0.26565	0.0407286	6.52245	6.91703e-11	2.63631e-10
ENSG00000020426.11	MNAT1	884.265	0.127108	0.0486035	2.6152	0.0089176	0.0134846
ENSG00000020577.14	SAMD4A	861.07	-0.470644	0.0734821	-6.40488	1.50489e-10	5.55375e-10
ENSG00000020633.19	RUNX3	814.011	-0.209944	0.0975908	-2.15127	0.0314549	0.0437756
ENSG00000020922.13	MRE11	1815.31	-0.264691	0.0458322	-5.77522	7.68546e-09	2.38011e-08
ENSG00000021300.14	PLEKHB1	1430.95	0.392985	0.137089	2.86664	0.00414855	0.00657345
ENSG00000021355.13	SERPINB1	4456.03	-0.0490751	0.0415992	-1.17971	0.238114	0.28152
ENSG00000021488.13	SLC7A9	26.1899	0.411094	0.101946	4.03247	5.51929e-05	0.000111677
ENSG00000021574.13	SPAST	1693.61	-0.227027	0.0379067	-5.98909	2.11024e-09	6.90745e-09
ENSG00000021645.20	NRXN3	357.542	-0.556834	0.149434	-3.72629	0.000194321	0.000367661
ENSG00000021762.20	OSBPL5	2665.36	0.198322	0.0535591	3.70286	0.000213184	0.000400972
ENSG00000021776.11	AQR	4503.06	-0.418268	0.0437106	-9.56903	1.07911e-21	1.15155e-20
ENSG00000021826.17	CPS1	272.601	-0.391857	0.117664	-3.3303	0.000867513	0.00150544
ENSG00000022267.19	FHL1	2507.8	-0.677385	0.117082	-5.78557	7.2265e-09	2.2421e-08
ENSG00000022277.13	RTF2	4741.43	0.359206	0.0415911	8.63662	5.79019e-18	4.37313e-17
ENSG00000022556.16	NLRP2	1712.77	0.152978	0.19805	0.772422	0.439865	0.489668
ENSG00000022567.10	SLC45A4	1122.02	0.331675	0.0642526	5.16205	2.44255e-07	6.45117e-07
ENSG00000022840.16	RNF10	11184.9	0.118986	0.0319489	3.72426	0.000195886	0.000370394
ENSG00000022976.15	ZNF839	537.133	-0.0814037	0.0492021	-1.65448	0.098031	0.125308
ENSG00000023041.11	ZDHHC6	2533.52	-0.064757	0.0323345	-2.00272	0.0452076	0.0613151
ENSG00000023171.18	GRAMD1B	190.223	-0.302738	0.0867947	-3.48798	0.000486682	0.000873902
ENSG00000023191.17	RNH1	8804.97	0.460239	0.0489751	9.39739	5.5931e-21	5.63696e-20
ENSG00000023228.14	NDUFS1	5890.9	-0.158085	0.0421814	-3.74774	0.000178438	0.000339101
ENSG00000023287.13	RB1CC1	5263.89	0.234958	0.059968	3.91807	8.9262e-05	0.000176201
ENSG00000023318.8	ERP44	3950.78	-0.021136	0.0371449	-0.569013	0.569347	0.615841
ENSG00000023330.15	ALAS1	2785.03	0.0405211	0.0390621	1.03735	0.299572	0.346619
ENSG00000023445.16	BIRC3	1868.68	-0.821426	0.111072	-7.39545	1.4093e-13	6.9411e-13
ENSG00000023516.9	AKAP11	4279.92	-0.688087	0.0554999	-12.398	2.67949e-35	1.01393e-33
ENSG00000023572.10	GLRX2	1498.22	-0.116793	0.0438031	-2.66631	0.00766894	0.0117007
ENSG00000023608.5	SNAPC1	329	0.0415958	0.0417534	0.996225	0.319141	0.367022
ENSG00000023697.13	DERA	1439.7	-0.0285677	0.0364341	-0.784092	0.432986	0.48294
ENSG00000023734.11	STRAP	7813.61	0.117339	0.0395067	2.97011	0.00297694	0.00480801
ENSG00000023839.12	ABCC2	73.4404	-0.244416	0.119907	-2.03838	0.0415117	0.0566428
ENSG00000023892.11	DEF6	1374.12	0.444903	0.068476	6.49722	8.18186e-11	3.09606e-10
ENSG00000023902.14	PLEKHO1	2630.01	0.321195	0.0727512	4.41498	1.01019e-05	2.22956e-05
ENSG00000023909.10	GCLM	1637.44	-0.0210123	0.0596155	-0.352464	0.724491	0.760321
ENSG00000024048.11	UBR2	4442.86	-0.355597	0.037306	-9.5319	1.54425e-21	1.63005e-20
ENSG00000024422.12	EHD2	6408.55	-0.0615337	0.0708747	-0.868203	0.385283	0.434951
ENSG00000024526.17	DEPDC1	491.33	0.206767	0.103421	1.99927	0.0455786	0.0617504
ENSG00000024862.18	CCDC28A	1347.83	-0.168817	0.0533627	-3.16358	0.00155841	0.00261464
ENSG00000025039.15	RRAGD	676.874	-0.168354	0.0843337	-1.99628	0.0459032	0.0621447
ENSG00000025156.13	HSF2	931.987	-0.0941314	0.0415557	-2.26518	0.0235014	0.0333228
ENSG00000025293.17	PHF20	5162.42	-0.0556557	0.046026	-1.20922	0.226577	0.269256
ENSG00000025423.11	HSD17B6	328.176	-0.0205249	0.0880442	-0.23312	0.815668	0.840983
ENSG00000025434.19	NR1H3	1507.63	0.158271	0.0646914	2.44655	0.014423	0.021146
ENSG00000025708.14	TYMP	4733.57	0.521653	0.0861063	6.05825	1.37611e-09	4.60295e-09
ENSG00000025770.19	NCAPH2	2304.85	0.63024	0.0529066	11.9123	1.02111e-32	3.03772e-31
ENSG00000025772.8	TOMM34	2796.75	0.404395	0.0472095	8.56598	1.07159e-17	7.87791e-17
ENSG00000025796.14	SEC63	8267.78	-0.0750251	0.0515921	-1.4542	0.145892	0.180357
ENSG00000025800.14	KPNA6	5241.78	-0.0561694	0.0412802	-1.36069	0.173613	0.211378
ENSG00000026025.16	VIM	27855.7	-0.164695	0.0759602	-2.16818	0.0301453	0.0420385
ENSG00000026036.22	RTEL1-TNFRSF6B	101.394	0.362852	0.104673	3.46651	0.000527259	0.000942193
ENSG00000026103.22	FAS	721.269	-0.556701	0.0729222	-7.63417	2.27273e-14	1.20777e-13
ENSG00000026297.16	RNASET2	1772.74	0.588559	0.0797314	7.38177	1.56196e-13	7.66443e-13
ENSG00000026508.20	CD44	28018.9	-0.105839	0.0895041	-1.1825	0.237007	0.280354
ENSG00000026559.14	KCNG1	64.5464	0.888808	0.179879	4.94116	7.76611e-07	1.93333e-06
ENSG00000026652.15	AGPAT4	512.183	-0.248721	0.0806602	-3.08356	0.00204539	0.00337927
ENSG00000026751.17	SLAMF7	949.51	-0.0871648	0.130006	-0.670466	0.50256	0.55127
ENSG00000026950.17	BTN3A1	2207.69	-0.208107	0.067606	-3.07824	0.00208228	0.00343501
ENSG00000027001.10	MIPEP	1971.54	-0.0487715	0.0629459	-0.774816	0.438448	0.488267
ENSG00000027075.15	PRKCH	1745.71	-0.368581	0.0579834	-6.35665	2.06195e-10	7.50774e-10
ENSG00000027697.15	IFNGR1	4599	-0.414101	0.0472801	-8.75846	1.97941e-18	1.56059e-17
ENSG00000027847.14	B4GALT7	1730.66	0.531363	0.0471766	11.2633	1.99203e-29	4.37255e-28
ENSG00000027869.12	SH2D2A	203.011	0.514747	0.117607	4.37685	1.20405e-05	2.63665e-05
ENSG00000028116.18	VRK2	1347.96	-0.813945	0.0920132	-8.84596	9.07445e-19	7.36141e-18
ENSG00000028137.19	TNFRSF1B	2299.15	0.00470309	0.0830323	0.0566417	0.954831	0.961586
ENSG00000028203.18	VEZT	5005.26	-0.260526	0.045404	-5.73797	9.58195e-09	2.93891e-08
ENSG00000028277.21	POU2F2	464.447	-0.177199	0.092047	-1.92509	0.0542181	0.0725469
ENSG00000028310.18	BRD9	2104.46	0.233857	0.0351858	6.64635	3.00441e-11	1.1841e-10
ENSG00000028528.15	SNX1	8660.92	-0.196712	0.039055	-5.03678	4.7343e-07	1.20782e-06
ENSG00000028839.10	TBPL1	525.704	-0.0703172	0.0459036	-1.53184	0.125561	0.157218
ENSG00000029153.14	ARNTL2	484.102	-0.509722	0.0927667	-5.49467	3.91442e-08	1.13176e-07
ENSG00000029363.17	BCLAF1	9086.22	-0.349311	0.0327545	-10.6645	1.49175e-26	2.5535e-25
ENSG00000029364.12	SLC39A9	9387.02	-0.162062	0.0459567	-3.52642	0.000421223	0.00076325
ENSG00000029534.21	ANK1	170.741	1.42627	0.162415	8.78168	1.61047e-18	1.28117e-17
ENSG00000029559.7	IBSP	158.662	-0.228644	0.173303	-1.31933	0.187058	0.226305
ENSG00000029639.11	TFB1M	497.757	0.0813727	0.0420296	1.93608	0.0528576	0.0708393
ENSG00000029725.17	RABEP1	8803.41	-0.557944	0.0699541	-7.97585	1.51335e-15	9.05368e-15
ENSG00000029993.15	HMGB3	4306.75	0.485275	0.10475	4.63271	3.60908e-06	8.34051e-06
ENSG00000030066.13	NUP160	3454.42	-0.279131	0.0452869	-6.16361	7.11034e-10	2.44918e-09
ENSG00000030110.13	BAK1	1098.6	0.364652	0.0481497	7.57329	3.63897e-14	1.89304e-13
ENSG00000030419.16	IKZF2	1102.48	-0.792796	0.109232	-7.2579	3.93161e-13	1.86062e-12
ENSG00000030582.18	GRN	22859.2	0.419815	0.054676	7.67823	1.61297e-14	8.69905e-14
ENSG00000031003.10	FAM13B	2264.83	-0.42762	0.042567	-10.0458	9.58516e-24	1.25523e-22
ENSG00000031081.11	ARHGAP31	2053.71	-0.550634	0.063563	-8.6628	4.60298e-18	3.51231e-17
ENSG00000031691.7	CENPQ	416.719	-0.0167568	0.0567845	-0.295095	0.767921	0.798517
ENSG00000031698.13	SARS1	8386.14	0.263181	0.0377385	6.9738	3.08482e-12	1.33963e-11
ENSG00000031823.14	RANBP3	3738.31	0.319447	0.0321569	9.934	2.96143e-23	3.69759e-22
ENSG00000032219.19	ARID4A	1709.78	-0.456789	0.0428544	-10.6591	1.58151e-26	2.69966e-25
ENSG00000032389.13	EIPR1	1458.96	0.378037	0.0383086	9.86819	5.71877e-23	6.93112e-22
ENSG00000032444.17	PNPLA6	2920.26	0.524543	0.0520887	10.0702	7.48381e-24	9.90561e-23
ENSG00000032742.18	IFT88	1285.64	-0.311459	0.0483789	-6.43792	1.21126e-10	4.51059e-10
ENSG00000033011.13	ALG1	1527.17	0.280484	0.0437211	6.41529	1.40555e-10	5.20166e-10
ENSG00000033030.15	ZCCHC8	1816.74	-0.0809409	0.0397523	-2.03613	0.0417374	0.0569213
ENSG00000033050.9	ABCF2	1108.73	0.394442	0.0435543	9.05632	1.34921e-19	1.20143e-18
ENSG00000033100.16	CHPF2	3944.57	0.0916836	0.0416217	2.20278	0.0276102	0.0386899
ENSG00000033122.21	LRRC7	31.6076	-0.135313	0.0717581	-1.88568	0.0593375	0.0789062
ENSG00000033170.17	FUT8	5494.89	-0.411779	0.0717128	-5.74205	9.35355e-09	2.87266e-08
ENSG00000033178.13	UBA6	3305.24	-0.15387	0.0470756	-3.26857	0.00108093	0.00184772
ENSG00000033327.13	GAB2	2915.06	0.410424	0.0983503	4.17309	3.005e-05	6.28797e-05
ENSG00000033627.17	ATP6V0A1	4325.05	0.225855	0.0452549	4.99073	6.0152e-07	1.51663e-06
ENSG00000033800.14	PIAS1	2205.21	-0.417485	0.0394363	-10.5863	3.44963e-26	5.69927e-25
ENSG00000033867.16	SLC4A7	4613.98	-0.441023	0.102524	-4.30165	1.69527e-05	3.64336e-05
ENSG00000034053.14	APBA2	262.091	0.125144	0.110145	1.13618	0.255883	0.300416
ENSG00000034152.19	MAP2K3	2482.32	0.352149	0.0522501	6.73969	1.58728e-11	6.45091e-11
ENSG00000034510.6	TMSB10	50756.5	0.605283	0.0793649	7.62658	2.41062e-14	1.27884e-13
ENSG00000034533.12	ASTE1	519.663	-0.338848	0.033282	-10.1811	2.40773e-24	3.35234e-23
ENSG00000034677.13	RNF19A	5200.29	-0.00437158	0.0714414	-0.0611911	0.951207	0.95872
ENSG00000034693.15	PEX3	746.309	-0.19413	0.044986	-4.31534	1.59356e-05	3.43799e-05
ENSG00000034713.8	GABARAPL2	4416.43	0.239569	0.0464449	5.15814	2.49416e-07	6.57904e-07
ENSG00000035115.22	SH3YL1	3475.44	-0.176404	0.0580833	-3.03708	0.00238882	0.00390786
ENSG00000035141.8	FAM136A	2037.46	0.202643	0.0394619	5.13515	2.81913e-07	7.39197e-07
ENSG00000035403.18	VCL	10875.7	-0.317167	0.0539217	-5.882	4.05343e-09	1.29207e-08
ENSG00000035499.13	DEPDC1B	294.333	0.363435	0.0981378	3.70332	0.000212798	0.000400367
ENSG00000035664.11	DAPK2	870.746	0.0728328	0.071951	1.01226	0.311416	0.359053
ENSG00000035681.9	NSMAF	2081.01	0.0837801	0.0487122	1.7199	0.0854507	0.110479
ENSG00000035687.10	ADSS2	4924.67	-0.368504	0.0488099	-7.54977	4.36024e-14	2.25431e-13
ENSG00000035720.8	STAP1	64.054	0.101324	0.129092	0.784894	0.432516	0.482474
ENSG00000035862.12	TIMP2	21270.5	-0.33681	0.0777273	-4.33322	1.46944e-05	3.18725e-05
ENSG00000035928.16	RFC1	4328.72	-0.120641	0.0413746	-2.91584	0.00354738	0.00566356
ENSG00000036054.13	TBC1D23	2560.49	-0.269092	0.0373281	-7.20883	5.64338e-13	2.63035e-12
ENSG00000036257.13	CUL3	4505.7	-0.254212	0.0415119	-6.12385	9.13412e-10	3.11152e-09
ENSG00000036448.10	MYOM2	90.9944	0.252651	0.111404	2.26788	0.0233368	0.0331051
ENSG00000036530.9	CYP46A1	70.5523	-0.17892	0.0932503	-1.91871	0.0550214	0.0735526
ENSG00000036549.13	ZZZ3	3228.09	-0.374476	0.0520943	-7.18842	6.55442e-13	3.04196e-12
ENSG00000036672.16	USP2	188.671	0.365459	0.103353	3.53604	0.000406171	0.000737637
ENSG00000037042.9	TUBG2	1058.64	0.36083	0.0643234	5.60962	2.02774e-08	6.045e-08
ENSG00000037241.7	RPL26L1	1137.71	0.40598	0.0476391	8.52199	1.56832e-17	1.13139e-16
ENSG00000037280.16	FLT4	887.894	-0.128207	0.069264	-1.85098	0.0641719	0.0847685
ENSG00000037474.15	NSUN2	4295.18	0.245403	0.0353022	6.95151	3.61402e-12	1.55883e-11
ENSG00000037637.11	FBXO42	1924.05	-0.0351961	0.0258989	-1.35898	0.174153	0.211966
ENSG00000037749.12	MFAP3	1607.97	-0.715517	0.0697523	-10.258	1.08964e-24	1.56543e-23
ENSG00000037757.14	MRI1	657.053	0.0725002	0.0608412	1.19163	0.233407	0.276608
ENSG00000037897.17	METTL1	950.353	0.552821	0.0513445	10.7669	4.93369e-27	8.76975e-26
ENSG00000037965.6	HOXC8	341.088	0.120195	0.0826102	1.45497	0.145679	0.180106
ENSG00000038002.9	AGA	1811.64	-0.0642901	0.0510434	-1.25952	0.207843	0.248815
ENSG00000038210.14	PI4K2B	1813.87	-0.245975	0.0494157	-4.97767	6.43552e-07	1.61929e-06
ENSG00000038219.13	BOD1L1	4312.66	-0.361806	0.0518713	-6.97508	3.05702e-12	1.32818e-11
ENSG00000038274.17	MAT2B	4237.33	-0.167587	0.039609	-4.23102	2.32634e-05	4.92018e-05
ENSG00000038295.8	TLL1	328.159	-0.734312	0.111287	-6.59837	4.15716e-11	1.61639e-10
ENSG00000038358.15	EDC4	2089.11	0.139137	0.0520854	2.67131	0.00755547	0.0115361
ENSG00000038382.20	TRIO	7346.38	-0.318493	0.0583823	-5.4553	4.88914e-08	1.39914e-07
ENSG00000038427.16	VCAN	24696.4	-0.784754	0.10435	-7.52037	5.46212e-14	2.79433e-13
ENSG00000038532.16	CLEC16A	2566.49	-0.0551311	0.0397759	-1.38604	0.165734	0.202586
ENSG00000038945.15	MSR1	2914.41	-0.338075	0.0889031	-3.80273	0.000143108	0.000275468
ENSG00000039068.19	CDH1	29389.6	0.351935	0.121503	2.89651	0.00377344	0.00600917
ENSG00000039123.16	MTREX	4226.98	-0.2829	0.0463959	-6.09752	1.07728e-09	3.63958e-09
ENSG00000039139.9	DNAH5	1462.73	-0.386716	0.110493	-3.49993	0.000465378	0.000837436
ENSG00000039319.17	ZFYVE16	2654.12	-0.543565	0.0539197	-10.081	6.70302e-24	8.89761e-23
ENSG00000039523.20	RIPOR1	2653.01	0.339061	0.0442747	7.65812	1.88672e-14	1.00989e-13
ENSG00000039537.14	C6	143.996	-0.951761	0.19523	-4.87506	1.08773e-06	2.66658e-06
ENSG00000039560.14	RAI14	3815.14	-0.387437	0.0592652	-6.53735	6.26176e-11	2.39891e-10
ENSG00000039650.12	PNKP	1869.71	0.681656	0.0556552	12.2478	1.7252e-34	6.13904e-33
ENSG00000040199.18	PHLPP2	1009.31	-0.269182	0.0575797	-4.67494	2.94037e-06	6.86891e-06
ENSG00000040275.17	SPDL1	760.739	0.135138	0.0515561	2.62118	0.00876256	0.0132643
ENSG00000040341.18	STAU2	3655.62	0.352003	0.0609524	5.77505	7.69298e-09	2.38204e-08
ENSG00000040487.13	SLC66A1	1024.13	0.584937	0.0470666	12.4279	1.8452e-35	7.06907e-34
ENSG00000040531.16	CTNS	1020.43	0.15585	0.0379495	4.10677	4.01237e-05	8.25218e-05
ENSG00000040608.14	RTN4R	271.939	0.626008	0.0833665	7.50911	5.95307e-14	3.03208e-13
ENSG00000040633.13	PHF23	2558.07	0.161806	0.0410131	3.94523	7.97221e-05	0.000158451
ENSG00000040933.16	INPP4A	1788.44	-0.220459	0.0356953	-6.17613	6.5691e-10	2.26908e-09
ENSG00000041353.10	RAB27B	4609.42	-0.525277	0.0781013	-6.72558	1.74895e-11	7.06759e-11
ENSG00000041357.16	PSMA4	7007.21	0.204012	0.0472723	4.31569	1.59107e-05	3.43378e-05
ENSG00000041515.16	MYO16	71.4736	-0.475056	0.141499	-3.35731	0.000787062	0.00137252
ENSG00000041802.11	LSG1	3108.9	0.137712	0.0370383	3.7181	0.000200728	0.000379084
ENSG00000041880.14	PARP3	1581.65	-0.230927	0.0584017	-3.95411	7.68201e-05	0.000152979
ENSG00000041982.16	TNC	15898.9	-0.315068	0.127267	-2.47565	0.0132993	0.0195791
ENSG00000041988.15	THAP3	763.004	0.563894	0.0498696	11.3074	1.20658e-29	2.70625e-28
ENSG00000042062.13	RIPOR3	484.142	0.593846	0.137966	4.3043	1.67511e-05	3.6017e-05
ENSG00000042088.14	TDP1	1415.54	-0.00203371	0.0408112	-0.0498322	0.960256	0.966051
ENSG00000042286.15	AIFM2	1231.07	0.556386	0.0691967	8.04064	8.9371e-16	5.45088e-15
ENSG00000042317.17	SPATA7	551.787	-0.188559	0.040584	-4.64613	3.38217e-06	7.85242e-06
ENSG00000042429.12	MED17	250.094	-0.0957943	0.0441255	-2.17095	0.0299348	0.0417639
ENSG00000042445.14	RETSAT	6380.05	-0.0611133	0.0483398	-1.26424	0.206143	0.247099
ENSG00000042493.16	CAPG	11169.3	0.358752	0.0760853	4.71512	2.41564e-06	5.7014e-06
ENSG00000042753.12	AP2S1	4876.44	0.649963	0.0582606	11.1561	6.6828e-29	1.39255e-27
ENSG00000042781.14	USH2A	24.2496	-0.65473	0.108776	-6.01905	1.75442e-09	5.79194e-09
ENSG00000042832.12	TG	49.7589	0.0755445	0.107177	0.704858	0.480899	0.530149
ENSG00000042980.13	ADAM28	651.949	-0.661524	0.0992942	-6.66227	2.69639e-11	1.06725e-10
ENSG00000043039.7	BARX2	1324.96	0.388844	0.142076	2.73688	0.00620258	0.00958915
ENSG00000043093.15	DCUN1D1	2430.11	-0.229664	0.0456363	-5.0325	4.84125e-07	1.23358e-06
ENSG00000043143.20	JADE2	4126.61	-0.279325	0.0584147	-4.78176	1.73764e-06	4.16816e-06
ENSG00000043462.13	LCP2	1407.86	-0.247727	0.0810092	-3.05801	0.00222812	0.00366188
ENSG00000043514.17	TRIT1	1119.63	0.189163	0.0402435	4.70045	2.59586e-06	6.10109e-06
ENSG00000044090.10	CUL7	2921.14	0.231207	0.0424253	5.44974	5.04446e-08	1.44136e-07
ENSG00000044115.21	CTNNA1	29936.2	-0.0369837	0.0362572	-1.02004	0.307711	0.355224
ENSG00000044446.12	PHKA2	1393.36	-0.141368	0.0445299	-3.17467	0.00150008	0.00252249
ENSG00000044459.15	CNTLN	559.248	-0.232416	0.0745142	-3.11909	0.00181412	0.00301847
ENSG00000044524.11	EPHA3	455.961	-0.282426	0.138645	-2.03704	0.0416458	0.0568131
ENSG00000044574.8	HSPA5	46820.8	0.101028	0.0559066	1.80709	0.0707484	0.092846
ENSG00000046604.13	DSG2	9156.13	-0.421412	0.066519	-6.33521	2.37018e-10	8.57434e-10
ENSG00000046647.13	GEMIN8	1343.19	0.167699	0.0484603	3.46054	0.000539083	0.000961465
ENSG00000046651.15	OFD1	2809.49	-0.145385	0.0489023	-2.97297	0.00294932	0.00476881
ENSG00000046653.15	GPM6B	654.406	-0.710239	0.0941328	-7.54508	4.52008e-14	2.33281e-13
ENSG00000046889.19	PREX2	629.021	-0.895282	0.0906304	-9.87838	5.16606e-23	6.289e-22
ENSG00000047056.16	WDR37	1538.44	-0.217559	0.0415048	-5.24178	1.59035e-07	4.29353e-07
ENSG00000047188.16	YTHDC2	3080.09	-0.300213	0.0485852	-6.1791	6.44673e-10	2.22931e-09
ENSG00000047230.15	CTPS2	3453.28	0.100999	0.0646011	1.56343	0.117951	0.148575
ENSG00000047249.18	ATP6V1H	4560.46	0.660002	0.0490551	13.4543	2.9045e-41	1.91263e-39
ENSG00000047315.17	POLR2B	6398.07	-0.159783	0.0472251	-3.38344	0.000715842	0.00125661
ENSG00000047346.12	FAM214A	5893.46	-0.546115	0.0719616	-7.58897	3.22461e-14	1.68697e-13
ENSG00000047365.12	ARAP2	966.115	-0.467074	0.078329	-5.96298	2.47686e-09	8.03783e-09
ENSG00000047410.14	TPR	11127.1	-0.440626	0.0492194	-8.95227	3.48248e-19	2.96821e-18
ENSG00000047457.14	CP	2376.44	0.0582023	0.218787	0.266023	0.790222	0.818395
ENSG00000047578.13	KATNIP	2817.17	-0.0133999	0.0489925	-0.273509	0.784462	0.813477
ENSG00000047579.20	DTNBP1	1248.29	0.315527	0.0429897	7.3396	2.14237e-13	1.03994e-12
ENSG00000047597.7	XK	125.882	0.539419	0.154296	3.496	0.000472286	0.000849206
ENSG00000047617.15	ANO2	171.523	-0.0499483	0.134404	-0.371629	0.710169	0.747198
ENSG00000047621.12	C12orf4	1189.65	-0.239359	0.033687	-7.10538	1.19996e-12	5.42357e-12
ENSG00000047634.15	SCML1	571.579	-0.271636	0.108617	-2.50086	0.012389	0.0183339
ENSG00000047644.19	WWC3	4529.95	-0.0293868	0.0554881	-0.529605	0.596386	0.64119
ENSG00000047648.23	ARHGAP6	268.67	-0.530393	0.0901214	-5.88532	3.97293e-09	1.26794e-08
ENSG00000047662.5	FAM184B	182.208	0.347913	0.141633	2.45645	0.0140319	0.0205922
ENSG00000047849.21	MAP4	17509.5	0.0396692	0.0346514	1.14481	0.252289	0.296742
ENSG00000047932.14	GOPC	2557.43	-0.256351	0.0408043	-6.28245	3.33283e-10	1.18529e-09
ENSG00000048028.11	USP28	1488.25	-0.328201	0.0476344	-6.89	5.57928e-12	2.36624e-11
ENSG00000048052.22	HDAC9	649	-0.241945	0.123499	-1.95909	0.0501023	0.0673857
ENSG00000048140.18	TSPAN17	2922.59	0.403142	0.0447765	9.00344	2.18754e-19	1.90039e-18
ENSG00000048162.21	NOP16	740.925	0.772143	0.0524939	14.7092	5.62756e-49	8.33059e-47
ENSG00000048342.17	CC2D2A	897.077	-0.353999	0.0590604	-5.99385	2.04927e-09	6.71738e-09
ENSG00000048392.12	RRM2B	3562.76	0.272766	0.0731942	3.7266	0.000194079	0.000367277
ENSG00000048405.10	ZNF800	1699.29	-0.393663	0.0445739	-8.8317	1.03096e-18	8.31233e-18
ENSG00000048462.11	TNFRSF17	74.7384	-0.190264	0.176417	-1.07849	0.280816	0.326622
ENSG00000048471.14	SNX29	2335.05	-0.459994	0.0439275	-10.4717	1.16559e-25	1.85452e-24
ENSG00000048540.15	LMO3	319.935	-0.315459	0.161604	-1.95205	0.0509323	0.0684473
ENSG00000048544.6	MRPS10	2790.83	0.0144149	0.0384427	0.374971	0.707682	0.744989
ENSG00000048649.13	RSF1	5470.27	-0.197769	0.0801412	-2.46776	0.0135962	0.0199861
ENSG00000048707.15	VPS13D	5911.08	-0.422591	0.0522014	-8.09539	5.70809e-16	3.54319e-15
ENSG00000048740.18	CELF2	1724.26	-0.671217	0.0839752	-7.99304	1.31654e-15	7.91721e-15
ENSG00000048828.17	FAM120A	16803.4	-0.136298	0.0359321	-3.79322	0.000148704	0.00028529
ENSG00000048991.16	R3HDM1	2222.49	-0.100178	0.0420169	-2.38423	0.0171151	0.0248001
ENSG00000049089.15	COL9A2	1735.89	0.448877	0.136105	3.29802	0.000973693	0.00167415
ENSG00000049130.16	KITLG	5731.37	0.0573572	0.108798	0.527187	0.598063	0.642732
ENSG00000049167.15	ERCC8	611.063	-0.261844	0.0379746	-6.89524	5.37735e-12	2.28426e-11
ENSG00000049192.15	ADAMTS6	248.472	-0.628535	0.0899552	-6.9872	2.80428e-12	1.22038e-11
ENSG00000049239.13	H6PD	6382.37	-0.406826	0.0470796	-8.64125	5.56027e-18	4.20807e-17
ENSG00000049245.13	VAMP3	5645.55	-0.120266	0.0306321	-3.92613	8.63235e-05	0.000170929
ENSG00000049246.14	PER3	1726.05	-0.389937	0.0722534	-5.3968	6.78389e-08	1.91035e-07
ENSG00000049249.9	TNFRSF9	169.028	-0.198469	0.13016	-1.52481	0.127307	0.159232
ENSG00000049283.18	EPN3	2580.54	0.76716	0.0902092	8.50423	1.828e-17	1.31156e-16
ENSG00000049323.16	LTBP1	3813.57	-0.087805	0.0911142	-0.96368	0.335206	0.383424
ENSG00000049449.10	RCN1	2580.56	0.175904	0.0780759	2.25299	0.0242596	0.0343065
ENSG00000049540.18	ELN	6998.91	-0.366666	0.128734	-2.84823	0.00439626	0.00694159
ENSG00000049541.11	RFC2	1999.98	0.35491	0.042971	8.2593	1.46532e-16	9.66641e-16
ENSG00000049618.24	ARID1B	6025.37	-0.293654	0.040506	-7.24964	4.17891e-13	1.97362e-12
ENSG00000049656.14	CLPTM1L	7570.05	0.347284	0.0419061	8.2872	1.15943e-16	7.72284e-16
ENSG00000049759.19	NEDD4L	5604.56	0.00870348	0.0728618	0.119452	0.904917	0.91877
ENSG00000049768.16	FOXP3	282.524	0.19764	0.102715	1.92416	0.0543341	0.0726968
ENSG00000049769.14	PPP1R3F	257.982	0.78178	0.0752145	10.394	2.6401e-25	4.05078e-24
ENSG00000049860.14	HEXB	7124.14	-0.0836711	0.0444379	-1.88288	0.0597172	0.0793656
ENSG00000049883.15	PTCD2	871.313	-0.132833	0.0399947	-3.32126	0.00089612	0.0015513
ENSG00000050030.16	NEXMIF	272.555	-0.197853	0.129163	-1.53181	0.125569	0.157218
ENSG00000050130.18	JKAMP	2839.04	-0.140976	0.0426352	-3.30657	0.000944473	0.00162693
ENSG00000050165.18	DKK3	3840.5	-0.227245	0.0873686	-2.60099	0.00929551	0.0140217
ENSG00000050327.15	ARHGEF5	1043.74	0.0786972	0.0484766	1.6234	0.104503	0.132948
ENSG00000050344.9	NFE2L3	788.548	-0.115214	0.0884263	-1.30293	0.192597	0.232428
ENSG00000050393.11	MCUR1	2624.29	0.138906	0.0483392	2.87358	0.00405854	0.00643524
ENSG00000050405.13	LIMA1	9189.35	-0.343731	0.0473319	-7.26215	3.80984e-13	1.80531e-12
ENSG00000050426.16	LETMD1	2901.83	0.0064281	0.0411706	0.156133	0.875928	0.893258
ENSG00000050438.17	SLC4A8	2273.26	-0.05711	0.119916	-0.476249	0.633897	0.67602
ENSG00000050555.19	LAMC3	222.193	0.0586073	0.126216	0.464342	0.642402	0.684145
ENSG00000050628.20	PTGER3	2985.23	-0.322066	0.129406	-2.4888	0.0128176	0.0189197
ENSG00000050748.18	MAPK9	4210.5	-0.0926809	0.0456757	-2.02911	0.0424474	0.0577959
ENSG00000050767.17	COL23A1	76.9498	0.51917	0.104363	4.97466	6.53629e-07	1.64309e-06
ENSG00000050820.17	BCAR1	3517.39	0.532338	0.058532	9.09482	9.47422e-20	8.54759e-19
ENSG00000051009.11	FAM160A2	2272.55	0.0763412	0.0399992	1.90857	0.056318	0.0751448
ENSG00000051108.15	HERPUD1	7347.57	0.0323386	0.0515304	0.627565	0.530289	0.578327
ENSG00000051128.19	HOMER3	681.691	0.662578	0.0714575	9.27235	1.82093e-20	1.75767e-19
ENSG00000051180.17	RAD51	489.554	0.667807	0.0853794	7.82164	5.21399e-15	2.95406e-14
ENSG00000051341.14	POLQ	411.777	0.33549	0.0987898	3.396	0.000683796	0.00120378
ENSG00000051382.9	PIK3CB	3325.85	-0.195492	0.0450846	-4.33612	1.45019e-05	3.14846e-05
ENSG00000051523.11	CYBA	3552.75	0.825321	0.0960486	8.59274	8.49164e-18	6.32566e-17
ENSG00000051596.10	THOC3	587.163	0.47214	0.0563035	8.38562	5.04599e-17	3.46717e-16
ENSG00000051620.11	HEBP2	4877.84	0.17451	0.0525856	3.3186	0.000904713	0.00156441
ENSG00000051825.15	MPHOSPH9	1039.5	-0.355845	0.0657652	-5.41083	6.27331e-08	1.77278e-07
ENSG00000052126.14	PLEKHA5	1957.04	-0.186257	0.0534209	-3.48659	0.000489215	0.00087811
ENSG00000052344.16	PRSS8	9823.6	0.303947	0.0789039	3.85212	0.000117101	0.00022816
ENSG00000052723.12	SIKE1	2149.48	-0.24909	0.0378467	-6.58156	4.6555e-11	1.80447e-10
ENSG00000052749.14	RRP12	2995.6	0.515164	0.0439588	11.7192	1.01583e-31	2.74407e-30
ENSG00000052795.13	FNIP2	1955.51	-0.347592	0.0648982	-5.35595	8.51067e-08	2.36885e-07
ENSG00000052802.13	MSMO1	3343.5	0.208423	0.0603011	3.45636	0.000547515	0.000975844
ENSG00000052841.15	TTC17	5804.05	-0.13926	0.043275	-3.21803	0.00129074	0.00218396
ENSG00000052850.8	ALX4	129.884	-0.625962	0.16156	-3.8745	0.000106844	0.000208924
ENSG00000053108.17	FSTL4	332.513	0.216273	0.125899	1.71783	0.085827	0.110912
ENSG00000053254.16	FOXN3	2589.09	-0.438142	0.0647709	-6.76449	1.3378e-11	5.47305e-11
ENSG00000053328.8	METTL24	24.2047	-0.537663	0.114771	-4.68466	2.80418e-06	6.56403e-06
ENSG00000053371.12	AKR7A2	3570.75	0.434617	0.0547352	7.94037	2.01582e-15	1.18982e-14
ENSG00000053372.5	MRTO4	2504.74	0.5258	0.0387308	13.5758	5.57593e-42	3.96835e-40
ENSG00000053438.11	NNAT	114.38	-0.339249	0.14406	-2.35492	0.0185266	0.0267054
ENSG00000053501.13	USE1	1101.02	0.577759	0.057999	9.96153	2.24588e-23	2.83671e-22
ENSG00000053524.12	MCF2L2	25.4027	-0.318823	0.112877	-2.82452	0.00473519	0.00744498
ENSG00000053702.15	NRIP2	288.955	-0.254521	0.0641999	-3.9645	7.35496e-05	0.000146798
ENSG00000053747.17	LAMA3	3560.2	-0.182154	0.132253	-1.37732	0.168414	0.205563
ENSG00000053770.12	AP5M1	2767.46	-0.341564	0.0378752	-9.01814	1.91306e-19	1.67458e-18
ENSG00000053900.11	ANAPC4	1487.69	-0.139719	0.0307018	-4.55084	5.3433e-06	1.21435e-05
ENSG00000053918.18	KCNQ1	592.141	0.00831001	0.0873787	0.0951034	0.924233	0.935251
ENSG00000054116.12	TRAPPC3	3396.87	0.302809	0.0328261	9.22465	2.84492e-20	2.69271e-19
ENSG00000054118.15	THRAP3	11697.4	-0.0991951	0.0273677	-3.62453	0.000289488	0.000535668
ENSG00000054148.18	PHPT1	3136.37	0.766914	0.065116	11.7777	5.08906e-32	1.41819e-30
ENSG00000054179.12	ENTPD2	854.054	0.585772	0.0982299	5.96327	2.47235e-09	8.02463e-09
ENSG00000054219.11	LY75	521.289	-0.580231	0.0935774	-6.20055	5.62674e-10	1.9593e-09
ENSG00000054267.22	ARID4B	5088.9	-0.382184	0.0455482	-8.39075	4.83035e-17	3.32765e-16
ENSG00000054277.14	OPN3	159.965	-0.204043	0.0879767	-2.31928	0.0203798	0.029197
ENSG00000054282.16	SDCCAG8	1748.31	-0.237358	0.0374216	-6.3428	2.2562e-10	8.17802e-10
ENSG00000054356.14	PTPRN	94.0215	0.30919	0.17051	1.81332	0.069782	0.0916882
ENSG00000054392.13	HHAT	1643.76	-0.383651	0.0609756	-6.29188	3.13647e-10	1.11847e-09
ENSG00000054523.18	KIF1B	3923.36	-0.196964	0.0553472	-3.5587	0.000372701	0.000679587
ENSG00000054598.9	FOXC1	467.416	-0.503874	0.0985377	-5.11351	3.1622e-07	8.23783e-07
ENSG00000054611.14	TBC1D22A	1856.33	0.321653	0.0420173	7.65525	1.92935e-14	1.03151e-13
ENSG00000054654.19	SYNE2	8357.98	-0.506979	0.0605828	-8.36836	5.84274e-17	3.99092e-16
ENSG00000054690.14	PLEKHH1	880.141	0.104158	0.0907217	1.1481	0.250927	0.295319
ENSG00000054793.14	ATP9A	9828.73	0.371307	0.0796065	4.66428	3.09706e-06	7.22367e-06
ENSG00000054803.4	CBLN4	76.336	-0.851788	0.11886	-7.1663	7.70522e-13	3.54655e-12
ENSG00000054938.16	CHRDL2	49.8385	0.37472	0.141348	2.65104	0.00802446	0.01222
ENSG00000054965.11	FAM168A	5684.93	-0.175993	0.057946	-3.0372	0.0023879	0.00390713
ENSG00000054967.13	RELT	286.991	0.329434	0.0715661	4.60322	4.16015e-06	9.56622e-06
ENSG00000054983.17	GALC	2616.33	-0.381201	0.0509062	-7.48831	6.97686e-14	3.53021e-13
ENSG00000055044.11	NOP58	3102.15	0.111422	0.0351878	3.16649	0.00154292	0.00259053
ENSG00000055070.17	SZRD1	5312.15	0.233855	0.0312057	7.49398	6.68163e-14	3.38731e-13
ENSG00000055118.16	KCNH2	308.773	1.03097	0.178424	5.77816	7.55214e-09	2.34e-08
ENSG00000055130.17	CUL1	4467.75	0.0239887	0.0293363	0.817713	0.413521	0.463184
ENSG00000055147.19	FAM114A2	1795.99	-0.277979	0.0392744	-7.07787	1.46388e-12	6.56194e-12
ENSG00000055163.20	CYFIP2	2991.84	0.118397	0.104345	1.13468	0.256511	0.301072
ENSG00000055208.19	TAB2	6312.26	-0.209131	0.0512465	-4.08088	4.48646e-05	9.1651e-05
ENSG00000055211.14	GINM1	2794.26	-0.123211	0.04037	-3.05205	0.00227284	0.00373012
ENSG00000055332.18	EIF2AK2	6405.11	-0.198697	0.0614634	-3.23277	0.00122594	0.00208137
ENSG00000055483.19	USP36	3922.68	0.273463	0.046748	5.84973	4.92373e-09	1.55555e-08
ENSG00000055609.19	KMT2C	7612.74	-0.565288	0.0548865	-10.2992	7.10359e-25	1.04487e-23
ENSG00000055732.13	MCOLN3	267.301	0.530633	0.137529	3.85834	0.000114161	0.00022269
ENSG00000055813.6	CCDC85A	47.9039	0.0118484	0.13436	0.0881846	0.92973	0.940043
ENSG00000055917.16	PUM2	10758.3	-0.228781	0.0337649	-6.77571	1.23801e-11	5.07602e-11
ENSG00000055950.16	MRPL43	2549.28	0.406591	0.0436017	9.32513	1.10843e-20	1.08982e-19
ENSG00000056050.7	HPF1	1081.49	0.0496712	0.0387341	1.28236	0.199716	0.240204
ENSG00000056097.16	ZFR	6448.72	-0.239709	0.0370664	-6.467	9.99659e-11	3.75511e-10
ENSG00000056277.16	ZNF280C	294.651	-0.382115	0.0453114	-8.43309	3.36652e-17	2.35695e-16
ENSG00000056558.11	TRAF1	802.767	0.00855582	0.083337	0.102665	0.918229	0.929989
ENSG00000056586.16	RC3H2	3718.15	-0.164607	0.0541994	-3.03706	0.00238898	0.00390786
ENSG00000056736.10	IL17RB	1289.22	0.266354	0.100655	2.64621	0.00814001	0.0123806
ENSG00000056972.20	TRAF3IP2	2179.64	0.00445629	0.056806	0.0784475	0.937472	0.946733
ENSG00000056998.20	GYG2	897.427	-0.490377	0.114968	-4.26535	1.99593e-05	4.251e-05
ENSG00000057019.16	DCBLD2	1953.12	-0.420584	0.0606291	-6.937	4.00524e-12	1.72076e-11
ENSG00000057252.13	SOAT1	2583.42	-0.491697	0.0678633	-7.2454	4.31158e-13	2.03433e-12
ENSG00000057294.15	PKP2	1457.45	-0.361996	0.0868676	-4.16722	3.08338e-05	6.4367e-05
ENSG00000057593.14	F7	637.939	-0.274191	0.151448	-1.81046	0.0702251	0.0922312
ENSG00000057608.17	GDI2	18636.5	-0.0744372	0.0375844	-1.98054	0.0476434	0.0643452
ENSG00000057657.17	PRDM1	1165.98	-0.405469	0.0762311	-5.31894	1.04374e-07	2.87487e-07
ENSG00000057663.16	ATG5	2358.83	0.222241	0.0583806	3.80676	0.000140797	0.000271387
ENSG00000057704.13	TMCC3	680.427	-0.250344	0.0829515	-3.01796	0.00254482	0.00414993
ENSG00000057757.10	PITHD1	2651.02	0.192056	0.0353893	5.42694	5.73276e-08	1.62698e-07
ENSG00000057935.14	MTA3	4041.2	0.00107162	0.040234	0.0266347	0.978751	0.981563
ENSG00000058056.9	USP13	1901.69	-0.231239	0.0686094	-3.37037	0.000750677	0.00131402
ENSG00000058063.16	ATP11B	2618.14	-0.310447	0.0932343	-3.32975	0.000869246	0.00150788
ENSG00000058085.15	LAMC2	3189.42	-0.82744	0.135193	-6.12042	9.33299e-10	3.17634e-09
ENSG00000058091.17	CDK14	2253.59	-0.355287	0.0729173	-4.87246	1.10217e-06	2.69912e-06
ENSG00000058262.10	SEC61A1	22678.4	0.160064	0.0395795	4.0441	5.25244e-05	0.000106464
ENSG00000058272.19	PPP1R12A	4152.99	-0.3569	0.0445283	-8.01513	1.10021e-15	6.65521e-15
ENSG00000058335.16	RASGRF1	112.121	0.2399	0.129435	1.85344	0.0638191	0.0843567
ENSG00000058404.20	CAMK2B	562.832	1.1501	0.158834	7.24092	4.45639e-13	2.09718e-12
ENSG00000058453.17	CROCC	1545.37	0.661986	0.0754927	8.76887	1.80463e-18	1.42705e-17
ENSG00000058600.16	POLR3E	2790.31	0.196377	0.0424001	4.63153	3.62981e-06	8.38736e-06
ENSG00000058668.15	ATP2B4	9488.03	-0.386707	0.0658176	-5.87543	4.21739e-09	1.34179e-08
ENSG00000058729.11	RIOK2	1647.53	-0.0966985	0.0364349	-2.65401	0.00795424	0.0121187
ENSG00000058799.15	YIPF1	3502.1	0.0709079	0.0501285	1.41452	0.157208	0.193044
ENSG00000058804.12	NDC1	2802.76	-0.0643494	0.0538816	-1.19427	0.232371	0.275504
ENSG00000058866.15	DGKG	54.7942	-0.237906	0.0876854	-2.71318	0.00666405	0.0102631
ENSG00000059122.17	FLYWCH1	2142.04	0.426943	0.049361	8.64941	5.17683e-18	3.92269e-17
ENSG00000059145.19	UNKL	989.299	0.224041	0.0596378	3.7567	0.000172169	0.000327691
ENSG00000059377.18	TBXAS1	886.025	-0.106775	0.0714736	-1.49391	0.135199	0.168318
ENSG00000059378.13	PARP12	2910.5	0.35395	0.0643458	5.50075	3.78185e-08	1.09583e-07
ENSG00000059573.9	ALDH18A1	8133.52	-0.0684746	0.0459846	-1.48908	0.136467	0.169726
ENSG00000059588.10	TARBP1	3659.3	-0.202135	0.0601311	-3.36157	0.000775006	0.00135315
ENSG00000059691.12	GATB	1167.13	0.38364	0.0411673	9.31903	1.17406e-20	1.15312e-19
ENSG00000059728.11	MXD1	1581.03	-0.199959	0.0766188	-2.60979	0.00905971	0.0136883
ENSG00000059758.8	CDK17	3074.86	-0.26849	0.0554615	-4.84101	1.2918e-06	3.13816e-06
ENSG00000059769.20	DNAJC25	690.034	-0.0244517	0.0399613	-0.611884	0.540615	0.5882
ENSG00000059804.16	SLC2A3	1768.9	-0.177837	0.0906312	-1.9622	0.0497388	0.0669163
ENSG00000059915.17	PSD	249.063	0.599718	0.114303	5.24673	1.54822e-07	4.18529e-07
ENSG00000060069.17	CTDP1	1530.04	0.418212	0.0437932	9.5497	1.30068e-21	1.37935e-20
ENSG00000060138.13	YBX3	5410.74	0.122825	0.0835598	1.46991	0.141587	0.17546
ENSG00000060140.9	STYK1	294.618	-0.131451	0.118655	-1.10784	0.267929	0.313069
ENSG00000060237.18	WNK1	17007.6	-0.17447	0.0531384	-3.28331	0.00102596	0.00175912
ENSG00000060339.14	CCAR1	5258.67	-0.123314	0.0345731	-3.56677	0.000361402	0.000660352
ENSG00000060491.16	OGFR	3222.47	0.799514	0.0623755	12.8177	1.30439e-37	5.94495e-36
ENSG00000060558.4	GNA15	576.296	0.27322	0.0853824	3.19995	0.0013745	0.00231996
ENSG00000060642.11	PIGV	1489.32	0.00216965	0.0491586	0.0441358	0.964796	0.970144
ENSG00000060656.20	PTPRU	2565.11	0.873523	0.0940931	9.28359	1.63856e-20	1.5866e-19
ENSG00000060688.13	SNRNP40	2608.7	0.156538	0.0356008	4.39704	1.09735e-05	2.41128e-05
ENSG00000060718.22	COL11A1	13668.8	-0.402952	0.164934	-2.44311	0.0145612	0.0213317
ENSG00000060749.16	QSER1	3645.41	-0.348144	0.0588746	-5.91331	3.35304e-09	1.07567e-08
ENSG00000060762.19	MPC1	1391.82	-0.0316782	0.0499092	-0.634716	0.525613	0.57404
ENSG00000060971.19	ACAA1	2600.65	0.198069	0.0540905	3.6618	0.000250449	0.000467215
ENSG00000060982.15	BCAT1	1189.82	-0.460494	0.0992051	-4.64184	3.45313e-06	8.0041e-06
ENSG00000061273.18	HDAC7	5207.71	0.262477	0.0431887	6.07744	1.22113e-09	4.10607e-09
ENSG00000061337.15	LZTS1	925.241	-0.184705	0.0734491	-2.51474	0.0119121	0.0176875
ENSG00000061455.11	PRDM6	267.386	-0.370968	0.0984811	-3.7669	0.000165289	0.000315051
ENSG00000061656.10	SPAG4	308.983	1.00556	0.0976948	10.2929	7.58731e-25	1.11072e-23
ENSG00000061676.15	NCKAP1	11881.2	-0.328966	0.0440505	-7.46792	8.14723e-14	4.1011e-13
ENSG00000061794.13	MRPS35	4637.47	0.0839535	0.0422845	1.98544	0.0470951	0.0636418
ENSG00000061918.14	GUCY1B1	943.239	-0.567344	0.067342	-8.42482	3.61301e-17	2.51524e-16
ENSG00000061936.10	SFSWAP	2801.3	0.222863	0.0359151	6.20528	5.46012e-10	1.90415e-09
ENSG00000061938.20	TNK2	4860.1	0.600202	0.0581933	10.3139	6.09573e-25	9.01641e-24
ENSG00000061987.16	MON2	3737.41	-0.362958	0.0445414	-8.14879	3.67595e-16	2.32835e-15
ENSG00000062038.14	CDH3	2222.48	0.193424	0.124775	1.55019	0.121096	0.152194
ENSG00000062194.16	GPBP1	7502.06	-0.0344292	0.032527	-1.05848	0.289836	0.336351
ENSG00000062282.15	DGAT2	1214.6	-0.196036	0.128715	-1.52303	0.127752	0.159742
ENSG00000062370.17	ZNF112	393.661	-0.447952	0.0496086	-9.02972	1.72111e-19	1.51726e-18
ENSG00000062485.19	CS	9916.01	0.0628589	0.0394554	1.59316	0.111124	0.140653
ENSG00000062598.18	ELMO2	3445.54	0.130412	0.0461812	2.82391	0.00474413	0.00745776
ENSG00000062650.19	WAPL	5513.73	-0.26714	0.0426808	-6.25902	3.87413e-10	1.36833e-09
ENSG00000062716.13	VMP1	15785.7	0.0451438	0.0758105	0.595482	0.551521	0.59873
ENSG00000062725.10	APPBP2	4681.71	-0.174582	0.0718824	-2.42872	0.0151524	0.0221522
ENSG00000062822.15	POLD1	1095.09	0.576501	0.0536244	10.7507	5.88095e-27	1.03987e-25
ENSG00000063046.18	EIF4B	21568.1	-0.142794	0.0410868	-3.47541	0.000510066	0.00091341
ENSG00000063127.16	SLC6A16	76.3446	0.242295	0.116264	2.08402	0.0371587	0.0510949
ENSG00000063169.11	BICRA	1138.78	0.357149	0.0448273	7.96721	1.62291e-15	9.67785e-15
ENSG00000063176.16	SPHK2	758.862	0.43837	0.0521348	8.40839	4.15662e-17	2.87744e-16
ENSG00000063177.13	RPL18	39806.4	0.790859	0.0670811	11.7896	4.41649e-32	1.23635e-30
ENSG00000063180.9	CA11	507.051	0.493304	0.136563	3.61229	0.000303505	0.000559703
ENSG00000063241.8	ISOC2	2818.52	0.852518	0.0642204	13.2749	3.23787e-40	1.90202e-38
ENSG00000063244.13	U2AF2	9304.3	0.490045	0.0374477	13.0861	3.95225e-39	2.07174e-37
ENSG00000063245.15	EPN1	6878.65	0.78556	0.0510522	15.3874	1.98944e-53	4.00136e-51
ENSG00000063322.15	MED29	5314.43	0.268063	0.0349614	7.66739	1.75525e-14	9.43067e-14
ENSG00000063587.15	ZNF275	1689.95	-0.300287	0.0500217	-6.00315	1.93531e-09	6.35847e-09
ENSG00000063601.17	MTMR1	2636.07	-0.0923163	0.0374787	-2.46317	0.0137715	0.0202341
ENSG00000063660.9	GPC1	5273.67	0.528509	0.0630572	8.38142	5.22937e-17	3.59051e-16
ENSG00000063761.16	ADCK1	561.951	0.248902	0.0509162	4.88847	1.01625e-06	2.4993e-06
ENSG00000063854.13	HAGH	2700.07	0.791234	0.0579399	13.6561	1.85583e-42	1.38694e-40
ENSG00000063978.16	RNF4	4854.69	0.13259	0.0306918	4.32006	1.5599e-05	3.37121e-05
ENSG00000064012.22	CASP8	1724.39	-0.368164	0.0439847	-8.37027	5.74847e-17	3.92798e-16
ENSG00000064042.18	LIMCH1	4708.49	-0.701394	0.0917826	-7.64191	2.14018e-14	1.14028e-13
ENSG00000064102.15	INTS13	1605.49	-0.043775	0.04183	-1.0465	0.295332	0.342128
ENSG00000064115.11	TM7SF3	4084.99	-0.266381	0.0533147	-4.9964	5.84108e-07	1.47474e-06
ENSG00000064195.7	DLX3	282.145	0.83862	0.144586	5.80013	6.62631e-09	2.06698e-08
ENSG00000064199.7	SPA17	343.417	-0.414349	0.084762	-4.88838	1.01667e-06	2.50001e-06
ENSG00000064201.16	TSPAN32	57.9889	0.146895	0.106628	1.37763	0.168316	0.205484
ENSG00000064205.10	CCN5	1969.85	0.188353	0.142099	1.3255	0.185006	0.224071
ENSG00000064218.5	DMRT3	39.043	-0.122199	0.0951424	-1.28438	0.19901	0.239402
ENSG00000064225.12	ST3GAL6	328.968	-0.597332	0.0597654	-9.99462	1.6091e-23	2.06913e-22
ENSG00000064270.13	ATP2C2	1006.69	0.366602	0.102245	3.58552	0.000336403	0.000616989
ENSG00000064300.9	NGFR	907.26	-0.103144	0.147466	-0.699439	0.484277	0.533334
ENSG00000064309.14	CDON	1473.01	-0.674739	0.101319	-6.65957	2.74637e-11	1.08657e-10
ENSG00000064313.12	TAF2	2894.04	0.171807	0.064812	2.65085	0.00802893	0.0122247
ENSG00000064393.16	HIPK2	6980.04	-0.188431	0.092027	-2.04756	0.0406029	0.0554927
ENSG00000064419.13	TNPO3	4440.94	-0.00180592	0.0349526	-0.0516676	0.958794	0.964842
ENSG00000064490.14	RFXANK	1970.49	0.707741	0.0562026	12.5927	2.31684e-36	9.67738e-35
ENSG00000064545.15	TMEM161A	1644.81	0.764717	0.0532366	14.3645	8.64129e-47	9.93158e-45
ENSG00000064547.14	LPAR2	1203.83	0.502458	0.0573766	8.75719	2.00182e-18	1.57624e-17
ENSG00000064601.20	CTSA	5438.94	0.519865	0.0506219	10.2696	9.66335e-25	1.39696e-23
ENSG00000064607.17	SUGP2	5695.4	0.203797	0.0456215	4.46713	7.92746e-06	1.76793e-05
ENSG00000064651.14	SLC12A2	10333.7	-0.511149	0.108477	-4.71207	2.45217e-06	5.78172e-06
ENSG00000064652.11	SNX24	1026.58	0.16206	0.0631054	2.56809	0.010226	0.0153352
ENSG00000064655.19	EYA2	1113.1	0.683754	0.130616	5.23484	1.65128e-07	4.44375e-07
ENSG00000064666.15	CNN2	7040.49	0.0155646	0.0726552	0.214226	0.830371	0.85395
ENSG00000064687.13	ABCA7	1193.11	0.255555	0.069754	3.66367	0.000248631	0.000464057
ENSG00000064692.20	SNCAIP	188.99	-0.356945	0.103807	-3.43854	0.000584862	0.00103861
ENSG00000064703.12	DDX20	1429.66	-0.167919	0.0346998	-4.83919	1.30368e-06	3.16658e-06
ENSG00000064726.10	BTBD1	4169.63	-0.186731	0.0395161	-4.72544	2.29615e-06	5.43047e-06
ENSG00000064763.11	FAR2	987.855	0.20278	0.10914	1.85797	0.0631727	0.0835918
ENSG00000064787.13	BCAS1	3119.9	0.296989	0.13874	2.14062	0.032305	0.0448743
ENSG00000064886.14	CHI3L2	1103.87	-1.2924	0.151318	-8.54095	1.33127e-17	9.68692e-17
ENSG00000064932.16	SBNO2	5447.57	0.25527	0.0541722	4.7122	2.45061e-06	5.77878e-06
ENSG00000064933.18	PMS1	961.719	-0.236747	0.0336713	-7.03112	2.04875e-12	9.02836e-12
ENSG00000064961.19	HMG20B	6305.98	0.704888	0.0596842	11.8103	3.45315e-32	9.80017e-31
ENSG00000064989.13	CALCRL	2112.92	-0.718181	0.0779151	-9.21748	3.04156e-20	2.87001e-19
ENSG00000064995.18	TAF11	1462.67	0.292115	0.0403526	7.23905	4.5183e-13	2.12523e-12
ENSG00000064999.15	ANKS1A	2852.22	-0.0590382	0.0379364	-1.55624	0.11965	0.150582
ENSG00000065000.19	AP3D1	10069.7	0.205053	0.0358781	5.71527	1.0953e-08	3.3428e-08
ENSG00000065029.15	ZNF76	2193.81	0.346659	0.0435838	7.95386	1.80793e-15	1.07293e-14
ENSG00000065054.14	SLC9A3R2	7123.63	0.820281	0.0834572	9.82876	8.46527e-23	1.00347e-21
ENSG00000065057.9	NTHL1	1178.84	1.1001	0.0817752	13.4527	2.96738e-41	1.94711e-39
ENSG00000065060.17	UHRF1BP1	2529.74	-0.287395	0.0582301	-4.93551	7.99415e-07	1.98769e-06
ENSG00000065135.12	GNAI3	6738.74	-0.037437	0.0363872	-1.02885	0.30355	0.350793
ENSG00000065150.21	IPO5	8822.44	-0.191148	0.0463801	-4.12133	3.76684e-05	7.76707e-05
ENSG00000065154.12	OAT	10723.7	-0.168289	0.0659661	-2.55115	0.0107367	0.0160479
ENSG00000065183.16	WDR3	2791.3	-0.102161	0.0491012	-2.08062	0.0374689	0.0514985
ENSG00000065243.20	PKN2	3525.16	-0.377816	0.0457191	-8.26387	1.41023e-16	9.31297e-16
ENSG00000065268.11	WDR18	1821.73	0.806285	0.0602338	13.3859	7.30849e-41	4.53813e-39
ENSG00000065308.5	TRAM2	3290.06	-0.358681	0.0488603	-7.34094	2.12095e-13	1.03035e-12
ENSG00000065320.9	NTN1	1250.9	0.400029	0.116796	3.42502	0.000614752	0.00108834
ENSG00000065328.17	MCM10	551.649	0.589234	0.108828	5.41434	6.15144e-08	1.7402e-07
ENSG00000065357.20	DGKA	1477.35	-0.166091	0.0684527	-2.42636	0.0152512	0.0222878
ENSG00000065361.16	ERBB3	26826.1	0.00292762	0.0558996	0.0523728	0.958232	0.964381
ENSG00000065413.20	ANKRD44	879.818	-0.632142	0.0726596	-8.70006	3.31711e-18	2.56927e-17
ENSG00000065427.15	KARS1	6799.69	0.273619	0.0453274	6.0365	1.5749e-09	5.22633e-09
ENSG00000065457.10	ADAT1	1454.69	-0.127438	0.0525519	-2.425	0.0153086	0.0223611
ENSG00000065485.20	PDIA5	1698.47	-0.0778464	0.0570768	-1.36389	0.172602	0.210259
ENSG00000065491.8	TBC1D22B	1096.9	0.021613	0.0371806	0.581299	0.561039	0.607707
ENSG00000065518.8	NDUFB4	6487.21	0.323443	0.053392	6.05788	1.37925e-09	4.61263e-09
ENSG00000065526.12	SPEN	6126.52	-0.270264	0.0474097	-5.7006	1.19389e-08	3.63112e-08
ENSG00000065534.19	MYLK	6056.93	-0.595659	0.0946191	-6.29533	3.06738e-10	1.09615e-09
ENSG00000065548.18	ZC3H15	4288.32	-0.02739	0.0319672	-0.856815	0.391547	0.441398
ENSG00000065559.15	MAP2K4	2901.96	-0.521661	0.0675327	-7.72456	1.12237e-14	6.15357e-14
ENSG00000065600.13	PACC1	721.483	0.258574	0.0512822	5.04218	4.60251e-07	1.1755e-06
ENSG00000065613.15	SLK	6207.74	-0.312163	0.0425289	-7.34	2.1359e-13	1.03707e-12
ENSG00000065615.14	CYB5R4	1108.27	-0.291519	0.0447254	-6.51798	7.12593e-11	2.71313e-10
ENSG00000065618.21	COL17A1	2690.71	-0.320909	0.188047	-1.70654	0.0879079	0.113339
ENSG00000065621.15	GSTO2	1780.21	0.22438	0.0732539	3.06305	0.00219095	0.00360303
ENSG00000065665.21	SEC61A2	567.817	0.274854	0.0566262	4.85383	1.21101e-06	2.94926e-06
ENSG00000065675.15	PRKCQ	119.17	-0.25794	0.126476	-2.03944	0.0414065	0.0565076
ENSG00000065717.15	TLE2	2086.97	0.447107	0.075306	5.93721	2.89916e-09	9.34602e-09
ENSG00000065802.12	ASB1	1255.37	-0.119504	0.0481008	-2.48444	0.0129754	0.0191312
ENSG00000065809.13	FAM107B	6494.05	-0.210632	0.0842343	-2.50055	0.0123999	0.0183485
ENSG00000065833.9	ME1	1033.46	-0.110094	0.131796	-0.83534	0.403526	0.453195
ENSG00000065882.16	TBC1D1	3167.4	-0.176726	0.0525616	-3.36227	0.000773055	0.00135013
ENSG00000065883.16	CDK13	4185.77	-0.16329	0.0351909	-4.64011	3.48219e-06	8.06842e-06
ENSG00000065911.13	MTHFD2	4030.09	0.271749	0.0600866	4.52261	6.10804e-06	1.38069e-05
ENSG00000065923.10	SLC9A7	2777.92	-0.574005	0.0625387	-9.1784	4.37556e-20	4.06657e-19
ENSG00000065970.9	FOXJ2	2532.77	-0.0800958	0.0340779	-2.35037	0.0187547	0.0270172
ENSG00000065978.19	YBX1	14263.6	0.35816	0.0458853	7.80554	5.92473e-15	3.33428e-14
ENSG00000065989.16	PDE4A	1867.55	-0.400799	0.0928748	-4.31548	1.59255e-05	3.43657e-05
ENSG00000066027.12	PPP2R5A	6956.77	-0.292058	0.0528582	-5.5253	3.28914e-08	9.57406e-08
ENSG00000066044.15	ELAVL1	5565.89	0.186408	0.0248818	7.49173	6.79717e-14	3.44211e-13
ENSG00000066056.14	TIE1	1696.88	-0.104821	0.0721872	-1.45207	0.146483	0.181003
ENSG00000066084.13	DIP2B	4899.47	-0.300301	0.0533913	-5.62454	1.86008e-08	5.56219e-08
ENSG00000066117.15	SMARCD1	3916.79	0.0187643	0.0276183	0.679418	0.496873	0.546035
ENSG00000066135.13	KDM4A	1424.97	0.0239535	0.0382279	0.626598	0.530923	0.578938
ENSG00000066136.20	NFYC	2818.83	0.197763	0.0371973	5.31659	1.05729e-07	2.90793e-07
ENSG00000066185.13	ZMYND12	240.898	-0.0164633	0.0853981	-0.192783	0.847129	0.868629
ENSG00000066230.12	SLC9A3	39.7086	0.77115	0.104708	7.36476	1.77467e-13	8.66911e-13
ENSG00000066248.15	NGEF	333.816	-0.00599882	0.109037	-0.0550162	0.956126	0.962628
ENSG00000066279.18	ASPM	1490.88	0.0015631	0.105726	0.0147844	0.988204	0.989488
ENSG00000066294.15	CD84	1343.23	-0.651655	0.102217	-6.37518	1.82746e-10	6.68682e-10
ENSG00000066322.15	ELOVL1	4957.86	0.347915	0.0377364	9.21961	2.98196e-20	2.81521e-19
ENSG00000066336.12	SPI1	1324.11	0.178542	0.0830026	2.15104	0.0314727	0.0437924
ENSG00000066379.15	POLR1H	548.797	0.517148	0.0505617	10.2281	1.48465e-24	2.10998e-23
ENSG00000066382.16	MPPED2	252.75	0.0650446	0.132701	0.490159	0.624021	0.667103
ENSG00000066422.5	ZBTB11	2072.69	-0.295167	0.0435319	-6.78048	1.19775e-11	4.9174e-11
ENSG00000066427.24	ATXN3	1416.2	-0.191362	0.0345516	-5.53845	3.05162e-08	8.91211e-08
ENSG00000066455.13	GOLGA5	4889.22	-0.19979	0.0392911	-5.08487	3.67883e-07	9.50475e-07
ENSG00000066468.23	FGFR2	2958.78	-0.105996	0.10937	-0.969147	0.332472	0.380673
ENSG00000066557.6	LRRC40	936.859	-0.376185	0.041984	-8.96019	3.24124e-19	2.77153e-18
ENSG00000066583.12	ISOC1	3606.15	0.200297	0.100208	1.9988	0.0456295	0.0618103
ENSG00000066629.18	EML1	1068.01	-0.367568	0.069364	-5.29912	1.16363e-07	3.18472e-07
ENSG00000066651.20	TRMT11	589.242	-0.0760418	0.0423861	-1.79403	0.0728088	0.0953066
ENSG00000066654.14	THUMPD1	5355.41	-0.269191	0.0443383	-6.07129	1.26883e-09	4.25952e-09
ENSG00000066697.15	MSANTD3	726.697	0.000839899	0.0454976	0.0184603	0.985272	0.987246
ENSG00000066735.14	KIF26A	324.506	0.16809	0.09518	1.76603	0.0773913	0.100813
ENSG00000066739.12	ATG2B	2963.72	-0.40602	0.0458502	-8.85534	8.34297e-19	6.80449e-18
ENSG00000066777.9	ARFGEF1	9239.71	0.260916	0.0703398	3.70936	0.000207784	0.000391411
ENSG00000066827.16	ZFAT	804.659	0.274615	0.0513351	5.34944	8.82244e-08	2.45157e-07
ENSG00000066855.16	MTFR1	2071.87	0.679099	0.0705116	9.63102	5.91419e-22	6.49473e-21
ENSG00000066923.17	STAG3	136.472	0.122199	0.0779205	1.56825	0.116822	0.147273
ENSG00000066926.12	FECH	2278.36	-0.0338176	0.0475691	-0.710916	0.477136	0.526723
ENSG00000066933.16	MYO9A	2461.46	-0.643494	0.0604333	-10.648	1.78161e-26	3.03283e-25
ENSG00000067057.18	PFKP	2046.32	0.33087	0.0963612	3.43364	0.000595539	0.00105676
ENSG00000067064.11	IDI1	3201.69	0.222062	0.058756	3.7794	0.000157207	0.000300513
ENSG00000067066.17	SP100	5077.83	-0.218285	0.0515421	-4.23507	2.28477e-05	4.83447e-05
ENSG00000067082.15	KLF6	11064.6	-0.29339	0.0658649	-4.45443	8.41174e-06	1.87103e-05
ENSG00000067113.17	PLPP1	1396.01	-0.317354	0.0641231	-4.94914	7.4543e-07	1.86021e-06
ENSG00000067141.17	NEO1	5294.6	-0.440838	0.0644249	-6.84266	7.7738e-12	3.25371e-11
ENSG00000067167.8	TRAM1	15449.6	0.217241	0.0554177	3.92006	8.85266e-05	0.000174917
ENSG00000067177.15	PHKA1	1745.97	-0.00947362	0.0637377	-0.148634	0.881842	0.898727
ENSG00000067182.8	TNFRSF1A	7166.76	0.135146	0.0391409	3.45281	0.00055477	0.000988108
ENSG00000067191.16	CACNB1	376.519	0.573936	0.0782841	7.33145	2.27679e-13	1.09999e-12
ENSG00000067208.14	EVI5	1178.21	-0.392329	0.0423128	-9.2721	1.82509e-20	1.75985e-19
ENSG00000067221.14	STOML1	780.774	0.403407	0.0484078	8.33351	7.84784e-17	5.29214e-16
ENSG00000067225.18	PKM	59310	0.103266	0.0519882	1.98634	0.0469952	0.0635207
ENSG00000067248.10	DHX29	3921.17	-0.255384	0.046109	-5.5387	3.04721e-08	8.90064e-08
ENSG00000067334.14	DNTTIP2	3980.37	0.00476055	0.0331061	0.143797	0.885661	0.902189
ENSG00000067365.15	METTL22	712.607	0.307112	0.0419989	7.31239	2.62441e-13	1.26135e-12
ENSG00000067369.14	TP53BP1	3676.05	-0.520139	0.0579877	-8.96981	2.97023e-19	2.54567e-18
ENSG00000067445.21	TRO	562.715	-0.083492	0.0851229	-0.980841	0.326671	0.374704
ENSG00000067533.6	RRP15	2009.44	-0.0569724	0.0473967	-1.20203	0.229351	0.272237
ENSG00000067560.13	RHOA	34534.4	0.0089763	0.0341528	0.262828	0.792683	0.82021
ENSG00000067596.12	DHX8	4369.44	-0.083101	0.0392286	-2.11838	0.034143	0.0472749
ENSG00000067601.8	PMS2P4	122.522	-0.0596154	0.0465234	-1.28141	0.200051	0.240591
ENSG00000067606.17	PRKCZ	801.334	0.301457	0.0514034	5.86453	4.50396e-09	1.42952e-08
ENSG00000067704.10	IARS2	12636.8	-0.0909734	0.0521984	-1.74284	0.0813617	0.105613
ENSG00000067715.14	SYT1	2962.44	-0.255743	0.201913	-1.2666	0.205297	0.246229
ENSG00000067798.16	NAV3	693.457	-1.13209	0.132716	-8.53014	1.46169e-17	1.05777e-16
ENSG00000067829.19	IDH3G	2780.91	0.555279	0.0459083	12.0954	1.11682e-33	3.65763e-32
ENSG00000067836.13	ROGDI	1131.52	0.865876	0.0703928	12.3006	8.98567e-35	3.24748e-33
ENSG00000067840.12	PDZD4	262.323	0.986936	0.133947	7.36811	1.73059e-13	8.46046e-13
ENSG00000067900.8	ROCK1	4529.24	-0.449535	0.0528029	-8.51346	1.68821e-17	1.21456e-16
ENSG00000067955.15	CBFB	2785.12	-0.140675	0.0461639	-3.04728	0.00230919	0.00378739
ENSG00000067992.16	PDK3	4851.26	-0.254386	0.0617207	-4.12157	3.76293e-05	7.76072e-05
ENSG00000068001.14	HYAL2	2718.94	0.310332	0.0502897	6.17087	6.79142e-10	2.34456e-09
ENSG00000068024.17	HDAC4	944.428	-0.425005	0.0570862	-7.44496	9.69717e-14	4.85226e-13
ENSG00000068028.17	RASSF1	1777.29	0.279003	0.0502301	5.55448	2.78432e-08	8.17263e-08
ENSG00000068078.20	FGFR3	2265.32	1.13517	0.143271	7.92325	2.31379e-15	1.35574e-14
ENSG00000068079.8	IFI35	2938.45	0.56347	0.0850473	6.62537	3.46373e-11	1.35819e-10
ENSG00000068097.15	HEATR6	2171.86	0.208833	0.0726813	2.87327	0.00406245	0.00644089
ENSG00000068120.15	COASY	5277.45	0.58496	0.0494866	11.8206	3.05542e-32	8.75192e-31
ENSG00000068137.15	PLEKHH3	2833.25	0.596451	0.0651579	9.15393	5.49009e-20	5.05164e-19
ENSG00000068305.17	MEF2A	3074.2	-0.395171	0.0553219	-7.14312	9.12339e-13	4.16529e-12
ENSG00000068308.14	OTUD5	4432.15	0.281081	0.029621	9.48924	2.32728e-21	2.41932e-20
ENSG00000068323.17	TFE3	3752.02	0.152561	0.0276563	5.5163	3.46206e-08	1.00584e-07
ENSG00000068354.16	TBC1D25	1089.8	0.132229	0.031428	4.20735	2.58387e-05	5.43998e-05
ENSG00000068366.20	ACSL4	1959.78	-0.567722	0.0759609	-7.47387	7.78691e-14	3.9272e-13
ENSG00000068383.19	INPP5A	1229.8	-0.0383104	0.0421457	-0.909	0.36335	0.41248
ENSG00000068394.11	GPKOW	1581.24	0.32996	0.0384859	8.57353	1.0036e-17	7.41338e-17
ENSG00000068400.13	GRIPAP1	3220.29	0.316681	0.0393336	8.05115	8.20212e-16	5.01726e-15
ENSG00000068438.15	FTSJ1	2243	0.214842	0.0309157	6.9493	3.67091e-12	1.58226e-11
ENSG00000068489.13	PRR11	990.636	0.574796	0.109269	5.26038	1.43754e-07	3.89976e-07
ENSG00000068615.19	REEP1	1593.96	-0.259779	0.108052	-2.40419	0.0162081	0.0235801
ENSG00000068650.18	ATP11A	1509.12	-0.292344	0.0715401	-4.08644	4.38047e-05	8.96289e-05
ENSG00000068654.16	POLR1A	4129.46	-0.0724678	0.040518	-1.78853	0.0736903	0.096406
ENSG00000068697.7	LAPTM4A	24961	-0.106243	0.036142	-2.93961	0.00328629	0.00527173
ENSG00000068724.17	TTC7A	1659.35	0.12855	0.050379	2.55166	0.0107211	0.0160257
ENSG00000068745.15	IP6K2	4590.96	0.194699	0.0411867	4.72723	2.27606e-06	5.38709e-06
ENSG00000068784.13	SRBD1	1470.21	-0.37895	0.0373439	-10.1476	3.39712e-24	4.63914e-23
ENSG00000068796.19	KIF2A	2438.38	-0.265422	0.0467987	-5.67156	1.41501e-08	4.28043e-08
ENSG00000068831.19	RASGRP2	266.141	0.314422	0.114611	2.74339	0.0060809	0.00940968
ENSG00000068878.15	PSME4	7057.45	-0.326941	0.0468375	-6.98034	2.94472e-12	1.27999e-11
ENSG00000068885.15	IFT80	682.805	-0.159383	0.0422234	-3.77477	0.000160158	0.000305773
ENSG00000068903.20	SIRT2	2885.5	0.320049	0.03542	9.03585	1.6274e-19	1.43602e-18
ENSG00000068912.14	ERLEC1	5795.89	-0.205845	0.0395835	-5.20026	1.99005e-07	5.30145e-07
ENSG00000068971.14	PPP2R5B	1100.03	0.375383	0.0470303	7.98172	1.44305e-15	8.64428e-15
ENSG00000068976.14	PYGM	63.3574	-0.239172	0.103127	-2.31919	0.0203846	0.0292016
ENSG00000069011.16	PITX1	1956.72	0.87792	0.148987	5.89258	3.80217e-09	1.21512e-08
ENSG00000069020.18	MAST4	4850.82	-0.329824	0.0879316	-3.75092	0.000176187	0.000334994
ENSG00000069122.19	ADGRF5	2235.75	-0.598966	0.0697528	-8.58698	8.9288e-18	6.64062e-17
ENSG00000069188.17	SDK2	637.87	1.01629	0.164339	6.1841	6.24567e-10	2.16342e-09
ENSG00000069248.12	NUP133	5293.14	-0.35359	0.0430488	-8.21371	2.14465e-16	1.39244e-15
ENSG00000069275.13	NUCKS1	30985.2	-0.201379	0.0471101	-4.27464	1.91447e-05	4.08496e-05
ENSG00000069329.18	VPS35	9621.64	0.0498908	0.0557431	0.895013	0.37078	0.420116
ENSG00000069345.12	DNAJA2	4741.98	0.177905	0.0543259	3.27477	0.00105748	0.00181047
ENSG00000069399.15	BCL3	4170.69	0.402578	0.0663126	6.07092	1.27181e-09	4.26874e-09
ENSG00000069424.15	KCNAB2	1191.21	0.132392	0.0784266	1.68809	0.0913932	0.117448
ENSG00000069431.11	ABCC9	711.469	-0.84301	0.0875202	-9.63218	5.84743e-22	6.42904e-21
ENSG00000069482.7	GAL	58.4812	0.925451	0.159397	5.80595	6.40037e-09	2.00055e-08
ENSG00000069493.15	CLEC2D	702.861	-0.115905	0.0809139	-1.43245	0.152014	0.187322
ENSG00000069509.6	FUNDC1	1371.18	0.0946428	0.051207	1.84824	0.0645676	0.0852729
ENSG00000069535.14	MAOB	7193.9	0.7498	0.16701	4.48955	7.13741e-06	1.59989e-05
ENSG00000069667.16	RORA	1095.35	-0.64733	0.0613059	-10.559	4.61418e-26	7.53582e-25
ENSG00000069696.7	DRD4	51.6257	0.711867	0.119149	5.97459	2.30673e-09	7.51607e-09
ENSG00000069702.11	TGFBR3	3606.14	-0.849636	0.131331	-6.46945	9.83608e-11	3.69707e-10
ENSG00000069764.10	PLA2G10	46.0228	0.0422585	0.13233	0.319343	0.749467	0.782361
ENSG00000069812.11	HES2	369.304	0.796689	0.171438	4.64711	3.36623e-06	7.81932e-06
ENSG00000069849.11	ATP1B3	4407.23	0.341519	0.0574513	5.9445	2.77304e-09	8.95192e-09
ENSG00000069869.16	NEDD4	1547.3	-0.634735	0.0546658	-11.6112	3.61585e-31	9.29274e-30
ENSG00000069943.10	PIGB	604.619	-0.372298	0.0435013	-8.55831	1.14535e-17	8.39347e-17
ENSG00000069956.12	MAPK6	3013.59	-0.455214	0.0545152	-8.35024	6.81267e-17	4.62612e-16
ENSG00000069966.19	GNB5	973.049	-0.129694	0.0617012	-2.10197	0.0355557	0.0490878
ENSG00000069974.16	RAB27A	1666.56	-0.523308	0.0572862	-9.13497	6.54267e-20	5.97265e-19
ENSG00000069998.12	HDHD5	1897.37	0.598839	0.0520789	11.4987	1.33943e-30	3.22718e-29
ENSG00000070010.19	UFD1	2022.2	0.325715	0.042848	7.60164	2.92392e-14	1.53705e-13
ENSG00000070018.9	LRP6	3002.16	-0.537129	0.0564503	-9.51509	1.81563e-21	1.90348e-20
ENSG00000070031.4	SCT	42.2902	0.934032	0.1398	6.68121	2.36978e-11	9.42819e-11
ENSG00000070047.13	PHRF1	3408.75	0.380157	0.0458523	8.29091	1.12387e-16	7.49676e-16
ENSG00000070061.16	ELP1	3693.73	-0.256247	0.0404754	-6.33095	2.43662e-10	8.80439e-10
ENSG00000070081.17	NUCB2	11671.8	-0.124285	0.0922153	-1.34777	0.177734	0.215984
ENSG00000070087.14	PFN2	4934.15	0.377702	0.082832	4.55986	5.1188e-06	1.16505e-05
ENSG00000070159.14	PTPN3	2426.52	-0.280604	0.0647904	-4.33095	1.48467e-05	3.21916e-05
ENSG00000070182.21	SPTB	91.5267	-0.276324	0.0999167	-2.76555	0.00568277	0.00883202
ENSG00000070190.13	DAPP1	721.772	-0.682758	0.089249	-7.65004	2.00917e-14	1.07357e-13
ENSG00000070193.5	FGF10	2450.87	-0.884754	0.220907	-4.00509	6.19931e-05	0.0001247
ENSG00000070214.16	SLC44A1	12510.1	-0.297131	0.0526711	-5.64125	1.68823e-08	5.07126e-08
ENSG00000070269.14	TMEM260	1093.75	-0.296898	0.0419114	-7.08395	1.40098e-12	6.29218e-12
ENSG00000070366.14	SMG6	1563.19	-0.314521	0.0595691	-5.27993	1.29232e-07	3.52336e-07
ENSG00000070367.16	EXOC5	4041.11	-0.356714	0.0443943	-8.03513	9.34832e-16	5.68643e-15
ENSG00000070371.16	CLTCL1	182.955	0.207363	0.0900691	2.30227	0.0213198	0.030447
ENSG00000070404.10	FSTL3	1624.25	0.376872	0.0835853	4.50883	6.51858e-06	1.46954e-05
ENSG00000070413.20	DGCR2	8519.14	0.296054	0.0437587	6.76559	1.32763e-11	5.43266e-11
ENSG00000070423.18	RNF126	1482.23	0.688319	0.0526783	13.0665	5.11977e-39	2.66113e-37
ENSG00000070444.15	MNT	1314.74	0.146962	0.0409665	3.58736	0.000334039	0.000612897
ENSG00000070476.15	ZXDC	2002.05	0.0848901	0.033819	2.51013	0.0120686	0.0178998
ENSG00000070495.15	JMJD6	1329.87	0.553262	0.0506934	10.9139	9.89536e-28	1.86081e-26
ENSG00000070501.12	POLB	2414.21	0.177653	0.0761227	2.33378	0.0196074	0.0281842
ENSG00000070526.15	ST6GALNAC1	94.3181	-0.905717	0.158495	-5.71449	1.10032e-08	3.35701e-08
ENSG00000070540.13	WIPI1	2054.29	0.24313	0.0710107	3.42385	0.000617416	0.00109296
ENSG00000070601.10	FRMPD1	57.8346	-0.265537	0.151339	-1.75458	0.0793312	0.103151
ENSG00000070610.14	GBA2	2993.87	0.0996587	0.0427049	2.33366	0.0196135	0.0281907
ENSG00000070614.15	NDST1	11423.9	-0.368269	0.0543185	-6.7798	1.20339e-11	4.93649e-11
ENSG00000070669.17	ASNS	38.4676	-0.0978699	0.0877887	-1.11484	0.264921	0.310024
ENSG00000070718.12	AP3M2	2181.36	0.325687	0.0757574	4.29908	1.71507e-05	3.6829e-05
ENSG00000070731.11	ST6GALNAC2	750.867	0.0662516	0.108046	0.613179	0.539758	0.587442
ENSG00000070756.17	PABPC1	83743.1	0.547493	0.0604154	9.06215	1.27906e-19	1.14226e-18
ENSG00000070759.17	TESK2	751.151	0.331786	0.0798042	4.1575	3.21744e-05	6.70068e-05
ENSG00000070761.8	CFAP20	1109.68	0.323729	0.0398129	8.13126	4.24864e-16	2.67313e-15
ENSG00000070770.10	CSNK2A2	1433.19	0.00928714	0.0439316	0.2114	0.832575	0.855982
ENSG00000070778.13	PTPN21	1070.04	-0.678889	0.0740517	-9.16777	4.82886e-20	4.4699e-19
ENSG00000070785.17	EIF2B3	1545.43	0.205239	0.0358317	5.72788	1.01696e-08	3.11141e-08
ENSG00000070808.16	CAMK2A	32.7946	-0.0517278	0.114128	-0.453243	0.650374	0.691878
ENSG00000070814.22	TCOF1	3047.19	0.401947	0.0396007	10.15	3.31425e-24	4.52931e-23
ENSG00000070831.17	CDC42	16846.9	-0.0835291	0.036076	-2.31536	0.020593	0.0294728
ENSG00000070882.13	OSBPL3	935.858	-0.361471	0.0719666	-5.02276	5.09332e-07	1.2946e-06
ENSG00000070950.10	RAD18	1379.34	-0.114259	0.0461256	-2.47713	0.0132443	0.0195044
ENSG00000070961.16	ATP2B1	3461.59	-0.177603	0.0566172	-3.13692	0.00170735	0.00284825
ENSG00000071051.14	NCK2	1957.76	0.236954	0.047737	4.96374	6.91494e-07	1.73239e-06
ENSG00000071054.16	MAP4K4	6351.04	-0.39208	0.0553437	-7.08444	1.39606e-12	6.27313e-12
ENSG00000071073.13	MGAT4A	6640.84	-0.119556	0.085055	-1.40563	0.159833	0.196007
ENSG00000071082.11	RPL31	36876.7	0.294118	0.0588977	4.99371	5.92317e-07	1.49426e-06
ENSG00000071127.17	WDR1	19180.9	0.176957	0.0330627	5.35216	8.69092e-08	2.41684e-07
ENSG00000071189.21	SNX13	3097.38	-0.360798	0.0521104	-6.92372	4.39928e-12	1.88349e-11
ENSG00000071205.12	ARHGAP10	735.093	-0.0380586	0.0757161	-0.502649	0.615211	0.659094
ENSG00000071242.12	RPS6KA2	2429.52	-0.347749	0.0637496	-5.45491	4.89971e-08	1.40173e-07
ENSG00000071243.16	ING3	588.916	-0.314479	0.0424122	-7.41483	1.21782e-13	6.03336e-13
ENSG00000071246.11	VASH1	1092.23	-0.350363	0.0685202	-5.11327	3.16622e-07	8.24714e-07
ENSG00000071282.12	LMCD1	3850.65	-0.013014	0.0791681	-0.164384	0.869429	0.887952
ENSG00000071462.12	BUD23	4958.16	0.460861	0.0467953	9.84845	6.96096e-23	8.34774e-22
ENSG00000071537.14	SEL1L	11932.6	-0.483581	0.0545984	-8.85706	8.21533e-19	6.70562e-18
ENSG00000071539.14	TRIP13	912.598	0.630447	0.0901387	6.99419	2.66801e-12	1.16354e-11
ENSG00000071553.18	ATP6AP1	19585.5	0.580095	0.0522109	11.1106	1.11397e-28	2.27766e-27
ENSG00000071564.17	TCF3	4776.19	0.32557	0.0503322	6.46842	9.90311e-11	3.72151e-10
ENSG00000071575.11	TRIB2	3184.7	-0.167226	0.0830666	-2.01316	0.0440977	0.05988
ENSG00000071626.17	DAZAP1	5457.4	0.402218	0.0353492	11.3784	5.3546e-30	1.22778e-28
ENSG00000071655.18	MBD3	2289.37	0.667528	0.052613	12.6875	6.93618e-37	3.02705e-35
ENSG00000071794.16	HLTF	2223.43	-0.266461	0.0899272	-2.96307	0.00304585	0.00491202
ENSG00000071859.15	FAM50A	4050.66	0.803703	0.0589949	13.6233	2.91221e-42	2.12994e-40
ENSG00000071889.17	FAM3A	2209.54	0.810985	0.0533802	15.1926	3.9578e-52	7.1102e-50
ENSG00000071894.17	CPSF1	5483.97	1.06507	0.0433003	24.5973	1.35126e-133	8.33459e-131
ENSG00000071909.19	MYO3B	311.119	-3.31363	0.20797	-15.9332	3.72611e-57	9.99246e-55
ENSG00000071967.12	CYBRD1	22852.8	-1.29101	0.0998804	-12.9256	3.22733e-38	1.58405e-36
ENSG00000071994.11	PDCD2	2866.11	0.0160499	0.039956	0.401689	0.687913	0.727171
ENSG00000072042.13	RDH11	4037.57	0.0935066	0.0487638	1.91754	0.055169	0.073718
ENSG00000072062.15	PRKACA	6875.46	0.179677	0.0377768	4.75628	1.97192e-06	4.7015e-06
ENSG00000072071.16	ADGRL1	4104.47	0.499622	0.0583344	8.56478	1.0828e-17	7.94772e-17
ENSG00000072110.15	ACTN1	17956.9	0.0246296	0.0552938	0.445431	0.656008	0.69723
ENSG00000072121.17	ZFYVE26	2877.75	-0.31637	0.0498115	-6.35134	2.13445e-10	7.75342e-10
ENSG00000072133.11	RPS6KA6	640.289	-0.310688	0.113041	-2.74844	0.00598793	0.00927435
ENSG00000072134.15	EPN2	1314.23	-0.0390203	0.0679045	-0.574634	0.565539	0.612044
ENSG00000072135.13	PTPN18	5868.89	0.0800872	0.0451156	1.77516	0.0758722	0.0990154
ENSG00000072163.20	LIMS2	1119.75	0.10074	0.0825674	1.2201	0.222427	0.264732
ENSG00000072195.15	SPEG	762.053	0.517037	0.0962576	5.37139	7.81308e-08	2.18422e-07
ENSG00000072201.14	LNX1	1059.9	-0.019798	0.056365	-0.351245	0.725404	0.760994
ENSG00000072210.19	ALDH3A2	6253.45	0.124419	0.0837471	1.48565	0.137371	0.170736
ENSG00000072274.13	TFRC	8384.74	-0.0147497	0.0880824	-0.167454	0.867013	0.886144
ENSG00000072310.17	SREBF1	23078.4	0.399104	0.0924302	4.3179	1.57519e-05	3.40347e-05
ENSG00000072364.13	AFF4	10734.9	-0.469868	0.0567316	-8.28229	1.20828e-16	8.03667e-16
ENSG00000072401.15	UBE2D1	1139.95	-0.0893411	0.042412	-2.1065	0.0351606	0.0485894
ENSG00000072415.10	MPP5	2386.6	-0.44567	0.0525354	-8.48323	2.1903e-17	1.55942e-16
ENSG00000072422.17	RHOBTB1	1615.46	-0.202575	0.0646369	-3.13404	0.00172416	0.00287448
ENSG00000072501.19	SMC1A	8704.37	-0.037633	0.0542034	-0.694293	0.487499	0.536626
ENSG00000072506.13	HSD17B10	4620.78	0.616063	0.0523244	11.7739	5.31881e-32	1.47515e-30
ENSG00000072518.21	MARK2	5623.2	0.332424	0.0473375	7.02243	2.18046e-12	9.5814e-12
ENSG00000072571.20	HMMR	696.653	0.329935	0.0917394	3.59644	0.000322604	0.000592914
ENSG00000072609.18	CHFR	1549.23	0.144879	0.0409896	3.53454	0.000408488	0.000741712
ENSG00000072682.19	P4HA2	3082.73	0.198478	0.0563023	3.52523	0.000423118	0.00076601
ENSG00000072694.21	FCGR2B	492.969	-0.0309848	0.0923343	-0.335572	0.737193	0.771508
ENSG00000072736.19	NFATC3	1222.65	-0.359635	0.0624105	-5.76242	8.29179e-09	2.55762e-08
ENSG00000072756.17	TRNT1	1109.51	-0.121086	0.037581	-3.222	0.00127299	0.0021555
ENSG00000072778.20	ACADVL	12257.2	0.303518	0.0606874	5.00134	5.69334e-07	1.4394e-06
ENSG00000072786.13	STK10	2396.83	0.0222027	0.0516724	0.429683	0.667426	0.707537
ENSG00000072803.17	FBXW11	3842.52	-0.142467	0.0420593	-3.3873	0.000705847	0.00124024
ENSG00000072818.12	ACAP1	630.653	0.258983	0.110471	2.34435	0.0190601	0.0274295
ENSG00000072832.15	CRMP1	849.007	-0.0746199	0.0881816	-0.846207	0.397437	0.447171
ENSG00000072840.13	EVC	1773.79	-0.639246	0.0745916	-8.56994	1.03535e-17	7.62967e-17
ENSG00000072849.11	DERL2	2588.77	-0.03968	0.0428023	-0.927053	0.353899	0.402913
ENSG00000072858.11	SIDT1	2953.22	-0.129365	0.0814667	-1.58795	0.112298	0.142015
ENSG00000072864.16	NDE1	2134.73	0.0493967	0.0510189	0.968203	0.332943	0.381118
ENSG00000072952.19	IRAG1	1147.67	-0.35006	0.0738312	-4.74135	2.12296e-06	5.04213e-06
ENSG00000072954.7	TMEM38A	351.352	0.538929	0.0788326	6.83638	8.12202e-12	3.39102e-11
ENSG00000072958.9	AP1M1	2949.8	0.354279	0.0355806	9.95708	2.3487e-23	2.96456e-22
ENSG00000073008.15	PVR	1095.24	0.3828	0.063907	5.98996	2.09892e-09	6.87283e-09
ENSG00000073050.12	XRCC1	2052.4	0.31094	0.0464407	6.69543	2.15031e-11	8.59567e-11
ENSG00000073060.16	SCARB1	3820.45	0.467281	0.0590473	7.91366	2.49921e-15	1.45793e-14
ENSG00000073111.14	MCM2	1650.87	0.457867	0.084453	5.42157	5.90795e-08	1.67362e-07
ENSG00000073146.16	MOV10L1	34.9032	0.275382	0.105293	2.61539	0.00891249	0.013478
ENSG00000073150.14	PANX2	278.837	1.15524	0.124163	9.30425	1.34946e-20	1.32049e-19
ENSG00000073169.14	SELENOO	1034.58	0.862036	0.0646056	13.3431	1.30024e-40	7.91436e-39
ENSG00000073282.14	TP63	1007.34	-0.657165	0.163016	-4.03129	5.54724e-05	0.000112218
ENSG00000073331.18	ALPK1	1604.56	-0.449702	0.0531199	-8.46578	2.54442e-17	1.80184e-16
ENSG00000073350.14	LLGL2	6122.01	0.714886	0.0645696	11.0716	1.72374e-28	3.44822e-27
ENSG00000073417.15	PDE8A	1418.67	-0.18339	0.0486681	-3.76818	0.000164442	0.000313566
ENSG00000073464.13	CLCN4	192.166	-0.626476	0.092796	-6.75111	1.46722e-11	5.98399e-11
ENSG00000073536.18	NLE1	1095.96	0.389203	0.0484372	8.03522	9.34112e-16	5.68392e-15
ENSG00000073578.17	SDHA	389.619	0.344016	0.0576073	5.97174	2.34732e-09	7.63756e-09
ENSG00000073584.20	SMARCE1	939.163	-0.152439	0.0681999	-2.23517	0.0254061	0.0358155
ENSG00000073605.18	GSDMB	671.172	0.6682	0.110667	6.03795	1.56088e-09	5.18165e-09
ENSG00000073614.13	KDM5A	4972.76	-0.31368	0.0467168	-6.7145	1.88711e-11	7.5944e-11
ENSG00000073670.14	ADAM11	48.1715	0.837845	0.105755	7.9225	2.32783e-15	1.36354e-14
ENSG00000073711.11	PPP2R3A	1563.02	-0.683422	0.0710089	-9.62446	6.30395e-22	6.91454e-21
ENSG00000073712.15	FERMT2	2913.25	-0.53929	0.0665982	-8.09767	5.60217e-16	3.48446e-15
ENSG00000073737.17	DHRS9	114.097	-0.592679	0.139638	-4.2444	2.19177e-05	4.64884e-05
ENSG00000073756.12	PTGS2	178.11	-0.986533	0.146628	-6.72812	1.71872e-11	6.95607e-11
ENSG00000073792.16	IGF2BP2	139.537	-0.258315	0.110954	-2.32813	0.0199052	0.0285855
ENSG00000073803.14	MAP3K13	2441.32	-0.114353	0.0406057	-2.81619	0.00485966	0.00762901
ENSG00000073849.16	ST6GAL1	4755.59	-0.561027	0.102085	-5.49566	3.89246e-08	1.12583e-07
ENSG00000073861.3	TBX21	69.9641	0.121573	0.13772	0.882751	0.377371	0.426956
ENSG00000073910.22	FRY	2879.31	-0.637987	0.07365	-8.66241	4.61874e-18	3.52289e-17
ENSG00000073921.18	PICALM	10183.1	-0.326084	0.0414154	-7.87349	3.44891e-15	1.98785e-14
ENSG00000073969.18	NSF	4039.08	-0.00725186	0.0536417	-0.135191	0.892461	0.908117
ENSG00000074047.22	GLI2	281.377	-0.627401	0.096538	-6.49901	8.08515e-11	3.06134e-10
ENSG00000074054.20	CLASP1	3647.44	-0.164486	0.0355292	-4.6296	3.66375e-06	8.45945e-06
ENSG00000074071.15	MRPS34	3987.85	0.880338	0.0599431	14.6862	7.89821e-49	1.15077e-46
ENSG00000074181.9	NOTCH3	13002.3	-0.0662488	0.0638714	-1.03722	0.299633	0.346634
ENSG00000074201.9	CLNS1A	6048.04	0.346468	0.076575	4.52456	6.05218e-06	1.36856e-05
ENSG00000074211.14	PPP2R2C	1498.4	0.780668	0.194327	4.01729	5.88707e-05	0.00011873
ENSG00000074219.14	TEAD2	2250.55	0.213282	0.0956161	2.2306	0.0257074	0.0362182
ENSG00000074266.22	EED	1060.22	-0.145058	0.0418215	-3.46852	0.000523341	0.000935734
ENSG00000074276.10	CDHR2	33.3761	0.532148	0.114591	4.64391	3.4188e-06	7.93248e-06
ENSG00000074319.13	TSG101	5066.68	0.15414	0.0395968	3.89275	9.91153e-05	0.000194468
ENSG00000074356.17	NCBP3	2856.24	-0.206554	0.0392345	-5.2646	1.40491e-07	3.81461e-07
ENSG00000074370.18	ATP2A3	6718.49	0.417984	0.111382	3.75273	0.000174922	0.000332761
ENSG00000074410.14	CA12	35663.7	0.0793255	0.0927716	0.855063	0.392516	0.442253
ENSG00000074416.14	MGLL	5346.08	0.0192516	0.0950931	0.20245	0.839565	0.86178
ENSG00000074527.13	NTN4	9532.43	-1.22135	0.119444	-10.2253	1.52762e-24	2.16606e-23
ENSG00000074582.15	BCS1L	1131.54	0.428261	0.0360265	11.8874	1.37636e-32	4.06839e-31
ENSG00000074590.13	NUAK1	1928.99	-0.300505	0.0691412	-4.34625	1.38485e-05	3.0151e-05
ENSG00000074603.19	DPP8	3132.05	-0.411134	0.0416175	-9.87887	5.1411e-23	6.26273e-22
ENSG00000074621.14	SLC24A1	1214.11	-0.467052	0.0522574	-8.93752	3.97994e-19	3.36431e-18
ENSG00000074657.14	ZNF532	3521.46	-0.430378	0.0619591	-6.94615	3.75377e-12	1.61722e-11
ENSG00000074660.16	SCARF1	545.637	-0.036212	0.0657439	-0.550805	0.581768	0.627621
ENSG00000074695.6	LMAN1	11994.2	-0.236427	0.0538663	-4.38914	1.13801e-05	2.49677e-05
ENSG00000074696.13	HACD3	15849.5	0.0873155	0.0602193	1.44996	0.14707	0.181656
ENSG00000074706.13	IPCEF1	153.702	-0.425322	0.106955	-3.97662	6.99005e-05	0.000139771
ENSG00000074755.15	ZZEF1	3843.79	-0.250695	0.0509354	-4.92183	8.57384e-07	2.12469e-06
ENSG00000074800.16	ENO1	40969	0.343499	0.0563998	6.09043	1.12608e-09	3.80239e-09
ENSG00000074842.8	MYDGF	5154.62	0.550388	0.0585695	9.39718	5.60433e-21	5.64521e-20
ENSG00000074855.11	ANO8	1131.02	0.246863	0.0630458	3.91561	9.01745e-05	0.000177831
ENSG00000074935.14	TUBE1	626.658	-0.225454	0.049615	-4.54407	5.51782e-06	1.25186e-05
ENSG00000074964.17	ARHGEF10L	2735.37	0.305202	0.05224	5.84231	5.14826e-09	1.62482e-08
ENSG00000074966.11	TXK	39.3877	-0.440214	0.120498	-3.6533	0.000258893	0.000482092
ENSG00000075035.10	WSCD2	67.3662	0.421303	0.16001	2.63299	0.00846378	0.0128393
ENSG00000075073.15	TACR2	82.0714	0.337357	0.103854	3.24838	0.00116065	0.00197705
ENSG00000075089.9	ACTR6	1785.69	-0.0570398	0.0402078	-1.41863	0.156008	0.191723
ENSG00000075131.10	TIPIN	386.983	0.0834353	0.048124	1.73375	0.0829616	0.107479
ENSG00000075142.14	SRI	4519.27	0.235905	0.0590549	3.99467	6.47835e-05	0.00012996
ENSG00000075151.21	EIF4G3	5922.11	-0.251249	0.0462488	-5.43256	5.55518e-08	1.58022e-07
ENSG00000075188.9	NUP37	864.779	0.0348921	0.0399751	0.872847	0.382747	0.432457
ENSG00000075213.11	SEMA3A	170.547	-0.575416	0.0962624	-5.97758	2.26474e-09	7.38705e-09
ENSG00000075218.19	GTSE1	561.249	0.505361	0.0924566	5.46593	4.60494e-08	1.32088e-07
ENSG00000075223.14	SEMA3C	11645.1	-0.498571	0.0870397	-5.72809	1.01568e-08	3.108e-08
ENSG00000075234.17	TTC38	1623.38	0.201692	0.0571381	3.52991	0.000415701	0.00075413
ENSG00000075239.14	ACAT1	2545.92	-0.132439	0.0660747	-2.00438	0.0450291	0.0610909
ENSG00000075240.17	GRAMD4	2502.98	0.335955	0.0546238	6.15034	7.73188e-10	2.65191e-09
ENSG00000075275.18	CELSR1	18056.3	-0.0768922	0.0834866	-0.921012	0.357044	0.406169
ENSG00000075292.19	ZNF638	8513.7	-0.291469	0.0302375	-9.63932	5.45507e-22	6.01195e-21
ENSG00000075303.13	SLC25A40	1323.83	-0.257297	0.0459341	-5.60144	2.12577e-08	6.31994e-08
ENSG00000075336.12	TIMM21	1060.4	0.110888	0.0377698	2.9359	0.00332577	0.00533138
ENSG00000075340.23	ADD2	217.346	-0.168959	0.111534	-1.51488	0.129804	0.162071
ENSG00000075391.17	RASAL2	2432.55	-0.582904	0.0513904	-11.3427	8.06402e-30	1.8264e-28
ENSG00000075399.14	VPS9D1	623.935	0.671514	0.0632649	10.6143	2.55636e-26	4.28856e-25
ENSG00000075407.18	ZNF37A	2240.28	-0.35763	0.0498889	-7.16854	7.58042e-13	3.49273e-12
ENSG00000075413.19	MARK3	3981.6	-0.0239486	0.0344043	-0.696093	0.48637	0.535511
ENSG00000075415.13	SLC25A3	18615.7	0.112607	0.0365409	3.08166	0.00205849	0.0033988
ENSG00000075420.13	FNDC3B	5129	-0.576986	0.0585711	-9.85102	6.78489e-23	8.14187e-22
ENSG00000075426.12	FOSL2	10248.4	-0.286348	0.061728	-4.63887	3.50325e-06	8.11418e-06
ENSG00000075461.6	CACNG4	5764.74	0.860879	0.131692	6.53706	6.27378e-11	2.40302e-10
ENSG00000075539.15	FRYL	4468.07	-0.233656	0.0554651	-4.21267	2.52369e-05	5.32114e-05
ENSG00000075568.17	TMEM131	5277.48	-0.178308	0.0402689	-4.42795	9.51345e-06	2.10596e-05
ENSG00000075618.18	FSCN1	3137.44	0.100394	0.0715896	1.40235	0.16081	0.197113
ENSG00000075624.17	ACTB	266498	0.234036	0.0492865	4.74849	2.04946e-06	4.87445e-06
ENSG00000075643.6	MOCOS	992.243	-0.180762	0.0822794	-2.19693	0.0280254	0.039236
ENSG00000075651.16	PLD1	757.841	-0.593456	0.0739433	-8.02583	1.00843e-15	6.11604e-15
ENSG00000075702.18	WDR62	681.517	0.814079	0.081412	9.9995	1.53165e-23	1.97228e-22
ENSG00000075711.21	DLG1	4409.49	-0.31851	0.0405544	-7.8539	4.03298e-15	2.31399e-14
ENSG00000075785.14	RAB7A	17312.8	0.145061	0.0342194	4.23916	2.24361e-05	4.75334e-05
ENSG00000075790.12	BCAP29	47.9757	-0.186415	0.06721	-2.77362	0.00554367	0.00863033
ENSG00000075826.17	SEC31B	348.171	0.236188	0.0956001	2.47058	0.0134892	0.0198382
ENSG00000075856.12	SART3	3063.63	0.0843515	0.0288012	2.92875	0.00340329	0.00544479
ENSG00000075884.14	ARHGAP15	435.547	-0.321192	0.0866389	-3.70725	0.00020952	0.00039452
ENSG00000075886.11	TUBA3D	448.822	0.230462	0.182499	1.26282	0.206655	0.247516
ENSG00000075891.22	PAX2	146.89	0.470866	0.187239	2.51478	0.0119106	0.0176867
ENSG00000075914.13	EXOSC7	1199.7	0.434722	0.0420936	10.3275	5.29236e-25	7.8912e-24
ENSG00000075945.13	KIFAP3	3409.7	-0.210031	0.0422506	-4.97107	6.65842e-07	1.67152e-06
ENSG00000075975.17	MKRN2	1959.66	-0.0505675	0.0310522	-1.62847	0.103426	0.131695
ENSG00000076003.5	MCM6	3385.1	0.159145	0.0565758	2.81295	0.00490891	0.00770176
ENSG00000076043.11	REXO2	1313.47	-0.0117518	0.0522749	-0.224808	0.822128	0.846795
ENSG00000076053.12	RBM7	942.595	-0.384944	0.0449371	-8.56628	1.06879e-17	7.86359e-17
ENSG00000076067.13	RBMS2	2322.13	-0.386705	0.0425733	-9.08328	1.05356e-19	9.47741e-19
ENSG00000076108.12	BAZ2A	8919.01	-0.131956	0.0463863	-2.84472	0.00444509	0.00701509
ENSG00000076201.15	PTPN23	4416.88	0.239131	0.0355384	6.72881	1.71051e-11	6.92892e-11
ENSG00000076242.16	MLH1	2608.14	-0.0962898	0.0353932	-2.72058	0.00651682	0.0100473
ENSG00000076248.11	UNG	3134.74	0.326623	0.0479531	6.8113	9.67209e-12	4.00399e-11
ENSG00000076258.10	FMO4	363.86	-0.408231	0.0608607	-6.70762	1.97828e-11	7.94229e-11
ENSG00000076321.11	KLHL20	1244.32	-0.461109	0.0398148	-11.5814	5.12206e-31	1.29781e-29
ENSG00000076344.16	RGS11	445.534	0.879473	0.113978	7.71618	1.19864e-14	6.5504e-14
ENSG00000076351.13	SLC46A1	805.831	0.210815	0.0692571	3.04394	0.002335	0.00382735
ENSG00000076356.7	PLXNA2	1631.06	-0.578035	0.0713885	-8.09703	5.6317e-16	3.49929e-15
ENSG00000076382.17	SPAG5	1567.18	0.694388	0.0958676	7.2432	4.38217e-13	2.06488e-12
ENSG00000076513.17	ANKRD13A	2723.93	-0.176131	0.0349917	-5.03352	4.81554e-07	1.22737e-06
ENSG00000076554.15	TPD52	14938	0.624793	0.0792794	7.88089	3.25054e-15	1.87904e-14
ENSG00000076555.15	ACACB	2156.98	-0.379943	0.102545	-3.70514	0.000211271	0.000397655
ENSG00000076604.15	TRAF4	4456.91	0.678078	0.0635055	10.6775	1.29759e-26	2.22941e-25
ENSG00000076641.4	PAG1	813.085	-0.26724	0.0792134	-3.37367	0.00074173	0.00129922
ENSG00000076650.7	GPATCH1	968.968	0.0610683	0.0356886	1.71114	0.0870544	0.112349
ENSG00000076662.10	ICAM3	60.1423	-0.280797	0.123922	-2.26591	0.0234569	0.0332628
ENSG00000076685.19	NT5C2	1255.19	-0.332003	0.0674138	-4.92485	8.44259e-07	2.09328e-06
ENSG00000076706.17	MCAM	6062.75	-0.172105	0.067339	-2.5558	0.0105944	0.0158512
ENSG00000076716.9	GPC4	4394.41	-0.736668	0.105306	-6.9955	2.64311e-12	1.15349e-11
ENSG00000076770.14	MBNL3	857.513	-0.658664	0.0991388	-6.64386	3.05572e-11	1.20279e-10
ENSG00000076826.10	CAMSAP3	2732.38	0.858826	0.0664665	12.9212	3.41847e-38	1.67342e-36
ENSG00000076864.19	RAP1GAP	1908.75	0.419526	0.0915017	4.5849	4.54207e-06	1.03966e-05
ENSG00000076924.12	XAB2	4172.67	0.726985	0.0567578	12.8086	1.4685e-37	6.66007e-36
ENSG00000076928.18	ARHGEF1	4833.97	0.369981	0.0565392	6.54379	5.99771e-11	2.30109e-10
ENSG00000076944.16	STXBP2	2709.35	0.851487	0.0717671	11.8646	1.80807e-32	5.26045e-31
ENSG00000076984.18	MAP2K7	2022.8	0.444065	0.040963	10.8406	2.20913e-27	4.01549e-26
ENSG00000077044.11	DGKD	3489.97	-0.127932	0.0656351	-1.94914	0.0512782	0.0688822
ENSG00000077063.11	CTTNBP2	312.529	-0.174786	0.131769	-1.32645	0.18469	0.223761
ENSG00000077092.19	RARB	393.941	-0.754562	0.0895923	-8.42217	3.69571e-17	2.56991e-16
ENSG00000077097.15	TOP2B	13605.7	-0.367315	0.0398265	-9.2229	2.89176e-20	2.73424e-19
ENSG00000077147.16	TM9SF3	16926	-0.185984	0.0399201	-4.65892	3.17878e-06	7.40528e-06
ENSG00000077150.20	NFKB2	3077.93	0.307768	0.0563058	5.466	4.60296e-08	1.32051e-07
ENSG00000077152.11	UBE2T	1141.01	0.53785	0.0889806	6.04457	1.49806e-09	4.98294e-09
ENSG00000077157.22	PPP1R12B	3021.7	-0.666787	0.060112	-11.0924	1.36546e-28	2.77044e-27
ENSG00000077232.18	DNAJC10	10248.6	-0.201442	0.0551372	-3.65347	0.000258723	0.000481825
ENSG00000077235.18	GTF3C1	10128.3	0.217356	0.044232	4.914	8.92362e-07	2.20811e-06
ENSG00000077238.14	IL4R	3182.41	-0.00680266	0.0691634	-0.0983564	0.921649	0.933045
ENSG00000077254.14	USP33	4742.3	-0.435011	0.0438988	-9.90941	3.78864e-23	4.67991e-22
ENSG00000077264.15	PAK3	124.084	-0.989646	0.123217	-8.03174	9.61005e-16	5.83605e-15
ENSG00000077274.9	CAPN6	244.366	-1.55913	0.180141	-8.65503	4.92801e-18	3.75259e-17
ENSG00000077312.9	SNRPA	2679.26	0.69142	0.0472414	14.6359	1.65825e-48	2.30708e-46
ENSG00000077348.9	EXOSC5	1301.07	0.789948	0.0541222	14.5956	2.99411e-48	4.04401e-46
ENSG00000077380.16	DYNC1I2	7544.94	-0.417462	0.0434196	-9.61459	6.93851e-22	7.56126e-21
ENSG00000077420.16	APBB1IP	975.684	-0.319251	0.0822557	-3.88121	0.000103939	0.00020348
ENSG00000077454.16	LRCH4	614.078	0.171596	0.0509723	3.36645	0.000761431	0.00133171
ENSG00000077458.13	FAM76B	903.923	-0.374738	0.0503609	-7.44104	9.98954e-14	4.99045e-13
ENSG00000077463.15	SIRT6	951.554	0.701024	0.0547723	12.7989	1.66329e-37	7.48844e-36
ENSG00000077514.9	POLD3	1669.71	0.0557044	0.0587023	0.948929	0.342657	0.391245
ENSG00000077549.19	CAPZB	15450.6	0.218106	0.0390079	5.59134	2.25326e-08	6.67538e-08
ENSG00000077585.14	GPR137B	2230.48	-0.0463579	0.0724492	-0.639867	0.522259	0.57078
ENSG00000077616.11	NAALAD2	67.6012	-0.739656	0.0807852	-9.15584	5.39387e-20	4.97052e-19
ENSG00000077684.16	JADE1	1851.94	-0.0156131	0.0507492	-0.307653	0.758347	0.790605
ENSG00000077713.19	SLC25A43	1422.59	0.0231246	0.0521009	0.443843	0.657156	0.698232
ENSG00000077721.16	UBE2A	4324.97	0.0461694	0.0350765	1.31625	0.188091	0.227435
ENSG00000077782.21	FGFR1	9871.32	0.559241	0.115427	4.84499	1.26616e-06	3.07792e-06
ENSG00000077935.17	SMC1B	61.7127	0.874997	0.16106	5.43274	5.54958e-08	1.57887e-07
ENSG00000077942.19	FBLN1	14810	-0.184516	0.09959	-1.85276	0.0639169	0.0844739
ENSG00000077943.8	ITGA8	432.034	-0.604076	0.0843803	-7.15897	8.12877e-13	3.73238e-12
ENSG00000077984.6	CST7	344.515	0.125162	0.122622	1.02071	0.307392	0.354878
ENSG00000078018.20	MAP2	537.243	-0.540096	0.0947346	-5.70115	1.19004e-08	3.62061e-08
ENSG00000078043.16	PIAS2	1765.57	-0.200668	0.0486104	-4.1281	3.65776e-05	7.56152e-05
ENSG00000078053.17	AMPH	719.396	-0.366623	0.145996	-2.51119	0.0120324	0.0178518
ENSG00000078061.13	ARAF	4380.95	0.164671	0.0397974	4.13774	3.50749e-05	7.2732e-05
ENSG00000078070.13	MCCC1	1348.38	0.0159682	0.0525263	0.304003	0.761125	0.792653
ENSG00000078081.8	LAMP3	466.327	-0.0706201	0.133699	-0.528201	0.59736	0.64205
ENSG00000078098.14	FAP	2581.58	-0.520551	0.0988673	-5.26515	1.40076e-07	3.80445e-07
ENSG00000078114.19	NEBL	9725.77	-0.0966284	0.0702865	-1.37478	0.1692	0.206454
ENSG00000078124.12	ACER3	2098.48	-0.0194227	0.0876487	-0.221597	0.824628	0.84918
ENSG00000078140.14	UBE2K	6929.14	0.0841936	0.0428183	1.9663	0.0492639	0.0663353
ENSG00000078142.13	PIK3C3	2598.62	-0.180494	0.0403927	-4.46848	7.87767e-06	1.75709e-05
ENSG00000078177.14	N4BP2	1364.71	-0.361821	0.0739703	-4.89144	1.00102e-06	2.46314e-06
ENSG00000078237.7	TIGAR	329.13	-0.273456	0.0570762	-4.79106	1.659e-06	3.98833e-06
ENSG00000078246.17	TULP3	1672.34	0.0193721	0.0330524	0.586104	0.557805	0.604594
ENSG00000078269.15	SYNJ2	3192.75	-0.138122	0.0526275	-2.62452	0.00867715	0.0131414
ENSG00000078295.17	ADCY2	472.897	0.0755294	0.15773	0.478854	0.632043	0.674315
ENSG00000078304.19	PPP2R5C	7114.87	-0.17946	0.0316908	-5.66283	1.48892e-08	4.49886e-08
ENSG00000078319.10	PMS2P1	838.466	0.307882	0.0393223	7.82972	4.88962e-15	2.77709e-14
ENSG00000078369.18	GNB1	25763.1	0.113443	0.0369149	3.07309	0.00211856	0.00348957
ENSG00000078399.19	HOXA9	127.449	-0.834469	0.146776	-5.68532	1.3057e-08	3.95621e-08
ENSG00000078401.7	EDN1	611.55	-0.301183	0.119784	-2.51437	0.0119245	0.017703
ENSG00000078403.17	MLLT10	1901.98	-0.176912	0.0432486	-4.09058	4.30298e-05	8.81655e-05
ENSG00000078487.17	ZCWPW1	397.569	0.165173	0.0615387	2.68405	0.00727369	0.0111381
ENSG00000078549.15	ADCYAP1R1	132.531	-0.976029	0.113848	-8.5731	1.00739e-17	7.43842e-17
ENSG00000078589.13	P2RY10	342.517	-0.40495	0.14329	-2.82608	0.0047121	0.00741348
ENSG00000078596.11	ITM2A	1346.63	-0.782616	0.108529	-7.21114	5.54872e-13	2.58754e-12
ENSG00000078618.22	NRDC	7782.89	0.0704821	0.0337761	2.08675	0.0369111	0.0507846
ENSG00000078668.14	VDAC3	6307.99	0.477507	0.0649733	7.34927	1.99293e-13	9.71217e-13
ENSG00000078674.18	PCM1	11840.1	-0.743017	0.0696986	-10.6604	1.5587e-26	2.66563e-25
ENSG00000078687.17	TNRC6C	2653.15	-0.0794056	0.0553378	-1.43493	0.151308	0.186517
ENSG00000078699.22	CBFA2T2	2791.17	-0.0731285	0.0438384	-1.66814	0.0952884	0.122081
ENSG00000078725.13	BRINP1	150.544	0.445334	0.197197	2.25832	0.0239254	0.0338571
ENSG00000078747.16	ITCH	4300.94	-0.246003	0.0455361	-5.40238	6.5761e-08	1.85353e-07
ENSG00000078804.13	TP53INP2	2878.3	-0.240903	0.0701299	-3.4351	0.000592337	0.00105128
ENSG00000078808.19	SDF4	7775.24	0.393338	0.0475147	8.27824	1.25014e-16	8.2972e-16
ENSG00000078814.17	MYH7B	85.2992	0.414814	0.0926042	4.47943	7.48426e-06	1.67378e-05
ENSG00000078898.7	BPIFB2	678.432	-0.323496	0.223801	-1.44546	0.148329	0.1831
ENSG00000078900.15	TP73	330.792	0.297618	0.0914781	3.25344	0.00114019	0.00194428
ENSG00000078902.16	TOLLIP	4280.1	0.281095	0.050183	5.6014	2.12623e-08	6.32028e-08
ENSG00000078967.13	UBE2D4	1019.84	0.0862117	0.0422206	2.04193	0.0411581	0.0561892
ENSG00000079101.16	CLUL1	151.233	-0.644079	0.118036	-5.45663	4.85257e-08	1.38911e-07
ENSG00000079102.16	RUNX1T1	392.757	-0.792724	0.0851934	-9.30499	1.34002e-20	1.31264e-19
ENSG00000079134.12	THOC1	1632.59	-0.0713102	0.0445748	-1.59979	0.109646	0.138898
ENSG00000079150.18	FKBP7	826.531	-0.417675	0.0557475	-7.49228	6.76878e-14	3.42868e-13
ENSG00000079156.17	OSBPL6	877.485	0.0997197	0.108165	0.921922	0.356569	0.405703
ENSG00000079215.14	SLC1A3	914.098	-0.387662	0.0871808	-4.44664	8.72221e-06	1.93543e-05
ENSG00000079246.16	XRCC5	23339.1	-0.112379	0.0324314	-3.46512	0.000529994	0.000946531
ENSG00000079257.8	LXN	989.718	-0.0853784	0.0704151	-1.2125	0.225321	0.267952
ENSG00000079263.19	SP140	249.593	-0.0764372	0.113155	-0.675507	0.499353	0.548435
ENSG00000079277.22	MKNK1	1296.35	0.0311545	0.0363646	0.856725	0.391597	0.441405
ENSG00000079308.19	TNS1	9880.59	-0.553913	0.0717882	-7.71594	1.20097e-14	6.56118e-14
ENSG00000079313.15	REXO1	1333.8	0.327613	0.0435396	7.52447	5.29347e-14	2.71105e-13
ENSG00000079332.15	SAR1A	8927.03	0.0361765	0.0439044	0.823985	0.409948	0.459737
ENSG00000079335.20	CDC14A	769.881	0.265352	0.125744	2.11025	0.0348367	0.0481741
ENSG00000079337.16	RAPGEF3	1031.51	0.0463718	0.0840076	0.551995	0.580952	0.626945
ENSG00000079385.23	CEACAM1	1521.38	-0.572239	0.105178	-5.44066	5.30828e-08	1.51371e-07
ENSG00000079387.14	SENP1	1671.16	-0.219092	0.0408537	-5.36284	8.19254e-08	2.28565e-07
ENSG00000079432.7	CIC	5988.45	0.0374619	0.0415517	0.901571	0.367285	0.416581
ENSG00000079435.10	LIPE	1311.86	-0.416124	0.13579	-3.06446	0.0021806	0.00358633
ENSG00000079459.13	FDFT1	7702.56	0.0449651	0.0606103	0.741872	0.458165	0.507627
ENSG00000079462.8	PAFAH1B3	2960.14	0.840784	0.0718762	11.6977	1.31019e-31	3.48832e-30
ENSG00000079482.13	OPHN1	1062.72	-0.187576	0.0762971	-2.4585	0.013952	0.0204846
ENSG00000079616.13	KIF22	3165.24	0.519497	0.0576139	9.01688	1.93531e-19	1.69168e-18
ENSG00000079691.18	CARMIL1	2047.77	-0.245622	0.0533872	-4.60076	4.20953e-06	9.67375e-06
ENSG00000079739.17	PGM1	3014.65	-0.116896	0.0531965	-2.19744	0.0279889	0.0391908
ENSG00000079785.16	DDX1	7199.17	-0.089322	0.0304825	-2.93027	0.00338671	0.00542014
ENSG00000079805.18	DNM2	7319.03	0.277667	0.0326128	8.51404	1.67972e-17	1.2094e-16
ENSG00000079819.19	EPB41L2	3460.4	-0.619251	0.0654196	-9.46584	2.91207e-21	3.00865e-20
ENSG00000079841.18	RIMS1	265.095	-0.526467	0.199403	-2.64021	0.00828535	0.0125851
ENSG00000079931.15	MOXD1	589.581	-0.382187	0.0982729	-3.88904	0.000100643	0.000197318
ENSG00000079950.14	STX7	3534.26	-0.226976	0.0431671	-5.25807	1.45579e-07	3.9481e-07
ENSG00000079974.18	RABL2B	1146.06	0.0867383	0.0468279	1.85228	0.0639863	0.0845534
ENSG00000079999.14	KEAP1	4829.7	0.376471	0.0444718	8.46539	2.55291e-17	1.80716e-16
ENSG00000080031.10	PTPRH	95.9341	0.282266	0.150367	1.87719	0.0604924	0.0802863
ENSG00000080189.15	SLC35C2	3740.69	0.467907	0.0388979	12.0291	2.49868e-33	7.95794e-32
ENSG00000080200.10	CRYBG3	806.297	-0.85669	0.111704	-7.66929	1.72956e-14	9.3061e-14
ENSG00000080298.15	RFX3	949.463	-0.524417	0.0803778	-6.52441	6.82716e-11	2.60313e-10
ENSG00000080345.18	RIF1	4394.01	-0.440507	0.0500932	-8.79374	1.44668e-18	1.15534e-17
ENSG00000080371.6	RAB21	4976.9	-0.00634605	0.0462274	-0.137279	0.89081	0.906651
ENSG00000080493.18	SLC4A4	292.445	-2.38323	0.191229	-12.4627	1.19321e-35	4.66791e-34
ENSG00000080503.24	SMARCA2	10054.9	-0.457249	0.0475263	-9.62096	6.52224e-22	7.13284e-21
ENSG00000080546.13	SESN1	1786.56	-0.263255	0.0649692	-4.05199	5.07832e-05	0.000103161
ENSG00000080561.14	MID2	1982.03	-0.335875	0.0601452	-5.5844	2.34505e-08	6.93177e-08
ENSG00000080573.7	COL5A3	3091.41	-0.102361	0.0964972	-1.06076	0.288798	0.335231
ENSG00000080603.17	SRCAP	314.484	-0.217861	0.0539822	-4.03579	5.44196e-05	0.000110161
ENSG00000080608.10	PUM3	1801.58	0.00274176	0.0417535	0.0656653	0.947644	0.955389
ENSG00000080644.16	CHRNA3	19.2254	0.0505786	0.131588	0.384371	0.700703	0.738414
ENSG00000080709.16	KCNN2	58.583	0.35279	0.0882981	3.99544	6.4573e-05	0.000129566
ENSG00000080802.19	CNOT4	1751.89	-0.204722	0.0323965	-6.31927	2.62808e-10	9.47213e-10
ENSG00000080815.19	PSEN1	6453.43	-0.104519	0.0399559	-2.61586	0.00890018	0.0134616
ENSG00000080819.9	CPOX	692.373	-0.0996194	0.0427965	-2.32774	0.0199257	0.0286083
ENSG00000080822.17	CLDND1	2560.31	-0.0305062	0.0415909	-0.733481	0.463265	0.512849
ENSG00000080823.23	MOK	828.029	0.027044	0.0635186	0.425765	0.670279	0.710236
ENSG00000080824.19	HSP90AA1	88461.8	0.253023	0.0676785	3.73861	0.000185043	0.000351003
ENSG00000080839.12	RBL1	943.701	0.174074	0.0727163	2.39388	0.016671	0.0242021
ENSG00000080845.18	DLGAP4	4786.81	0.295635	0.0387025	7.63865	2.19514e-14	1.16889e-13
ENSG00000080854.16	IGSF9B	670.678	-0.0876935	0.120662	-0.726768	0.467368	0.517019
ENSG00000080947.15	CROCCP3	187.195	-0.0453218	0.0715857	-0.633112	0.52666	0.574911
ENSG00000080986.13	NDC80	675.336	0.394033	0.090212	4.36786	1.2547e-05	2.74208e-05
ENSG00000081014.11	AP4E1	1121.05	-0.22073	0.0534144	-4.13241	3.58983e-05	7.43023e-05
ENSG00000081019.13	RSBN1	1835.36	-0.359831	0.0428884	-8.38995	4.86335e-17	3.34914e-16
ENSG00000081026.19	MAGI3	3657.18	-0.399557	0.0789908	-5.05828	4.23066e-07	1.08442e-06
ENSG00000081041.9	CXCL2	142.041	-0.654683	0.172075	-3.80463	0.000142014	0.000273618
ENSG00000081052.13	COL4A4	140.52	-0.454259	0.120611	-3.7663	0.000165681	0.00031574
ENSG00000081059.20	TCF7	1040.68	-0.0734715	0.103898	-0.707149	0.479474	0.528925
ENSG00000081087.15	OSTM1	1861	-0.285504	0.0470659	-6.06605	1.31094e-09	4.39572e-09
ENSG00000081148.12	IMPG2	33.14	-0.332615	0.078657	-4.22867	2.35074e-05	4.96836e-05
ENSG00000081154.12	PCNP	6872.71	-0.127856	0.0326773	-3.9127	9.12696e-05	0.000179856
ENSG00000081177.18	EXD2	2867.54	-0.0214364	0.0437252	-0.490252	0.623956	0.667071
ENSG00000081181.8	ARG2	110.47	-0.127281	0.0849596	-1.49813	0.134099	0.167084
ENSG00000081189.16	MEF2C	1560.24	-0.696142	0.0609133	-11.4284	3.01595e-30	7.03748e-29
ENSG00000081237.20	PTPRC	3148.06	-0.631002	0.115157	-5.47948	4.26579e-08	1.2295e-07
ENSG00000081277.13	PKP1	994.399	0.027784	0.172983	0.160616	0.872396	0.890147
ENSG00000081307.14	UBA5	2779.25	-0.171849	0.0392876	-4.37414	1.21915e-05	2.66845e-05
ENSG00000081320.11	STK17B	2546.5	-0.520265	0.0690132	-7.53864	4.74914e-14	2.44241e-13
ENSG00000081377.17	CDC14B	680.643	-0.800052	0.0667952	-11.9777	4.65063e-33	1.42712e-31
ENSG00000081386.12	ZNF510	1008.46	-0.497955	0.0444682	-11.198	4.17046e-29	8.84979e-28
ENSG00000081479.15	LRP2	9740.24	-0.819247	0.195213	-4.19668	2.70853e-05	5.69271e-05
ENSG00000081665.14	ZNF506	1390.06	-0.315674	0.0495883	-6.3659	1.94153e-10	7.08882e-10
ENSG00000081692.12	JMJD4	522.69	0.544201	0.053549	10.1627	2.90997e-24	4.00045e-23
ENSG00000081721.12	DUSP12	949.057	0.00579006	0.0439789	0.131655	0.895257	0.910411
ENSG00000081760.17	AACS	3287.8	0.205862	0.0535351	3.84536	0.000120374	0.000234266
ENSG00000081791.9	DELE1	3695.38	-0.0919359	0.0319649	-2.87615	0.00402558	0.00638571
ENSG00000081803.16	CADPS2	3562.56	-0.445302	0.0775572	-5.74159	9.37928e-09	2.88009e-08
ENSG00000081818.4	PCDHB4	332.117	-0.321648	0.102304	-3.14405	0.0016663	0.00278454
ENSG00000081853.15	PCDHGA2	200.576	-0.307898	0.135928	-2.26516	0.0235028	0.0333228
ENSG00000081870.12	HSPB11	1240.94	0.284864	0.0536978	5.30495	1.12704e-07	3.08776e-07
ENSG00000081913.14	PHLPP1	1430.74	0.0628749	0.0640832	0.981144	0.326522	0.374634
ENSG00000081923.15	ATP8B1	6306.36	-0.257368	0.0698094	-3.68673	0.000227155	0.000426167
ENSG00000081985.13	IL12RB2	109.058	0.0485559	0.148222	0.327588	0.743223	0.776851
ENSG00000082014.17	SMARCD3	1206.16	0.5214	0.0789224	6.60649	3.93544e-11	1.53405e-10
ENSG00000082068.9	WDR70	1789.22	0.0357618	0.0328179	1.08971	0.275843	0.321484
ENSG00000082074.19	FYB1	1565.93	-0.546051	0.098319	-5.55387	2.79409e-08	8.19883e-08
ENSG00000082146.13	STRADB	1073.38	-0.167679	0.0519203	-3.22955	0.00123987	0.00210347
ENSG00000082153.18	BZW1	11294	-0.161528	0.0563456	-2.86673	0.00414738	0.00657216
ENSG00000082175.15	PGR	11452.9	-0.513835	0.173762	-2.95712	0.00310523	0.00500254
ENSG00000082196.21	C1QTNF3	1063.23	-0.349498	0.112574	-3.10461	0.0019053	0.00315572
ENSG00000082212.13	ME2	2061.87	-0.022659	0.0551281	-0.411024	0.681055	0.720704
ENSG00000082213.18	C5orf22	1998.55	-0.13973	0.0432838	-3.22824	0.00124556	0.00211196
ENSG00000082258.13	CCNT2	2639.13	-0.394148	0.0388123	-10.1552	3.14056e-24	4.30147e-23
ENSG00000082269.17	FAM135A	456.791	-0.444313	0.0822258	-5.40358	6.53252e-08	1.84181e-07
ENSG00000082397.17	EPB41L3	2498.97	0.0298431	0.092979	0.320966	0.748236	0.781209
ENSG00000082438.17	COBLL1	2559.46	-0.728515	0.0748949	-9.72717	2.30936e-22	2.63594e-21
ENSG00000082458.12	DLG3	5257.35	0.0754712	0.0412768	1.82842	0.0674871	0.0888813
ENSG00000082482.14	KCNK2	681.354	-0.0854743	0.187142	-0.456735	0.647861	0.689522
ENSG00000082497.12	SERTAD4	2898.92	-0.0110176	0.0916583	-0.120203	0.904322	0.918368
ENSG00000082512.15	TRAF5	3012.24	-0.405179	0.0715456	-5.66323	1.4855e-08	4.48998e-08
ENSG00000082515.18	MRPL22	1383.32	0.262344	0.0440184	5.95988	2.52426e-09	8.18448e-09
ENSG00000082516.9	GEMIN5	2196.1	-0.138446	0.0399445	-3.46596	0.000528336	0.000943751
ENSG00000082641.16	NFE2L1	17336.4	0.145627	0.0526859	2.76406	0.00570866	0.00886928
ENSG00000082684.16	SEMA5B	131.688	-0.0486193	0.0794123	-0.612239	0.54038	0.588043
ENSG00000082701.17	GSK3B	5428.41	-0.201658	0.0435672	-4.62867	3.68022e-06	8.49537e-06
ENSG00000082781.12	ITGB5	18577.2	-0.0925087	0.0624984	-1.48018	0.138826	0.172336
ENSG00000082805.20	ERC1	4223.86	-0.403922	0.049724	-8.12328	4.53745e-16	2.84807e-15
ENSG00000082898.18	XPO1	10214.9	-0.166112	0.0362268	-4.58533	4.53279e-06	1.0378e-05
ENSG00000082996.20	RNF13	3601.64	-0.0809318	0.0427993	-1.89096	0.0586297	0.0780099
ENSG00000083093.10	PALB2	1138.31	-0.134139	0.0426519	-3.14497	0.00166103	0.00277623
ENSG00000083097.14	DOP1A	1279.71	-0.678635	0.0579837	-11.7039	1.21747e-31	3.2508e-30
ENSG00000083099.11	LYRM2	2391.17	-0.0660748	0.0428011	-1.54377	0.122645	0.153891
ENSG00000083123.15	BCKDHB	1395.72	-0.404892	0.053747	-7.5333	4.94743e-14	2.54086e-13
ENSG00000083168.11	KAT6A	6927.61	-0.0606701	0.0841947	-0.720593	0.47116	0.520809
ENSG00000083223.18	TUT7	2727.61	-0.372119	0.0436765	-8.51989	1.59702e-17	1.1512e-16
ENSG00000083290.20	ULK2	2414.6	0.0677866	0.0685294	0.989161	0.322584	0.37059
ENSG00000083307.12	GRHL2	5705.67	0.309585	0.0510378	6.06581	1.31294e-09	4.39986e-09
ENSG00000083312.17	TNPO1	8210.63	-0.439233	0.0440668	-9.96742	2.11652e-23	2.68064e-22
ENSG00000083444.17	PLOD1	8619.77	0.200028	0.0493923	4.04977	5.12669e-05	0.000104064
ENSG00000083454.22	P2RX5	56.213	0.684042	0.155874	4.38842	1.14176e-05	2.50441e-05
ENSG00000083457.12	ITGAE	765.493	0.220388	0.0528844	4.16735	3.08166e-05	6.43382e-05
ENSG00000083520.15	DIS3	3002.22	-0.372635	0.0404971	-9.20153	3.52877e-20	3.31453e-19
ENSG00000083535.16	PIBF1	1212.37	-0.430794	0.0433033	-9.9483	2.56522e-23	3.22903e-22
ENSG00000083544.16	TDRD3	1468.55	-0.240329	0.0419727	-5.72584	1.02925e-08	3.14695e-08
ENSG00000083635.8	NUFIP1	541.351	-0.0466442	0.0376027	-1.24045	0.21481	0.256375
ENSG00000083642.19	PDS5B	3484.83	-0.382466	0.0469797	-8.1411	3.91716e-16	2.47298e-15
ENSG00000083720.13	OXCT1	1850.54	-0.15598	0.0801517	-1.94606	0.0516481	0.0693539
ENSG00000083750.13	RRAGB	1074.49	-0.0541617	0.0430757	-1.25736	0.208623	0.249651
ENSG00000083782.8	EPYC	268.383	-0.56747	0.210392	-2.6972	0.00699247	0.010735
ENSG00000083799.18	CYLD	3551.21	-0.306227	0.054518	-5.61698	1.94321e-08	5.80329e-08
ENSG00000083807.10	SLC27A5	433.862	0.928499	0.0741862	12.5158	6.12025e-36	2.43547e-34
ENSG00000083812.12	ZNF324	714.193	0.210343	0.043871	4.79458	1.63016e-06	3.92614e-06
ENSG00000083814.13	ZNF671	523.315	-0.110431	0.0867613	-1.27281	0.203086	0.243838
ENSG00000083817.9	ZNF416	401.08	-0.0539964	0.047289	-1.14184	0.253521	0.297946
ENSG00000083828.16	ZNF586	1232.87	-0.101197	0.0670868	-1.50845	0.13144	0.163992
ENSG00000083838.16	ZNF446	431.474	0.407042	0.0476466	8.54294	1.30849e-17	9.52492e-17
ENSG00000083844.10	ZNF264	2847.33	-0.208565	0.0482176	-4.32549	1.52191e-05	3.29488e-05
ENSG00000083845.9	RPS5	31012.2	0.628399	0.0601937	10.4396	1.63449e-25	2.55445e-24
ENSG00000083857.14	FAT1	7146.45	-0.747347	0.0995263	-7.50904	5.95631e-14	3.0329e-13
ENSG00000083896.13	YTHDC1	5739.85	-0.0288643	0.0242777	-1.18892	0.234471	0.277674
ENSG00000083937.10	CHMP2B	3429.4	-0.144177	0.0398048	-3.6221	0.000292219	0.000540505
ENSG00000084070.12	SMAP2	3740.54	0.0859801	0.0489464	1.75662	0.0789829	0.102742
ENSG00000084072.17	PPIE	2416.14	0.226797	0.043045	5.26884	1.37287e-07	3.73143e-07
ENSG00000084073.10	ZMPSTE24	6330.23	-0.104669	0.0455201	-2.29941	0.0214819	0.0306666
ENSG00000084090.13	STARD7	10085.7	0.0402874	0.0325807	1.23654	0.216258	0.257923
ENSG00000084092.7	NOA1	1562.05	0.170662	0.0336711	5.0685	4.00963e-07	1.03148e-06
ENSG00000084093.19	REST	3794.92	-0.34308	0.0464064	-7.39295	1.4361e-13	7.06743e-13
ENSG00000084112.15	SSH1	3258.38	-0.207601	0.0405795	-5.1159	3.12245e-07	8.14231e-07
ENSG00000084207.18	GSTP1	7694.93	-0.273607	0.116843	-2.34166	0.0191982	0.0276239
ENSG00000084234.18	APLP2	38046.6	0.0261276	0.068152	0.383373	0.701443	0.739152
ENSG00000084444.14	FAM234B	8025.68	0.639038	0.127355	5.01776	5.22776e-07	1.32749e-06
ENSG00000084463.8	WBP11	7933.05	0.209479	0.0545656	3.83903	0.000123523	0.00023989
ENSG00000084623.12	EIF3I	11762.7	0.396769	0.0415478	9.5497	1.30078e-21	1.37935e-20
ENSG00000084628.10	NKAIN1	3526.41	1.0326	0.162231	6.36501	1.9528e-10	7.12715e-10
ENSG00000084636.18	COL16A1	6724.05	-0.0734494	0.0940326	-0.781106	0.43474	0.48467
ENSG00000084652.16	TXLNA	6422.73	0.0847536	0.0325984	2.59993	0.0093242	0.0140615
ENSG00000084676.15	NCOA1	4829.96	-0.497777	0.0454893	-10.9427	7.19973e-28	1.3777e-26
ENSG00000084693.16	AGBL5	1746.27	0.311456	0.0414233	7.51886	5.52556e-14	2.82367e-13
ENSG00000084710.14	EFR3B	634.114	0.0837219	0.102083	0.820133	0.41214	0.461889
ENSG00000084731.15	KIF3C	1409.31	0.191854	0.0731756	2.62183	0.00874591	0.0132412
ENSG00000084733.11	RAB10	10897	-0.116946	0.0363267	-3.21929	0.0012851	0.00217482
ENSG00000084754.12	HADHA	13345.3	-0.0406746	0.0323709	-1.25652	0.208928	0.249952
ENSG00000084764.12	MAPRE3	1155.23	0.397113	0.0595931	6.66374	2.66952e-11	1.05707e-10
ENSG00000084774.14	CAD	3957.98	0.175332	0.0427573	4.10064	4.12012e-05	8.46063e-05
ENSG00000085063.17	CD59	19197.7	-0.211318	0.0709591	-2.97803	0.00290108	0.00469574
ENSG00000085117.12	CD82	2879.73	0.115224	0.0906714	1.27078	0.203806	0.244614
ENSG00000085185.15	BCORL1	1569.01	0.0282345	0.0572536	0.493149	0.621907	0.665228
ENSG00000085224.23	ATRX	6549.36	-0.582922	0.0501281	-11.6286	2.94749e-31	7.60676e-30
ENSG00000085231.14	AK6	941.918	0.125183	0.0447697	2.79615	0.00517157	0.00809189
ENSG00000085265.11	FCN1	205.158	0.0419191	0.149609	0.28019	0.779331	0.808973
ENSG00000085274.16	MYNN	1102.52	-0.261327	0.0328	-7.9673	1.62175e-15	9.67402e-15
ENSG00000085276.19	MECOM	776.574	-0.546805	0.0786058	-6.95629	3.49359e-12	1.5104e-11
ENSG00000085365.18	SCAMP1	5406.06	-0.250794	0.051591	-4.86119	1.1668e-06	2.84871e-06
ENSG00000085377.15	PREP	2488.12	0.179875	0.0546686	3.29029	0.00100086	0.00171974
ENSG00000085382.12	HACE1	750.674	-0.233239	0.0585345	-3.98465	6.75805e-05	0.000135307
ENSG00000085415.16	SEH1L	2125.54	0.0568993	0.0446456	1.27447	0.202498	0.243234
ENSG00000085433.16	WDR47	1293.4	-0.175952	0.0493278	-3.56699	0.00036111	0.000659949
ENSG00000085449.15	WDFY1	2839.2	-0.273901	0.0384239	-7.12839	1.01549e-12	4.61231e-12
ENSG00000085465.13	OVGP1	275.548	0.536414	0.0958346	5.59729	2.17731e-08	6.46589e-08
ENSG00000085491.17	SLC25A24	4463.85	-0.307842	0.0605544	-5.08372	3.7012e-07	9.55806e-07
ENSG00000085511.20	MAP3K4	2000.72	-0.247387	0.0396863	-6.23357	4.55931e-10	1.60056e-09
ENSG00000085514.16	PILRA	421.564	0.183356	0.0763046	2.40294	0.0162637	0.0236498
ENSG00000085552.17	IGSF9	3280.25	0.191158	0.0893879	2.13852	0.0324746	0.0450964
ENSG00000085563.15	ABCB1	327.921	-0.579135	0.107215	-5.40162	6.60419e-08	1.86116e-07
ENSG00000085644.14	ZNF213	2363.56	0.415381	0.0499763	8.31156	9.44526e-17	6.33014e-16
ENSG00000085662.14	AKR1B1	1894.2	-0.0893154	0.0656443	-1.3606	0.173641	0.211399
ENSG00000085719.13	CPNE3	13415	0.309906	0.0674175	4.59681	4.29e-06	9.84647e-06
ENSG00000085721.13	RRN3	4662.52	-0.00326543	0.0440839	-0.0740731	0.940952	0.94947
ENSG00000085733.16	CTTN	19648.7	0.624084	0.077668	8.03528	9.3365e-16	5.68392e-15
ENSG00000085741.13	WNT11	289.585	-1.1326	0.170098	-6.6585	2.7663e-11	1.09399e-10
ENSG00000085760.15	MTIF2	2369.47	-0.00931071	0.0332159	-0.280309	0.77924	0.808924
ENSG00000085788.14	DDHD2	4660.61	0.350163	0.104008	3.3667	0.000760736	0.00133062
ENSG00000085831.15	TTC39A	9590.65	0.404114	0.0846396	4.77453	1.80131e-06	4.31251e-06
ENSG00000085832.17	EPS15	4864.42	-0.29702	0.0340111	-8.73301	2.47985e-18	1.93944e-17
ENSG00000085840.13	ORC1	275.24	0.449401	0.0872949	5.14808	2.63168e-07	6.92848e-07
ENSG00000085871.9	MGST2	2192.56	0.18432	0.0548575	3.35998	0.000779477	0.00135993
ENSG00000085872.15	CHERP	1850.07	0.26375	0.0439469	6.00157	1.95417e-09	6.41703e-09
ENSG00000085978.22	ATG16L1	3288.81	-0.0807932	0.0505689	-1.59769	0.110113	0.139452
ENSG00000085982.14	USP40	3125.82	-0.0173236	0.0354174	-0.489127	0.624752	0.667691
ENSG00000085998.14	POMGNT1	5367.3	0.315706	0.0458584	6.88436	5.80487e-12	2.45741e-11
ENSG00000085999.13	RAD54L	223.659	0.575888	0.0869604	6.62242	3.53365e-11	1.38443e-10
ENSG00000086015.22	MAST2	4784.83	0.266853	0.0430897	6.19297	5.90421e-10	2.05244e-09
ENSG00000086061.16	DNAJA1	13143.6	0.238702	0.0480505	4.96774	6.77394e-07	1.69936e-06
ENSG00000086062.13	B4GALT1	19430.9	-0.28147	0.0741978	-3.79351	0.000148531	0.000285046
ENSG00000086065.14	CHMP5	5187.33	0.206375	0.0470775	4.38374	1.16661e-05	2.55709e-05
ENSG00000086102.19	NFX1	3778.12	-0.132383	0.035562	-3.72259	0.000197187	0.000372702
ENSG00000086189.10	DIMT1	595.598	-0.272309	0.0430112	-6.33111	2.43404e-10	8.79679e-10
ENSG00000086200.17	IPO11	1853.17	-0.348513	0.0403838	-8.63001	6.13491e-18	4.62593e-17
ENSG00000086205.18	FOLH1	196.105	-0.380421	0.10038	-3.78979	0.000150772	0.000289018
ENSG00000086232.13	EIF2AK1	15192.1	0.289937	0.0401253	7.22578	4.98227e-13	2.33279e-12
ENSG00000086288.12	NME8	32.4737	-0.0315768	0.115418	-0.273586	0.784403	0.813463
ENSG00000086289.12	EPDR1	676.452	0.0293593	0.0962928	0.304896	0.760445	0.792123
ENSG00000086300.16	SNX10	1271.22	0.150443	0.0848693	1.77264	0.0762887	0.0994888
ENSG00000086475.15	SEPHS1	3862.93	0.212842	0.0393276	5.41203	6.23146e-08	1.76202e-07
ENSG00000086504.17	MRPL28	3349.59	0.845255	0.0614495	13.7553	4.73491e-43	3.84275e-41
ENSG00000086544.3	ITPKC	2589.35	0.415879	0.0546932	7.60384	2.8746e-14	1.51232e-13
ENSG00000086548.9	CEACAM6	10377.8	-0.618259	0.210665	-2.93479	0.00333769	0.00534907
ENSG00000086570.12	FAT2	545.554	-0.68299	0.175245	-3.89735	9.72522e-05	0.000191096
ENSG00000086589.12	RBM22	3490.03	0.00347036	0.0268287	0.129352	0.897079	0.912063
ENSG00000086598.11	TMED2	22516.1	0.0640328	0.0506971	1.26305	0.206572	0.247437
ENSG00000086619.14	ERO1B	1405.66	-0.0858865	0.103542	-0.829488	0.406828	0.456572
ENSG00000086666.19	ZFAND6	5257.6	-0.0764579	0.0415827	-1.83869	0.0659602	0.0869879
ENSG00000086712.13	TXLNG	2037.85	-0.0730484	0.0494952	-1.47587	0.139979	0.173639
ENSG00000086717.18	PPEF1	186.027	-0.226879	0.0977805	-2.32029	0.020325	0.0291206
ENSG00000086730.17	LAT2	786.609	-0.195223	0.0697192	-2.80013	0.00510821	0.00799884
ENSG00000086758.16	HUWE1	21244.5	-0.216912	0.0450553	-4.81435	1.47683e-06	3.56753e-06
ENSG00000086827.9	ZW10	1294.38	-0.247492	0.0425046	-5.82271	5.79008e-09	1.81778e-08
ENSG00000086848.15	ALG9	382.803	-0.276767	0.0459944	-6.01741	1.77232e-09	5.84788e-09
ENSG00000086991.13	NOX4	678.56	-0.288311	0.0910392	-3.16689	0.00154077	0.00258715
ENSG00000087008.16	ACOX3	2293.63	0.214419	0.0659176	3.25283	0.00114262	0.00194813
ENSG00000087053.20	MTMR2	1911.85	-0.397233	0.0508502	-7.81183	5.63651e-15	3.18078e-14
ENSG00000087074.8	PPP1R15A	3254.65	0.12037	0.0738406	1.63013	0.103073	0.131273
ENSG00000087076.9	HSD17B14	546.273	0.779082	0.103533	7.52495	5.27418e-14	2.70267e-13
ENSG00000087077.14	TRIP6	3747.78	0.451032	0.0846371	5.32902	9.87466e-08	2.72758e-07
ENSG00000087085.16	ACHE	76.9061	0.61416	0.126068	4.87167	1.10657e-06	2.70882e-06
ENSG00000087086.15	FTL	100368	0.333681	0.0714263	4.67168	2.98741e-06	6.97703e-06
ENSG00000087087.20	SRRT	6546.76	0.431346	0.0374804	11.5086	1.19425e-30	2.89246e-29
ENSG00000087088.20	BAX	2415.28	0.723923	0.0549311	13.1787	1.16326e-39	6.46393e-38
ENSG00000087095.13	NLK	2189.11	0.0782856	0.0572376	1.36773	0.171397	0.208886
ENSG00000087111.21	PIGS	4890.97	0.124762	0.0565458	2.20639	0.0273568	0.0383638
ENSG00000087116.16	ADAMTS2	5570.19	-0.320121	0.099892	-3.20467	0.00135217	0.00228394
ENSG00000087152.15	ATXN7L3	4380.66	0.215005	0.0333466	6.44759	1.13645e-10	4.24569e-10
ENSG00000087157.19	PGS1	1488.54	0.335771	0.0509311	6.59264	4.32071e-11	1.67752e-10
ENSG00000087191.13	PSMC5	7054.51	0.715545	0.0655987	10.9079	1.05649e-27	1.97468e-26
ENSG00000087206.17	UIMC1	1360.09	0.0813922	0.0292874	2.77909	0.0054512	0.00849853
ENSG00000087237.12	CETP	90.9735	-0.0627919	0.0879225	-0.714173	0.47512	0.524896
ENSG00000087245.13	MMP2	28638.8	-0.269179	0.102306	-2.6311	0.00851078	0.0129065
ENSG00000087253.13	LPCAT2	1272.44	-0.548986	0.072975	-7.52293	5.35619e-14	2.74242e-13
ENSG00000087258.16	GNAO1	450.931	0.590329	0.159966	3.69034	0.000223952	0.000420284
ENSG00000087263.17	OGFOD1	2110.11	0.131825	0.0448494	2.93927	0.00328987	0.00527656
ENSG00000087266.17	SH3BP2	2939.59	0.124458	0.0448927	2.77235	0.00556529	0.0086618
ENSG00000087269.16	NOP14	1819.97	0.268576	0.0374814	7.16559	7.745e-13	3.56324e-12
ENSG00000087274.17	ADD1	14515.9	0.0675192	0.0292586	2.30767	0.0210174	0.0300452
ENSG00000087299.12	L2HGDH	787.088	-0.0643163	0.05653	-1.13774	0.25523	0.299726
ENSG00000087301.9	TXNDC16	1873.05	-0.129694	0.0754286	-1.71942	0.0855373	0.110576
ENSG00000087302.9	RTRAF	7712.97	0.0736867	0.0430027	1.71354	0.0866139	0.111835
ENSG00000087303.18	NID2	2040.13	-0.505577	0.0972074	-5.20101	1.98204e-07	5.28315e-07
ENSG00000087338.5	GMCL1	2182.22	-0.208552	0.0379447	-5.49622	3.88014e-08	1.12272e-07
ENSG00000087365.16	SF3B2	15125.9	0.270069	0.0390242	6.92056	4.49873e-12	1.92473e-11
ENSG00000087448.11	KLHL42	2653.06	-0.227524	0.046866	-4.85479	1.20515e-06	2.93615e-06
ENSG00000087460.27	GNAS	81172.3	0.40941	0.0616463	6.64128	3.10975e-11	1.22301e-10
ENSG00000087470.18	DNM1L	4627.75	-0.0750203	0.0400679	-1.87233	0.0611612	0.0811157
ENSG00000087494.16	PTHLH	702.187	-0.140477	0.182572	-0.769432	0.441637	0.491286
ENSG00000087495.17	PHACTR3	42.1985	0.301094	0.123244	2.44308	0.0145624	0.0213318
ENSG00000087502.18	ERGIC2	2846.3	-0.172492	0.0475709	-3.62599	0.000287861	0.000532924
ENSG00000087510.7	TFAP2C	3252.06	0.388439	0.0881014	4.40899	1.03853e-05	2.28936e-05
ENSG00000087586.18	AURKA	1238.1	0.740617	0.10096	7.33576	2.20465e-13	1.06769e-12
ENSG00000087589.16	CASS4	116.537	-0.51088	0.0899447	-5.67993	1.3475e-08	4.07954e-08
ENSG00000087842.11	PIR	636.316	0.697484	0.102721	6.79009	1.12066e-11	4.61638e-11
ENSG00000087884.14	AAMDC	452.049	0.439596	0.0892972	4.92284	8.52968e-07	2.11403e-06
ENSG00000087903.13	RFX2	566.059	0.55393	0.0664506	8.33596	7.68687e-17	5.19116e-16
ENSG00000087995.16	METTL2A	1689.54	0.378687	0.0563526	6.71995	1.81783e-11	7.32516e-11
ENSG00000088002.12	SULT2B1	622.604	1.08409	0.115806	9.36126	7.87938e-21	7.82609e-20
ENSG00000088035.18	ALG6	1209.17	-0.046432	0.0463989	-1.00071	0.316965	0.364792
ENSG00000088038.19	CNOT3	3003.97	0.398182	0.0387701	10.2703	9.58909e-25	1.38731e-23
ENSG00000088179.9	PTPN4	1467.44	-0.481681	0.0434676	-11.0814	1.54462e-28	3.11007e-27
ENSG00000088205.13	DDX18	4950.03	-0.245981	0.0337352	-7.29152	3.06472e-13	1.46574e-12
ENSG00000088247.17	KHSRP	8936.02	0.315147	0.0335727	9.38701	6.17258e-21	6.18059e-20
ENSG00000088256.9	GNA11	3628.62	0.409232	0.0467105	8.76103	1.93472e-18	1.52665e-17
ENSG00000088280.19	ASAP3	3018.7	-0.0219599	0.0568335	-0.38639	0.699208	0.737048
ENSG00000088298.13	EDEM2	2088.75	0.309622	0.0467646	6.62085	3.57134e-11	1.39831e-10
ENSG00000088305.18	DNMT3B	416.372	0.502213	0.0833386	6.02617	1.67887e-09	5.5554e-09
ENSG00000088320.4	REM1	52.2606	0.136782	0.0891687	1.53397	0.125037	0.156626
ENSG00000088325.16	TPX2	3501.29	0.577655	0.096509	5.9855	2.15723e-09	7.05006e-09
ENSG00000088340.17	FER1L4	365.657	1.33734	0.128995	10.3674	3.48904e-25	5.31368e-24
ENSG00000088356.6	PDRG1	1978.2	0.68008	0.0621821	10.9369	7.67698e-28	1.46599e-26
ENSG00000088367.23	EPB41L1	6032.27	0.129551	0.0573088	2.26057	0.0237857	0.0336774
ENSG00000088387.19	DOCK9	4388.68	-0.502742	0.0542888	-9.26051	2.03462e-20	1.95577e-19
ENSG00000088448.14	ANKRD10	4865.32	-0.1888	0.0570302	-3.31053	0.0009312	0.00160557
ENSG00000088451.11	TGDS	614.664	-0.219653	0.043262	-5.07728	3.82882e-07	9.86886e-07
ENSG00000088538.13	DOCK3	150.37	0.658747	0.152456	4.3209	1.55397e-05	3.35918e-05
ENSG00000088543.15	C3orf18	646.743	0.0442055	0.0750782	0.588792	0.556001	0.602779
ENSG00000088682.14	COQ9	1806.31	0.410494	0.0474587	8.6495	5.17233e-18	3.92089e-17
ENSG00000088726.16	TMEM40	143.41	0.347253	0.179575	1.93375	0.053144	0.0712075
ENSG00000088727.13	KIF9	552.727	0.29653	0.0570537	5.19739	2.02111e-07	5.375e-07
ENSG00000088756.13	ARHGAP28	424.636	-0.842299	0.102557	-8.21295	2.15818e-16	1.40074e-15
ENSG00000088766.12	CRLS1	58.4425	0.0398844	0.0747901	0.533284	0.593837	0.638932
ENSG00000088808.18	PPP1R13B	2418.12	0.0717879	0.047046	1.52591	0.127032	0.158943
ENSG00000088812.18	ATRN	6126.91	-0.2121	0.0462655	-4.5844	4.55303e-06	1.04179e-05
ENSG00000088826.18	SMOX	505.597	0.535547	0.0829929	6.45293	1.0971e-10	4.1028e-10
ENSG00000088827.12	SIGLEC1	1246.45	0.174946	0.105383	1.66009	0.0968959	0.123977
ENSG00000088832.18	FKBP1A	10298.1	0.131859	0.0456427	2.88895	0.00386534	0.00614733
ENSG00000088833.17	NSFL1C	4898.66	0.409312	0.0367121	11.1492	7.22138e-29	1.5014e-27
ENSG00000088836.14	SLC4A11	340.912	0.0560596	0.115901	0.483687	0.628608	0.671386
ENSG00000088854.12	C20orf194	1433.54	-0.414411	0.0496155	-8.35246	6.68558e-17	4.54315e-16
ENSG00000088876.13	ZNF343	807.035	0.156165	0.0374515	4.1698	3.04864e-05	6.37208e-05
ENSG00000088881.21	EBF4	1586.47	1.07364	0.0932673	11.5114	1.15576e-30	2.8029e-29
ENSG00000088882.8	CPXM1	2234.03	-0.203667	0.120822	-1.68568	0.0918578	0.117996
ENSG00000088888.18	MAVS	7681.35	-0.00481964	0.0471993	-0.102113	0.918667	0.930383
ENSG00000088899.15	LZTS3	701.66	0.10726	0.106925	1.00313	0.315796	0.363514
ENSG00000088930.8	XRN2	7420.31	-0.123294	0.0419084	-2.942	0.00326104	0.00523351
ENSG00000088970.16	KIZ	941.737	-0.0177376	0.0406103	-0.436776	0.662274	0.702961
ENSG00000088986.11	DYNLL1	10711.6	0.307062	0.0429663	7.14658	8.89687e-13	4.0689e-12
ENSG00000088992.18	TESC	142.809	0.327416	0.121754	2.68917	0.00716305	0.0109795
ENSG00000089006.17	SNX5	5450.79	0.00143003	0.038277	0.0373601	0.970198	0.974834
ENSG00000089009.15	RPL6	35871.6	0.248361	0.0498266	4.9845	6.21215e-07	1.56525e-06
ENSG00000089012.14	SIRPG	131.365	0.0175139	0.1505	0.116371	0.907359	0.920895
ENSG00000089022.14	MAPKAPK5	2232.33	0.130434	0.0351004	3.71603	0.000202377	0.000381886
ENSG00000089041.17	P2RX7	272.792	-0.566162	0.0881516	-6.42259	1.33977e-10	4.96616e-10
ENSG00000089048.14	ESF1	1392.28	-0.0617797	0.0505828	-1.22136	0.221951	0.264183
ENSG00000089050.16	RBBP9	2349.79	-0.247091	0.0506158	-4.88169	1.05178e-06	2.58153e-06
ENSG00000089053.13	ANAPC5	7499.11	0.109699	0.0299693	3.66037	0.000251852	0.000469643
ENSG00000089057.15	SLC23A2	1983.53	-0.266646	0.0623777	-4.27469	1.91403e-05	4.08456e-05
ENSG00000089060.11	SLC8B1	2218.49	0.0293269	0.0428188	0.684907	0.493403	0.542533
ENSG00000089063.15	TMEM230	7571.32	0.1843	0.0438066	4.20714	2.58627e-05	5.44441e-05
ENSG00000089091.16	DZANK1	498.792	-0.0911209	0.0533027	-1.7095	0.0873588	0.112671
ENSG00000089094.19	KDM2B	1632.37	0.0481641	0.033172	1.45195	0.146515	0.18103
ENSG00000089101.19	CFAP61	148.542	0.328843	0.110805	2.96777	0.00299964	0.00484194
ENSG00000089123.16	TASP1	660.749	-0.121834	0.0406466	-2.9974	0.0027229	0.00442319
ENSG00000089127.14	OAS1	4003.94	0.42365	0.116192	3.64612	0.000266234	0.000494917
ENSG00000089154.11	GCN1	8760.17	0.0561547	0.0419331	1.33915	0.180522	0.219042
ENSG00000089157.16	RPLP0	82033.6	0.393555	0.0546394	7.20277	5.89996e-13	2.74649e-12
ENSG00000089159.16	PXN	2395.16	0.143115	0.048058	2.97797	0.00290163	0.00469621
ENSG00000089163.4	SIRT4	70.1156	0.018874	0.0607349	0.310761	0.755982	0.788451
ENSG00000089177.19	KIF16B	4738.45	-0.376759	0.0710022	-5.30631	1.1187e-07	3.06763e-07
ENSG00000089195.15	TRMT6	1318.24	0.0799069	0.0449092	1.7793	0.0751911	0.0982096
ENSG00000089220.5	PEBP1	21543.6	0.416232	0.0459747	9.05349	1.38476e-19	1.23131e-18
ENSG00000089225.20	TBX5	216.522	-0.359106	0.095132	-3.77481	0.000160127	0.000305747
ENSG00000089234.16	BRAP	1928.81	-0.024369	0.0309575	-0.787177	0.431178	0.481184
ENSG00000089248.7	ERP29	9012.15	0.347184	0.051599	6.72852	1.714e-11	6.93999e-11
ENSG00000089280.19	FUS	16634	0.248103	0.0503166	4.93084	8.18782e-07	2.03366e-06
ENSG00000089289.16	IGBP1	3340.42	-0.0313327	0.0446622	-0.701548	0.482961	0.532137
ENSG00000089327.15	FXYD5	5533.41	0.021796	0.0843252	0.258475	0.79604	0.823453
ENSG00000089335.21	ZNF302	2375.02	-0.174452	0.0467446	-3.73201	0.000189955	0.000359878
ENSG00000089351.14	GRAMD1A	5993.65	0.569581	0.0481977	11.8176	3.16611e-32	9.05496e-31
ENSG00000089356.18	FXYD3	121.349	0.483965	0.0943198	5.13111	2.8804e-07	7.54621e-07
ENSG00000089472.16	HEPH	1427.76	-0.277443	0.0830453	-3.34086	0.000835204	0.00145241
ENSG00000089486.17	CDIP1	1440.74	0.302589	0.0630084	4.80235	1.56815e-06	3.78071e-06
ENSG00000089505.18	CMTM1	47.3124	-0.218716	0.0735975	-2.97178	0.00296076	0.00478563
ENSG00000089597.18	GANAB	29821.3	0.0117897	0.0442362	0.266517	0.789841	0.818138
ENSG00000089639.11	GMIP	1420.51	0.0975333	0.0528787	1.84447	0.0651141	0.0859273
ENSG00000089682.16	RBM41	704.675	-0.426604	0.0511145	-8.34604	7.05917e-17	4.78472e-16
ENSG00000089685.15	BIRC5	2178.76	0.80361	0.112909	7.11731	1.10053e-12	4.98755e-12
ENSG00000089692.9	LAG3	260.985	0.926303	0.130256	7.11139	1.14883e-12	5.20136e-12
ENSG00000089693.11	MLF2	12279.3	0.60537	0.0445676	13.5832	5.03928e-42	3.61422e-40
ENSG00000089723.10	OTUB2	247.596	-0.114588	0.0728234	-1.5735	0.115602	0.145924
ENSG00000089737.17	DDX24	9169.24	-0.00835137	0.0334692	-0.249524	0.802955	0.829771
ENSG00000089775.12	ZBTB25	944.961	-0.102438	0.0446151	-2.29603	0.0216744	0.0309278
ENSG00000089818.18	NECAP1	2219.68	0.127219	0.0455257	2.79445	0.00519878	0.00813241
ENSG00000089820.16	ARHGAP4	1373.34	0.578125	0.0934804	6.18445	6.23195e-10	2.15907e-09
ENSG00000089847.12	ANKRD24	156.488	0.481538	0.10052	4.79044	1.66413e-06	4.00013e-06
ENSG00000089876.12	DHX32	2486.47	-0.308273	0.0490407	-6.28606	3.25622e-10	1.15983e-09
ENSG00000089902.10	RCOR1	3353.98	-0.305577	0.0496882	-6.14989	7.75369e-10	2.6589e-09
ENSG00000089916.18	GPATCH2L	2421.16	-0.442533	0.0500762	-8.83719	9.81542e-19	7.94161e-18
ENSG00000090006.18	LTBP4	3159.48	0.10786	0.0772037	1.39708	0.162389	0.198891
ENSG00000090013.11	BLVRB	5145.15	0.82325	0.0755127	10.9021	1.1257e-27	2.10191e-26
ENSG00000090020.11	SLC9A1	5492.39	0.0530853	0.0497587	1.06685	0.286037	0.332214
ENSG00000090054.15	SPTLC1	5230.73	-0.160604	0.0344669	-4.65967	3.16718e-06	7.37918e-06
ENSG00000090060.18	PAPOLA	12590.4	-0.132718	0.0377779	-3.51312	0.000442882	0.000799677
ENSG00000090061.17	CCNK	466.725	-0.269977	0.0631644	-4.27419	1.91832e-05	4.09229e-05
ENSG00000090097.22	PCBP4	1464.75	0.488121	0.0552445	8.83565	9.95203e-19	8.0451e-18
ENSG00000090104.12	RGS1	3903.6	-0.392981	0.112598	-3.49011	0.000482814	0.000867378
ENSG00000090238.12	YPEL3	3424.39	0.78311	0.0687257	11.3947	4.44301e-30	1.02638e-28
ENSG00000090263.16	MRPS33	2241.36	0.41719	0.0480578	8.681	3.92291e-18	3.01702e-17
ENSG00000090266.13	NDUFB2	2723.47	0.529047	0.057657	9.17576	4.48418e-20	4.16334e-19
ENSG00000090273.14	NUDC	6848.77	0.66655	0.0484712	13.7515	4.99014e-43	3.9973e-41
ENSG00000090316.16	MAEA	3466.19	0.35532	0.0335733	10.5834	3.55781e-26	5.86231e-25
ENSG00000090339.9	ICAM1	1880.03	-0.201225	0.0898918	-2.23852	0.0251869	0.0355282
ENSG00000090372.15	STRN4	4829.19	0.501155	0.0345438	14.5078	1.08164e-47	1.39962e-45
ENSG00000090376.11	IRAK3	830.078	-0.986189	0.128112	-7.69783	1.38391e-14	7.52289e-14
ENSG00000090382.7	LYZ	5342.17	-0.328997	0.146788	-2.24131	0.0250059	0.0352917
ENSG00000090432.7	MUL1	2277.97	0.0862726	0.0340181	2.53607	0.0112103	0.0167084
ENSG00000090447.12	TFAP4	988.026	0.588691	0.0506685	11.6185	3.31966e-31	8.54339e-30
ENSG00000090470.15	PDCD7	1294.64	-0.00773724	0.02907	-0.266159	0.790117	0.818332
ENSG00000090487.11	SPG21	5689.66	0.0760184	0.0328018	2.31751	0.0204761	0.029319
ENSG00000090520.11	DNAJB11	1758.87	0.215446	0.0423116	5.0919	3.54502e-07	9.17313e-07
ENSG00000090530.10	P3H2	404.339	-0.608367	0.085593	-7.10767	1.18019e-12	5.33812e-12
ENSG00000090534.20	THPO	235.686	0.0211041	0.143572	0.146993	0.883137	0.899866
ENSG00000090539.15	CHRD	2058.36	0.0312802	0.129898	0.240806	0.809705	0.835781
ENSG00000090565.17	RAB11FIP3	4615.12	0.586367	0.0513049	11.4291	2.99344e-30	6.99376e-29
ENSG00000090581.10	GNPTG	3775.65	0.524828	0.0527641	9.94669	2.60715e-23	3.27958e-22
ENSG00000090612.22	ZNF268	1732.88	-0.345577	0.0570481	-6.05765	1.38126e-09	4.61767e-09
ENSG00000090615.15	GOLGA3	6873.85	-0.0419779	0.0356463	-1.17762	0.238947	0.282432
ENSG00000090621.15	PABPC4	6354.19	0.367364	0.04871	7.54187	4.63287e-14	2.3866e-13
ENSG00000090659.18	CD209	131.105	-0.41561	0.123215	-3.37306	0.000743389	0.00130188
ENSG00000090661.12	CERS4	5958.4	0.483885	0.0743684	6.5066	7.68709e-11	2.9142e-10
ENSG00000090674.16	MCOLN1	1272.01	0.470115	0.0462462	10.1655	2.82701e-24	3.90089e-23
ENSG00000090686.16	USP48	3723.12	-0.157069	0.0335136	-4.68672	2.77617e-06	6.50256e-06
ENSG00000090776.6	EFNB1	1473.4	0.156484	0.0621501	2.51784	0.0118078	0.0175439
ENSG00000090857.14	PDPR	1842.2	-0.11544	0.0599504	-1.92559	0.0541554	0.0724735
ENSG00000090861.17	AARS1	8774.67	0.494972	0.0590044	8.38873	4.91415e-17	3.38035e-16
ENSG00000090863.12	GLG1	10559	-0.190943	0.0411762	-4.63723	3.53115e-06	8.17426e-06
ENSG00000090889.12	KIF4A	1305.73	0.430508	0.0995751	4.32345	1.53606e-05	3.32319e-05
ENSG00000090905.19	TNRC6A	4181.95	-0.265835	0.0421845	-6.30172	2.94361e-10	1.056e-09
ENSG00000090924.15	PLEKHG2	1432.38	0.0227863	0.0574578	0.396574	0.691681	0.730363
ENSG00000090971.5	NAT14	1313.24	1.0899	0.0778712	13.9963	1.64307e-44	1.5126e-42
ENSG00000090975.13	PITPNM2	576.507	0.205215	0.0862905	2.37819	0.0173978	0.0251841
ENSG00000090989.18	EXOC1	1927.85	-0.109841	0.0303375	-3.62062	0.000293895	0.000543226
ENSG00000091009.8	RBM27	1639.28	-0.17049	0.0367968	-4.63328	3.59915e-06	8.3186e-06
ENSG00000091039.17	OSBPL8	5980.55	-0.64088	0.0805075	-7.96049	1.71357e-15	1.01889e-14
ENSG00000091073.19	DTX2	1145.49	0.378612	0.0604099	6.26738	3.67162e-10	1.30028e-09
ENSG00000091106.19	NLRC4	155.58	-0.298629	0.0701711	-4.25572	2.08373e-05	4.42933e-05
ENSG00000091127.14	PUS7	1346.04	0.00824066	0.0494766	0.166557	0.867719	0.886646
ENSG00000091129.21	NRCAM	991.148	0.722502	0.161609	4.47068	7.79715e-06	1.73997e-05
ENSG00000091136.15	LAMB1	10804.3	-0.414688	0.0700626	-5.91883	3.24241e-09	1.04108e-08
ENSG00000091137.14	SLC26A4	63.9321	-0.656815	0.118457	-5.54475	2.94378e-08	8.61621e-08
ENSG00000091138.13	SLC26A3	139.845	0.0553463	0.19306	0.286678	0.774359	0.804443
ENSG00000091140.14	DLD	4770.36	-0.0992043	0.0414975	-2.39061	0.0168203	0.0244074
ENSG00000091157.14	WDR7	1683.91	-0.407187	0.0483922	-8.41432	3.95187e-17	2.73878e-16
ENSG00000091164.13	TXNL1	4969.19	0.153771	0.0418643	3.6731	0.00023963	0.000448072
ENSG00000091262.16	ABCC6	340.562	0.302144	0.132587	2.27883	0.022677	0.0322409
ENSG00000091317.8	CMTM6	7731.64	-0.239606	0.0559581	-4.28187	1.85326e-05	3.96447e-05
ENSG00000091409.15	ITGA6	6046.06	-0.750069	0.0819106	-9.15717	5.32775e-20	4.91204e-19
ENSG00000091428.18	RAPGEF4	722.504	-0.916302	0.0787401	-11.637	2.67141e-31	6.92323e-30
ENSG00000091436.17	MAP3K20	4313.32	-0.742513	0.0617772	-12.0192	2.81621e-33	8.9079e-32
ENSG00000091483.7	FH	5318.14	-0.069119	0.0487504	-1.41781	0.156245	0.191963
ENSG00000091490.11	SEL1L3	1514.74	-0.326642	0.0994313	-3.28511	0.00101944	0.00174907
ENSG00000091513.16	TF	462.339	-0.352146	0.172609	-2.04013	0.0413374	0.0564215
ENSG00000091527.16	CDV3	13249.6	0.257159	0.0656267	3.91851	8.90979e-05	0.000175952
ENSG00000091536.19	MYO15A	110.751	0.387997	0.0983026	3.94697	7.91477e-05	0.000157377
ENSG00000091542.9	ALKBH5	6110.43	0.171711	0.0407113	4.21777	2.46734e-05	5.20768e-05
ENSG00000091592.16	NLRP1	812.394	-0.254308	0.0838956	-3.03125	0.00243547	0.00398074
ENSG00000091622.16	PITPNM3	267.623	0.0493211	0.0970335	0.508289	0.61125	0.655496
ENSG00000091640.8	SPAG7	2206.58	0.383498	0.0537258	7.13806	9.46595e-13	4.31636e-12
ENSG00000091651.9	ORC6	322.601	0.730911	0.0976577	7.48442	7.1864e-14	3.63127e-13
ENSG00000091656.19	ZFHX4	898.649	-0.852239	0.0954144	-8.93197	4.18492e-19	3.5231e-18
ENSG00000091732.17	ZC3HC1	918.049	0.19491	0.0353099	5.51999	3.39022e-08	9.85898e-08
ENSG00000091831.24	ESR1	42102.8	-0.274638	0.102111	-2.68961	0.00715351	0.0109676
ENSG00000091844.8	RGS17	100.228	-0.34865	0.0723634	-4.81804	1.44972e-06	3.50478e-06
ENSG00000091879.14	ANGPT2	818.616	-0.345913	0.0798995	-4.32935	1.49548e-05	3.24146e-05
ENSG00000091947.10	TMEM101	3779.62	0.728971	0.10783	6.76039	1.37625e-11	5.62043e-11
ENSG00000091972.18	CD200	758.796	-0.398485	0.0732159	-5.44261	5.25051e-08	1.49816e-07
ENSG00000091986.16	CCDC80	14545.4	-0.777623	0.108209	-7.18628	6.658e-13	3.08585e-12
ENSG00000092010.15	PSME1	13018.9	0.340747	0.0545263	6.24922	4.12512e-10	1.45255e-09
ENSG00000092020.10	PPP2R3C	617.306	0.0281877	0.0399718	0.705188	0.480693	0.529985
ENSG00000092036.18	HAUS4	598.9	0.0936815	0.0416469	2.24942	0.0244857	0.0345971
ENSG00000092051.17	JPH4	44.5668	-0.06318	0.0966553	-0.653663	0.513329	0.562017
ENSG00000092068.20	SLC7A8	11254.3	0.0587954	0.0797748	0.737017	0.461112	0.510587
ENSG00000092094.11	OSGEP	1598.13	0.255555	0.0421745	6.05945	1.36584e-09	4.57027e-09
ENSG00000092096.18	SLC22A17	2216.2	0.389397	0.104126	3.73968	0.000184252	0.000349574
ENSG00000092098.17	RNF31	26.6242	0.304842	0.0791904	3.84948	0.000118369	0.000230558
ENSG00000092108.22	SCFD1	3724.47	-0.0929825	0.0403376	-2.30511	0.0211604	0.0302357
ENSG00000092140.16	G2E3	1382.88	-0.176021	0.0553936	-3.17764	0.00148478	0.00249813
ENSG00000092148.13	HECTD1	9558.85	-0.254204	0.0488773	-5.20086	1.98365e-07	5.28669e-07
ENSG00000092199.18	HNRNPC	28434.6	0.116417	0.0277735	4.19165	2.76937e-05	5.81596e-05
ENSG00000092200.12	RPGRIP1	73.6222	-0.00977431	0.0605844	-0.161334	0.871831	0.889766
ENSG00000092201.10	SUPT16H	10412.1	0.0191823	0.0399162	0.480565	0.630826	0.67325
ENSG00000092203.15	TOX4	5322.59	-0.0593711	0.0320578	-1.852	0.0640258	0.0845997
ENSG00000092208.17	GEMIN2	528.65	0.11942	0.0440626	2.71023	0.00672361	0.0103523
ENSG00000092295.12	TGM1	60.6374	0.68634	0.0977294	7.02286	2.1737e-12	9.5585e-12
ENSG00000092330.18	TINF2	3600.27	0.0937695	0.0288661	3.24843	0.00116044	0.00197687
ENSG00000092421.17	SEMA6A	1297.8	-0.25864	0.117761	-2.19631	0.0280701	0.0392956
ENSG00000092439.16	TRPM7	3063.53	-0.4368	0.0538421	-8.1126	4.95483e-16	3.09639e-15
ENSG00000092445.12	TYRO3	564.67	0.0700349	0.06958	1.00654	0.314157	0.361853
ENSG00000092470.12	WDR76	861.994	0.12602	0.0701806	1.79566	0.0725485	0.0950197
ENSG00000092529.25	CAPN3	102.409	-0.729048	0.103134	-7.06894	1.56119e-12	6.98121e-12
ENSG00000092531.10	SNAP23	797.309	-0.41165	0.0393556	-10.4598	1.32194e-25	2.08535e-24
ENSG00000092607.15	TBX15	414.947	-0.651276	0.0821293	-7.92989	2.19337e-15	1.29009e-14
ENSG00000092621.13	PHGDH	2485.65	0.167381	0.113606	1.47335	0.140658	0.174411
ENSG00000092758.18	COL9A3	176.647	0.643974	0.130698	4.92718	8.34258e-07	2.0696e-06
ENSG00000092820.18	EZR	25710.7	0.198805	0.0584709	3.40008	0.000673673	0.00118641
ENSG00000092841.19	MYL6	29157.1	0.48223	0.0538746	8.95098	3.52346e-19	3.00037e-18
ENSG00000092847.13	AGO1	3460.25	-0.115853	0.0375915	-3.08188	0.00205698	0.00339721
ENSG00000092850.12	TEKT2	113.099	0.576733	0.139742	4.12713	3.67315e-05	7.58909e-05
ENSG00000092853.14	CLSPN	518.053	0.335171	0.0923318	3.63007	0.00028334	0.000524975
ENSG00000092871.17	RFFL	1089.06	-0.249721	0.0485094	-5.1479	2.63422e-07	6.93268e-07
ENSG00000092929.12	UNC13D	1117.81	0.253366	0.0973554	2.60249	0.00925497	0.0139685
ENSG00000092931.11	MFSD11	1571.77	-0.0144062	0.0470933	-0.305907	0.759676	0.791607
ENSG00000092964.18	DPYSL2	4830.26	-0.342621	0.0650805	-5.26458	1.40514e-07	3.81465e-07
ENSG00000092969.12	TGFB2	1118.51	-0.83627	0.136182	-6.14082	8.20946e-10	2.81103e-09
ENSG00000092978.11	GPATCH2	2559.2	-0.353767	0.0785193	-4.50548	6.6224e-06	1.49149e-05
ENSG00000093000.19	NUP50	3821.58	-0.140351	0.0417663	-3.3604	0.000778309	0.00135841
ENSG00000093009.11	CDC45	467.118	0.830245	0.095801	8.66636	4.46171e-18	3.40733e-17
ENSG00000093010.15	COMT	5101.79	0.765436	0.0625527	12.2367	1.97995e-34	6.97848e-33
ENSG00000093072.18	ADA2	3693.46	-0.396906	0.0926646	-4.28325	1.84182e-05	3.94137e-05
ENSG00000093144.19	ECHDC1	1985.14	-0.220634	0.0672031	-3.2831	0.00102672	0.00176025
ENSG00000093167.18	LRRFIP2	3944.85	0.0490783	0.0606185	0.809626	0.418155	0.467978
ENSG00000093183.14	SEC22C	3561.02	-0.0766503	0.0412221	-1.85945	0.0629637	0.0833301
ENSG00000093217.11	XYLB	562.308	-0.220754	0.0601823	-3.66809	0.000244366	0.000456489
ENSG00000094631.21	HDAC6	3215.66	0.186298	0.0321679	5.79143	6.97902e-09	2.16896e-08
ENSG00000094755.17	GABRP	1494.91	-1.03342	0.194235	-5.32045	1.0351e-07	2.8515e-07
ENSG00000094804.12	CDC6	1477.61	0.936025	0.12205	7.66919	1.73081e-14	9.31009e-14
ENSG00000094841.14	UPRT	947.626	-0.113705	0.0388823	-2.92435	0.00345173	0.00551896
ENSG00000094880.11	CDC23	2453.08	-0.106209	0.0384529	-2.76205	0.005744	0.00892044
ENSG00000094914.14	AAAS	2484.43	0.301091	0.0341509	8.8165	1.18097e-18	9.48054e-18
ENSG00000094916.16	CBX5	9424.98	-0.292307	0.0533884	-5.47509	4.37291e-08	1.25834e-07
ENSG00000094963.14	FMO2	860.952	-1.05249	0.141291	-7.44906	9.40042e-14	4.71014e-13
ENSG00000094975.14	SUCO	7678.38	-0.420064	0.0591758	-7.09859	1.2604e-12	5.68565e-12
ENSG00000095002.15	MSH2	2600.72	-0.107731	0.0447354	-2.40819	0.0160317	0.0233399
ENSG00000095015.6	MAP3K1	7020.6	-0.632233	0.0761346	-8.30414	1.00547e-16	6.72884e-16
ENSG00000095059.16	DHPS	110.905	0.822812	0.101119	8.13707	4.04959e-16	2.55223e-15
ENSG00000095066.12	HOOK2	2643.83	0.349158	0.0644926	5.41392	6.16607e-08	1.74407e-07
ENSG00000095139.14	ARCN1	12659.1	-0.319471	0.0435593	-7.33417	2.23103e-13	1.07901e-12
ENSG00000095203.14	EPB41L4B	1739.45	-0.234666	0.0794431	-2.95388	0.00313802	0.00505184
ENSG00000095209.12	TMEM38B	594.74	-0.149066	0.107646	-1.38478	0.16612	0.203018
ENSG00000095261.14	PSMD5	3718.65	-0.254169	0.0503749	-5.04555	4.52219e-07	1.15562e-06
ENSG00000095303.17	PTGS1	1419.34	-0.170943	0.0830635	-2.05798	0.0395917	0.0542068
ENSG00000095319.14	NUP188	4405.49	0.0627527	0.0371776	1.68792	0.0914269	0.117484
ENSG00000095321.17	CRAT	7745.93	0.228823	0.115911	1.97414	0.0483664	0.0652311
ENSG00000095370.20	SH2D3C	1018.5	-0.017202	0.0703104	-0.244658	0.806721	0.833151
ENSG00000095380.11	NANS	2842.96	0.156013	0.056671	2.75295	0.00590603	0.00915747
ENSG00000095383.20	TBC1D2	1597.4	0.0662809	0.0522412	1.26875	0.204531	0.245342
ENSG00000095397.16	WHRN	1317.16	0.286476	0.0715659	4.00297	6.25515e-05	0.000125783
ENSG00000095464.10	PDE6C	24.7318	0.0327663	0.0816673	0.401217	0.68826	0.727331
ENSG00000095485.18	CWF19L1	1306.04	0.0562569	0.0344983	1.63071	0.102951	0.13114
ENSG00000095539.15	SEMA4G	342.787	0.389623	0.0829247	4.69851	2.62061e-06	6.15456e-06
ENSG00000095564.14	BTAF1	2501.55	-0.461042	0.0553018	-8.33683	7.63109e-17	5.15537e-16
ENSG00000095574.12	IKZF5	1706.57	-0.305717	0.0424162	-7.20755	5.69672e-13	2.65455e-12
ENSG00000095585.17	BLNK	1089.91	0.0342557	0.0679284	0.504291	0.614057	0.657971
ENSG00000095587.9	TLL2	72.4635	0.0559162	0.118101	0.473459	0.635886	0.677907
ENSG00000095596.12	CYP26A1	51.6613	0.29305	0.1685	1.73918	0.0820039	0.106331
ENSG00000095637.22	SORBS1	3504.93	-0.92479	0.0922918	-10.0203	1.24151e-23	1.60988e-22
ENSG00000095713.14	CRTAC1	111.545	-0.132619	0.158312	-0.837711	0.402193	0.45189
ENSG00000095739.11	BAMBI	5431.74	0.533411	0.150053	3.55482	0.000378236	0.000689205
ENSG00000095752.7	IL11	61.6001	0.392929	0.102918	3.81789	0.000134599	0.000260062
ENSG00000095787.23	WAC	9815.23	-0.115628	0.0314174	-3.68039	0.000232876	0.00043628
ENSG00000095794.19	CREM	1130.22	0.157301	0.0464092	3.38942	0.000700395	0.00123145
ENSG00000095906.17	NUBP2	3611.59	0.942474	0.06007	15.6896	1.7818e-55	4.00414e-53
ENSG00000095917.14	TPSD1	166.356	-0.250099	0.210047	-1.19068	0.233779	0.277014
ENSG00000095951.17	HIVEP1	2211.26	-0.357139	0.0584472	-6.11045	9.93512e-10	3.37258e-09
ENSG00000095970.17	TREM2	1248.08	0.0248553	0.0861886	0.288382	0.773054	0.803178
ENSG00000096006.12	CRISP3	571.272	1.57535	0.249666	6.30982	2.79358e-10	1.00393e-09
ENSG00000096060.15	FKBP5	5608.3	-0.183401	0.11023	-1.66381	0.0961514	0.123093
ENSG00000096063.16	SRPK1	1843.17	-0.101771	0.048259	-2.10885	0.0349575	0.0483268
ENSG00000096070.19	BRPF3	4338.94	-0.207052	0.0488711	-4.23669	2.26837e-05	4.80195e-05
ENSG00000096080.12	MRPS18A	614.685	0.375971	0.0432696	8.68904	3.65528e-18	2.81939e-17
ENSG00000096092.6	TMEM14A	1856.39	0.0462186	0.0537677	0.859597	0.390011	0.439886
ENSG00000096093.16	EFHC1	1575.06	-0.238459	0.0580732	-4.10617	4.02268e-05	8.27246e-05
ENSG00000096384.20	HSP90AB1	97500.6	0.50843	0.0500035	10.1679	2.75812e-24	3.81152e-23
ENSG00000096401.8	CDC5L	4046.4	-0.183604	0.0375276	-4.89249	9.95667e-07	2.4503e-06
ENSG00000096433.11	ITPR3	4738.83	0.0532343	0.0671797	0.792417	0.428118	0.478058
ENSG00000096654.15	ZNF184	759.938	-0.265664	0.0415275	-6.39731	1.58136e-10	5.82318e-10
ENSG00000096696.14	DSP	45855.8	-0.164507	0.100099	-1.64345	0.10029	0.127967
ENSG00000096717.12	SIRT1	2170.84	-0.25715	0.0484012	-5.31288	1.07909e-07	2.96384e-07
ENSG00000096746.17	HNRNPH3	5264.76	0.176745	0.0330827	5.34253	9.16598e-08	2.54246e-07
ENSG00000096872.17	IFT74	1334.47	-0.11077	0.0529587	-2.09163	0.0364718	0.0502213
ENSG00000096968.14	JAK2	1583.65	-0.520415	0.0594579	-8.75267	2.08365e-18	1.63789e-17
ENSG00000096996.16	IL12RB1	191.586	0.0276604	0.10124	0.273215	0.784688	0.813666
ENSG00000097007.19	ABL1	6441.53	-0.0468458	0.0358362	-1.30722	0.191138	0.230848
ENSG00000097021.20	ACOT7	1673.54	0.848653	0.0716412	11.8459	2.26027e-32	6.52482e-31
ENSG00000097033.14	SH3GLB1	7067.06	-0.256053	0.0326285	-7.84753	4.24315e-15	2.42706e-14
ENSG00000097046.13	CDC7	610.748	0.177597	0.0820628	2.16416	0.0304522	0.042444
ENSG00000097096.9	SYDE2	902.987	-0.0611768	0.103933	-0.588615	0.55612	0.602873
ENSG00000099139.14	PCSK5	655.382	-0.622957	0.0863868	-7.21125	5.54403e-13	2.586e-12
ENSG00000099194.6	SCD	44235.4	0.504183	0.128162	3.93394	8.3565e-05	0.000165644
ENSG00000099203.7	TMED1	403.346	0.461951	0.0527579	8.75607	2.02181e-18	1.59131e-17
ENSG00000099204.20	ABLIM1	6678.11	-0.560526	0.0643981	-8.70407	3.20198e-18	2.48321e-17
ENSG00000099219.14	ERMP1	7621.17	-0.195972	0.0695399	-2.81812	0.00483059	0.0075853
ENSG00000099246.17	RAB18	7733.18	0.0194908	0.0514699	0.378684	0.704922	0.742269
ENSG00000099250.18	NRP1	5685.55	-0.573021	0.0638048	-8.98085	2.68691e-19	2.31573e-18
ENSG00000099251.14	HSD17B7P2	141.41	-0.214393	0.103108	-2.07931	0.0375887	0.051644
ENSG00000099256.19	PRTFDC1	266.225	-0.371215	0.0787654	-4.71292	2.44193e-06	5.75977e-06
ENSG00000099260.11	PALMD	1465.38	-0.407936	0.0892962	-4.56834	4.91599e-06	1.12137e-05
ENSG00000099282.10	TSPAN15	8180.63	0.170691	0.0719885	2.37109	0.0177359	0.0256375
ENSG00000099284.15	MACROH2A2	1521.29	0.12397	0.107877	1.14918	0.250482	0.294843
ENSG00000099290.17	WASHC2A	2260.07	-0.0283743	0.041936	-0.67661	0.498654	0.547784
ENSG00000099308.10	MAST3	879.889	0.00163718	0.0492134	0.033267	0.973462	0.977476
ENSG00000099326.9	MZF1	1261.21	0.498276	0.0655624	7.60002	2.96088e-14	1.55472e-13
ENSG00000099330.9	OCEL1	1398.78	0.75001	0.0598359	12.5344	4.83787e-36	1.94186e-34
ENSG00000099331.13	MYO9B	5157.96	0.0832996	0.0419283	1.98672	0.0469537	0.0634739
ENSG00000099337.5	KCNK6	4257.13	0.559749	0.0825132	6.78375	1.17097e-11	4.81502e-11
ENSG00000099338.23	CATSPERG	310.469	0.251486	0.0827479	3.03918	0.00237224	0.00388288
ENSG00000099341.11	PSMD8	8955.53	0.45376	0.039246	11.5619	6.42477e-31	1.60437e-29
ENSG00000099364.18	FBXL19	1623.65	0.520178	0.055073	9.44526	3.54523e-21	3.62436e-20
ENSG00000099365.11	STX1B	164.774	-0.16736	0.103055	-1.62398	0.10438	0.13281
ENSG00000099377.14	HSD3B7	1401.53	0.485286	0.0739019	6.56662	5.14696e-11	1.98746e-10
ENSG00000099381.18	SETD1A	2874.81	0.260007	0.0359847	7.22548	4.99343e-13	2.33683e-12
ENSG00000099385.12	BCL7C	1262.49	0.619269	0.0643311	9.62628	6.19282e-22	6.79668e-21
ENSG00000099617.4	EFNA2	18.2634	0.824199	0.196643	4.19134	2.77314e-05	5.82256e-05
ENSG00000099622.14	CIRBP	19175.3	0.161208	0.0559975	2.87885	0.00399133	0.0063379
ENSG00000099624.8	ATP5F1D	2889.6	1.09209	0.0807704	13.5209	1.1766e-41	8.03385e-40
ENSG00000099625.13	CBARP	67.385	0.72503	0.0936477	7.7421	9.77876e-15	5.40622e-14
ENSG00000099769.6	IGFALS	361.436	0.380322	0.154709	2.4583	0.0139596	0.0204942
ENSG00000099783.12	HNRNPM	13336.1	0.221699	0.0311231	7.1233	1.0537e-12	4.77999e-12
ENSG00000099785.10	MARCHF2	2189.75	0.287281	0.0450545	6.37631	1.81407e-10	6.64047e-10
ENSG00000099795.7	NDUFB7	3415.9	1.00838	0.0692232	14.5671	4.54513e-48	6.09443e-46
ENSG00000099797.15	TECR	7747.04	0.602681	0.0539155	11.1783	5.21007e-29	1.09549e-27
ENSG00000099800.8	TIMM13	2962.72	1.01305	0.0619396	16.3555	3.97557e-60	1.15024e-57
ENSG00000099804.9	CDC34	2184.49	0.827006	0.0563484	14.6767	9.09591e-49	1.30473e-46
ENSG00000099810.21	MTAP	1743.64	-0.0985108	0.0458697	-2.14762	0.0317437	0.0441413
ENSG00000099812.9	MISP	3193.92	0.64223	0.107273	5.98688	2.13902e-09	6.99425e-09
ENSG00000099814.16	CEP170B	3944.88	0.366456	0.0516609	7.09349	1.30767e-12	5.89026e-12
ENSG00000099817.12	POLR2E	6550.42	0.620222	0.0442499	14.0163	1.23832e-44	1.15727e-42
ENSG00000099821.14	POLRMT	2343.13	0.583777	0.0491196	11.8848	1.41965e-32	4.17634e-31
ENSG00000099822.3	HCN2	113.011	1.12906	0.155822	7.24585	4.2973e-13	2.0285e-12
ENSG00000099840.14	IZUMO4	133.601	0.256455	0.095556	2.68382	0.0072787	0.0111448
ENSG00000099849.15	RASSF7	2029.23	1.00556	0.0858728	11.7099	1.13444e-31	3.05112e-30
ENSG00000099860.9	GADD45B	3833.71	0.474147	0.081075	5.84825	4.96784e-09	1.56922e-08
ENSG00000099864.18	PALM	2316.46	0.62333	0.0739906	8.42444	3.62472e-17	2.52244e-16
ENSG00000099866.15	MADCAM1	27.0515	0.845271	0.118986	7.10393	1.21257e-12	5.4779e-12
ENSG00000099875.15	MKNK2	12100.4	0.0364066	0.0576944	0.631024	0.528025	0.576265
ENSG00000099889.14	ARVCF	1272.72	0.699308	0.0758399	9.22084	2.94771e-20	2.7843e-19
ENSG00000099899.15	TRMT2A	1474.72	0.75813	0.0589164	12.8679	6.82245e-38	3.2098e-36
ENSG00000099901.17	RANBP1	3006.51	0.54114	0.0463845	11.6664	1.89262e-31	4.95347e-30
ENSG00000099904.16	ZDHHC8	1477.59	0.461819	0.0591742	7.8044	5.97835e-15	3.36139e-14
ENSG00000099910.17	KLHL22	1324.54	0.438123	0.0496856	8.81791	1.16617e-18	9.36578e-18
ENSG00000099917.17	MED15	4666.43	0.279665	0.0397688	7.03227	2.032e-12	8.96307e-12
ENSG00000099940.12	SNAP29	3291.15	0.0656079	0.0463294	1.41612	0.156741	0.192521
ENSG00000099942.13	CRKL	5777.57	0.012677	0.0414095	0.306139	0.759499	0.791583
ENSG00000099949.21	LZTR1	886.928	0.755593	0.0623219	12.124	7.87822e-34	2.62192e-32
ENSG00000099953.10	MMP11	28203	0.377945	0.125751	3.00551	0.00265135	0.00431415
ENSG00000099954.18	CECR2	336.166	0.600364	0.193256	3.10657	0.00189273	0.00313742
ENSG00000099956.20	SMARCB1	4196.24	0.370563	0.0404771	9.15489	5.44134e-20	5.00928e-19
ENSG00000099958.15	DERL3	189.022	0.158103	0.111377	1.41953	0.155745	0.191425
ENSG00000099968.18	BCL2L13	4056.69	0.0900297	0.0448173	2.00882	0.0445567	0.0604854
ENSG00000099974.8	DDTL	58.7727	0.275954	0.0655658	4.20881	2.56717e-05	5.40789e-05
ENSG00000099985.4	OSM	153.382	0.24396	0.122701	1.98825	0.0467842	0.0632632
ENSG00000099991.18	CABIN1	4951.15	0.138058	0.040648	3.39642	0.000682745	0.00120205
ENSG00000099992.16	TBC1D10A	920.437	0.517696	0.0519038	9.97415	1.97797e-23	2.51722e-22
ENSG00000099994.11	SUSD2	2720.96	0.495512	0.118175	4.19302	2.75264e-05	5.78148e-05
ENSG00000099995.19	SF3A1	8061.37	-0.0445197	0.0346611	-1.28443	0.198992	0.239396
ENSG00000099998.18	GGT5	2788.88	0.340307	0.0861828	3.94867	7.85865e-05	0.000156311
ENSG00000099999.15	RNF215	929.402	0.417846	0.053856	7.75858	8.58866e-15	4.76964e-14
ENSG00000100003.18	SEC14L2	4552.42	-0.0211432	0.138819	-0.152308	0.878944	0.896038
ENSG00000100014.20	SPECC1L	2509.75	0.292581	0.0454381	6.43911	1.20179e-10	4.47715e-10
ENSG00000100023.19	PPIL2	2732.09	0.240423	0.0392911	6.119	9.41635e-10	3.20353e-09
ENSG00000100027.17	YPEL1	243.605	-0.0549395	0.0641398	-0.856559	0.391689	0.441428
ENSG00000100028.12	SNRPD3	3018.47	0.14342	0.0487937	2.93932	0.00328936	0.0052762
ENSG00000100029.18	PES1	4372.67	0.675765	0.0514864	13.1251	2.36437e-39	1.29057e-37
ENSG00000100030.15	MAPK1	8438.65	-0.0772371	0.0443926	-1.73986	0.0818827	0.106208
ENSG00000100033.16	PRODH	441.287	-0.246945	0.186704	-1.32266	0.185949	0.225095
ENSG00000100034.14	PPM1F	1750.07	-0.0637315	0.0555653	-1.14697	0.251396	0.295824
ENSG00000100036.13	SLC35E4	235.399	0.72026	0.066008	10.9117	1.01325e-27	1.90155e-26
ENSG00000100055.21	CYTH4	969.669	-0.121573	0.0825082	-1.47347	0.140624	0.174381
ENSG00000100056.12	ESS2	1033.61	0.559449	0.0458632	12.1982	3.17759e-34	1.10109e-32
ENSG00000100058.12	CRYBB2P1	549.266	0.512981	0.0643449	7.97236	1.55672e-15	9.29814e-15
ENSG00000100060.18	MFNG	630.806	-0.0817709	0.0809884	-1.00966	0.312657	0.36035
ENSG00000100065.15	CARD10	1531.78	0.261652	0.0729465	3.5869	0.000334636	0.000613932
ENSG00000100068.13	LRP5L	292.655	0.291215	0.0848464	3.43227	0.000598561	0.00106161
ENSG00000100075.10	SLC25A1	4477.95	0.97283	0.0608964	15.9752	1.90318e-57	5.1789e-55
ENSG00000100077.15	GRK3	1984.12	-0.292243	0.0615582	-4.74742	2.06026e-06	4.89951e-06
ENSG00000100079.7	LGALS2	115.471	0.138958	0.140006	0.992517	0.320945	0.368891
ENSG00000100083.19	GGA1	3425.56	0.496743	0.0433366	11.4624	2.03674e-30	4.81943e-29
ENSG00000100084.14	HIRA	516.806	0.520335	0.0462183	11.2582	2.11011e-29	4.61531e-28
ENSG00000100092.24	SH3BP1	280.647	0.685514	0.0781864	8.76768	1.82383e-18	1.44161e-17
ENSG00000100095.19	SEZ6L	583.669	1.41273	0.220063	6.41968	1.3656e-10	5.05786e-10
ENSG00000100097.12	LGALS1	18542.2	0.50407	0.0777975	6.47925	9.21772e-11	3.471e-10
ENSG00000100099.21	HPS4	2180.07	0.0743738	0.0434588	1.71137	0.0870137	0.112304
ENSG00000100100.13	PIK3IP1	2824.52	-0.00158807	0.0570241	-0.027849	0.977783	0.980753
ENSG00000100104.13	SRRD	779.742	-0.0553645	0.0412719	-1.34146	0.179772	0.218246
ENSG00000100105.18	PATZ1	5845.46	0.19836	0.0458364	4.32756	1.50772e-05	3.26608e-05
ENSG00000100106.22	TRIOBP	4078.21	0.199834	0.0458714	4.35641	1.32214e-05	2.88264e-05
ENSG00000100109.17	TFIP11	1755.89	-0.0290776	0.0424568	-0.684876	0.493422	0.542533
ENSG00000100116.17	GCAT	1003.74	0.834411	0.082625	10.0988	5.59412e-24	7.49013e-23
ENSG00000100122.7	CRYBB1	25.2523	0.109375	0.0758243	1.44248	0.149167	0.184061
ENSG00000100124.15	ANKRD54	1385.68	0.52955	0.0442476	11.9679	5.23606e-33	1.59094e-31
ENSG00000100129.18	EIF3L	7157.01	-0.336365	0.0620154	-5.42389	5.83157e-08	1.65324e-07
ENSG00000100138.15	SNU13	6332.54	0.454879	0.0445358	10.2138	1.7201e-24	2.42228e-23
ENSG00000100139.13	MICALL1	1747.66	0.185259	0.0498195	3.71861	0.000200326	0.000378402
ENSG00000100142.16	POLR2F	1392.02	0.7231	0.0564138	12.8178	1.30356e-37	5.94495e-36
ENSG00000100146.18	SOX10	589.052	-0.591372	0.220975	-2.6762	0.00744632	0.0113826
ENSG00000100147.14	CCDC134	687.62	-0.11208	0.0572276	-1.95849	0.0501727	0.0674649
ENSG00000100150.20	DEPDC5	733.045	0.133783	0.0398923	3.3536	0.000797681	0.00139012
ENSG00000100151.16	PICK1	1262.19	0.563857	0.0570874	9.87709	5.23293e-23	6.36622e-22
ENSG00000100154.14	TTC28	1447.62	-0.471739	0.0542859	-8.6899	3.6276e-18	2.79921e-17
ENSG00000100156.10	SLC16A8	63.1233	0.380097	0.114602	3.31668	0.000910925	0.00157398
ENSG00000100162.15	CENPM	451.611	0.990052	0.0872284	11.3501	7.40705e-30	1.68378e-28
ENSG00000100167.20	SEPTIN3	692.49	0.855886	0.126194	6.78228	1.18297e-11	4.86222e-11
ENSG00000100170.10	SLC5A1	765.546	-1.1467	0.205411	-5.58245	2.37156e-08	7.00452e-08
ENSG00000100181.22	TPTEP1	743.722	-0.85974	0.156634	-5.48886	4.04542e-08	1.16781e-07
ENSG00000100191.6	SLC5A4	20.4843	-0.6359	0.0951826	-6.68084	2.37575e-11	9.44787e-11
ENSG00000100196.11	KDELR3	2310.16	-0.422476	0.0885603	-4.77048	1.83784e-06	4.39372e-06
ENSG00000100197.22	CYP2D6	51.4396	0.244012	0.102925	2.37079	0.0177502	0.0256561
ENSG00000100201.23	DDX17	33711.3	-0.31874	0.042058	-7.57858	3.49346e-14	1.82196e-13
ENSG00000100206.10	DMC1	63.287	0.22194	0.107115	2.07198	0.0382676	0.0525066
ENSG00000100207.20	TCF20	3373.16	-0.0912941	0.0471369	-1.93679	0.0527715	0.0707341
ENSG00000100209.11	HSCB	539.85	0.42625	0.0591191	7.21002	5.59449e-13	2.60822e-12
ENSG00000100211.10	CBY1	1081.86	0.346137	0.0515	6.72111	1.80344e-11	7.27036e-11
ENSG00000100216.6	TOMM22	3697.86	0.316707	0.0431042	7.34746	2.02014e-13	9.837e-13
ENSG00000100219.16	XBP1	142099	-0.00828406	0.068477	-0.120976	0.90371	0.917847
ENSG00000100220.12	RTCB	5175.99	0.123727	0.0414861	2.98238	0.00286016	0.00463314
ENSG00000100221.10	JOSD1	3782.13	0.0280017	0.0351092	0.797563	0.425124	0.475002
ENSG00000100225.18	FBXO7	5666.22	0.138238	0.0366427	3.7726	0.000161555	0.000308345
ENSG00000100226.16	GTPBP1	3637.41	0.126568	0.040356	3.13628	0.00171107	0.0028542
[truncated: 16,506 more rows]

## Sheet: TCGA-BRCA-ER-
gene_id	gene_name	baseMean	HSF1high vs HSF1low (log2FoldChange)	lfcSE	stat	pvalue	padj
ENSG00000000003.15	TSPAN6	3747.66	0.0527188	0.138362	0.381021	0.703188	0.780145
ENSG00000000419.13	DPM1	2679.01	0.208707	0.0896588	2.32779	0.0199231	0.044218
ENSG00000000457.14	SCYL3	1314.96	-0.424321	0.114848	-3.69462	0.000220217	0.000975341
ENSG00000000460.17	C1orf112	995.163	-0.0995203	0.128473	-0.774641	0.438552	0.546681
ENSG00000000938.13	FGR	645.368	0.120784	0.166109	0.727136	0.467143	0.573628
ENSG00000000971.16	CFH	2545.01	-0.689537	0.165281	-4.17191	3.02052e-05	0.000181282
ENSG00000001036.14	FUCA2	3001.2	0.0215252	0.113754	0.189225	0.849916	0.894398
ENSG00000001084.13	GCLC	1976.08	0.147574	0.106897	1.38053	0.167423	0.255459
ENSG00000001167.14	NFYA	4237.97	0.270702	0.138115	1.95998	0.0499986	0.0949814
ENSG00000001460.18	STPG1	700.017	0.0110843	0.11052	0.100292	0.920112	0.945846
ENSG00000001461.17	NIPAL3	2869.93	-0.175802	0.14965	-1.17475	0.240094	0.341633
ENSG00000001497.18	LAS1L	3805.48	0.169561	0.0898235	1.88772	0.0590638	0.109038
ENSG00000001561.7	ENPP4	1133.68	0.0196096	0.15213	0.128901	0.897436	0.928771
ENSG00000001617.12	SEMA3F	3160.09	-0.342429	0.149945	-2.2837	0.0223895	0.0487033
ENSG00000001629.10	ANKIB1	4788.33	-0.471621	0.0948495	-4.97231	6.616e-07	7.19059e-06
ENSG00000001630.17	CYP51A1	93.9868	-0.236745	0.192166	-1.23199	0.217955	0.316305
ENSG00000001631.16	KRIT1	376.258	-0.0903152	0.0880219	-1.02605	0.304866	0.411715
ENSG00000002016.18	RAD52	544.496	0.113992	0.129311	0.881536	0.378028	0.486939
ENSG00000002330.14	BAD	456.822	0.792155	0.148774	5.32455	1.01203e-07	1.47072e-06
ENSG00000002549.12	LAP3	8572.58	0.312066	0.142847	2.18462	0.0289167	0.060312
ENSG00000002586.20	CD99	11941.4	0.209091	0.155217	1.34709	0.177952	0.268394
ENSG00000002587.10	HS3ST1	418.927	-0.0239288	0.160372	-0.149208	0.881389	0.916993
ENSG00000002726.21	AOC1	108.276	-0.3852	0.270008	-1.42663	0.153687	0.238621
ENSG00000002746.15	HECW1	56.6536	-0.692925	0.264487	-2.61988	0.00879597	0.0222041
ENSG00000002822.15	MAD1L1	36.017	-0.723898	0.225849	-3.20523	0.00134956	0.00458712
ENSG00000002834.18	LASP1	14617.7	-0.743945	0.154089	-4.82802	1.37895e-06	1.34263e-05
ENSG00000002919.15	SNX11	1602.44	-0.322559	0.123611	-2.60947	0.00906839	0.0227892
ENSG00000002933.9	TMEM176A	2859.42	0.636014	0.199754	3.18399	0.00145258	0.00489461
ENSG00000003056.8	M6PR	4278.03	-0.162806	0.133959	-1.21534	0.224235	0.323743
ENSG00000003096.14	KLHL13	696.888	-0.236453	0.294201	-0.803713	0.421563	0.53022
ENSG00000003137.8	CYP26B1	618.189	-0.428409	0.252103	-1.69934	0.0892545	0.15305
ENSG00000003147.19	ICA1	2224.64	-0.117933	0.154935	-0.761177	0.446551	0.554049
ENSG00000003249.15	DBNDD1	3704.77	0.559945	0.180549	3.10134	0.00192647	0.00622699
ENSG00000003393.15	ALS2	1799.21	-0.433775	0.101967	-4.25407	2.09918e-05	0.000132551
ENSG00000003400.15	CASP10	920.204	-0.562228	0.204156	-2.75391	0.0058888	0.0158588
ENSG00000003402.20	CFLAR	5798.18	-0.122157	0.0974715	-1.25325	0.210113	0.307091
ENSG00000003436.16	TFPI	1221.85	-0.215615	0.22622	-0.953123	0.340528	0.448453
ENSG00000003509.16	NDUFAF7	832.853	0.107659	0.0810657	1.32805	0.184161	0.276111
ENSG00000003756.17	RBM5	2673.44	-0.192703	0.0748261	-2.57534	0.010014	0.0247972
ENSG00000003987.14	MTMR7	111.71	-0.527838	0.221709	-2.38077	0.0172763	0.0391182
ENSG00000003989.18	SLC7A2	942.342	-1.4148	0.281681	-5.0227	5.09488e-07	5.74994e-06
ENSG00000004059.11	ARF5	6644.11	0.453185	0.108195	4.18858	2.80702e-05	0.000170119
ENSG00000004139.14	SARM1	182.795	-0.560116	0.183592	-3.05088	0.00228172	0.00719629
ENSG00000004142.12	POLDIP2	7656.6	0.00215482	0.124419	0.0173191	0.986182	0.990851
ENSG00000004399.13	PLXND1	8559.39	-0.0726637	0.127271	-0.570937	0.568043	0.664569
ENSG00000004455.17	AK2	9552.27	0.392393	0.0940299	4.17307	3.00523e-05	0.000180546
ENSG00000004468.13	CD38	824.12	0.355479	0.28255	1.25811	0.208351	0.305109
ENSG00000004478.8	FKBP4	13450.8	0.308962	0.136486	2.26369	0.023593	0.0508638
ENSG00000004487.17	KDM1A	8477.51	0.122589	0.101875	1.20332	0.228851	0.329004
ENSG00000004534.15	RBM6	3698.52	-0.0697828	0.088387	-0.789514	0.429812	0.538005
ENSG00000004660.15	CAMKK1	698.394	0.0939811	0.153808	0.611028	0.541181	0.641601
ENSG00000004700.16	RECQL	1737.42	-0.480109	0.160472	-2.99186	0.00277282	0.0084696
ENSG00000004766.17	VPS50	1633.94	-0.440542	0.0875891	-5.02964	4.91393e-07	5.60213e-06
ENSG00000004776.13	HSPB6	94.886	0.347518	0.306678	1.13317	0.257144	0.360488
ENSG00000004777.18	ARHGAP33	747.489	0.667468	0.16203	4.11942	3.7983e-05	0.000219726
ENSG00000004779.10	NDUFAB1	3419.45	0.233584	0.0991769	2.35523	0.0185114	0.0414898
ENSG00000004799.8	PDK4	1405.71	-1.26795	0.248692	-5.09847	3.42408e-07	4.13496e-06
ENSG00000004838.14	ZMYND10	103.447	-0.320771	0.23485	-1.36585	0.171985	0.260997
ENSG00000004864.14	SLC25A13	2457.99	-0.19082	0.0999436	-1.90927	0.0562267	0.104738
ENSG00000004866.22	ST7	1437.09	-0.0138841	0.0835915	-0.166095	0.868082	0.907895
ENSG00000004897.12	CDC27	3875.81	-0.140168	0.0850471	-1.64812	0.0993283	0.167443
ENSG00000004961.15	HCCS	1736.75	0.0515215	0.100411	0.513105	0.607878	0.69937
ENSG00000004975.12	DVL2	1964.02	0.186307	0.0965971	1.9287	0.053768	0.10086
ENSG00000005001.10	PRSS22	930.615	0.249437	0.228305	1.09256	0.274586	0.379175
ENSG00000005007.13	UPF1	8522.15	0.0546097	0.0888108	0.614899	0.538621	0.638914
ENSG00000005020.13	SKAP2	1946.05	-0.449146	0.164162	-2.73599	0.0062193	0.0165919
ENSG00000005022.6	SLC25A5	17807.3	-0.0332263	0.114597	-0.289939	0.771863	0.836162
ENSG00000005059.16	MCUB	1554.59	0.21422	0.130697	1.63905	0.101202	0.170138
ENSG00000005073.6	HOXA11	128.82	-0.363975	0.353289	-1.03025	0.302895	0.40967
ENSG00000005075.15	POLR2J	2222.05	0.640017	0.13021	4.91526	8.8664e-07	9.24425e-06
ENSG00000005100.13	DHX33	1971.04	0.156909	0.111318	1.40956	0.158671	0.244959
ENSG00000005102.14	MEOX1	234.215	-0.0267902	0.290182	-0.092322	0.926442	0.950288
ENSG00000005108.16	THSD7A	248.914	-1.16194	0.207802	-5.59155	2.25052e-08	4.13086e-07
ENSG00000005156.12	LIG3	2718.53	-0.0337624	0.106053	-0.318353	0.750217	0.819046
ENSG00000005175.10	RPAP3	1950.89	-0.183169	0.0849465	-2.15628	0.0310616	0.0640851
ENSG00000005187.12	ACSM3	298.941	-0.33302	0.225135	-1.4792	0.139087	0.220339
ENSG00000005189.20	REXO5	508.39	-0.0155159	0.139347	-0.111347	0.911341	0.939419
ENSG00000005194.15	CIAPIN1	3135.92	0.181486	0.0838384	2.16471	0.0304095	0.0629352
ENSG00000005206.17	SPPL2B	1936.76	0.795485	0.118794	6.69632	2.13739e-11	1.13402e-09
ENSG00000005238.20	FAM214B	1447.2	-0.117728	0.121677	-0.967544	0.333272	0.441238
ENSG00000005243.10	COPZ2	729.296	0.125701	0.189052	0.664901	0.506114	0.609833
ENSG00000005249.13	PRKAR2B	2384.64	-0.459304	0.202418	-2.26909	0.023263	0.050262
ENSG00000005302.19	MSL3	2768.95	0.0688858	0.079228	0.869463	0.384594	0.493257
ENSG00000005339.15	CREBBP	6723.45	-0.363401	0.1049	-3.46426	0.000531687	0.00208319
ENSG00000005379.17	TSPOAP1	1095.57	0.583382	0.237506	2.45629	0.0140381	0.0328263
ENSG00000005436.14	GCFC2	1235.94	-0.118973	0.0825686	-1.44089	0.149614	0.233592
ENSG00000005448.17	WDR54	636.579	0.227018	0.154821	1.46633	0.14256	0.224848
ENSG00000005469.12	CROT	963.607	-1.25333	0.191565	-6.54257	6.04713e-11	2.68918e-09
ENSG00000005471.19	ABCB4	88.5663	-0.706343	0.166653	-4.23842	2.25103e-05	0.000140605
ENSG00000005483.21	KMT2E	4727.08	-0.543205	0.0993	-5.47034	4.49167e-08	7.30936e-07
ENSG00000005486.17	RHBDD2	5593.4	0.212232	0.119548	1.77529	0.0758497	0.133695
ENSG00000005513.10	SOX8	1391.12	2.20936	0.39892	5.53834	3.05353e-08	5.34063e-07
ENSG00000005700.15	IBTK	3397.5	-0.528616	0.095086	-5.55934	2.70791e-08	4.85124e-07
ENSG00000005801.18	ZNF195	1612.63	-0.230537	0.103645	-2.22429	0.0261288	0.0554716
ENSG00000005810.18	MYCBP2	4014.91	-0.673288	0.143188	-4.70211	2.57484e-06	2.25242e-05
ENSG00000005812.11	FBXL3	2328.23	-0.353917	0.122216	-2.89585	0.00378138	0.0109816
ENSG00000005844.19	ITGAL	1716.18	-0.211977	0.229379	-0.924137	0.355415	0.464349
ENSG00000005882.12	PDK2	927.288	-0.371509	0.170024	-2.18504	0.0288858	0.0602674
ENSG00000005884.18	ITGA3	4760.39	-0.998659	0.240091	-4.1595	3.18948e-05	0.000189834
ENSG00000005889.16	ZFX	2684.03	-0.621297	0.0948061	-6.55334	5.62646e-11	2.52881e-09
ENSG00000005893.16	LAMP2	19397.9	-0.167904	0.114187	-1.47043	0.141445	0.223423
ENSG00000005961.19	ITGA2B	77.3236	0.621985	0.227083	2.73902	0.00616231	0.0164668
ENSG00000006007.12	GDE1	4083.32	-0.491474	0.112708	-4.36058	1.29718e-05	8.91275e-05
ENSG00000006015.18	REX1BD	1203.82	1.00958	0.154744	6.52419	6.83678e-11	2.96862e-09
ENSG00000006016.11	CRLF1	1589.72	-0.361025	0.412594	-0.875012	0.381567	0.490303
ENSG00000006025.12	OSBPL7	481.097	-0.276422	0.139637	-1.97958	0.0477507	0.0915254
ENSG00000006042.12	TMEM98	2492.09	-0.393698	0.195769	-2.01103	0.044322	0.0858901
ENSG00000006047.13	YBX2	649.42	0.741791	0.255907	2.89867	0.00374749	0.0109044
ENSG00000006062.17	MAP3K14	991.329	0.164604	0.136511	1.2058	0.227896	0.327867
ENSG00000006118.15	TMEM132A	8594.24	0.5479	0.165813	3.30433	0.000952042	0.00342212
ENSG00000006125.18	AP2B1	15677.3	-0.278245	0.124735	-2.23069	0.0257019	0.0547143
ENSG00000006194.10	ZNF263	2006.53	0.0588849	0.0733733	0.802538	0.422242	0.530851
ENSG00000006210.7	CX3CL1	7613.19	0.283168	0.228075	1.24156	0.2144	0.312284
ENSG00000006282.21	SPATA20	2385.42	-0.332031	0.203196	-1.63404	0.102251	0.171595
ENSG00000006283.18	CACNA1G	35.0926	-0.156942	0.265661	-0.590759	0.554682	0.653193
ENSG00000006327.14	TNFRSF12A	4049.55	0.294003	0.183583	1.60147	0.109273	0.181008
ENSG00000006432.15	MAP3K9	1129.96	-0.373161	0.138969	-2.68521	0.00724836	0.0188849
ENSG00000006451.8	RALA	5400.71	-0.129483	0.0869991	-1.48832	0.136667	0.21735
ENSG00000006453.14	BAIAP2L1	2722.74	0.206413	0.107755	1.91558	0.055419	0.103545
ENSG00000006459.11	KDM7A	2670.39	-0.599188	0.132637	-4.5175	6.25733e-06	4.80774e-05
ENSG00000006468.14	ETV1	747.361	-0.599768	0.208532	-2.87615	0.00402565	0.0115581
ENSG00000006530.18	AGK	1984.31	-0.117869	0.091093	-1.29394	0.195687	0.290261
ENSG00000006534.16	ALDH3B1	1034.47	0.294859	0.16776	1.75763	0.0788113	0.138101
ENSG00000006555.11	TTC22	1239.86	0.828167	0.2063	4.01438	5.96012e-05	0.000320104
ENSG00000006576.16	PHTF2	2197.36	-0.380271	0.0886029	-4.29185	1.77187e-05	0.000115336
ENSG00000006606.9	CCL26	24.3955	0.403996	0.205503	1.96589	0.0493114	0.0939047
ENSG00000006607.14	FARP2	2136.99	-0.337811	0.116145	-2.90854	0.00363124	0.0106227
ENSG00000006625.18	GGCT	3334.65	0.0235776	0.168115	0.140247	0.888465	0.92252
ENSG00000006634.8	DBF4	1453.06	0.0187243	0.100458	0.186389	0.85214	0.895851
ENSG00000006638.13	TBXA2R	156.517	0.496622	0.144598	3.4345	0.000593648	0.00228796
ENSG00000006652.15	IFRD1	896.845	0.541384	0.147844	3.66186	0.000250391	0.00108697
ENSG00000006695.12	COX10	1065.83	0.116283	0.0839016	1.38594	0.165764	0.253486
ENSG00000006704.11	GTF2IRD1	2343.81	0.0934284	0.103025	0.906852	0.364485	0.473612
ENSG00000006712.15	PAF1	4717.72	0.423211	0.137225	3.08408	0.00204185	0.00653972
ENSG00000006715.16	VPS41	3185.63	-0.371805	0.0896058	-4.14934	3.33435e-05	0.000197083
ENSG00000006740.17	ARHGAP44	490.757	-0.306269	0.219316	-1.39647	0.162572	0.249778
ENSG00000006744.19	ELAC2	4283.73	0.252077	0.0769966	3.27387	0.00106087	0.00374351
ENSG00000006747.15	SCIN	382.002	-0.746218	0.228378	-3.26747	0.00108512	0.00381782
ENSG00000006756.16	ARSD	4119.15	-0.279408	0.146419	-1.90828	0.0563551	0.104934
ENSG00000006757.12	PNPLA4	970.887	-0.180796	0.160066	-1.12951	0.258682	0.362011
ENSG00000006831.10	ADIPOR2	6446.5	0.0392658	0.106763	0.367785	0.713034	0.788629
ENSG00000006837.12	CDKL3	24.5689	-0.289107	0.140737	-2.05424	0.0399522	0.0787877
ENSG00000007047.15	MARK4	2655.54	0.218055	0.105181	2.07314	0.0381597	0.0757995
ENSG00000007062.12	PROM1	11742.7	0.453917	0.300538	1.51035	0.130955	0.210412
ENSG00000007080.11	CCDC124	3364.87	0.897872	0.145273	6.18057	6.38717e-10	1.9978e-08
ENSG00000007129.18	CEACAM21	97.9281	-0.165101	0.210376	-0.78479	0.432577	0.540774
ENSG00000007168.14	PAFAH1B1	6786.19	-0.132407	0.0707755	-1.8708	0.0613725	0.112524
ENSG00000007171.18	NOS2	65.3122	0.222592	0.193033	1.15313	0.248857	0.351176
ENSG00000007202.15	KIAA0100	8905.89	-0.746145	0.137571	-5.4237	5.83784e-08	9.0798e-07
ENSG00000007237.19	GAS7	1887.48	-0.240367	0.193333	-1.24328	0.213765	0.311593
ENSG00000007255.10	TRAPPC6A	1350.04	0.742217	0.151074	4.91292	8.97287e-07	9.3444e-06
ENSG00000007264.15	MATK	406.09	1.27378	0.248282	5.13038	2.8916e-07	3.58859e-06
ENSG00000007312.13	CD79B	313.809	0.686893	0.26707	2.57196	0.0101124	0.0250063
ENSG00000007314.12	SCN4A	71.0115	-0.655595	0.263106	-2.49175	0.0127116	0.030186
ENSG00000007341.19	ST7L	623.905	-0.049022	0.0890016	-0.550799	0.581771	0.676758
ENSG00000007372.24	PAX6	274.795	0.162436	0.417001	0.389535	0.696881	0.774537
ENSG00000007376.8	RPUSD1	1783.98	0.626813	0.124923	5.01758	5.23255e-07	5.88309e-06
ENSG00000007384.15	RHBDF1	2503.5	0.312434	0.120824	2.58586	0.00971351	0.0241397
ENSG00000007392.17	LUC7L	2000.94	0.256516	0.121952	2.10342	0.0354289	0.0713952
ENSG00000007402.12	CACNA2D2	217.897	-0.52152	0.216404	-2.40993	0.0159555	0.0365009
ENSG00000007516.14	BAIAP3	189.611	-0.34372	0.232231	-1.48008	0.138852	0.220046
ENSG00000007520.4	TSR3	1676.99	0.661549	0.117756	5.61798	1.93201e-08	3.65858e-07
ENSG00000007541.17	PIGQ	2265.65	0.245106	0.141807	1.72846	0.0839066	0.145438
ENSG00000007545.16	CRAMP1	1104.43	0.0967583	0.0804402	1.20286	0.22903	0.329133
ENSG00000007866.22	TEAD3	3022.56	0.0776272	0.0969527	0.800671	0.423322	0.531799
ENSG00000007908.16	SELE	559.032	-0.211969	0.260746	-0.812933	0.416256	0.524761
ENSG00000007923.16	DNAJC11	1964.91	-0.13367	0.0964006	-1.38661	0.165559	0.253304
ENSG00000007933.13	FMO3	537.433	0.414954	0.360614	1.15069	0.249861	0.352242
ENSG00000007944.15	MYLIP	1913.28	-0.564031	0.139637	-4.03928	5.36167e-05	0.000292875
ENSG00000007952.18	NOX1	65.899	0.0417054	0.172389	0.241927	0.808837	0.865136
ENSG00000007968.7	E2F2	1261.27	0.686824	0.170739	4.02264	5.7549e-05	0.000311038
ENSG00000008018.9	PSMB1	9980.38	0.263968	0.105187	2.50953	0.0120894	0.0289528
ENSG00000008056.14	SYN1	92.0452	0.474009	0.233585	2.02928	0.0424302	0.0827426
ENSG00000008083.14	JARID2	3287.85	-0.0569826	0.133173	-0.427883	0.668737	0.751548
ENSG00000008086.13	CDKL5	1503.84	-0.689865	0.154006	-4.47948	7.48244e-06	5.56774e-05
ENSG00000008118.10	CAMK1G	31.2721	-0.297524	0.189984	-1.56605	0.117337	0.19185
ENSG00000008128.23	CDK11A	59.845	0.547297	0.162041	3.37752	0.00073142	0.00272354
ENSG00000008130.15	NADK	3440.67	0.194176	0.0878896	2.20931	0.027153	0.0572931
ENSG00000008196.13	TFAP2B	3172.18	-1.05068	0.509503	-2.06217	0.039192	0.0774809
ENSG00000008226.20	DLEC1	60.0012	0.197565	0.206883	0.95496	0.339598	0.447565
ENSG00000008256.16	CYTH3	2496.42	0.142245	0.122564	1.16058	0.245813	0.347784
ENSG00000008277.14	ADAM22	401.475	-0.882442	0.223216	-3.95332	7.70758e-05	0.000398329
ENSG00000008282.9	SYPL1	7763.61	-0.0325898	0.108959	-0.299101	0.764863	0.830456
ENSG00000008283.16	CYB561	11135.9	-0.414636	0.16745	-2.47618	0.0132796	0.0312853
ENSG00000008294.21	SPAG9	6151.19	-0.428287	0.139257	-3.07551	0.00210146	0.00669606
ENSG00000008300.17	CELSR3	828.916	0.0751207	0.227565	0.330107	0.741319	0.811956
ENSG00000008311.15	AASS	474.434	-1.05068	0.156795	-6.70096	2.07061e-11	1.10843e-09
ENSG00000008323.15	PLEKHG6	1455.85	0.743848	0.204523	3.63699	0.000275843	0.00118172
ENSG00000008324.12	SS18L2	1042.39	0.369472	0.110982	3.32913	0.000871188	0.0031767
ENSG00000008382.16	MPND	550.184	0.798646	0.144021	5.54535	2.93361e-08	5.1729e-07
ENSG00000008394.13	MGST1	12417.1	-0.0486686	0.179731	-0.270787	0.786555	0.847491
ENSG00000008405.12	CRY1	1476.35	-0.179371	0.0965624	-1.85757	0.06323	0.115281
ENSG00000008441.18	NFIX	12005.3	0.215382	0.183006	1.17692	0.239229	0.340619
ENSG00000008513.16	ST3GAL1	5726.13	-0.0196447	0.162239	-0.121085	0.903624	0.933019
ENSG00000008516.17	MMP25	274.933	0.559874	0.230786	2.42594	0.0152686	0.0351853
ENSG00000008517.18	IL32	4949.1	0.95201	0.216017	4.4071	1.04763e-05	7.41989e-05
ENSG00000008710.20	PKD1	2178.83	-0.0380358	0.132357	-0.287372	0.773828	0.837717
ENSG00000008735.14	MAPK8IP2	1568.8	0.370605	0.288775	1.28337	0.199363	0.294641
ENSG00000008838.20	MED24	8962.99	-0.425929	0.231185	-1.84237	0.0654212	0.118601
ENSG00000008853.17	RHOBTB2	725.243	-0.495928	0.150297	-3.29965	0.000968041	0.00346712
ENSG00000008869.12	HEATR5B	2582.71	-0.516517	0.0900997	-5.73273	9.88286e-09	2.07528e-07
ENSG00000008952.17	SEC62	8865.82	-0.357302	0.0890691	-4.01151	6.03321e-05	0.000323642
ENSG00000008988.11	RPS20	60249.8	0.726634	0.148222	4.90235	9.4699e-07	9.78633e-06
ENSG00000009307.16	CSDE1	43971.6	-0.117685	0.0919079	-1.28047	0.200381	0.295903
ENSG00000009335.18	UBE3C	7473.3	-0.297489	0.0996193	-2.98626	0.00282415	0.00860586
ENSG00000009413.16	REV3L	1875.04	-0.759723	0.145497	-5.22155	1.77429e-07	2.36041e-06
ENSG00000009694.13	TENM1	97.9505	-1.80488	0.325496	-5.545	2.93962e-08	5.1784e-07
ENSG00000009724.17	MASP2	48.9275	-0.790374	0.198756	-3.97662	6.9903e-05	0.000366541
ENSG00000009780.16	FAM76A	902.206	-0.000406028	0.0809184	-0.00501774	0.995996	0.996886
ENSG00000009790.15	TRAF3IP3	738.235	0.310548	0.218955	1.41832	0.156097	0.24161
ENSG00000009830.12	POMT2	1299.77	-0.104068	0.0951515	-1.0937	0.274085	0.37856
ENSG00000009844.16	VTA1	3674.55	-0.191366	0.102589	-1.86536	0.0621304	0.113704
ENSG00000009950.16	MLXIPL	118.326	-0.20051	0.31164	-0.643403	0.519963	0.622587
ENSG00000009954.11	BAZ1B	10559	-0.321882	0.092976	-3.46199	0.000536191	0.00209854
ENSG00000010017.13	RANBP9	3386.92	-0.549812	0.110626	-4.96999	6.69557e-07	7.26386e-06
ENSG00000010030.14	ETV7	791.949	0.831934	0.230086	3.61575	0.000299484	0.00127032
ENSG00000010072.16	SPRTN	1152.22	-0.0165749	0.0941487	-0.176051	0.860254	0.90216
ENSG00000010165.20	EEF1AKNMT	3769.9	0.255023	0.0965963	2.64009	0.00828837	0.021146
ENSG00000010219.13	DYRK4	1183.36	0.614602	0.147488	4.16712	3.08467e-05	0.00018433
ENSG00000010244.19	ZNF207	8007.07	-0.106003	0.0755325	-1.40342	0.160493	0.247176
ENSG00000010256.11	UQCRC1	9460.81	0.284081	0.112574	2.52351	0.0116189	0.0279644
ENSG00000010270.14	STARD3NL	1663.45	-0.092962	0.0882406	-1.05351	0.292109	0.398357
ENSG00000010278.15	CD9	24103.6	0.305123	0.143401	2.12777	0.0333565	0.0679136
ENSG00000010292.13	NCAPD2	11057.7	0.387375	0.156203	2.47995	0.0131402	0.0309976
ENSG00000010295.20	IFFO1	535.917	0.173353	0.155939	1.11167	0.26628	0.370228
ENSG00000010310.9	GIPR	60.1791	-0.066261	0.247599	-0.267614	0.788997	0.849386
ENSG00000010318.21	PHF7	202.243	0.140294	0.130185	1.07765	0.281191	0.386258
ENSG00000010319.7	SEMA3G	665.094	-0.473065	0.194268	-2.43511	0.0148871	0.0344311
ENSG00000010322.16	NISCH	3889.95	0.104936	0.0832929	1.25984	0.207725	0.304341
ENSG00000010327.10	STAB1	2788.58	-0.0419918	0.168326	-0.249467	0.803	0.860689
ENSG00000010361.14	FUZ	569.181	0.325072	0.157188	2.06804	0.0386363	0.0765934
ENSG00000010404.18	IDS	302.992	-0.297104	0.158536	-1.87405	0.0609235	0.111826
ENSG00000010539.12	ZNF200	729.987	-0.115855	0.0829606	-1.39651	0.162562	0.249778
ENSG00000010610.10	CD4	4629.11	-0.0328243	0.184362	-0.178043	0.858689	0.900888
ENSG00000010626.15	LRRC23	514.107	0.104226	0.148387	0.702396	0.482433	0.587695
ENSG00000010671.16	BTK	651.298	-0.103686	0.181946	-0.569875	0.568763	0.665034
ENSG00000010704.18	HFE	826.709	-0.430243	0.149064	-2.8863	0.00389797	0.0112691
ENSG00000010803.16	SCMH1	2879.56	0.0737901	0.105067	0.702314	0.482483	0.587717
ENSG00000010810.17	FYN	2422.9	-0.331262	0.144067	-2.29936	0.0214845	0.0471408
ENSG00000010818.10	HIVEP2	2623.03	-0.605701	0.115579	-5.24056	1.60086e-07	2.15851e-06
ENSG00000010932.17	FMO1	618.414	-1.19153	0.243659	-4.89015	1.00758e-06	1.03133e-05
ENSG00000011007.12	ELOA	3724.35	-0.0708789	0.074202	-0.955216	0.339468	0.44746
ENSG00000011009.11	LYPLA2	4760.25	0.260562	0.113563	2.29442	0.0217666	0.0476142
ENSG00000011021.23	CLCN6	783.886	-0.315784	0.099356	-3.17831	0.00148138	0.00497484
ENSG00000011028.14	MRC2	8331.38	0.292911	0.185588	1.57828	0.1145	0.187948
ENSG00000011105.14	TSPAN9	4631.97	-0.144269	0.142948	-1.00924	0.312861	0.420265
ENSG00000011114.15	BTBD7	2146.32	-0.563477	0.0997329	-5.64986	1.60575e-08	3.14023e-07
ENSG00000011132.12	APBA3	821.08	0.943707	0.108509	8.69704	3.40661e-18	1.05329e-15
ENSG00000011143.19	MKS1	882.545	-0.0803794	0.122683	-0.655179	0.512352	0.615695
ENSG00000011198.10	ABHD5	2314.24	-0.232803	0.103627	-2.24654	0.0246692	0.0528168
ENSG00000011201.12	ANOS1	973.055	-1.31091	0.225642	-5.80972	6.25775e-09	1.38715e-07
ENSG00000011243.18	AKAP8L	1645.59	0.162164	0.0860699	1.8841	0.059552	0.109747
ENSG00000011258.16	MBTD1	2026.93	-0.53742	0.146926	-3.65775	0.000254438	0.00110347
ENSG00000011260.14	UTP18	2802.96	-0.0809649	0.125283	-0.646256	0.518114	0.620871
ENSG00000011275.19	RNF216	3934.12	-0.0151224	0.0931399	-0.162362	0.871021	0.90978
ENSG00000011295.16	TTC19	2932.38	-0.0963974	0.0898211	-1.07322	0.283175	0.388566
ENSG00000011304.22	PTBP1	17213.5	0.310936	0.0621566	5.00246	5.66036e-07	6.27393e-06
ENSG00000011332.19	DPF1	61.13	0.23497	0.214814	1.09383	0.274029	0.37856
ENSG00000011347.10	SYT7	4746.05	0.407048	0.179992	2.26148	0.0237296	0.051104
ENSG00000011376.12	LARS2	1561.06	-0.258166	0.0906948	-2.84654	0.00441972	0.0124817
ENSG00000011405.13	PIK3C2A	3478.83	-0.825314	0.109554	-7.53343	4.94243e-14	7.09061e-12
ENSG00000011422.12	PLAUR	3580.62	0.556777	0.139174	4.00057	6.31907e-05	0.000336061
ENSG00000011426.11	ANLN	5370.24	0.13762	0.145485	0.945943	0.344178	0.452569
ENSG00000011451.21	WIZ	4827.73	0.278028	0.100285	2.77238	0.00556474	0.0151201
ENSG00000011454.18	RABGAP1	4519.91	-0.370841	0.091839	-4.03794	5.39217e-05	0.000294182
ENSG00000011465.18	DCN	21960.1	-0.720528	0.206403	-3.49089	0.000481417	0.00191425
ENSG00000011478.13	QPCTL	1004.15	0.412232	0.123279	3.3439	0.0008261	0.00303326
ENSG00000011485.15	PPP5C	3376.62	0.127333	0.0878169	1.44998	0.147063	0.230511
ENSG00000011523.14	CEP68	1568.49	-0.187187	0.0863785	-2.16706	0.0302305	0.0626225
ENSG00000011566.15	MAP4K3	2214.01	-0.472568	0.0986551	-4.7901	1.66697e-06	1.56676e-05
ENSG00000011590.14	ZBTB32	76.8934	0.0824399	0.218236	0.377755	0.705613	0.7824
ENSG00000011600.12	TYROBP	3047.85	0.484591	0.166879	2.90384	0.0036862	0.010747
ENSG00000011638.11	TMEM159	3175.43	-0.110874	0.128372	-0.863694	0.387756	0.496546
ENSG00000012048.23	BRCA1	1167.9	-0.327951	0.18482	-1.77443	0.0759913	0.133905
ENSG00000012061.16	ERCC1	2863.65	0.280814	0.10416	2.69599	0.00701792	0.0183631
ENSG00000012124.17	CD22	452.557	-0.0850349	0.301826	-0.281735	0.778147	0.840633
ENSG00000012171.20	SEMA3B	566.22	0.120659	0.277875	0.434219	0.66413	0.747822
ENSG00000012174.12	MBTPS2	1756.73	-0.509436	0.118059	-4.31509	1.59538e-05	0.000105533
ENSG00000012211.13	PRICKLE3	645.102	0.341744	0.119721	2.85451	0.00431029	0.0122208
ENSG00000012223.13	LTF	67268	-0.600307	0.436614	-1.37491	0.169158	0.257492
ENSG00000012232.9	EXTL3	3194.77	0.0248011	0.125232	0.198041	0.843013	0.889384
ENSG00000012660.14	ELOVL5	8907.12	-0.599983	0.161725	-3.70989	0.000207345	0.000927335
ENSG00000012779.11	ALOX5	1380.16	0.169339	0.181072	0.935203	0.349684	0.458565
ENSG00000012822.16	CALCOCO1	2915.21	-0.302215	0.102449	-2.94992	0.0031786	0.00950029
ENSG00000012963.15	UBR7	2771.37	-0.445698	0.10811	-4.12265	3.74542e-05	0.000217438
ENSG00000012983.11	MAP4K5	3005.85	-0.401388	0.0990245	-4.05343	5.04728e-05	0.000278073
ENSG00000013016.16	EHD3	921.402	-0.489844	0.126519	-3.87169	0.000108081	0.000530148
ENSG00000013275.8	PSMC4	7031.98	0.515559	0.1155	4.46372	8.055e-06	5.92495e-05
ENSG00000013288.9	MAN2B2	3148.75	-0.37798	0.118492	-3.18993	0.0014231	0.00480694
ENSG00000013297.12	CLDN11	314.894	0.712708	0.27057	2.6341	0.00843608	0.0214618
ENSG00000013306.16	SLC25A39	9878.91	0.676318	0.112805	5.99546	2.02908e-09	5.25071e-08
ENSG00000013364.19	MVP	7515.41	0.105144	0.158463	0.663523	0.506996	0.610608
ENSG00000013374.16	NUB1	4916.4	0.289093	0.0970409	2.97908	0.00289116	0.00877725
ENSG00000013375.16	PGM3	2853	-0.300996	0.0974097	-3.09	0.00200154	0.00643024
ENSG00000013392.8	RWDD2A	484.733	-0.190494	0.0979618	-1.94458	0.051826	0.0978312
ENSG00000013441.16	CLK1	3251.19	-0.107936	0.0935167	-1.15419	0.248421	0.350672
ENSG00000013503.10	POLR3B	896.473	-0.437145	0.102016	-4.28505	1.827e-05	0.000118152
ENSG00000013523.11	ANGEL1	1290.08	-0.179261	0.0894612	-2.00378	0.0450932	0.0871491
ENSG00000013561.18	RNF14	3022.26	-0.293366	0.0885452	-3.31318	0.000922424	0.00333035
ENSG00000013563.14	DNASE1L1	515.887	0.15345	0.119283	1.28644	0.198291	0.293286
ENSG00000013573.17	DDX11	2039.57	0.271985	0.155968	1.74385	0.081185	0.141541
ENSG00000013583.10	HEBP1	2702.33	0.328724	0.104697	3.13978	0.00169074	0.00556331
ENSG00000013588.9	GPRC5A	11920.7	-0.944813	0.276571	-3.41616	0.000635103	0.00241965
ENSG00000013619.14	MAMLD1	878.152	-0.0389303	0.225108	-0.172941	0.862698	0.903991
ENSG00000013725.14	CD6	937.91	0.150755	0.215407	0.699862	0.484013	0.589261
ENSG00000013810.20	TACC3	4430.96	0.689585	0.122675	5.62123	1.89608e-08	3.60195e-07
ENSG00000014123.10	UFL1	2671.57	-0.548739	0.105353	-5.20858	1.90287e-07	2.49994e-06
ENSG00000014138.9	POLA2	419.781	0.728002	0.12853	5.66408	1.47815e-08	2.92697e-07
ENSG00000014164.7	ZC3H3	2315.97	1.16488	0.0765435	15.2186	2.66213e-52	4.774e-49
ENSG00000014216.16	CAPN1	14721.3	0.394838	0.105614	3.73849	0.000185131	0.000843711
ENSG00000014257.16	ACP3	148.245	-1.28676	0.257653	-4.99418	5.9087e-07	6.50465e-06
ENSG00000014641.21	MDH1	10118.9	0.1649	0.092097	1.7905	0.0733735	0.13002
ENSG00000014824.14	SLC30A9	4027.84	-0.124213	0.0953016	-1.30337	0.192448	0.286167
ENSG00000014914.21	MTMR11	1119.47	0.564509	0.187943	3.00362	0.00266791	0.0081938
ENSG00000014919.13	COX15	1686.4	-0.212549	0.0788328	-2.6962	0.00701364	0.018356
ENSG00000015133.19	CCDC88C	3045.95	0.0593377	0.125797	0.471695	0.637145	0.723984
ENSG00000015153.15	YAF2	834.858	-0.310968	0.0964502	-3.22413	0.00126355	0.00433505
ENSG00000015171.20	ZMYND11	7162.84	0.0921883	0.108264	0.851518	0.394482	0.502968
ENSG00000015285.11	WAS	842.181	0.340797	0.185074	1.84141	0.0655616	0.118759
ENSG00000015413.9	DPEP1	99.1392	0.499723	0.299063	1.67096	0.0947289	0.160966
ENSG00000015475.19	BID	2184.17	0.325847	0.109529	2.97498	0.00293012	0.00887448
ENSG00000015479.20	MATR3	123.787	-1.5647	0.192191	-8.14137	3.90821e-16	8.24539e-14
ENSG00000015520.15	NPC1L1	39.9707	-0.669331	0.304899	-2.19526	0.0281452	0.0589773
ENSG00000015532.10	XYLT2	2121.87	-0.244106	0.156376	-1.56102	0.118518	0.193376
ENSG00000015676.18	NUDCD3	6330.59	0.0654667	0.0968515	0.675949	0.499073	0.603254
ENSG00000016391.11	CHDH	1558.41	0.444015	0.160167	2.7722	0.00556792	0.0151241
ENSG00000016402.13	IL20RA	476.988	-0.718455	0.26878	-2.67302	0.00751713	0.0194973
ENSG00000016864.18	GLT8D1	2613.89	-0.038687	0.0725786	-0.533035	0.594009	0.687695
ENSG00000017260.20	ATP2C1	10564.7	-0.146902	0.102504	-1.43313	0.151821	0.236297
ENSG00000017427.17	IGF1	92.8578	-1.13232	0.264048	-4.2883	1.80045e-05	0.000116772
ENSG00000017483.15	SLC38A5	774.055	0.340265	0.227819	1.49358	0.135285	0.215785
ENSG00000017797.13	RALBP1	6555.6	0.326904	0.117969	2.77111	0.00558659	0.0151634
ENSG00000018189.13	RUFY3	2528.11	-0.279942	0.115952	-2.4143	0.0157654	0.0361258
ENSG00000018236.15	CNTN1	668.802	-0.491162	0.29662	-1.65586	0.0977502	0.165139
ENSG00000018280.17	SLC11A1	616.405	0.548237	0.182992	2.99596	0.00273585	0.0083752
ENSG00000018408.15	WWTR1	7442.6	-0.27969	0.151853	-1.84184	0.0654981	0.118716
ENSG00000018510.17	AGPS	2697.6	-0.367861	0.121794	-3.02034	0.0025249	0.00782969
ENSG00000018610.15	CXorf56	1807.48	0.0622917	0.089593	0.695274	0.486884	0.591831
ENSG00000018699.13	TTC27	1717.91	0.0480194	0.0878715	0.546473	0.584741	0.67942
ENSG00000018869.17	ZNF582	88.0281	-0.618832	0.175853	-3.51903	0.000433121	0.00175054
ENSG00000019102.12	VSIG2	129.75	-1.33977	0.330264	-4.05665	4.97806e-05	0.000274936
ENSG00000019144.19	PHLDB1	3290.53	-0.291935	0.139028	-2.09983	0.0357437	0.071836
ENSG00000019169.10	MARCO	1124.86	1.66649	0.313102	5.32252	1.02339e-07	1.48483e-06
ENSG00000019485.13	PRDM11	615.48	-0.181594	0.144873	-1.25347	0.210035	0.307022
ENSG00000019505.8	SYT13	1074.92	-1.99029	0.40381	-4.92879	8.27406e-07	8.73329e-06
ENSG00000019549.13	SNAI2	1574.82	0.333366	0.217492	1.53277	0.125332	0.202667
ENSG00000019582.15	CD74	135190	0.131433	0.202644	0.648591	0.516603	0.619285
ENSG00000019991.18	HGF	203.664	-1.15085	0.196128	-5.86788	4.41406e-09	1.04292e-07
ENSG00000019995.6	ZRANB1	1065.73	-0.356681	0.119166	-2.99315	0.00276113	0.00843675
ENSG00000020129.16	NCDN	2613.93	0.311563	0.130734	2.38318	0.0171638	0.038891
ENSG00000020181.18	ADGRA2	1348.1	-0.141956	0.163541	-0.868015	0.385386	0.494005
ENSG00000020256.20	ZFP64	1517.55	0.100156	0.0807682	1.24004	0.214959	0.312971
ENSG00000020426.11	MNAT1	672.655	-0.21252	0.0952022	-2.2323	0.025595	0.0545255
ENSG00000020577.14	SAMD4A	1176.26	-0.267534	0.183262	-1.45985	0.144333	0.227065
ENSG00000020633.19	RUNX3	2237.17	0.456424	0.197915	2.30616	0.0211018	0.0464203
ENSG00000020922.13	MRE11	2043.42	0.0164477	0.102932	0.159792	0.873045	0.911576
ENSG00000021300.14	PLEKHB1	3016.75	0.686215	0.268612	2.55467	0.0106288	0.0260248
ENSG00000021355.13	SERPINB1	3283.58	-0.0432527	0.147495	-0.293248	0.769333	0.834227
ENSG00000021574.13	SPAST	2068.46	-0.170568	0.0894027	-1.90786	0.0564087	0.105012
ENSG00000021645.20	NRXN3	102.094	-1.25297	0.251145	-4.98904	6.06813e-07	6.67606e-06
ENSG00000021762.20	OSBPL5	2107.68	-0.120407	0.134829	-0.893031	0.371841	0.4808
ENSG00000021776.11	AQR	3391.22	-0.582043	0.0918653	-6.33583	2.36065e-10	8.60436e-09
ENSG00000021826.17	CPS1	301.281	-0.768226	0.293968	-2.6133	0.00896715	0.0225727
ENSG00000022267.19	FHL1	1724.6	-0.161306	0.236754	-0.681322	0.495668	0.600068
ENSG00000022277.13	RTF2	4504.4	0.07962	0.0830554	0.958637	0.337742	0.445607
ENSG00000022556.16	NLRP2	2574.54	0.699021	0.375841	1.85988	0.062902	0.114788
ENSG00000022567.10	SLC45A4	1779.42	0.664193	0.126541	5.24883	1.53068e-07	2.07638e-06
ENSG00000022840.16	RNF10	9590.99	-0.0149588	0.0755973	-0.197875	0.843143	0.889469
ENSG00000022976.15	ZNF839	349.338	-0.0434353	0.0956808	-0.45396	0.649857	0.735493
ENSG00000023041.11	ZDHHC6	2506.41	-0.0592406	0.0875327	-0.676783	0.498544	0.602801
ENSG00000023171.18	GRAMD1B	344.189	-0.326545	0.17124	-1.90695	0.0565274	0.105221
ENSG00000023191.17	RNH1	7282.79	0.573904	0.110706	5.18402	2.17158e-07	2.79762e-06
ENSG00000023228.14	NDUFS1	5590.94	-0.300488	0.10375	-2.89627	0.00377624	0.0109715
ENSG00000023287.13	RB1CC1	5737.76	0.194271	0.124228	1.56383	0.117857	0.192524
ENSG00000023318.8	ERP44	5322.15	0.0045382	0.0879769	0.051584	0.95886	0.973437
ENSG00000023330.15	ALAS1	3317.15	0.261151	0.0849624	3.07373	0.00211404	0.00673137
ENSG00000023445.16	BIRC3	3286.65	0.135989	0.244472	0.556257	0.578035	0.673329
ENSG00000023516.9	AKAP11	3038.3	-0.616322	0.120132	-5.13039	2.89139e-07	3.58859e-06
ENSG00000023572.10	GLRX2	1433.74	0.112838	0.11039	1.02218	0.306698	0.413504
ENSG00000023608.5	SNAPC1	421.64	0.1524	0.0978498	1.55749	0.119353	0.194561
ENSG00000023697.13	DERA	2144.93	0.155522	0.128712	1.20829	0.226934	0.326719
ENSG00000023734.11	STRAP	10541.4	0.201831	0.136187	1.48201	0.138337	0.219462
ENSG00000023839.12	ABCC2	229.192	-0.629307	0.306845	-2.0509	0.0402768	0.0792847
ENSG00000023892.11	DEF6	1463.29	0.561484	0.142344	3.94457	7.99449e-05	0.000409849
ENSG00000023902.14	PLEKHO1	4061.64	0.378136	0.143968	2.62653	0.00862614	0.0218523
ENSG00000023909.10	GCLM	2070.04	0.218758	0.133113	1.64341	0.100298	0.168792
ENSG00000024048.11	UBR2	4437.05	-0.0393782	0.114071	-0.345208	0.729938	0.802673
ENSG00000024422.12	EHD2	3963.2	0.0798106	0.158198	0.504499	0.613911	0.704651
ENSG00000024526.17	DEPDC1	1385.13	0.109646	0.143594	0.76358	0.445118	0.552676
ENSG00000024862.18	CCDC28A	1065.1	0.264006	0.105414	2.50447	0.0122636	0.0293112
ENSG00000025039.15	RRAGD	1860.39	0.147932	0.193095	0.76611	0.443611	0.551187
ENSG00000025156.13	HSF2	1286.79	-0.373644	0.122355	-3.05378	0.00225977	0.0071371
ENSG00000025293.17	PHF20	3939.77	-0.479557	0.0892158	-5.37525	7.64772e-08	1.14955e-06
ENSG00000025423.11	HSD17B6	290.866	0.0413992	0.170797	0.242388	0.80848	0.864909
ENSG00000025434.19	NR1H3	1664.03	0.510203	0.14082	3.62309	0.000291103	0.00123881
ENSG00000025708.14	TYMP	6654.4	0.713483	0.187965	3.79582	0.000147155	0.000691362
ENSG00000025770.19	NCAPH2	3155.23	0.648868	0.124155	5.22628	1.72957e-07	2.30777e-06
ENSG00000025772.8	TOMM34	3666.56	0.461217	0.114041	4.0443	5.24797e-05	0.000287628
ENSG00000025796.14	SEC63	10363.1	-0.411328	0.107504	-3.82615	0.000130161	0.000622779
ENSG00000025800.14	KPNA6	5572.94	-0.262814	0.0952237	-2.75996	0.00578077	0.0156101
ENSG00000026025.16	VIM	38997.7	0.440509	0.156826	2.8089	0.00497112	0.013753
ENSG00000026036.22	RTEL1-TNFRSF6B	73.3742	-0.489492	0.190352	-2.5715	0.0101258	0.025029
ENSG00000026103.22	FAS	1060.7	0.0488929	0.174914	0.279525	0.779842	0.841811
ENSG00000026297.16	RNASET2	1829.95	0.667038	0.161838	4.12165	3.76172e-05	0.000218102
ENSG00000026508.20	CD44	29020.6	-0.357034	0.179775	-1.986	0.0470332	0.0903047
ENSG00000026559.14	KCNG1	978.714	2.20323	0.318343	6.92095	4.48639e-12	3.07078e-10
ENSG00000026652.15	AGPAT4	1027.95	-0.187888	0.186479	-1.00756	0.313666	0.420936
ENSG00000026751.17	SLAMF7	2177.69	0.0718505	0.276864	0.259515	0.795238	0.854189
ENSG00000026950.17	BTN3A1	2773.16	-0.227286	0.152314	-1.49222	0.13564	0.216202
ENSG00000027001.10	MIPEP	1352.99	-0.556757	0.139546	-3.98976	6.61411e-05	0.000349781
ENSG00000027075.15	PRKCH	1612.33	-0.406541	0.132573	-3.06655	0.00216543	0.00687425
ENSG00000027697.15	IFNGR1	6381.56	-0.220817	0.128998	-1.71178	0.0869376	0.149779
ENSG00000027847.14	B4GALT7	1442.4	0.56376	0.112151	5.02681	4.98706e-07	5.66031e-06
ENSG00000027869.12	SH2D2A	525.974	0.860003	0.168186	5.1134	3.16405e-07	3.84945e-06
ENSG00000028116.18	VRK2	1346.02	-0.105099	0.111928	-0.938986	0.347738	0.456548
ENSG00000028137.19	TNFRSF1B	2978.2	0.173616	0.176186	0.985418	0.324419	0.432325
ENSG00000028203.18	VEZT	3501.98	-0.579555	0.0949112	-6.10628	1.01978e-09	2.9028e-08
ENSG00000028277.21	POU2F2	756.862	-0.0224166	0.192125	-0.116677	0.907116	0.935602
ENSG00000028310.18	BRD9	2435.3	0.351829	0.106882	3.29176	0.000995631	0.00354822
ENSG00000028528.15	SNX1	5620.43	-0.338134	0.108609	-3.11331	0.00185002	0.00601567
ENSG00000028839.10	TBPL1	848.266	0.177261	0.103604	1.71095	0.08709	0.14997
ENSG00000029153.14	ARNTL2	1950.06	-0.092502	0.250371	-0.36946	0.711785	0.787588
ENSG00000029363.17	BCLAF1	8368.83	-0.41554	0.0794551	-5.22988	1.69621e-07	2.27341e-06
ENSG00000029364.12	SLC39A9	5496.93	-0.474999	0.100175	-4.74168	2.11953e-06	1.9062e-05
ENSG00000029534.21	ANK1	119.257	-0.0690562	0.228787	-0.301836	0.762777	0.828872
ENSG00000029559.7	IBSP	226.222	-0.452696	0.298982	-1.51413	0.129993	0.209074
ENSG00000029639.11	TFB1M	520.761	0.142713	0.111903	1.27534	0.20219	0.298059
ENSG00000029725.17	RABEP1	2575.41	-0.619469	0.0993298	-6.23649	4.47511e-10	1.48615e-08
ENSG00000029993.15	HMGB3	7341.85	-0.0166825	0.126891	-0.131471	0.895402	0.927522
ENSG00000030066.13	NUP160	5084.66	-0.289854	0.120972	-2.39604	0.0165734	0.0377555
ENSG00000030110.13	BAK1	1774.31	0.40272	0.103229	3.90123	9.57071e-05	0.000478215
ENSG00000030419.16	IKZF2	787.467	-1.01045	0.1595	-6.33512	2.37161e-10	8.62679e-09
ENSG00000030582.18	GRN	23008.2	0.350915	0.111946	3.13468	0.00172042	0.00564645
ENSG00000031003.10	FAM13B	1299.67	-0.795586	0.102821	-7.73755	1.0135e-14	1.73096e-12
ENSG00000031081.11	ARHGAP31	2553.1	-0.235132	0.139708	-1.68303	0.0923696	0.157653
ENSG00000031691.7	CENPQ	499.743	0.157823	0.109268	1.44437	0.148635	0.232366
ENSG00000031698.13	SARS1	8205.49	0.161713	0.0945327	1.71066	0.0871435	0.150033
ENSG00000031823.14	RANBP3	3587.43	0.386807	0.0812161	4.76269	1.91033e-06	1.75143e-05
ENSG00000032219.19	ARID4A	1106.55	-0.591442	0.0928162	-6.37219	1.86349e-10	7.03537e-09
ENSG00000032389.13	EIPR1	1712.88	0.0929707	0.10444	0.890187	0.373366	0.482285
ENSG00000032444.17	PNPLA6	3284.79	0.49481	0.113818	4.34738	1.37775e-05	9.36232e-05
ENSG00000032742.18	IFT88	670.691	-0.289915	0.103933	-2.78944	0.0052799	0.0144645
ENSG00000033011.13	ALG1	1035.76	-0.189093	0.101487	-1.86322	0.0624307	0.114079
ENSG00000033030.15	ZCCHC8	1533.18	-0.0149438	0.0714871	-0.209042	0.834415	0.883851
ENSG00000033050.9	ABCF2	1515.94	0.487768	0.1127	4.328	1.50467e-05	0.000100722
ENSG00000033100.16	CHPF2	4317.39	0.149229	0.111436	1.33914	0.180525	0.271636
ENSG00000033122.21	LRRC7	47.4337	-0.418581	0.187502	-2.23241	0.0255879	0.0545169
ENSG00000033170.17	FUT8	2062.82	-0.855976	0.140425	-6.09561	1.09024e-09	3.06445e-08
ENSG00000033178.13	UBA6	3889.36	-0.537683	0.108754	-4.94402	7.65294e-07	8.16906e-06
ENSG00000033327.13	GAB2	2814.89	0.157629	0.195773	0.80516	0.420727	0.529355
ENSG00000033627.17	ATP6V0A1	3105.52	-0.101315	0.089723	-1.1292	0.258815	0.362149
ENSG00000033800.14	PIAS1	1971.72	-0.413574	0.0913736	-4.52619	6.00576e-06	4.65032e-05
ENSG00000033867.16	SLC4A7	1870.81	-0.738958	0.145341	-5.0843	3.68983e-07	4.39666e-06
ENSG00000034053.14	APBA2	1050.59	0.690109	0.197669	3.49124	0.000480789	0.0019126
ENSG00000034152.19	MAP2K3	3516.08	0.0880432	0.104981	0.838658	0.401661	0.510182
ENSG00000034510.6	TMSB10	101841	0.419367	0.14383	2.91571	0.00354881	0.010421
ENSG00000034533.12	ASTE1	434.811	-0.266008	0.0733477	-3.62667	0.000287095	0.00122466
ENSG00000034677.13	RNF19A	6052.17	-0.105357	0.141363	-0.745294	0.456094	0.563185
ENSG00000034693.15	PEX3	812.314	-0.249987	0.115709	-2.16048	0.0307359	0.0635227
ENSG00000034713.8	GABARAPL2	3902.09	0.304612	0.0910871	3.34418	0.000825265	0.00303082
ENSG00000035115.22	SH3YL1	4305.02	0.0892308	0.141721	0.629623	0.528941	0.630643
ENSG00000035141.8	FAM136A	3748.54	0.250395	0.106297	2.35561	0.0184923	0.0414631
ENSG00000035403.18	VCL	12025	-0.404838	0.124221	-3.25901	0.00111801	0.00391972
ENSG00000035499.13	DEPDC1B	630.514	0.0434774	0.141646	0.306944	0.758886	0.825845
ENSG00000035664.11	DAPK2	1058.2	0.31218	0.191865	1.62708	0.103719	0.173378
ENSG00000035681.9	NSMAF	2616	0.353633	0.0984731	3.59117	0.000329202	0.00137773
ENSG00000035687.10	ADSS2	4843.57	0.0154066	0.103967	0.148187	0.882195	0.917604
ENSG00000035720.8	STAP1	108.695	-0.161515	0.268112	-0.602417	0.546897	0.646847
ENSG00000035862.12	TIMP2	18633.6	-0.220673	0.152706	-1.44509	0.148433	0.232152
ENSG00000035928.16	RFC1	3666.68	-0.193394	0.102909	-1.87927	0.0602079	0.110751
ENSG00000036054.13	TBC1D23	2862.12	-0.179431	0.0951585	-1.8856	0.0593486	0.109473
ENSG00000036257.13	CUL3	3491.59	-0.351015	0.0976887	-3.5932	0.000326641	0.00136925
ENSG00000036448.10	MYOM2	61.5959	-0.117257	0.2392	-0.490207	0.623987	0.713146
ENSG00000036530.9	CYP46A1	46.8387	-0.3695	0.187195	-1.97388	0.0483953	0.0924248
ENSG00000036549.13	ZZZ3	3146.55	-0.229722	0.096769	-2.37393	0.0176001	0.039721
ENSG00000036672.16	USP2	278.671	-0.23474	0.210082	-1.11737	0.263836	0.367713
ENSG00000037042.9	TUBG2	617.625	0.224757	0.118114	1.90288	0.0570563	0.105997
ENSG00000037241.7	RPL26L1	1151.81	0.408695	0.117066	3.49114	0.000480964	0.00191287
ENSG00000037280.16	FLT4	705.253	-0.118461	0.153805	-0.770204	0.441179	0.549116
ENSG00000037474.15	NSUN2	5969.52	0.158055	0.104828	1.50776	0.131616	0.211286
ENSG00000037637.11	FBXO42	1891.2	-0.124877	0.0661374	-1.88814	0.0590072	0.108944
ENSG00000037749.12	MFAP3	920.781	-1.03165	0.136199	-7.57456	3.60347e-14	5.34058e-12
ENSG00000037757.14	MRI1	549.317	0.262804	0.123091	2.13503	0.0327584	0.0669314
ENSG00000037897.17	METTL1	962.463	0.16406	0.105774	1.55104	0.120892	0.196604
ENSG00000037965.6	HOXC8	285.143	0.131832	0.136133	0.968408	0.33284	0.440927
ENSG00000038002.9	AGA	1471.79	-0.37939	0.141836	-2.67484	0.0074764	0.0194029
ENSG00000038210.14	PI4K2B	2238.91	-0.0915881	0.116613	-0.785405	0.432216	0.540474
ENSG00000038219.13	BOD1L1	3165.28	-0.654377	0.113699	-5.75536	8.64565e-09	1.84355e-07
ENSG00000038274.17	MAT2B	3482.7	-0.14609	0.0903264	-1.61735	0.105802	0.176235
ENSG00000038295.8	TLL1	212.464	-1.34443	0.253805	-5.29711	1.1765e-07	1.67313e-06
ENSG00000038358.15	EDC4	2231.63	0.00347512	0.101867	0.0341144	0.972786	0.982041
ENSG00000038382.20	TRIO	6408.41	-0.484098	0.14525	-3.33287	0.000859552	0.00314002
ENSG00000038427.16	VCAN	18589.1	-1.34884	0.200066	-6.74196	1.56262e-11	8.72974e-10
ENSG00000038532.16	CLEC16A	2321.66	-0.0604541	0.107887	-0.560349	0.575242	0.670947
ENSG00000038945.15	MSR1	2530.68	-0.474424	0.168857	-2.80962	0.00496007	0.0137288
ENSG00000039068.19	CDH1	24788.4	-0.228787	0.179303	-1.27598	0.201963	0.297821
ENSG00000039123.16	MTREX	3003.06	-0.447294	0.0925794	-4.83146	1.35536e-06	1.32312e-05
ENSG00000039139.9	DNAH5	301.167	-0.837896	0.270159	-3.10149	0.00192548	0.00622603
ENSG00000039319.17	ZFYVE16	1597.82	-0.969182	0.12136	-7.986	1.39389e-15	2.7774e-13
ENSG00000039523.20	RIPOR1	2088.13	0.192569	0.109832	1.75331	0.0795492	0.139139
ENSG00000039560.14	RAI14	5475.37	-0.159375	0.153898	-1.03559	0.300393	0.406931
ENSG00000039650.12	PNKP	1547.43	0.363898	0.114923	3.16645	0.0015431	0.00514932
ENSG00000040199.18	PHLPP2	949.161	-0.400289	0.122571	-3.26578	0.00109165	0.00383627
ENSG00000040275.17	SPDL1	1183.35	0.213424	0.106	2.01343	0.0440697	0.0854772
ENSG00000040341.18	STAU2	2903.57	0.270017	0.110649	2.44031	0.0146747	0.0340304
ENSG00000040487.13	SLC66A1	944.565	0.292086	0.110079	2.65342	0.00796795	0.0204712
ENSG00000040531.16	CTNS	1013.17	-0.00139921	0.0953174	-0.0146795	0.988288	0.992327
ENSG00000040608.14	RTN4R	533.726	0.565812	0.1896	2.98424	0.00284283	0.00865248
ENSG00000040633.13	PHF23	2203.3	0.0181832	0.0802285	0.226643	0.820701	0.873969
ENSG00000040933.16	INPP4A	2075.06	-0.208985	0.0864127	-2.41846	0.0155866	0.0357892
ENSG00000041353.10	RAB27B	1590.33	-1.18196	0.231892	-5.09704	3.45007e-07	4.15514e-06
ENSG00000041357.16	PSMA4	9079.38	0.197737	0.0942589	2.09781	0.0359218	0.0721373
ENSG00000041515.16	MYO16	77.5304	0.0391817	0.310202	0.12631	0.899486	0.930194
ENSG00000041802.11	LSG1	3445	-0.194853	0.0839714	-2.32047	0.0203157	0.0449447
ENSG00000041880.14	PARP3	896.63	0.0789355	0.136128	0.579862	0.562008	0.659458
ENSG00000041982.16	TNC	23848.3	-0.30733	0.265537	-1.15739	0.247113	0.349182
ENSG00000041988.15	THAP3	691.736	0.47782	0.110065	4.34124	1.41682e-05	9.58784e-05
ENSG00000042062.13	RIPOR3	200.617	-0.475961	0.214017	-2.22394	0.0261527	0.0555091
ENSG00000042088.14	TDP1	1619.6	-0.103331	0.08383	-1.23263	0.217714	0.316134
ENSG00000042286.15	AIFM2	1348.38	0.391739	0.135512	2.8908	0.00384265	0.0111343
ENSG00000042317.17	SPATA7	384.697	-0.0450983	0.0955316	-0.472077	0.636872	0.723861
ENSG00000042429.12	MED17	281.272	-0.104301	0.106477	-0.979564	0.327301	0.435229
ENSG00000042445.14	RETSAT	4848.78	-0.314763	0.149348	-2.10758	0.0350675	0.0707943
ENSG00000042493.16	CAPG	13406.9	0.82021	0.140272	5.84727	4.99697e-09	1.14738e-07
ENSG00000042753.12	AP2S1	5421.01	0.446804	0.114771	3.89299	9.90148e-05	0.000492274
ENSG00000042832.12	TG	62.0198	-0.603261	0.234918	-2.56796	0.0102298	0.025234
ENSG00000042980.13	ADAM28	602.05	-0.441878	0.190038	-2.32521	0.0200606	0.0444956
ENSG00000043039.7	BARX2	2556.08	0.578442	0.283881	2.03762	0.0415879	0.0814276
ENSG00000043093.15	DCUN1D1	2826.27	-0.263701	0.0891387	-2.95832	0.00309321	0.00928376
ENSG00000043143.20	JADE2	1740.71	-0.0302182	0.150609	-0.20064	0.84098	0.8882
ENSG00000043462.13	LCP2	1803.92	-0.145384	0.174672	-0.832324	0.405226	0.513636
ENSG00000043514.17	TRIT1	1680.95	0.244484	0.100023	2.44427	0.0145146	0.0337339
ENSG00000044090.10	CUL7	3299.59	0.472192	0.128854	3.66454	0.000247782	0.00107834
ENSG00000044115.21	CTNNA1	23076.6	-0.407022	0.094069	-4.32684	1.51264e-05	0.000101062
ENSG00000044446.12	PHKA2	1312.72	-0.262775	0.113698	-2.31116	0.0208241	0.0459164
ENSG00000044459.15	CNTLN	784.116	-0.354859	0.178272	-1.99054	0.0465312	0.0895038
ENSG00000044524.11	EPHA3	148.324	-0.600415	0.241656	-2.48458	0.0129703	0.0306694
ENSG00000044574.8	HSPA5	52564.3	0.119022	0.103451	1.15052	0.249932	0.3523
ENSG00000046604.13	DSG2	13645.3	0.0334902	0.178513	0.187607	0.851185	0.895267
ENSG00000046647.13	GEMIN8	952.056	0.167409	0.107301	1.56018	0.118717	0.193629
ENSG00000046651.15	OFD1	2770.18	0.0799685	0.102988	0.776485	0.437463	0.545513
ENSG00000046653.15	GPM6B	1872.85	0.329564	0.208763	1.57865	0.114416	0.187845
ENSG00000046889.19	PREX2	338.352	-1.52373	0.203837	-7.47524	7.70619e-14	1.07128e-11
ENSG00000047056.16	WDR37	1717.77	0.0140015	0.104856	0.133531	0.893774	0.926637
ENSG00000047188.16	YTHDC2	1773.74	-0.633573	0.0886168	-7.14958	8.7044e-13	7.92365e-11
ENSG00000047230.15	CTPS2	2606.8	-0.249148	0.113849	-2.18841	0.0286396	0.0598246
ENSG00000047249.18	ATP6V1H	3727.28	0.340746	0.105119	3.24153	0.0011889	0.0041255
ENSG00000047315.17	POLR2B	7745.12	-0.423467	0.124388	-3.4044	0.000663097	0.00250766
ENSG00000047346.12	FAM214A	1807.32	-1.25167	0.151172	-8.27975	1.23434e-16	2.73277e-14
ENSG00000047365.12	ARAP2	1273.97	-0.522781	0.159445	-3.27875	0.00104267	0.00368783
ENSG00000047410.14	TPR	11933.3	-0.304431	0.107347	-2.83595	0.00456901	0.0128306
ENSG00000047457.14	CP	9461.53	-0.792821	0.357136	-2.21994	0.0264226	0.0559983
ENSG00000047578.13	KATNIP	1616.14	-0.452863	0.096767	-4.67993	2.86975e-06	2.46e-05
ENSG00000047579.20	DTNBP1	1397.96	0.351016	0.0984812	3.5643	0.00036483	0.00150714
ENSG00000047597.7	XK	282.866	0.399523	0.249671	1.6002	0.109554	0.181374
ENSG00000047617.15	ANO2	109.766	0.186208	0.270481	0.688433	0.49118	0.595721
ENSG00000047621.12	C12orf4	1612.57	-0.0979968	0.111396	-0.879719	0.379012	0.487859
ENSG00000047634.15	SCML1	429.586	-0.0520417	0.196643	-0.26465	0.791279	0.851026
ENSG00000047644.19	WWC3	4560.39	-0.297216	0.128888	-2.306	0.0211107	0.046427
ENSG00000047648.23	ARHGAP6	150.805	-0.789215	0.176037	-4.48323	7.35219e-06	5.49362e-05
ENSG00000047662.5	FAM184B	45.9446	-0.870726	0.24603	-3.53911	0.000401479	0.00163891
ENSG00000047849.21	MAP4	17181.2	-0.132118	0.0809844	-1.6314	0.102805	0.172283
ENSG00000047932.14	GOPC	2858.83	-0.308182	0.0903739	-3.41008	0.000649443	0.00246225
ENSG00000048028.11	USP28	1860.79	-0.223405	0.102252	-2.18485	0.0289001	0.0602845
ENSG00000048052.22	HDAC9	1167.52	-0.405852	0.24439	-1.66067	0.096779	0.163776
ENSG00000048140.18	TSPAN17	2983.95	0.365582	0.120803	3.02627	0.00247589	0.00769632
ENSG00000048162.21	NOP16	1228.65	0.826918	0.135373	6.10846	1.00599e-09	2.87992e-08
ENSG00000048342.17	CC2D2A	679.586	-0.407284	0.137448	-2.96318	0.00304477	0.00916294
ENSG00000048392.12	RRM2B	2332.47	-0.0162388	0.12678	-0.128087	0.89808	0.929007
ENSG00000048405.10	ZNF800	1401.65	-0.35607	0.0960929	-3.70547	0.000210996	0.000939604
ENSG00000048462.11	TNFRSF17	205.919	0.482883	0.351072	1.37545	0.168992	0.257302
ENSG00000048471.14	SNX29	1919.33	-0.663814	0.118105	-5.62053	1.90369e-08	3.61258e-07
ENSG00000048540.15	LMO3	518.345	-1.10783	0.314631	-3.52104	0.000429862	0.00174051
ENSG00000048544.6	MRPS10	3483.07	0.233246	0.088433	2.63754	0.00835095	0.0212815
ENSG00000048649.13	RSF1	4730.87	-0.530665	0.140528	-3.77621	0.00015923	0.000740336
ENSG00000048707.15	VPS13D	4856.18	-0.682551	0.116538	-5.85692	4.7154e-09	1.10393e-07
ENSG00000048740.18	CELF2	2311.31	-0.166947	0.193289	-0.863717	0.387743	0.496546
ENSG00000048828.17	FAM120A	11534.9	-0.149054	0.0859884	-1.73342	0.083021	0.144279
ENSG00000048991.16	R3HDM1	3267.62	-0.245535	0.0940562	-2.61051	0.00904072	0.0227292
ENSG00000049089.15	COL9A2	2184.31	-0.0637131	0.279706	-0.227786	0.819812	0.873453
ENSG00000049130.16	KITLG	1942.64	-0.939619	0.217355	-4.32297	1.53946e-05	0.000102438
ENSG00000049167.15	ERCC8	494.363	-0.411108	0.0851865	-4.82597	1.39321e-06	1.35344e-05
ENSG00000049192.15	ADAMTS6	177.969	-1.0106	0.175358	-5.76305	8.26075e-09	1.77201e-07
ENSG00000049239.13	H6PD	5557.6	-0.18602	0.110348	-1.68575	0.0918439	0.15692
ENSG00000049245.13	VAMP3	4854.76	-0.232561	0.0864683	-2.68955	0.00715479	0.0186655
ENSG00000049246.14	PER3	1135.58	-0.203003	0.167089	-1.21494	0.22439	0.323915
ENSG00000049249.9	TNFRSF9	353.143	-0.107894	0.223482	-0.482784	0.629249	0.717695
ENSG00000049283.18	EPN3	2006.09	-0.686904	0.259816	-2.64381	0.00819797	0.0209422
ENSG00000049323.16	LTBP1	6305.37	-0.0978981	0.165355	-0.592048	0.553818	0.652281
ENSG00000049449.10	RCN1	3986.38	0.236843	0.139208	1.70135	0.0888764	0.15249
ENSG00000049540.18	ELN	10231.1	-0.432103	0.361986	-1.1937	0.232595	0.333157
ENSG00000049541.11	RFC2	3298.2	0.0675609	0.112479	0.600652	0.548072	0.647767
ENSG00000049618.24	ARID1B	5978.85	-0.337029	0.111942	-3.01074	0.00260613	0.00804124
ENSG00000049656.14	CLPTM1L	9669.62	0.388162	0.107638	3.60617	0.000310754	0.00131247
ENSG00000049759.19	NEDD4L	3011.81	-0.188823	0.145564	-1.29718	0.194569	0.288865
ENSG00000049768.16	FOXP3	486.769	-0.106624	0.185858	-0.573685	0.566181	0.663009
ENSG00000049769.14	PPP1R3F	265.579	0.548686	0.16297	3.36679	0.000760474	0.00282001
ENSG00000049860.14	HEXB	6039.27	-0.0999035	0.0958677	-1.0421	0.297366	0.403715
ENSG00000049883.15	PTCD2	562.084	-0.483512	0.0854381	-5.65921	1.52072e-08	3.00011e-07
ENSG00000050030.16	NEXMIF	267.135	-0.874	0.297424	-2.93857	0.0032973	0.00980931
ENSG00000050130.18	JKAMP	1836.88	-0.409427	0.104485	-3.91852	8.90953e-05	0.000450742
ENSG00000050165.18	DKK3	2360.19	-0.402913	0.188459	-2.13794	0.0325215	0.0665535
ENSG00000050327.15	ARHGEF5	1085.14	0.138038	0.126801	1.08862	0.276321	0.381077
ENSG00000050344.9	NFE2L3	2325	0.769241	0.187844	4.0951	4.21979e-05	0.000239625
ENSG00000050393.11	MCUR1	3711.36	0.0705115	0.103689	0.680027	0.496487	0.600939
ENSG00000050405.13	LIMA1	4841.12	-1.01099	0.152349	-6.636	3.22316e-11	1.59245e-09
ENSG00000050426.16	LETMD1	1951.54	-0.0691256	0.0811847	-0.851461	0.394513	0.502972
ENSG00000050438.17	SLC4A8	374.858	-1.56263	0.24168	-6.46569	1.00837e-10	4.12855e-09
ENSG00000050555.19	LAMC3	292.016	1.16992	0.249421	4.69052	2.72508e-06	2.36081e-05
ENSG00000050628.20	PTGER3	450.071	-0.654573	0.225726	-2.89985	0.00373341	0.0108687
ENSG00000050730.16	TNIP3	109.578	0.0302133	0.311922	0.0968617	0.922836	0.947782
ENSG00000050748.18	MAPK9	2973.06	-0.375493	0.104403	-3.59657	0.000322445	0.00135515
ENSG00000050767.17	COL23A1	178.915	1.22146	0.254016	4.80858	1.52004e-06	1.45535e-05
ENSG00000050820.17	BCAR1	3547.18	0.32968	0.120442	2.73726	0.00619533	0.0165353
ENSG00000051009.11	FAM160A2	1731.92	0.0875883	0.0846405	1.03483	0.30075	0.407264
ENSG00000051108.15	HERPUD1	7945.47	0.0774099	0.132606	0.583759	0.559383	0.657065
ENSG00000051128.19	HOMER3	1362.91	0.977023	0.146266	6.67976	2.39335e-11	1.24767e-09
ENSG00000051180.17	RAD51	911.416	0.434818	0.111579	3.89697	9.74037e-05	0.00048561
ENSG00000051341.14	POLQ	830.198	-0.0287811	0.137151	-0.20985	0.833785	0.883494
ENSG00000051382.9	PIK3CB	3479.17	-0.158116	0.115324	-1.37106	0.170356	0.259008
ENSG00000051523.11	CYBA	5682.56	0.909562	0.185808	4.89518	9.82163e-07	1.00935e-05
ENSG00000051596.10	THOC3	712.835	0.390662	0.128407	3.04238	0.00234715	0.00736378
ENSG00000051620.11	HEBP2	8063.9	0.483627	0.140114	3.45166	0.00055714	0.00216964
ENSG00000051825.15	MPHOSPH9	987.449	-0.491322	0.131416	-3.73869	0.000184985	0.000843462
ENSG00000052126.14	PLEKHA5	2038.06	-0.318015	0.147592	-2.15469	0.0311859	0.0642971
ENSG00000052344.16	PRSS8	7545.85	0.0191877	0.186594	0.102831	0.918097	0.944212
ENSG00000052723.12	SIKE1	2900.36	-0.179678	0.0866528	-2.07353	0.0381225	0.0757844
ENSG00000052749.14	RRP12	3386.46	0.308502	0.102205	3.01848	0.00254047	0.00786844
ENSG00000052795.13	FNIP2	1872.65	-0.918514	0.132941	-6.90916	4.87524e-12	3.31166e-10
ENSG00000052802.13	MSMO1	3842.56	-0.167788	0.185693	-0.903579	0.366219	0.47521
ENSG00000052841.15	TTC17	5287.21	-0.218689	0.0971131	-2.2519	0.0243288	0.052161
ENSG00000052850.8	ALX4	267.207	1.2063	0.385811	3.12666	0.00176802	0.00578258
ENSG00000053108.17	FSTL4	140.772	-0.338111	0.347733	-0.972331	0.330886	0.438922
ENSG00000053254.16	FOXN3	2707.64	-0.619056	0.11592	-5.34038	9.27508e-08	1.36336e-06
ENSG00000053371.12	AKR7A2	2377.21	0.22817	0.108505	2.10286	0.0354783	0.0714547
ENSG00000053372.5	MRTO4	3481.82	0.425625	0.10978	3.87709	0.000105713	0.000520555
ENSG00000053438.11	NNAT	55.2894	-1.05779	0.266214	-3.97345	7.08387e-05	0.00037062
ENSG00000053501.13	USE1	1185.87	0.66531	0.135585	4.90694	9.2507e-07	9.58364e-06
ENSG00000053524.12	MCF2L2	83.2749	-0.246931	0.205869	-1.19946	0.230351	0.330682
ENSG00000053702.15	NRIP2	199.364	-0.357158	0.146161	-2.44359	0.014542	0.0337888
ENSG00000053747.17	LAMA3	1331.22	-0.597039	0.257764	-2.31622	0.020546	0.0453843
ENSG00000053770.12	AP5M1	2306.42	-0.550565	0.104263	-5.28053	1.28811e-07	1.80331e-06
ENSG00000053900.11	ANAPC4	1324.84	0.0673821	0.0761842	0.884462	0.376447	0.485496
ENSG00000053918.18	KCNQ1	564.28	-0.197573	0.183364	-1.07749	0.281262	0.386326
ENSG00000054116.12	TRAPPC3	4209.07	0.375147	0.0822925	4.5587	5.14713e-06	4.06744e-05
ENSG00000054118.15	THRAP3	10332.5	-0.203858	0.060237	-3.38426	0.000713711	0.00266811
ENSG00000054148.18	PHPT1	2110.48	0.598233	0.14062	4.25425	2.09749e-05	0.000132491
ENSG00000054179.12	ENTPD2	1385.99	-0.931554	0.267593	-3.48124	0.000499103	0.00197475
ENSG00000054219.11	LY75	909.627	0.156066	0.205039	0.761156	0.446564	0.554049
ENSG00000054267.22	ARID4B	4270.97	-0.414908	0.103063	-4.02576	5.67918e-05	0.000307781
ENSG00000054277.14	OPN3	323.835	-0.220841	0.177324	-1.24541	0.212982	0.310723
ENSG00000054282.16	SDCCAG8	1630.82	-0.0420542	0.0997985	-0.421391	0.673469	0.755141
ENSG00000054356.14	PTPRN	91.8648	0.211073	0.319491	0.660654	0.508834	0.612267
ENSG00000054392.13	HHAT	624.465	-0.719325	0.157218	-4.57533	4.75479e-06	3.79813e-05
ENSG00000054523.18	KIF1B	5627.27	-0.417469	0.117634	-3.54887	0.000386883	0.00158627
ENSG00000054598.9	FOXC1	5417.08	0.303353	0.268532	1.12967	0.258614	0.361983
ENSG00000054611.14	TBC1D22A	1932.03	0.367284	0.0861059	4.26549	1.99465e-05	0.00012725
ENSG00000054654.19	SYNE2	8981.7	-0.469665	0.134291	-3.49736	0.000469883	0.00187462
ENSG00000054690.14	PLEKHH1	729.114	-0.431207	0.179683	-2.39982	0.016403	0.0373957
ENSG00000054793.14	ATP9A	7037.77	-0.205351	0.131491	-1.56171	0.118356	0.19318
ENSG00000054938.16	CHRDL2	475.99	1.76509	0.411427	4.29017	1.78539e-05	0.000115963
ENSG00000054965.11	FAM168A	5226.31	-0.0827413	0.0954245	-0.867086	0.385895	0.494586
ENSG00000054967.13	RELT	459.178	0.455035	0.12127	3.75226	0.000175247	0.000804171
ENSG00000054983.17	GALC	1725.04	-0.524267	0.124961	-4.19543	2.72351e-05	0.000165786
ENSG00000055044.11	NOP58	4528.02	0.146602	0.0910306	1.61047	0.107294	0.178324
ENSG00000055070.17	SZRD1	5919.78	0.1441	0.0762827	1.88903	0.0588883	0.108781
ENSG00000055118.16	KCNH2	414.055	0.158605	0.326784	0.485349	0.627429	0.716166
ENSG00000055130.17	CUL1	5714.97	0.124544	0.0841267	1.48043	0.138758	0.219936
ENSG00000055147.19	FAM114A2	986.895	-0.444372	0.0820579	-5.41534	6.11707e-08	9.44852e-07
ENSG00000055163.20	CYFIP2	1514.6	-0.381314	0.18877	-2.01999	0.0433839	0.0842542
ENSG00000055208.19	TAB2	6592.41	-0.415072	0.0926078	-4.48205	7.39304e-06	5.51265e-05
ENSG00000055211.14	GINM1	2308.67	-0.227043	0.0897681	-2.52921	0.0114319	0.0275956
ENSG00000055332.18	EIF2AK2	7572.13	-0.356319	0.125813	-2.83212	0.00462398	0.0129586
ENSG00000055483.19	USP36	4385.16	0.276253	0.095984	2.87811	0.00400063	0.0114973
ENSG00000055609.19	KMT2C	6443.82	-0.721659	0.138841	-5.19773	2.01736e-07	2.61775e-06
ENSG00000055732.13	MCOLN3	393.478	-0.624127	0.291584	-2.14047	0.0323167	0.0662023
ENSG00000055917.16	PUM2	10329.1	-0.270037	0.076855	-3.51359	0.00044209	0.00177957
ENSG00000055950.16	MRPL43	2025.75	0.249213	0.11234	2.21839	0.0265281	0.056173
ENSG00000056050.7	HPF1	1214.93	0.00791041	0.104682	0.0755658	0.939765	0.96
ENSG00000056097.16	ZFR	7689.97	-0.214385	0.0993761	-2.15732	0.0309811	0.0639705
ENSG00000056277.16	ZNF280C	480.119	-0.367399	0.128705	-2.85457	0.00430948	0.0122204
ENSG00000056558.11	TRAF1	1220.94	-0.00476915	0.174615	-0.0273124	0.978211	0.985464
ENSG00000056586.16	RC3H2	4183.6	-0.346182	0.110791	-3.12465	0.00178017	0.00581703
ENSG00000056736.10	IL17RB	858.781	0.533262	0.175496	3.03861	0.00237676	0.00744367
ENSG00000056972.20	TRAF3IP2	2889.13	-0.262224	0.134026	-1.95652	0.0504039	0.0956197
ENSG00000056998.20	GYG2	964.586	-0.54571	0.191998	-2.84227	0.0044794	0.0126224
ENSG00000057019.16	DCBLD2	3002.23	-0.307021	0.167538	-1.83255	0.0668702	0.120739
ENSG00000057252.13	SOAT1	3409.56	-0.18256	0.117495	-1.55376	0.120241	0.195741
ENSG00000057294.15	PKP2	1899.56	-0.572525	0.198111	-2.88991	0.00385349	0.0111603
ENSG00000057608.17	GDI2	28097.4	0.240993	0.106047	2.27251	0.0230557	0.0498888
ENSG00000057657.17	PRDM1	1463.19	-0.291796	0.163864	-1.78072	0.0749581	0.132397
ENSG00000057663.16	ATG5	3000.93	-0.281259	0.106517	-2.64051	0.00827806	0.0211269
ENSG00000057704.13	TMCC3	827.586	-0.382368	0.19537	-1.95715	0.0503303	0.0955003
ENSG00000057757.10	PITHD1	3284.92	0.191793	0.092518	2.07303	0.0381694	0.0758027
ENSG00000057935.14	MTA3	3333.43	-0.165422	0.0968829	-1.70744	0.0877404	0.150877
ENSG00000058056.9	USP13	2594.39	0.302657	0.148521	2.0378	0.0415694	0.0814096
ENSG00000058063.16	ATP11B	4207.59	-0.601081	0.128001	-4.69591	2.65425e-06	2.30837e-05
ENSG00000058085.15	LAMC2	8422.19	0.481218	0.29084	1.65458	0.0980096	0.165547
ENSG00000058091.17	CDK14	1672.35	-0.832726	0.143437	-5.8055	6.41734e-09	1.41727e-07
ENSG00000058262.10	SEC61A1	29014.7	0.0289098	0.0898726	0.321675	0.747699	0.817262
ENSG00000058272.19	PPP1R12A	3780.82	-0.428428	0.0964925	-4.44001	8.99529e-06	6.50979e-05
ENSG00000058335.16	RASGRF1	525.019	-0.236334	0.284145	-0.831738	0.405557	0.513921
ENSG00000058404.20	CAMK2B	166.981	-0.293785	0.303504	-0.967979	0.333055	0.441066
ENSG00000058453.17	CROCC	1212.8	0.801988	0.149347	5.36997	7.87504e-08	1.18079e-06
ENSG00000058600.16	POLR3E	2069.59	0.120431	0.0802026	1.50158	0.133206	0.21336
ENSG00000058668.15	ATP2B4	9170.81	-0.426165	0.129602	-3.28827	0.00100804	0.00358177
ENSG00000058729.11	RIOK2	1232.5	-0.251714	0.0825164	-3.05047	0.00228483	0.00720358
ENSG00000058799.15	YIPF1	2628.33	-0.304074	0.113707	-2.67419	0.00749092	0.019435
ENSG00000058804.12	NDC1	3924.03	-7.73956e-05	0.110174	-0.000702488	0.999439	0.999439
ENSG00000058866.15	DGKG	126.84	-0.0118026	0.199324	-0.0592133	0.952782	0.969212
ENSG00000059122.17	FLYWCH1	1452.14	0.191656	0.110882	1.72847	0.0839036	0.145438
ENSG00000059145.19	UNKL	650.312	0.110462	0.10952	1.0086	0.313166	0.420612
ENSG00000059377.18	TBXAS1	798.604	0.026762	0.162614	0.164574	0.86928	0.908688
ENSG00000059378.13	PARP12	3700.65	0.309694	0.141246	2.19259	0.028337	0.0593308
ENSG00000059573.9	ALDH18A1	9685.06	-0.371128	0.104898	-3.538	0.000403177	0.00164472
ENSG00000059588.10	TARBP1	4479.42	0.370538	0.147822	2.50665	0.0121881	0.029162
ENSG00000059691.12	GATB	1018.01	0.0745306	0.108143	0.689187	0.490706	0.595312
ENSG00000059728.11	MXD1	1659.93	-0.103753	0.132177	-0.784952	0.432482	0.540692
ENSG00000059758.8	CDK17	1585.49	-0.625863	0.0896888	-6.97816	2.99071e-12	2.15392e-10
ENSG00000059769.20	DNAJC25	558.431	-0.104418	0.087124	-1.1985	0.230723	0.331163
ENSG00000059804.16	SLC2A3	2301.52	-0.0594752	0.175471	-0.338947	0.73465	0.806222
ENSG00000059915.17	PSD	125.319	0.318752	0.193084	1.65085	0.0987701	0.166658
ENSG00000060069.17	CTDP1	1687.24	0.556682	0.103142	5.39726	6.76664e-08	1.0315e-06
ENSG00000060138.13	YBX3	12991.5	0.63434	0.153699	4.12714	3.67296e-05	0.000214133
ENSG00000060140.9	STYK1	489.859	0.0666234	0.203164	0.327929	0.742966	0.813307
ENSG00000060237.18	WNK1	18077.6	-0.329242	0.139892	-2.35355	0.0185951	0.0416261
ENSG00000060339.14	CCAR1	5336.53	-0.21066	0.0731155	-2.88119	0.00396178	0.0114094
ENSG00000060491.16	OGFR	3092.36	0.579583	0.130275	4.44891	8.63062e-06	6.28392e-05
ENSG00000060558.4	GNA15	905.557	0.803994	0.194507	4.13349	3.57289e-05	0.000209182
ENSG00000060642.11	PIGV	930.125	-0.193692	0.0999574	-1.93775	0.0526541	0.0991126
ENSG00000060656.20	PTPRU	3595.05	0.264307	0.226657	1.16611	0.24357	0.345401
ENSG00000060688.13	SNRNP40	2885.16	0.0048572	0.0894871	0.0542782	0.956713	0.971998
ENSG00000060718.22	COL11A1	11472.1	-1.18851	0.293937	-4.04341	5.26795e-05	0.000288547
ENSG00000060749.16	QSER1	5057.88	-0.572155	0.13728	-4.1678	3.07549e-05	0.000183904
ENSG00000060762.19	MPC1	1811.28	0.162177	0.119891	1.3527	0.176152	0.266363
ENSG00000060971.19	ACAA1	2180.01	0.069922	0.120424	0.580629	0.56149	0.659023
ENSG00000060982.15	BCAT1	2568.14	0.502234	0.237302	2.11643	0.0343083	0.0695199
ENSG00000061273.18	HDAC7	3540.84	0.128176	0.0855475	1.4983	0.134055	0.214267
ENSG00000061337.15	LZTS1	975.967	0.016418	0.170289	0.0964125	0.923193	0.947986
ENSG00000061455.11	PRDM6	151.082	-1.0088	0.202719	-4.97638	6.47857e-07	7.06693e-06
ENSG00000061656.10	SPAG4	363.388	0.252276	0.203049	1.24244	0.214074	0.311936
ENSG00000061676.15	NCKAP1	13915.6	-0.213408	0.107347	-1.98803	0.0468088	0.089951
ENSG00000061794.13	MRPS35	4650.49	-0.0327414	0.125514	-0.260858	0.794202	0.853402
ENSG00000061918.14	GUCY1B1	1125.58	-0.173377	0.153589	-1.12884	0.258966	0.362278
ENSG00000061936.10	SFSWAP	2442.09	0.0866793	0.0793376	1.09254	0.274597	0.379175
ENSG00000061938.20	TNK2	3490.88	0.474718	0.116216	4.0848	4.41144e-05	0.000248618
ENSG00000061987.16	MON2	2548.9	-0.712146	0.099128	-7.18411	6.76475e-13	6.45278e-11
ENSG00000062038.14	CDH3	11819.2	0.300015	0.227975	1.316	0.188173	0.281046
ENSG00000062194.16	GPBP1	5669.56	-0.205185	0.0775829	-2.64472	0.00817576	0.0208974
ENSG00000062282.15	DGAT2	2675.04	0.827345	0.179948	4.5977	4.27188e-06	3.47403e-05
ENSG00000062370.17	ZNF112	323.52	-0.383908	0.131964	-2.9092	0.00362361	0.0106059
ENSG00000062485.19	CS	9866.7	-0.281988	0.0914902	-3.08216	0.00205503	0.0065703
ENSG00000062524.16	LTK	62.8324	-0.162699	0.28612	-0.568639	0.569601	0.665797
ENSG00000062598.18	ELMO2	2771.67	-0.168801	0.0906133	-1.86287	0.0624805	0.114157
ENSG00000062650.19	WAPL	4314.87	-0.424254	0.0838423	-5.06015	4.18936e-07	4.9071e-06
ENSG00000062716.13	VMP1	11317.9	-0.423818	0.150238	-2.82098	0.00478777	0.0133487
ENSG00000062725.10	APPBP2	2855.21	-0.610668	0.114034	-5.35513	8.54937e-08	1.26917e-06
ENSG00000062822.15	POLD1	1758.71	0.507035	0.126426	4.01052	6.05841e-05	0.0003248
ENSG00000063046.18	EIF4B	14555.9	-0.319373	0.0993141	-3.21579	0.00130087	0.0044469
ENSG00000063127.16	SLC6A16	204.771	-0.98123	0.209359	-4.68684	2.77456e-06	2.39328e-05
ENSG00000063169.11	BICRA	1013.16	0.139383	0.0925333	1.5063	0.13199	0.211772
ENSG00000063176.16	SPHK2	590.287	0.38602	0.113044	3.41476	0.000638387	0.00242958
ENSG00000063177.13	RPL18	40604.7	0.535897	0.150309	3.56529	0.000363453	0.00150386
ENSG00000063180.9	CA11	358.187	1.22376	0.219539	5.57422	2.48646e-08	4.48589e-07
ENSG00000063241.8	ISOC2	2913.42	0.440145	0.131994	3.33458	0.000854274	0.00312141
ENSG00000063244.13	U2AF2	9129.43	0.151738	0.0777715	1.95107	0.0510485	0.096638
ENSG00000063245.15	EPN1	7106.96	0.46867	0.106632	4.39519	1.10674e-05	7.76125e-05
ENSG00000063322.15	MED29	4214	0.211455	0.11006	1.92127	0.054697	0.102399
ENSG00000063587.15	ZNF275	1744.93	-0.395199	0.117481	-3.36395	0.000768358	0.00284572
ENSG00000063601.17	MTMR1	2729.93	-0.095954	0.102778	-0.933606	0.350507	0.459342
ENSG00000063660.9	GPC1	4808.42	0.69653	0.220788	3.15475	0.00160636	0.00532869
ENSG00000063761.16	ADCK1	522.95	0.0694476	0.106412	0.65263	0.513995	0.617338
ENSG00000063854.13	HAGH	1666.49	0.401558	0.121421	3.30716	0.000942483	0.0033932
ENSG00000063978.16	RNF4	4232.03	-0.156358	0.0859214	-1.81978	0.0687918	0.123463
ENSG00000064012.22	CASP8	1680.75	-0.477597	0.116858	-4.08697	4.37035e-05	0.000246768
ENSG00000064042.18	LIMCH1	4776.26	-0.576639	0.199452	-2.89112	0.00383868	0.0111264
ENSG00000064102.15	INTS13	2797.93	0.0804964	0.140687	0.572164	0.567211	0.663981
ENSG00000064115.11	TM7SF3	5155.6	-0.166865	0.164333	-1.01541	0.309911	0.416958
ENSG00000064195.7	DLX3	391.694	0.780414	0.27208	2.86833	0.00412646	0.0117797
ENSG00000064199.7	SPA17	171.542	-0.51687	0.17987	-2.87357	0.0040586	0.0116319
ENSG00000064201.16	TSPAN32	71.4104	0.316662	0.228971	1.38298	0.166671	0.254614
ENSG00000064205.10	CCN5	920.248	-0.278637	0.279349	-0.997453	0.318545	0.425858
ENSG00000064218.5	DMRT3	131.165	0.622707	0.292211	2.13102	0.0330876	0.0674886
ENSG00000064225.12	ST3GAL6	917.241	0.359807	0.192265	1.87141	0.0612878	0.112414
ENSG00000064270.13	ATP2C2	793.357	-0.181165	0.247311	-0.732536	0.463841	0.57061
ENSG00000064300.9	NGFR	710.864	0.150414	0.303028	0.496369	0.619634	0.709481
ENSG00000064309.14	CDON	626.012	-0.601332	0.208666	-2.8818	0.00395412	0.011391
ENSG00000064313.12	TAF2	3778	-0.00314873	0.128626	-0.0244797	0.98047	0.986805
ENSG00000064393.16	HIPK2	5531.41	-0.435498	0.152795	-2.85022	0.0043689	0.0123648
ENSG00000064419.13	TNPO3	5625.54	0.0162446	0.0935619	0.173624	0.862161	0.903684
ENSG00000064490.14	RFXANK	2054.96	0.579128	0.126908	4.56336	5.03402e-06	3.99094e-05
ENSG00000064545.15	TMEM161A	2080.72	0.722332	0.128752	5.61028	2.02002e-08	3.79009e-07
ENSG00000064547.14	LPAR2	1784.34	0.409777	0.123449	3.31941	0.000902088	0.00327009
ENSG00000064601.20	CTSA	5823.93	0.237112	0.103691	2.28673	0.0222119	0.0483698
[truncated: 17,140 more rows]

## Sheet: TCGA-COAD
gene_id	gene_name	baseMean	HSF1high vs HSF1low (log2FoldChange)	lfcSE	stat	pvalue	padj
[truncated: 16,667 more rows]

[truncated: 1 more sheets: TCGA-LAML]
